# Supplementary material for: A computational investigation into the role of tRNAs encoded by Shigella phage Sf14
Source: BMC Genomics. 2025 Sep 29;26:858. doi: 10.1186/s12864-025-11998-9 (PMC12482277; doi:10.1186/s12864-025-11998-9)
Supplement: Supplementary file 1 — Supplementary Material 1. Supplementary figure S1: median RSCU values of the Sf14 and S. flexneri 2457 T genomes Stacked bar graph comparing the median RSCU values of each codon in Sf14 and host S. flexneri 2457T. Asterisks indicate the difference in RSCU is significant. Supplementary figure S2: average RSCU values for the S. flexneri 2457 T genome and all gene groups of interest Bar graphs showing the average RSCU values for all codons in 2457 T for (A) genome, (B) metabolism genes, (C) biosynthesis genes, (D) gene expression genes, (E) stress response and drug resistance genes, and (F) transport and miscellaneous genes. Supplementary figure S3: average RSCU values for Sf14 genome and all Sf14 gene groups Bar graphs showing the average RSCU values for all codons in Sf14 (A) genome, (B) early genes, (C) middle genes, (D) late genes, and (E) hypothetical genes. Supplementary figure S4: PCA plot of RSCU scores for all codons in the Sf14 and S. flexneri 2457 T gene groups Genes are assigned a color based on their group, as indicated in the key on the right. An unlabeled version of this plot is available in the text (Fig. 4). Some labels are hidden due to multiple overlapping observations. Supplementary figure S5: tAI values for both Sf14 and S. flexneri 2457 T genomes and host genes of interest Bar graphs depicting the tAI values for the (A) host genome, (B) host genes of interest, (C) Sf14 genome; (D) Boxplot of the distribution of tAI values in S. flexneri 2457 T and Sf14. Supplementary figure S6: Sf14-encoded tRNA mutation frequency by isotype and position (A) Bar graph of the mutation frequency for Sf14 tRNAs according to their isotype. (B) Bar graph of the frequency of mutations at each anticodon loop position. Supplementary figure S7: comparison of tRNA ∆G values between Sf14 and S. flexneri 2457 T Free energy (∆G) values for Sf14-encoded tRNAs and their counterparts in 2457T. Sf14 ∆G values are on the y-axis, and 2457 T ∆G values are on the x-axis. Supplementary [file 12864_2025_11998_MOESM1_ESM.zip › SI zip revised/Supplementary Dataset 7.xlsx]

## Sheet: 2457T_genome
	Sequence	num_matched_codons	total_codons	raw_tAI	tAI
1	lcl|NC_004741.1_cds_S_RS00040_7	24	64	0.0180886	0.378363
2	lcl|NC_004741.1_cds_S_RS00095_18	20	64	0.00274461	0.0574094
3	lcl|NC_004741.1_cds_S_RS00215_39	22	64	0.00745781	0.155996
4	lcl|NC_004741.1_cds_S_RS00550_104	25	64	0.0396262	0.82887
5	lcl|NC_004741.1_cds_S_RS00695_132	20	64	0.00299602	0.0626683
6	lcl|NC_004741.1_cds_S_RS00815_156	24	64	0.0277593	0.580646
7	lcl|NC_004741.1_cds_S_RS01115_208	23	64	0.0123145	0.257585
8	lcl|NC_004741.1_cds_S_RS01160_215	23	64	0.0143668	0.300513
9	lcl|NC_004741.1_cds_S_RS01190_220	24	64	0.0244561	0.511554
10	lcl|NC_004741.1_cds_S_RS01335_245	25	64	0.0417672	0.873652
11	lcl|NC_004741.1_cds_S_RS01360_247	10	64	7.01483e-09	1.46731e-07
12	lcl|NC_004741.1_cds_S_RS01365_248	19	64	0.00104006	0.0217552
13	lcl|NC_004741.1_cds_S_RS01380_250	19	64	0.00205642	0.0430146
14	lcl|NC_004741.1_cds_S_RS01405_255	22	64	0.0104619	0.218833
15	lcl|NC_004741.1_cds_S_RS01410_256	16	64	0.000145615	0.00304586
16	lcl|NC_004741.1_cds_S_RS01525_279	23	64	0.0118672	0.248229
17	lcl|NC_004741.1_cds_S_RS01535_281	22	64	0.00480664	0.100541
18	lcl|NC_004741.1_cds_S_RS01570_288	24	64	0.0206427	0.431786
19	lcl|NC_004741.1_cds_S_RS01645_300	22	64	0.00871678	0.182331
20	lcl|NC_004741.1_cds_S_RS01675_306	20	64	0.00321559	0.0672612
21	lcl|NC_004741.1_cds_S_RS01715_312	25	64	0.0392824	0.821678
22	lcl|NC_004741.1_cds_S_RS01765_320	13	64	2.51486e-06	5.26038e-05
23	lcl|NC_004741.1_cds_S_RS01825_332	22	64	0.00728698	0.152423
24	lcl|NC_004741.1_cds_S_RS01965_358	21	64	0.00398356	0.0833249
25	lcl|NC_004741.1_cds_S_RS01995_363	23	64	0.0123598	0.258532
26	lcl|NC_004741.1_cds_S_RS02000_364	19	64	0.00135473	0.0283371
27	lcl|NC_004741.1_cds_S_RS02095_382	25	64	0.0362702	0.75867
28	lcl|NC_004741.1_cds_S_RS02165_396	23	64	0.0137174	0.28693
29	lcl|NC_004741.1_cds_S_RS02255_413	24	64	0.0189745	0.396893
30	lcl|NC_004741.1_cds_S_RS02345_432	23	64	0.0161072	0.336917
31	lcl|NC_004741.1_cds_S_RS02355_434	24	64	0.0188191	0.393643
32	lcl|NC_004741.1_cds_S_RS02385_440	12	64	1.6572e-07	3.46639e-06
33	lcl|NC_004741.1_cds_S_RS02395_442	21	64	0.00413264	0.0864433
34	lcl|NC_004741.1_cds_S_RS02405_444	19	64	0.000948164	0.0198329
35	lcl|NC_004741.1_cds_S_RS02480_458	18	64	0.000852885	0.01784
36	lcl|NC_004741.1_cds_S_RS02500_461	25	64	0.0351703	0.735663
37	lcl|NC_004741.1_cds_S_RS02505_462	24	64	0.0205103	0.429019
38	lcl|NC_004741.1_cds_S_RS02530_467	22	64	0.00631718	0.132138
39	lcl|NC_004741.1_cds_S_RS02535_468	20	64	0.00220184	0.0460562
40	lcl|NC_004741.1_cds_S_RS02540_469	25	64	0.0384675	0.804632
41	lcl|NC_004741.1_cds_S_RS02555_471	25	64	0.0422368	0.883474
42	lcl|NC_004741.1_cds_S_RS02565_472	19	64	0.0010832	0.0226576
43	lcl|NC_004741.1_cds_S_RS02695_495	24	64	0.0165547	0.346279
44	lcl|NC_004741.1_cds_S_RS02740_504	21	64	0.00422737	0.0884247
45	lcl|NC_004741.1_cds_S_RS02825_519	25	64	0.0362036	0.757277
46	lcl|NC_004741.1_cds_S_RS02835_521	20	64	0.00189865	0.0397144
47	lcl|NC_004741.1_cds_S_RS03060_559	22	64	0.00837136	0.175105
48	lcl|NC_004741.1_cds_S_RS03160_577	22	64	0.00667039	0.139526
49	lcl|NC_004741.1_cds_S_RS03205_586	14	64	7.15147e-06	0.000149589
50	lcl|NC_004741.1_cds_S_RS03210_587	25	64	0.0325999	0.681898
51	lcl|NC_004741.1_cds_S_RS03230_591	24	64	0.0180239	0.37701
52	lcl|NC_004741.1_cds_S_RS03240_593	25	64	0.03656	0.764732
53	lcl|NC_004741.1_cds_S_RS03245_594	23	64	0.0135892	0.284248
54	lcl|NC_004741.1_cds_S_RS03255_597	25	64	0.0363241	0.759798
55	lcl|NC_004741.1_cds_S_RS03445_627	24	64	0.0210141	0.439556
56	lcl|NC_004741.1_cds_S_RS03595_656	20	64	0.00212138	0.0443734
57	lcl|NC_004741.1_cds_S_RS03605_659	25	64	0.0347222	0.72629
58	lcl|NC_004741.1_cds_S_RS03630_663	21	64	0.00407467	0.0852307
59	lcl|NC_004741.1_cds_S_RS03655_667	24	64	0.029254	0.611912
60	lcl|NC_004741.1_cds_S_RS03670_669	20	64	0.00187158	0.0391483
61	lcl|NC_004741.1_cds_S_RS03705_674	25	64	0.0379186	0.79315
62	lcl|NC_004741.1_cds_S_RS03710_675	18	64	0.000418967	0.0087636
63	lcl|NC_004741.1_cds_S_RS03840_692	19	64	0.00102245	0.0213868
64	lcl|NC_004741.1_cds_S_RS03845_693	23	64	0.0107056	0.22393
65	lcl|NC_004741.1_cds_S_RS03855_695	25	64	0.0353655	0.739746
66	lcl|NC_004741.1_cds_S_RS03965_715	25	64	0.0374781	0.783937
67	lcl|NC_004741.1_cds_S_RS04145_752	25	64	0.0293768	0.614481
68	lcl|NC_004741.1_cds_S_RS04155_754	14	64	4.32747e-06	9.05185e-05
69	lcl|NC_004741.1_cds_S_RS04170_757	25	64	0.041716	0.872581
70	lcl|NC_004741.1_cds_S_RS04305_783	25	64	0.0321795	0.673106
71	lcl|NC_004741.1_cds_S_RS04330_787	22	64	0.00701529	0.14674
72	lcl|NC_004741.1_cds_S_RS04345_789	22	64	0.00662809	0.138641
73	lcl|NC_004741.1_cds_S_RS04360_791	14	64	7.5516e-06	0.000157958
74	lcl|NC_004741.1_cds_S_RS04745_862	14	64	4.35353e-06	9.10637e-05
75	lcl|NC_004741.1_cds_S_RS04760_864	24	64	0.0224705	0.47002
76	lcl|NC_004741.1_cds_S_RS04770_866	13	64	2.68091e-06	5.60771e-05
77	lcl|NC_004741.1_cds_S_RS04790_870	24	64	0.0193785	0.405343
78	lcl|NC_004741.1_cds_S_RS04795_871	25	64	0.0333411	0.697403
79	lcl|NC_004741.1_cds_S_RS04810_874	21	64	0.00591861	0.123801
80	lcl|NC_004741.1_cds_S_RS04835_878	24	64	0.0230981	0.483148
81	lcl|NC_004741.1_cds_S_RS04850_882	24	64	0.0206793	0.432554
82	lcl|NC_004741.1_cds_S_RS04855_883	19	64	0.00295031	0.0617122
83	lcl|NC_004741.1_cds_S_RS04890_889	24	64	0.0218796	0.45766
84	lcl|NC_004741.1_cds_S_RS04915_894	24	64	0.0284606	0.595316
85	lcl|NC_004741.1_cds_S_RS04930_897	20	64	0.00344993	0.0721628
86	lcl|NC_004741.1_cds_S_RS04945_900	18	64	0.000484992	0.0101447
87	lcl|NC_004741.1_cds_S_RS04965_903	16	64	0.000129827	0.00271561
88	lcl|NC_004741.1_cds_S_RS04970_904	10	64	6.55585e-09	1.3713e-07
89	lcl|NC_004741.1_cds_S_RS04980_906	23	64	0.0145855	0.305087
90	lcl|NC_004741.1_cds_S_RS05000_910	22	64	0.0106332	0.222416
91	lcl|NC_004741.1_cds_S_RS05035_918	22	64	0.00758712	0.158701
92	lcl|NC_004741.1_cds_S_RS05075_926	25	64	0.0353873	0.740202
93	lcl|NC_004741.1_cds_S_RS05190_948	19	64	0.000990996	0.0207288
94	lcl|NC_004741.1_cds_S_RS05205_950	15	64	9.30319e-05	0.00194597
95	lcl|NC_004741.1_cds_S_RS05230_955	19	64	0.00155535	0.0325335
96	lcl|NC_004741.1_cds_S_RS05250_958	25	64	0.035319	0.738773
97	lcl|NC_004741.1_cds_S_RS05340_976	18	64	0.00037811	0.00790899
98	lcl|NC_004741.1_cds_S_RS05470_999	24	64	0.0268154	0.560903
99	lcl|NC_004741.1_cds_S_RS05545_1013	25	64	0.0317748	0.66464
100	lcl|NC_004741.1_cds_S_RS05570_1017	25	64	0.0284869	0.595865
101	lcl|NC_004741.1_cds_S_RS05575_1018	15	64	3.61325e-05	0.000755791
102	lcl|NC_004741.1_cds_S_RS05670_1038	18	64	0.000497488	0.0104061
103	lcl|NC_004741.1_cds_S_RS05700_1043	23	64	0.013205	0.276212
104	lcl|NC_004741.1_cds_S_RS05715_1045	24	64	0.0172551	0.360929
105	lcl|NC_004741.1_cds_S_RS05735_1049	25	64	0.0398523	0.833598
106	lcl|NC_004741.1_cds_S_RS05825_1064	24	64	0.0216124	0.452072
107	lcl|NC_004741.1_cds_S_RS05870_1070	21	64	0.00580847	0.121497
108	lcl|NC_004741.1_cds_S_RS05910_1076	23	64	0.0170523	0.356687
109	lcl|NC_004741.1_cds_S_RS05915_1077	14	64	4.72465e-06	9.88264e-05
110	lcl|NC_004741.1_cds_S_RS05990_1092	23	64	0.0119069	0.249059
111	lcl|NC_004741.1_cds_S_RS06020_1098	21	64	0.00570152	0.11926
112	lcl|NC_004741.1_cds_S_RS06035_1101	21	64	0.00469694	0.0982468
113	lcl|NC_004741.1_cds_S_RS06060_1106	25	64	0.0396768	0.829926
114	lcl|NC_004741.1_cds_S_RS06065_1107	24	64	0.0242855	0.507984
115	lcl|NC_004741.1_cds_S_RS06160_1125	25	64	0.0395782	0.827866
116	lcl|NC_004741.1_cds_S_RS06320_1157	12	64	3.24498e-07	6.78759e-06
117	lcl|NC_004741.1_cds_S_RS06355_1166	24	64	0.0194249	0.406314
118	lcl|NC_004741.1_cds_S_RS06500_1194	18	64	0.000441134	0.00922728
119	lcl|NC_004741.1_cds_S_RS06520_1199	16	64	8.29713e-05	0.00173553
120	lcl|NC_004741.1_cds_S_RS06525_1200	25	64	0.039262	0.82125
121	lcl|NC_004741.1_cds_S_RS06535_1201	17	64	0.000312512	0.00653688
122	lcl|NC_004741.1_cds_S_RS06540_1202	19	64	0.00165446	0.0346066
123	lcl|NC_004741.1_cds_S_RS06555_1204	10	64	4.80514e-08	1.0051e-06
124	lcl|NC_004741.1_cds_S_RS06625_1217	25	64	0.0432656	0.904994
125	lcl|NC_004741.1_cds_S_RS06655_1223	24	64	0.0252571	0.528307
126	lcl|NC_004741.1_cds_S_RS06695_1230	20	64	0.00210362	0.0440018
127	lcl|NC_004741.1_cds_S_RS07190_1326	10	64	3.2702e-08	6.84034e-07
128	lcl|NC_004741.1_cds_S_RS07250_1336	19	64	0.00143953	0.0301109
129	lcl|NC_004741.1_cds_S_RS07320_1351	24	64	0.0209509	0.438234
130	lcl|NC_004741.1_cds_S_RS07335_1353	22	64	0.00627338	0.131221
131	lcl|NC_004741.1_cds_S_RS07365_1358	21	64	0.00567929	0.118795
132	lcl|NC_004741.1_cds_S_RS07385_1362	24	64	0.0194182	0.406175
133	lcl|NC_004741.1_cds_S_RS07390_1363	24	64	0.0199345	0.416974
134	lcl|NC_004741.1_cds_S_RS07440_1372	21	64	0.00539749	0.1129
135	lcl|NC_004741.1_cds_S_RS07445_1373	25	64	0.032612	0.682151
136	lcl|NC_004741.1_cds_S_RS07460_1376	19	64	0.00132607	0.0277377
137	lcl|NC_004741.1_cds_S_RS07475_1378	21	64	0.0049432	0.103398
138	lcl|NC_004741.1_cds_S_RS07495_1381	23	64	0.0148829	0.311308
139	lcl|NC_004741.1_cds_S_RS07500_1382	24	64	0.0230685	0.482527
140	lcl|NC_004741.1_cds_S_RS07510_1384	24	64	0.0244521	0.511469
141	lcl|NC_004741.1_cds_S_RS07530_1389	11	64	1.12072e-07	2.34423e-06
142	lcl|NC_004741.1_cds_S_RS07545_1392	22	64	0.00871536	0.182301
143	lcl|NC_004741.1_cds_S_RS07565_1395	23	64	0.0188227	0.393719
144	lcl|NC_004741.1_cds_S_RS07575_1397	22	64	0.00709891	0.148489
145	lcl|NC_004741.1_cds_S_RS07580_1398	25	64	0.0290467	0.607576
146	lcl|NC_004741.1_cds_S_RS07610_1405	24	64	0.0219622	0.459387
147	lcl|NC_004741.1_cds_S_RS07665_1415	17	64	0.00026728	0.00559075
148	lcl|NC_004741.1_cds_S_RS07680_1417	25	64	0.0339643	0.710437
149	lcl|NC_004741.1_cds_S_RS07690_1419	23	64	0.0161221	0.337229
150	lcl|NC_004741.1_cds_S_RS07700_1421	23	64	0.0140422	0.293723
151	lcl|NC_004741.1_cds_S_RS07715_1423	25	64	0.0348461	0.728882
152	lcl|NC_004741.1_cds_S_RS07740_1427	24	64	0.0248668	0.520145
153	lcl|NC_004741.1_cds_S_RS07755_1429	23	64	0.0114681	0.239881
154	lcl|NC_004741.1_cds_S_RS07880_1450	19	64	0.000906542	0.0189623
155	lcl|NC_004741.1_cds_S_RS07895_1452	14	64	9.91127e-06	0.000207316
156	lcl|NC_004741.1_cds_S_RS07910_1455	24	64	0.0190256	0.397962
157	lcl|NC_004741.1_cds_S_RS07915_1456	25	64	0.0408913	0.855331
158	lcl|NC_004741.1_cds_S_RS08105_1491	19	64	0.000997157	0.0208577
159	lcl|NC_004741.1_cds_S_RS08145_1501	25	64	0.0380593	0.796093
160	lcl|NC_004741.1_cds_S_RS08180_1508	24	64	0.0197535	0.413188
161	lcl|NC_004741.1_cds_S_RS08225_1517	25	64	0.0360934	0.754972
162	lcl|NC_004741.1_cds_S_RS08350_1539	23	64	0.0148726	0.311094
163	lcl|NC_004741.1_cds_S_RS08360_1541	17	64	0.000214864	0.00449435
164	lcl|NC_004741.1_cds_S_RS08405_1550	24	64	0.0208269	0.43564
165	lcl|NC_004741.1_cds_S_RS08450_1558	24	64	0.0314416	0.657669
166	lcl|NC_004741.1_cds_S_RS08460_1560	22	64	0.00696779	0.145747
167	lcl|NC_004741.1_cds_S_RS08500_1567	24	64	0.0184541	0.386008
168	lcl|NC_004741.1_cds_S_RS08515_1570	24	64	0.0196406	0.410826
169	lcl|NC_004741.1_cds_S_RS08700_1605	22	64	0.00614646	0.128567
170	lcl|NC_004741.1_cds_S_RS08730_1611	23	64	0.0159739	0.334128
171	lcl|NC_004741.1_cds_S_RS08745_1613	25	64	0.0402106	0.841093
172	lcl|NC_004741.1_cds_S_RS08755_1616	9	64	1.10093e-10	2.30284e-09
173	lcl|NC_004741.1_cds_S_RS08805_1622	20	64	0.0024935	0.0521569
174	lcl|NC_004741.1_cds_S_RS08850_1630	22	64	0.00875843	0.183202
175	lcl|NC_004741.1_cds_S_RS08885_1637	16	64	8.70633e-05	0.00182112
176	lcl|NC_004741.1_cds_S_RS08905_1641	24	64	0.020819	0.435476
177	lcl|NC_004741.1_cds_S_RS08945_1649	24	64	0.0199379	0.417045
178	lcl|NC_004741.1_cds_S_RS09020_1661	25	64	0.035371	0.739862
179	lcl|NC_004741.1_cds_S_RS09045_1666	25	64	0.0387678	0.810913
180	lcl|NC_004741.1_cds_S_RS09085_1673	24	64	0.0267857	0.560281
181	lcl|NC_004741.1_cds_S_RS09175_1685	24	64	0.0229112	0.479237
182	lcl|NC_004741.1_cds_S_RS09180_1686	25	64	0.0353843	0.74014
183	lcl|NC_004741.1_cds_S_RS09320_1714	23	64	0.0122099	0.255396
184	lcl|NC_004741.1_cds_S_RS09330_1716	22	64	0.00759988	0.158968
185	lcl|NC_004741.1_cds_S_RS09355_1721	20	64	0.00212365	0.0444207
186	lcl|NC_004741.1_cds_S_RS09505_1750	25	64	0.031224	0.653118
187	lcl|NC_004741.1_cds_S_RS09555_1760	23	64	0.0130562	0.2731
188	lcl|NC_004741.1_cds_S_RS09635_1774	25	64	0.0356699	0.746114
189	lcl|NC_004741.1_cds_S_RS09660_1779	25	64	0.0384459	0.804179
190	lcl|NC_004741.1_cds_S_RS09785_1803	24	64	0.0303588	0.635021
191	lcl|NC_004741.1_cds_S_RS09795_1806	24	64	0.0215012	0.449744
192	lcl|NC_004741.1_cds_S_RS09815_1809	24	64	0.0201266	0.420993
193	lcl|NC_004741.1_cds_S_RS09850_1814	23	64	0.0124916	0.261289
194	lcl|NC_004741.1_cds_S_RS09855_1815	21	64	0.00371934	0.0777981
195	lcl|NC_004741.1_cds_S_RS09860_1816	21	64	0.0043942	0.0919144
196	lcl|NC_004741.1_cds_S_RS09875_1819	25	64	0.0319147	0.667566
197	lcl|NC_004741.1_cds_S_RS09945_1831	24	64	0.0258846	0.541433
198	lcl|NC_004741.1_cds_S_RS09970_1835	24	64	0.0198138	0.414449
199	lcl|NC_004741.1_cds_S_RS09975_1836	22	64	0.0072114	0.150842
200	lcl|NC_004741.1_cds_S_RS09985_1838	24	64	0.0219216	0.458538
201	lcl|NC_004741.1_cds_S_RS10050_1850	14	64	8.67463e-06	0.000181449
202	lcl|NC_004741.1_cds_S_RS10070_1853	13	64	1.52898e-06	3.19819e-05
203	lcl|NC_004741.1_cds_S_RS10090_1855	24	64	0.0257009	0.53759
204	lcl|NC_004741.1_cds_S_RS10130_1862	21	64	0.00366562	0.0766746
205	lcl|NC_004741.1_cds_S_RS10190_1872	22	64	0.00680468	0.142335
206	lcl|NC_004741.1_cds_S_RS10260_1887	14	64	6.49513e-06	0.00013586
207	lcl|NC_004741.1_cds_S_RS10270_1889	16	64	8.91286e-05	0.00186432
208	lcl|NC_004741.1_cds_S_RS10310_1896	25	64	0.0357602	0.748002
209	lcl|NC_004741.1_cds_S_RS10340_1901	25	64	0.0340879	0.713022
210	lcl|NC_004741.1_cds_S_RS10435_1918	25	64	0.0401816	0.840485
211	lcl|NC_004741.1_cds_S_RS10455_1920	14	64	1.60869e-05	0.000336492
212	lcl|NC_004741.1_cds_S_RS10550_1934	18	64	0.00079028	0.0165304
213	lcl|NC_004741.1_cds_S_RS10565_1936	20	64	0.00296731	0.0620678
214	lcl|NC_004741.1_cds_S_RS10635_1950	25	64	0.0382258	0.799576
215	lcl|NC_004741.1_cds_S_RS10640_1951	25	64	0.0321607	0.672712
216	lcl|NC_004741.1_cds_S_RS10650_1953	25	64	0.0415753	0.869638
217	lcl|NC_004741.1_cds_S_RS10735_1968	17	64	0.000246851	0.00516344
218	lcl|NC_004741.1_cds_S_RS10765_1974	22	64	0.00743969	0.155617
219	lcl|NC_004741.1_cds_S_RS10850_1989	21	64	0.00380054	0.0794967
220	lcl|NC_004741.1_cds_S_RS10870_1993	22	64	0.006288	0.131527
221	lcl|NC_004741.1_cds_S_RS10880_1995	22	64	0.00869985	0.181976
222	lcl|NC_004741.1_cds_S_RS10925_2004	25	64	0.033347	0.697526
223	lcl|NC_004741.1_cds_S_RS10930_2005	25	64	0.0390038	0.81585
224	lcl|NC_004741.1_cds_S_RS11000_2016	15	64	2.26917e-05	0.000474646
225	lcl|NC_004741.1_cds_S_RS11030_2022	25	64	0.0285621	0.597439
226	lcl|NC_004741.1_cds_S_RS11070_2029	25	64	0.0296801	0.620824
227	lcl|NC_004741.1_cds_S_RS11105_2035	21	64	0.00391306	0.0818501
228	lcl|NC_004741.1_cds_S_RS11125_2038	21	64	0.00652729	0.136532
229	lcl|NC_004741.1_cds_S_RS11140_2040	14	64	1.03839e-05	0.000217202
230	lcl|NC_004741.1_cds_S_RS11160_2042	23	64	0.0132095	0.276305
231	lcl|NC_004741.1_cds_S_RS11180_2046	24	64	0.0221803	0.46395
232	lcl|NC_004741.1_cds_S_RS11220_2052	20	64	0.00276519	0.05784
233	lcl|NC_004741.1_cds_S_RS11225_2053	25	64	0.0413915	0.865795
234	lcl|NC_004741.1_cds_S_RS11265_2061	21	64	0.00446712	0.0934397
235	lcl|NC_004741.1_cds_S_RS11280_2063	24	64	0.019654	0.411107
236	lcl|NC_004741.1_cds_S_RS11320_2067	22	64	0.00827373	0.173063
237	lcl|NC_004741.1_cds_S_RS11355_2073	15	64	2.41193e-05	0.000504508
238	lcl|NC_004741.1_cds_S_RS11360_2074	24	64	0.0282941	0.591832
239	lcl|NC_004741.1_cds_S_RS11380_2076	23	64	0.010869	0.227349
240	lcl|NC_004741.1_cds_S_RS11395_2078	23	64	0.0131586	0.27524
241	lcl|NC_004741.1_cds_S_RS11510_2092	12	64	9.18443e-07	1.92112e-05
242	lcl|NC_004741.1_cds_S_RS11525_2095	20	64	0.00216265	0.0452366
243	lcl|NC_004741.1_cds_S_RS11535_2097	10	64	2.82123e-09	5.90122e-08
244	lcl|NC_004741.1_cds_S_RS11565_2101	20	64	0.00298681	0.0624758
245	lcl|NC_004741.1_cds_S_RS11570_2102	18	64	0.000550047	0.0115054
246	lcl|NC_004741.1_cds_S_RS11595_2106	24	64	0.0244906	0.512274
247	lcl|NC_004741.1_cds_S_RS11695_2126	24	64	0.0202513	0.423599
248	lcl|NC_004741.1_cds_S_RS11850_2156	22	64	0.007923	0.165727
249	lcl|NC_004741.1_cds_S_RS11855_2157	25	64	0.0351908	0.736092
250	lcl|NC_004741.1_cds_S_RS11910_2168	19	64	0.000872883	0.0182582
251	lcl|NC_004741.1_cds_S_RS11920_2170	25	64	0.039052	0.816858
252	lcl|NC_004741.1_cds_S_RS11930_2172	23	64	0.0129749	0.271399
253	lcl|NC_004741.1_cds_S_RS11940_2173	25	64	0.0316357	0.66173
254	lcl|NC_004741.1_cds_S_RS11960_2177	20	64	0.00250174	0.0523295
255	lcl|NC_004741.1_cds_S_RS11965_2178	24	64	0.0179923	0.376349
256	lcl|NC_004741.1_cds_S_RS12060_2196	25	64	0.0401321	0.83945
257	lcl|NC_004741.1_cds_S_RS12075_2199	24	64	0.0222733	0.465895
258	lcl|NC_004741.1_cds_S_RS12105_2205	25	64	0.0350831	0.73384
259	lcl|NC_004741.1_cds_S_RS12160_2215	24	64	0.0232038	0.485358
260	lcl|NC_004741.1_cds_S_RS12235_2228	18	64	0.00046453	0.00971667
261	lcl|NC_004741.1_cds_S_RS12250_2231	25	64	0.0398667	0.833898
262	lcl|NC_004741.1_cds_S_RS12280_2236	23	64	0.0153106	0.320254
263	lcl|NC_004741.1_cds_S_RS12285_2237	25	64	0.0395655	0.827599
264	lcl|NC_004741.1_cds_S_RS12305_2241	23	64	0.0168196	0.351819
265	lcl|NC_004741.1_cds_S_RS12310_2242	15	64	4.03276e-05	0.000843541
266	lcl|NC_004741.1_cds_S_RS12330_2244	21	64	0.0042351	0.0885865
267	lcl|NC_004741.1_cds_S_RS12385_2255	23	64	0.012327	0.257846
268	lcl|NC_004741.1_cds_S_RS12390_2256	24	64	0.0194075	0.40595
269	lcl|NC_004741.1_cds_S_RS12435_2265	24	64	0.023091	0.482998
270	lcl|NC_004741.1_cds_S_RS12480_2272	24	64	0.0206798	0.432563
271	lcl|NC_004741.1_cds_S_RS12485_2273	24	64	0.019353	0.404811
272	lcl|NC_004741.1_cds_S_RS12530_2281	23	64	0.0109859	0.229795
273	lcl|NC_004741.1_cds_S_RS12850_2343	22	64	0.0084272	0.176273
274	lcl|NC_004741.1_cds_S_RS12860_2345	24	64	0.0195046	0.407981
275	lcl|NC_004741.1_cds_S_RS12915_2356	19	64	0.00110366	0.0230856
276	lcl|NC_004741.1_cds_S_RS12950_2363	19	64	0.000938344	0.0196275
277	lcl|NC_004741.1_cds_S_RS12985_2370	25	64	0.043513	0.91017
278	lcl|NC_004741.1_cds_S_RS13060_2385	10	64	5.77182e-09	1.2073e-07
279	lcl|NC_004741.1_cds_S_RS13390_2450	23	64	0.0176923	0.370073
280	lcl|NC_004741.1_cds_S_RS13450_2461	23	64	0.0125452	0.26241
281	lcl|NC_004741.1_cds_S_RS13460_2462	19	64	0.00129647	0.0271184
282	lcl|NC_004741.1_cds_S_RS13475_2464	21	64	0.00390324	0.0816448
283	lcl|NC_004741.1_cds_S_RS13490_2467	14	64	1.96136e-05	0.000410262
284	lcl|NC_004741.1_cds_S_RS13525_2474	25	64	0.039001	0.815792
285	lcl|NC_004741.1_cds_S_RS13570_2483	24	64	0.0265708	0.555786
286	lcl|NC_004741.1_cds_S_RS13580_2485	22	64	0.00657412	0.137512
287	lcl|NC_004741.1_cds_S_RS13640_2496	25	64	0.0368342	0.770469
288	lcl|NC_004741.1_cds_S_RS13750_2513	24	64	0.0212178	0.443817
289	lcl|NC_004741.1_cds_S_RS13785_2520	23	64	0.0105474	0.220621
290	lcl|NC_004741.1_cds_S_RS13825_2529	23	64	0.0128864	0.269547
291	lcl|NC_004741.1_cds_S_RS13830_2530	23	64	0.0114945	0.240432
292	lcl|NC_004741.1_cds_S_RS13845_2534	24	64	0.0271565	0.568037
293	lcl|NC_004741.1_cds_S_RS13960_2553	25	64	0.0368216	0.770204
294	lcl|NC_004741.1_cds_S_RS14045_2568	25	64	0.0375423	0.78528
295	lcl|NC_004741.1_cds_S_RS14070_2573	25	64	0.027054	0.565893
296	lcl|NC_004741.1_cds_S_RS14090_2577	25	64	0.0364135	0.761668
297	lcl|NC_004741.1_cds_S_RS14105_2578	22	64	0.0070049	0.146523
298	lcl|NC_004741.1_cds_S_RS14160_2589	25	64	0.0275979	0.577271
299	lcl|NC_004741.1_cds_S_RS14175_2591	25	64	0.0301977	0.631652
300	lcl|NC_004741.1_cds_S_RS14360_2628	25	64	0.0289528	0.60561
301	lcl|NC_004741.1_cds_S_RS14370_2630	18	64	0.000665867	0.0139281
302	lcl|NC_004741.1_cds_S_RS14475_2652	25	64	0.0369552	0.773
303	lcl|NC_004741.1_cds_S_RS14505_2658	25	64	0.037881	0.792364
304	lcl|NC_004741.1_cds_S_RS14510_2659	24	64	0.019263	0.402927
305	lcl|NC_004741.1_cds_S_RS14575_2672	23	64	0.013903	0.290812
306	lcl|NC_004741.1_cds_S_RS14585_2674	23	64	0.0153106	0.320254
307	lcl|NC_004741.1_cds_S_RS14615_2679	23	64	0.0109984	0.230055
308	lcl|NC_004741.1_cds_S_RS14645_2684	25	64	0.0411743	0.86125
309	lcl|NC_004741.1_cds_S_RS14730_2699	25	64	0.0311458	0.651483
310	lcl|NC_004741.1_cds_S_RS14850_2718	25	64	0.0398667	0.833898
311	lcl|NC_004741.1_cds_S_RS14890_2726	24	64	0.0267236	0.558983
312	lcl|NC_004741.1_cds_S_RS15015_2748	20	64	0.00194869	0.0407611
313	lcl|NC_004741.1_cds_S_RS15020_2749	22	64	0.00628575	0.13148
314	lcl|NC_004741.1_cds_S_RS15080_2760	17	64	0.000259644	0.00543102
315	lcl|NC_004741.1_cds_S_RS15120_2768	24	64	0.0231654	0.484555
316	lcl|NC_004741.1_cds_S_RS15145_2772	21	64	0.00467872	0.0978657
317	lcl|NC_004741.1_cds_S_RS15235_2784	21	64	0.00629639	0.131703
318	lcl|NC_004741.1_cds_S_RS15315_2800	25	64	0.0278033	0.581567
319	lcl|NC_004741.1_cds_S_RS15390_2813	23	64	0.0139318	0.291415
320	lcl|NC_004741.1_cds_S_RS15400_2815	24	64	0.0230547	0.482239
321	lcl|NC_004741.1_cds_S_RS15405_2816	16	64	0.000120967	0.00253029
322	lcl|NC_004741.1_cds_S_RS15435_2821	20	64	0.00205511	0.042987
323	lcl|NC_004741.1_cds_S_RS15450_2824	24	64	0.0264743	0.553768
324	lcl|NC_004741.1_cds_S_RS15515_2837	23	64	0.0136842	0.286234
325	lcl|NC_004741.1_cds_S_RS15555_2845	23	64	0.0116251	0.243164
326	lcl|NC_004741.1_cds_S_RS15575_2849	20	64	0.00218746	0.0457556
327	lcl|NC_004741.1_cds_S_RS15730_2878	25	64	0.0401945	0.840756
328	lcl|NC_004741.1_cds_S_RS15840_2898	23	64	0.0142852	0.298805
329	lcl|NC_004741.1_cds_S_RS15945_2918	25	64	0.0382327	0.799721
330	lcl|NC_004741.1_cds_S_RS15965_2921	23	64	0.0152359	0.318692
331	lcl|NC_004741.1_cds_S_RS16105_2946	20	64	0.0039805	0.0832609
332	lcl|NC_004741.1_cds_S_RS16200_2967	25	64	0.0314669	0.6582
333	lcl|NC_004741.1_cds_S_RS16240_2975	19	64	0.000986704	0.0206391
334	lcl|NC_004741.1_cds_S_RS16315_2989	18	64	0.000427537	0.00894288
335	lcl|NC_004741.1_cds_S_RS16420_3009	24	64	0.0238361	0.498585
336	lcl|NC_004741.1_cds_S_RS16530_3030	18	64	0.000424984	0.00888948
337	lcl|NC_004741.1_cds_S_RS16545_3033	21	64	0.00561128	0.117372
338	lcl|NC_004741.1_cds_S_RS16550_3034	23	64	0.0120194	0.251413
339	lcl|NC_004741.1_cds_S_RS16555_3035	24	64	0.0224988	0.470612
340	lcl|NC_004741.1_cds_S_RS16560_3036	16	64	9.89894e-05	0.00207058
341	lcl|NC_004741.1_cds_S_RS16570_3038	21	64	0.00605522	0.126658
342	lcl|NC_004741.1_cds_S_RS16575_3039	25	64	0.0428457	0.896211
343	lcl|NC_004741.1_cds_S_RS16655_3052	22	64	0.00743797	0.155581
344	lcl|NC_004741.1_cds_S_RS16780_3074	25	64	0.0426538	0.892197
345	lcl|NC_004741.1_cds_S_RS16790_3076	24	64	0.0199869	0.41807
346	lcl|NC_004741.1_cds_S_RS16805_3078	25	64	0.0378359	0.79142
347	lcl|NC_004741.1_cds_S_RS16825_3082	23	64	0.014488	0.303048
348	lcl|NC_004741.1_cds_S_RS17155_3144	19	64	0.000982002	0.0205407
349	lcl|NC_004741.1_cds_S_RS17175_3147	22	64	0.00961272	0.201071
350	lcl|NC_004741.1_cds_S_RS17240_3160	24	64	0.0229552	0.480158
351	lcl|NC_004741.1_cds_S_RS17270_3166	23	64	0.0115065	0.240683
352	lcl|NC_004741.1_cds_S_RS17280_3168	21	64	0.00406966	0.0851258
353	lcl|NC_004741.1_cds_S_RS17290_3169	25	64	0.0358784	0.750475
354	lcl|NC_004741.1_cds_S_RS17300_3171	25	64	0.0257869	0.539389
355	lcl|NC_004741.1_cds_S_RS17310_3173	18	64	0.000555321	0.0116158
356	lcl|NC_004741.1_cds_S_RS17420_3194	24	64	0.0217984	0.455962
357	lcl|NC_004741.1_cds_S_RS17445_3200	19	64	0.00136633	0.0285799
358	lcl|NC_004741.1_cds_S_RS17495_3210	25	64	0.0323591	0.676862
359	lcl|NC_004741.1_cds_S_RS17545_3220	23	64	0.0165194	0.34554
360	lcl|NC_004741.1_cds_S_RS17565_3224	22	64	0.0077262	0.16161
361	lcl|NC_004741.1_cds_S_RS17615_3233	21	64	0.00456457	0.095478
362	lcl|NC_004741.1_cds_S_RS17630_3235	15	64	3.71397e-05	0.000776857
363	lcl|NC_004741.1_cds_S_RS17655_3241	21	64	0.00509497	0.106573
364	lcl|NC_004741.1_cds_S_RS17665_3243	25	64	0.0368464	0.770723
365	lcl|NC_004741.1_cds_S_RS17685_3247	23	64	0.012515	0.261778
366	lcl|NC_004741.1_cds_S_RS17835_3276	25	64	0.0441369	0.923219
367	lcl|NC_004741.1_cds_S_RS18010_3311	24	64	0.0217002	0.453907
368	lcl|NC_004741.1_cds_S_RS18040_3317	23	64	0.0175279	0.366634
369	lcl|NC_004741.1_cds_S_RS18050_3318	25	64	0.0430083	0.899613
370	lcl|NC_004741.1_cds_S_RS18135_3333	23	64	0.012206	0.255315
371	lcl|NC_004741.1_cds_S_RS18210_3348	22	64	0.00646072	0.13514
372	lcl|NC_004741.1_cds_S_RS18310_3364	23	64	0.0116878	0.244476
373	lcl|NC_004741.1_cds_S_RS18325_3366	21	64	0.00392279	0.0820537
374	lcl|NC_004741.1_cds_S_RS18530_3399	25	64	0.0321094	0.671639
375	lcl|NC_004741.1_cds_S_RS18705_3432	23	64	0.0106337	0.222427
376	lcl|NC_004741.1_cds_S_RS18765_3442	23	64	0.0110171	0.230446
377	lcl|NC_004741.1_cds_S_RS18805_3448	14	64	1.78018e-05	0.000372365
378	lcl|NC_004741.1_cds_S_RS18940_3473	16	64	0.000122666	0.00256582
379	lcl|NC_004741.1_cds_S_RS19010_3486	25	64	0.0427148	0.893473
380	lcl|NC_004741.1_cds_S_RS19015_3487	25	64	0.0332031	0.694515
381	lcl|NC_004741.1_cds_S_RS19030_3489	24	64	0.0204111	0.426943
382	lcl|NC_004741.1_cds_S_RS19300_3529	23	64	0.0125107	0.261688
383	lcl|NC_004741.1_cds_S_RS19315_3531	19	64	0.00152339	0.031865
384	lcl|NC_004741.1_cds_S_RS19405_3548	23	64	0.0142362	0.297781
385	lcl|NC_004741.1_cds_S_RS19415_3549	24	64	0.0319278	0.667841
386	lcl|NC_004741.1_cds_S_RS19420_3550	22	64	0.00795228	0.166339
387	lcl|NC_004741.1_cds_S_RS19505_3567	25	64	0.0344902	0.721438
388	lcl|NC_004741.1_cds_S_RS19535_3573	21	64	0.0039242	0.0820832
389	lcl|NC_004741.1_cds_S_RS19615_3587	24	64	0.0194979	0.407841
390	lcl|NC_004741.1_cds_S_RS19670_3597	23	64	0.0116232	0.243124
391	lcl|NC_004741.1_cds_S_RS19815_3620	25	64	0.0360125	0.75328
392	lcl|NC_004741.1_cds_S_RS19825_3622	16	64	8.2819e-05	0.00173234
393	lcl|NC_004741.1_cds_S_RS19835_3624	25	64	0.036636	0.766322
394	lcl|NC_004741.1_cds_S_RS20055_3662	24	64	0.024226	0.506739
395	lcl|NC_004741.1_cds_S_RS20135_3679	19	64	0.000912352	0.0190838
396	lcl|NC_004741.1_cds_S_RS20145_3681	20	64	0.00191838	0.0401271
397	lcl|NC_004741.1_cds_S_RS20180_3688	25	64	0.0309258	0.646882
398	lcl|NC_004741.1_cds_S_RS20185_3689	24	64	0.0264184	0.552598
399	lcl|NC_004741.1_cds_S_RS20405_3730	24	64	0.0232403	0.486122
400	lcl|NC_004741.1_cds_S_RS20470_3737	22	64	0.00769017	0.160857
401	lcl|NC_004741.1_cds_S_RS20480_3739	25	64	0.0337208	0.705345
402	lcl|NC_004741.1_cds_S_RS20490_3741	14	64	6.11128e-06	0.000127831
403	lcl|NC_004741.1_cds_S_RS20610_3765	22	64	0.00670989	0.140352
404	lcl|NC_004741.1_cds_S_RS20765_3791	24	64	0.0221615	0.463556
405	lcl|NC_004741.1_cds_S_RS20825_3801	22	64	0.00707545	0.147999
406	lcl|NC_004741.1_cds_S_RS20935_3823	22	64	0.00710681	0.148654
407	lcl|NC_004741.1_cds_S_RS20950_3825	17	64	0.000159744	0.0033414
408	lcl|NC_004741.1_cds_S_RS21025_3840	24	64	0.0182545	0.381834
409	lcl|NC_004741.1_cds_S_RS21065_3848	23	64	0.0128081	0.26791
410	lcl|NC_004741.1_cds_S_RS21090_3853	22	64	0.0096974	0.202842
411	lcl|NC_004741.1_cds_S_RS21210_3872	23	64	0.0135215	0.282833
412	lcl|NC_004741.1_cds_S_RS21230_3875	24	64	0.0217564	0.455084
413	lcl|NC_004741.1_cds_S_RS21505_3929	25	64	0.0444189	0.929119
414	lcl|NC_004741.1_cds_S_RS21585_3945	10	64	3.1837e-08	6.65941e-07
415	lcl|NC_004741.1_cds_S_RS21600_3948	20	64	0.00209433	0.0438076
416	lcl|NC_004741.1_cds_S_RS21610_3950	13	64	2.12387e-06	4.44253e-05
417	lcl|NC_004741.1_cds_S_RS21650_3957	24	64	0.0221531	0.463381
418	lcl|NC_004741.1_cds_S_RS21670_3961	23	64	0.0128106	0.267962
419	lcl|NC_004741.1_cds_S_RS21715_3970	14	64	1.98797e-05	0.000415826
420	lcl|NC_004741.1_cds_S_RS21720_3971	24	64	0.0195318	0.408551
421	lcl|NC_004741.1_cds_S_RS21770_3981	22	64	0.00969568	0.202806
422	lcl|NC_004741.1_cds_S_RS21785_3984	22	64	0.00938169	0.196239
423	lcl|NC_004741.1_cds_S_RS21900_4004	25	64	0.0378314	0.791328
424	lcl|NC_004741.1_cds_S_RS21915_4008	23	64	0.0103214	0.215895
425	lcl|NC_004741.1_cds_S_RS21995_4022	16	64	0.000145615	0.00304586
426	lcl|NC_004741.1_cds_S_RS22000_4023	22	64	0.00847771	0.17733
427	lcl|NC_004741.1_cds_S_RS22030_4029	22	64	0.00902385	0.188754
428	lcl|NC_004741.1_cds_S_RS22115_4044	25	64	0.0337495	0.705944
429	lcl|NC_004741.1_cds_S_RS22150_4051	16	64	9.86904e-05	0.00206433
430	lcl|NC_004741.1_cds_S_RS22210_4062	24	64	0.0225849	0.472413
431	lcl|NC_004741.1_cds_S_RS22425_4102	23	64	0.0117691	0.246176
432	lcl|NC_004741.1_cds_S_RS22525_4121	25	64	0.0366713	0.767061
433	lcl|NC_004741.1_cds_S_RS22560_4128	23	64	0.0125995	0.263545
434	lcl|NC_004741.1_cds_S_RS22720_4157	22	64	0.00938084	0.196221
435	lcl|NC_004741.1_cds_S_RS22825_4178	24	64	0.0167193	0.349721
436	lcl|NC_004741.1_cds_S_RS22930_4198	25	64	0.0322006	0.673547
437	lcl|NC_004741.1_cds_S_RS22985_4209	24	64	0.0234086	0.489641
438	lcl|NC_004741.1_cds_S_RS23170_4244	25	64	0.035769	0.748187
439	lcl|NC_004741.1_cds_S_RS23175_4245	19	64	0.00154517	0.0323207
440	lcl|NC_004741.1_cds_S_RS23290_4265	24	64	0.0213541	0.446667
441	lcl|NC_004741.1_cds_S_RS23305_4267	22	64	0.00670708	0.140293
442	lcl|NC_004741.1_cds_S_RS23330_4272	22	64	0.00690029	0.144335
443	lcl|NC_004741.1_cds_S_RS23385_4280	16	64	8.75635e-05	0.00183158
444	lcl|NC_004741.1_cds_S_RS23400_4282	23	64	0.0106619	0.223018
445	lcl|NC_004741.1_cds_S_RS23440_4288	22	64	0.00636612	0.133161
446	lcl|NC_004741.1_cds_S_RS23500_4300	21	64	0.00352182	0.0736665
447	lcl|NC_004741.1_cds_S_RS23580_4316	19	64	0.00173039	0.0361948
448	lcl|NC_004741.1_cds_S_RS23610_4322	24	64	0.0165696	0.346589
449	lcl|NC_004741.1_cds_S_RS23625_4325	21	64	0.004448	0.0930397
450	lcl|NC_004741.1_cds_S_RS23750_4348	24	64	0.0249016	0.520872
451	lcl|NC_004741.1_cds_S_RS23755_4349	23	64	0.0106619	0.223018
452	lcl|NC_004741.1_cds_S_RS23905_4375	14	64	4.84164e-05	0.00101273
453	lcl|NC_004741.1_cds_S_RS23920_4377	24	64	0.0224579	0.469755
454	lcl|NC_004741.1_cds_S_RS24045_4399	18	64	0.000620421	0.0129775
455	lcl|NC_004741.1_cds_S_RS24060_4402	22	64	0.00687772	0.143863
456	lcl|NC_004741.1_cds_S_RS24075_4404	20	64	0.00200602	0.0419604
457	lcl|NC_004741.1_cds_S_RS24165_4421	22	64	0.0101383	0.212064
458	lcl|NC_004741.1_cds_S_RS24190_4424	19	64	0.00131521	0.0275105
459	lcl|NC_004741.1_cds_S_RS24225_4430	22	64	0.00640515	0.133978
460	lcl|NC_004741.1_cds_S_RS24255_4435	25	64	0.0400444	0.837615
461	lcl|NC_004741.1_cds_S_RS24260_4436	23	64	0.0138096	0.288857
462	lcl|NC_004741.1_cds_S_RS24325_4449	23	64	0.0105186	0.22002
463	lcl|NC_004741.1_cds_S_RS24365_4457	23	64	0.0158153	0.330812
464	lcl|NC_004741.1_cds_S_RS24485_4477	25	64	0.0276151	0.577631
465	lcl|NC_004741.1_cds_S_RS24530_4486	23	64	0.0158419	0.331368
466	lcl|NC_004741.1_cds_S_RS24585_244	17	64	0.000294882	0.00616811
467	lcl|NC_004741.1_cds_S_RS24615_311	25	64	0.0373502	0.781261
468	lcl|NC_004741.1_cds_S_RS24620_365	24	64	0.0232729	0.486804
469	lcl|NC_004741.1_cds_S_RS24640_896	10	64	6.54027e-09	1.36804e-07
470	lcl|NC_004741.1_cds_S_RS24680_2098	25	64	0.0382778	0.800664
471	lcl|NC_004741.1_cds_S_RS24685_2103	25	64	0.0371993	0.778106
472	lcl|NC_004741.1_cds_S_RS24700_2540	23	64	0.0122439	0.256107
473	lcl|NC_004741.1_cds_S_RS24765_4119	25	64	0.0368828	0.771485
474	lcl|NC_004741.1_cds_S_RS24835_205	20	64	0.00198529	0.0415268
475	lcl|NC_004741.1_cds_S_RS24850_232	25	64	0.0382724	0.800551
476	lcl|NC_004741.1_cds_S_RS24895_272	15	64	4.49658e-05	0.000940558
477	lcl|NC_004741.1_cds_S_RS24935_357	24	64	0.02379	0.49762
478	lcl|NC_004741.1_cds_S_RS25015_480	25	64	0.0378166	0.791018
479	lcl|NC_004741.1_cds_S_RS25035_507	24	64	0.0224759	0.470133
480	lcl|NC_004741.1_cds_S_RS25040_509	15	64	1.89974e-05	0.000397372
481	lcl|NC_004741.1_cds_S_RS25135_713	24	64	0.0233935	0.489326
482	lcl|NC_004741.1_cds_S_RS25195_857	18	64	0.000538678	0.0112676
483	lcl|NC_004741.1_cds_S_RS25225_884	25	64	0.0415796	0.869728
484	lcl|NC_004741.1_cds_S_RS25230_887	11	64	1.24118e-07	2.5962e-06
485	lcl|NC_004741.1_cds_S_RS25240_907	17	64	0.000225577	0.00471843
486	lcl|NC_004741.1_cds_S_RS25260_912	13	64	3.78291e-06	7.91278e-05
487	lcl|NC_004741.1_cds_S_RS25300_977	25	64	0.0405517	0.848228
488	lcl|NC_004741.1_cds_S_RS25325_1054	12	64	2.2813e-06	4.77183e-05
489	lcl|NC_004741.1_cds_S_RS25330_1055	25	64	0.0428149	0.895567
490	lcl|NC_004741.1_cds_S_RS25340_1067	25	64	0.0384148	0.803529
491	lcl|NC_004741.1_cds_S_RS25355_1073	25	64	0.0387592	0.810733
492	lcl|NC_004741.1_cds_S_RS25360_1075	25	64	0.0426986	0.893135
493	lcl|NC_004741.1_cds_S_RS25390_1208	25	64	0.0403927	0.844902
494	lcl|NC_004741.1_cds_S_RS25420_1291	10	64	1.64627e-08	3.44353e-07
495	lcl|NC_004741.1_cds_S_RS25455_1354	24	64	0.017952	0.375505
496	lcl|NC_004741.1_cds_S_RS25470_1385	14	64	1.0125e-05	0.000211786
497	lcl|NC_004741.1_cds_S_RS25485_1410	18	64	0.000492633	0.0103045
498	lcl|NC_004741.1_cds_S_RS25495_1426	25	64	0.0425778	0.890607
499	lcl|NC_004741.1_cds_S_RS25510_1445	24	64	0.0222271	0.464929
500	lcl|NC_004741.1_cds_S_RS25580_1502	24	64	0.0241185	0.504491
501	lcl|NC_004741.1_cds_S_RS25585_1507	25	64	0.0426047	0.89117
502	lcl|NC_004741.1_cds_S_RS25595_1532	15	64	5.06411e-05	0.00105927
503	lcl|NC_004741.1_cds_S_RS25600_1536	24	64	0.0190936	0.399384
504	lcl|NC_004741.1_cds_S_RS25630_1562	14	64	1.04813e-05	0.00021924
505	lcl|NC_004741.1_cds_S_RS25655_1581	21	64	0.00627245	0.131202
506	lcl|NC_004741.1_cds_S_RS25660_1606	24	64	0.0218456	0.456948
507	lcl|NC_004741.1_cds_S_RS25760_1719	18	64	0.000809811	0.016939
508	lcl|NC_004741.1_cds_S_RS25775_1744	7	64	2.27044e-13	4.74913e-12
509	lcl|NC_004741.1_cds_S_RS25845_1852	24	64	0.0213166	0.445883
510	lcl|NC_004741.1_cds_S_RS25855_1854	25	64	0.0375004	0.784404
511	lcl|NC_004741.1_cds_S_RS25875_1859	21	64	0.00372458	0.0779078
512	lcl|NC_004741.1_cds_S_RS25915_1902	25	64	0.0429398	0.898181
513	lcl|NC_004741.1_cds_S_RS25920_1905	25	64	0.0381111	0.797177
514	lcl|NC_004741.1_cds_S_RS25925_1907	15	64	3.09813e-05	0.000648041
515	lcl|NC_004741.1_cds_S_RS25930_1909	23	64	0.0151263	0.316401
516	lcl|NC_004741.1_cds_S_RS25940_1919	23	64	0.017465	0.365319
517	lcl|NC_004741.1_cds_S_RS25950_1926	25	64	0.0432107	0.903847
518	lcl|NC_004741.1_cds_S_RS25970_1948	25	64	0.035048	0.733106
519	lcl|NC_004741.1_cds_S_RS25980_1955	25	64	0.0429233	0.897834
520	lcl|NC_004741.1_cds_S_RS25985_1970	23	64	0.016597	0.347163
521	lcl|NC_004741.1_cds_S_RS26095_2079	25	64	0.0427186	0.893553
522	lcl|NC_004741.1_cds_S_RS26115_2091	25	64	0.0382973	0.801073
523	lcl|NC_004741.1_cds_S_RS26125_2115	24	64	0.0238019	0.497869
524	lcl|NC_004741.1_cds_S_RS26165_2217	25	64	0.0376111	0.786719
525	lcl|NC_004741.1_cds_S_RS26175_2226	17	64	0.000233084	0.00487546
526	lcl|NC_004741.1_cds_S_RS26180_2235	25	64	0.0382751	0.800608
527	lcl|NC_004741.1_cds_S_RS26190_2243	25	64	0.0381251	0.79747
528	lcl|NC_004741.1_cds_S_RS26300_2387	16	64	9.54412e-05	0.00199636
529	lcl|NC_004741.1_cds_S_RS26305_2388	24	64	0.0204373	0.427491
530	lcl|NC_004741.1_cds_S_RS26460_2744	24	64	0.0237919	0.49766
531	lcl|NC_004741.1_cds_S_RS26570_3011	25	64	0.0416301	0.870785
532	lcl|NC_004741.1_cds_S_RS26595_3027	14	64	7.40495e-06	0.000154891
533	lcl|NC_004741.1_cds_S_RS26600_3028	20	64	0.00321804	0.0673123
534	lcl|NC_004741.1_cds_S_RS26605_3029	21	64	0.00432371	0.0904399
535	lcl|NC_004741.1_cds_S_RS26615_3040	24	64	0.0245069	0.512616
536	lcl|NC_004741.1_cds_S_RS26625_3049	11	64	1.5889e-07	3.32354e-06
537	lcl|NC_004741.1_cds_S_RS26655_3146	23	64	0.0173169	0.36222
538	lcl|NC_004741.1_cds_S_RS26735_3239	7	64	3.57619e-12	7.48038e-11
539	lcl|NC_004741.1_cds_S_RS26820_3416	18	64	0.000614995	0.012864
540	lcl|NC_004741.1_cds_S_RS26840_3424	24	64	0.0212403	0.444287
541	lcl|NC_004741.1_cds_S_RS26875_3471	14	64	7.26547e-06	0.000151973
542	lcl|NC_004741.1_cds_S_RS27050_3788	24	64	0.0191364	0.40028
543	lcl|NC_004741.1_cds_S_RS27065_3838	22	64	0.010359	0.216682
544	lcl|NC_004741.1_cds_S_RS27075_3849	24	64	0.0245428	0.513366
545	lcl|NC_004741.1_cds_S_RS27100_3869	25	64	0.0374374	0.783086
546	lcl|NC_004741.1_cds_S_RS27110_3871	24	64	0.0246569	0.515753
547	lcl|NC_004741.1_cds_S_RS27140_3916	13	64	9.01692e-07	1.88609e-05
548	lcl|NC_004741.1_cds_S_RS27410_4376	24	64	0.0246841	0.516323
549	lcl|NC_004741.1_cds_S_RS27430_4422	24	64	0.0257704	0.539044
550	lcl|NC_004741.1_cds_S_RS27460_114	25	64	0.0366714	0.767063
551	lcl|NC_004741.1_cds_S_RS27470_213	14	64	1.06083e-05	0.000221897
552	lcl|NC_004741.1_cds_S_RS27515_489	25	64	0.0305552	0.639129
553	lcl|NC_004741.1_cds_S_RS27530_573	25	64	0.0358643	0.750181
554	lcl|NC_004741.1_cds_S_RS27540_613	22	64	0.0069897	0.146205
555	lcl|NC_004741.1_cds_S_RS27545_676	8	64	6.15822e-11	1.28813e-09
556	lcl|NC_004741.1_cds_S_RS27555_716	7	64	7.97704e-13	1.66857e-11
557	lcl|NC_004741.1_cds_S_RS27580_860	12	64	1.11399e-06	2.33016e-05
558	lcl|NC_004741.1_cds_S_RS27650_1446	23	64	0.0139299	0.291374
559	lcl|NC_004741.1_cds_S_RS27665_1579	25	64	0.0384496	0.804259
560	lcl|NC_004741.1_cds_S_RS27675_1618	10	64	8.59076e-09	1.79694e-07
561	lcl|NC_004741.1_cds_S_RS27710_1867	18	64	0.000550397	0.0115128
562	lcl|NC_004741.1_cds_S_RS27725_1947	8	64	7.32952e-11	1.53313e-09
563	lcl|NC_004741.1_cds_S_RS27750_2012	24	64	0.0213341	0.44625
564	lcl|NC_004741.1_cds_S_RS27755_2028	24	64	0.0243771	0.509899
565	lcl|NC_004741.1_cds_S_RS27765_2083	25	64	0.0339973	0.711127
566	lcl|NC_004741.1_cds_S_RS27800_2131	24	64	0.0231368	0.483957
567	lcl|NC_004741.1_cds_S_RS27805_2154	13	64	1.70091e-06	3.55783e-05
568	lcl|NC_004741.1_cds_S_RS27810_2159	22	64	0.00775649	0.162244
569	lcl|NC_004741.1_cds_S_RS27950_3547	21	64	0.00427282	0.0893753
570	lcl|NC_004741.1_cds_S_RS27980_3863	20	64	0.00297113	0.0621477
571	lcl|NC_004741.1_cds_S_RS28030_4213	21	64	0.00480432	0.100493
572	lcl|NC_004741.1_cds_S_RS28045_4284	8	64	1.46652e-10	3.06755e-09
573	lcl|NC_004741.1_cds_S_RS28090_1374	19	64	0.000933538	0.019527
574	lcl|NC_004741.1_cds_S_RS28160_1667	11	64	6.34889e-08	1.32801e-06
575	lcl|NC_004741.1_cds_S_RS28365_1917	22	64	0.00841375	0.175992
576	lcl|NC_004741.1_cds_S_RS28400_2099	15	64	6.36315e-05	0.00133099
577	lcl|NC_004741.1_cds_S_RS28520_678	15	64	6.18425e-05	0.00129357
578	lcl|NC_004741.1_cds_S_RS28585_1851	19	64	0.00102897	0.0215232
579	lcl|NC_004741.1_cds_S_RS28590_1894	10	64	4.18066e-09	8.74476e-08
580	lcl|NC_004741.1_cds_S_RS28595_1895	21	64	0.0048742	0.101955
581	lcl|NC_004741.1_cds_S_RS28600_1925	10	64	8.99525e-09	1.88155e-07
582	lcl|NC_004741.1_cds_S_RS28685_3691	22	64	0.0105639	0.220966
583	lcl|NC_004741.1_cds_S_RS28690_3850	13	64	3.12915e-06	6.54531e-05
584	lcl|NC_004741.1_cds_S_RS28705_4279	17	64	0.000583027	0.0121953
585	lcl|NC_004741.1_cds_S_RS28720_101	6	64	5.63048e-14	1.17774e-12
586	lcl|NC_004741.1_cds_S_RS28735_1325	25	64	0.0373817	0.781919
587	lcl|NC_004741.1_cds_S_RS28750_1857	25	64	0.0468776	0.980548
588	lcl|NC_004741.1_cds_S_RS28765_3149	6	64	4.27995e-15	8.95246e-14
589	lcl|NC_004741.1_cds_S_RS28790_1538	24	64	0.0244289	0.510985
590	lcl|NC_004741.1_cds_S_RS28810_3767	24	64	0.024804	0.51883
591	lcl|NC_004741.1_cds_S_RS28850_1639	11	64	9.72579e-08	2.03436e-06
592	lcl|NC_004741.1_cds_S_RS28945_218	18	64	0.000549125	0.0114862
593	lcl|NC_004741.1_cds_S_RS28950_366	12	64	1.04075e-06	2.17696e-05
594	lcl|NC_004741.1_cds_S_RS28960_424	10	64	5.11313e-08	1.06952e-06
595	lcl|NC_004741.1_cds_S_RS28965_506	9	64	1.84423e-10	3.85762e-09
596	lcl|NC_004741.1_cds_S_RS28970_526	13	64	3.26562e-06	6.83076e-05
597	lcl|NC_004741.1_cds_S_RS28975_689	18	64	0.000677802	0.0141777
598	lcl|NC_004741.1_cds_S_RS28985_717	10	64	4.31008e-08	9.01547e-07
599	lcl|NC_004741.1_cds_S_RS29000_880	11	64	1.55475e-07	3.25211e-06
600	lcl|NC_004741.1_cds_S_RS29010_909	16	64	9.41848e-05	0.00197008
601	lcl|NC_004741.1_cds_S_RS29015_913	10	64	4.48073e-08	9.37242e-07
602	lcl|NC_004741.1_cds_S_RS29020_1066	25	64	0.0395769	0.827837
603	lcl|NC_004741.1_cds_S_RS29025_1072	19	64	0.00184675	0.0386288
604	lcl|NC_004741.1_cds_S_RS29035_1163	11	64	4.52843e-07	9.47221e-06
605	lcl|NC_004741.1_cds_S_RS29040_1186	14	64	1.11859e-05	0.000233977
606	lcl|NC_004741.1_cds_S_RS29045_1390	14	64	9.90248e-06	0.000207132
607	lcl|NC_004741.1_cds_S_RS29050_1408	13	64	5.63741e-06	0.000117919
608	lcl|NC_004741.1_cds_S_RS29060_1433	10	64	2.16152e-08	4.52129e-07
609	lcl|NC_004741.1_cds_S_RS29065_1495	24	64	0.0282579	0.591076
610	lcl|NC_004741.1_cds_S_RS29070_1547	24	64	0.0187281	0.391738
611	lcl|NC_004741.1_cds_S_RS29075_1569	14	64	2.92087e-05	0.000610964
612	lcl|NC_004741.1_cds_S_RS29085_1676	23	64	0.0135964	0.284398
613	lcl|NC_004741.1_cds_S_RS29090_1694	24	64	0.0206204	0.431321
614	lcl|NC_004741.1_cds_S_RS29095_1758	25	64	0.0341037	0.713355
615	lcl|NC_004741.1_cds_S_RS29100_1833	9	64	1.97808e-09	4.13759e-08
616	lcl|NC_004741.1_cds_S_RS29105_1890	13	64	1.81423e-06	3.79486e-05
617	lcl|NC_004741.1_cds_S_RS29130_2006	22	64	0.00808961	0.169212
618	lcl|NC_004741.1_cds_S_RS29140_2203	23	64	0.0135674	0.283792
619	lcl|NC_004741.1_cds_S_RS29150_2328	25	64	0.0390274	0.816344
620	lcl|NC_004741.1_cds_S_RS29155_2348	24	64	0.0209266	0.437725
621	lcl|NC_004741.1_cds_S_RS29160_2355	13	64	1.13625e-05	0.000237672
622	lcl|NC_004741.1_cds_S_RS29165_2451	25	64	0.0444381	0.92952
623	lcl|NC_004741.1_cds_S_RS29180_2523	7	64	5.44585e-13	1.13912e-11
624	lcl|NC_004741.1_cds_S_RS29185_2533	8	64	1.95641e-11	4.09226e-10
625	lcl|NC_004741.1_cds_S_RS29195_2797	3	64	5.1394e-34	1.07502e-32
626	lcl|NC_004741.1_cds_S_RS29200_2919	15	64	2.32366e-05	0.000486044
627	lcl|NC_004741.1_cds_S_RS29205_2977	23	64	0.0149528	0.31277
628	lcl|NC_004741.1_cds_S_RS29220_3143	23	64	0.0128642	0.269083
629	lcl|NC_004741.1_cds_S_RS29225_3178	25	64	0.0372542	0.779253
630	lcl|NC_004741.1_cds_S_RS29230_3221	24	64	0.0247167	0.517004
631	lcl|NC_004741.1_cds_S_RS29240_3446	7	64	1.52613e-12	3.19223e-11
632	lcl|NC_004741.1_cds_S_RS29245_3546	25	64	0.0300799	0.629186
633	lcl|NC_004741.1_cds_S_RS29250_3606	23	64	0.0155956	0.326217
634	lcl|NC_004741.1_cds_S_RS29255_3608	8	64	2.93332e-11	6.13568e-10
635	lcl|NC_004741.1_cds_S_RS29260_3634	15	64	5.53519e-05	0.00115781
636	lcl|NC_004741.1_cds_S_RS29265_3698	7	64	1.114e-12	2.33018e-11
637	lcl|NC_004741.1_cds_S_RS29275_3868	19	64	0.0025046	0.0523892
638	lcl|NC_004741.1_cds_S_RS29285_4007	8	64	3.10792e-11	6.5009e-10
639	lcl|NC_004741.1_cds_S_RS29290_4135	21	64	0.00507592	0.106174
640	lcl|NC_004741.1_cds_S_RS29295_4276	16	64	0.000135496	0.0028342
641	lcl|NC_004741.1_cds_S_RS29320_614	13	64	7.08228e-06	0.000148141
642	lcl|NC_004741.1_cds_S_RS29325_743	14	64	4.52685e-05	0.000946889
643	lcl|NC_004741.1_cds_S_RS29330_858	17	64	0.000306693	0.00641516
644	lcl|NC_004741.1_cds_S_RS29355_2218	25	64	0.0367512	0.768732
645	lcl|NC_004741.1_cds_S_RS29400_3094	11	64	6.0415e-07	1.26371e-05
646	lcl|NC_004741.1_cds_S_RS29420_3285	11	64	4.98896e-07	1.04355e-05
647	lcl|NC_004741.1_cds_S_RS29435_4254	10	64	7.22721e-08	1.51173e-06
648	lcl|NC_004741.1_cds_S_RS29440_4256	10	64	2.86493e-08	5.99262e-07
649	lcl|NC_004741.1_cds_S_RS29445_209	23	64	0.0144449	0.302147
650	lcl|NC_004741.1_cds_S_RS29450_266	24	64	0.0201904	0.422327
651	lcl|NC_004741.1_cds_S_RS29460_879	20	64	0.00263775	0.0551743
652	lcl|NC_004741.1_cds_S_RS29475_1927	20	64	0.00487749	0.102023
653	lcl|NC_004741.1_cds_S_RS29480_1986	10	64	4.54488e-08	9.50661e-07
654	lcl|NC_004741.1_cds_S_RS29485_2488	25	64	0.0313905	0.656601
655	lcl|NC_004741.1_cds_S_RS29495_2608	25	64	0.0347502	0.726876
656	lcl|NC_004741.1_cds_WP_000002440.1_510	23	64	0.0151868	0.317665
657	lcl|NC_004741.1_cds_WP_000002542.1_2692	23	64	0.0139009	0.290769
658	lcl|NC_004741.1_cds_WP_000002907.1_3403	18	64	0.000669948	0.0140134
659	lcl|NC_004741.1_cds_WP_000002953.1_4297	18	64	0.000573064	0.0119869
660	lcl|NC_004741.1_cds_WP_000003068.1_2936	21	64	0.00356109	0.0744881
661	lcl|NC_004741.1_cds_WP_000003095.1_992	19	64	0.000985185	0.0206073
662	lcl|NC_004741.1_cds_WP_000003122.1_258	23	64	0.0144795	0.30287
663	lcl|NC_004741.1_cds_WP_000003197.1_2175	22	64	0.00682744	0.142811
664	lcl|NC_004741.1_cds_WP_000003328.1_2626	23	64	0.0109336	0.2287
665	lcl|NC_004741.1_cds_WP_000003377.1_3922	21	64	0.00450265	0.0941829
666	lcl|NC_004741.1_cds_WP_000003825.1_111	21	64	0.00362618	0.0758494
667	lcl|NC_004741.1_cds_WP_000004031.1_252	21	64	0.00363035	0.0759366
668	lcl|NC_004741.1_cds_WP_000004428.1_3377	23	64	0.0132713	0.277598
669	lcl|NC_004741.1_cds_WP_000004488.1_3294	18	64	0.000573674	0.0119996
670	lcl|NC_004741.1_cds_WP_000004635.1_2908	23	64	0.0120559	0.252176
671	lcl|NC_004741.1_cds_WP_000004655.1_25	18	64	0.000523263	0.0109452
672	lcl|NC_004741.1_cds_WP_000004771.1_4374	24	64	0.0198379	0.414954
673	lcl|NC_004741.1_cds_WP_000004909.1_994	24	64	0.0212693	0.444894
674	lcl|NC_004741.1_cds_WP_000005042.1_98	13	64	2.4534e-06	5.13183e-05
675	lcl|NC_004741.1_cds_WP_000006251.1_280	22	64	0.00825043	0.172576
676	lcl|NC_004741.1_cds_WP_000006497.1_1135	15	64	2.89461e-05	0.00060547
677	lcl|NC_004741.1_cds_WP_000006621.1_3710	23	64	0.011149	0.233205
678	lcl|NC_004741.1_cds_WP_000006825.1_348	23	64	0.0124832	0.261114
679	lcl|NC_004741.1_cds_WP_000007018.1_4170	21	64	0.00383122	0.0801383
680	lcl|NC_004741.1_cds_WP_000007129.1_742	22	64	0.00628527	0.13147
681	lcl|NC_004741.1_cds_WP_000007283.1_1763	21	64	0.00405871	0.0848967
682	lcl|NC_004741.1_cds_WP_000007444.1_4482	12	64	1.82207e-07	3.81127e-06
683	lcl|NC_004741.1_cds_WP_000007523.1_3552	21	64	0.00401604	0.0840044
684	lcl|NC_004741.1_cds_WP_000007629.1_335	18	64	0.000699651	0.0146347
685	lcl|NC_004741.1_cds_WP_000009302.1_2030	9	64	2.06858e-10	4.3269e-09
686	lcl|NC_004741.1_cds_WP_000009597.1_2118	22	64	0.00748908	0.156651
687	lcl|NC_004741.1_cds_WP_000010128.1_1469	22	64	0.00712805	0.149099
688	lcl|NC_004741.1_cds_WP_000010783.1_2791	24	64	0.0188626	0.394552
689	lcl|NC_004741.1_cds_WP_000011103.1_1081	22	64	0.00832584	0.174153
690	lcl|NC_004741.1_cds_WP_000011500.1_265	23	64	0.0129029	0.269892
691	lcl|NC_004741.1_cds_WP_000011599.1_931	21	64	0.00399913	0.0836506
692	lcl|NC_004741.1_cds_WP_000011982.1_2197	22	64	0.00790727	0.165398
693	lcl|NC_004741.1_cds_WP_000012908.1_4298	23	64	0.0114457	0.239411
694	lcl|NC_004741.1_cds_WP_000013046.1_4306	22	64	0.00656055	0.137228
695	lcl|NC_004741.1_cds_WP_000013151.1_3114	25	64	0.0375419	0.78527
696	lcl|NC_004741.1_cds_WP_000013513.1_2321	24	64	0.0194957	0.407796
697	lcl|NC_004741.1_cds_WP_000013771.1_1437	23	64	0.0122705	0.256664
698	lcl|NC_004741.1_cds_WP_000013943.1_3985	23	64	0.0124554	0.260531
699	lcl|NC_004741.1_cds_WP_000014036.1_1701	22	64	0.00690409	0.144414
700	lcl|NC_004741.1_cds_WP_000014321.1_95	21	64	0.00475684	0.0994997
701	lcl|NC_004741.1_cds_WP_000014594.1_3980	13	64	3.9329e-06	8.22651e-05
702	lcl|NC_004741.1_cds_WP_000015498.1_2809	19	64	0.00120638	0.0252341
703	lcl|NC_004741.1_cds_WP_000015826.1_4357	23	64	0.0124286	0.259972
704	lcl|NC_004741.1_cds_WP_000015992.1_144	23	64	0.0131665	0.275406
705	lcl|NC_004741.1_cds_WP_000016100.1_592	18	64	0.000598112	0.0125108
706	lcl|NC_004741.1_cds_WP_000016582.1_88	24	64	0.0219863	0.459892
707	lcl|NC_004741.1_cds_WP_000017111.1_3002	18	64	0.000594263	0.0124303
708	lcl|NC_004741.1_cds_WP_000017552.1_2592	14	64	1.43108e-05	0.000299341
709	lcl|NC_004741.1_cds_WP_000017699.1_3100	23	64	0.011314	0.236657
710	lcl|NC_004741.1_cds_WP_000018003.1_3170	22	64	0.0070236	0.146914
711	lcl|NC_004741.1_cds_WP_000018591.1_1587	20	64	0.00224312	0.0469198
712	lcl|NC_004741.1_cds_WP_000018633.1_1844	14	64	1.37912e-05	0.000288472
713	lcl|NC_004741.1_cds_WP_000018656.1_3183	23	64	0.0127123	0.265906
714	lcl|NC_004741.1_cds_WP_000018747.1_3107	23	64	0.0135319	0.283049
715	lcl|NC_004741.1_cds_WP_000019203.1_2110	22	64	0.00694519	0.145274
716	lcl|NC_004741.1_cds_WP_000019363.1_3425	17	64	0.000202449	0.00423467
717	lcl|NC_004741.1_cds_WP_000019588.1_1938	24	64	0.018228	0.381279
718	lcl|NC_004741.1_cds_WP_000019858.1_1258	24	64	0.020476	0.4283
719	lcl|NC_004741.1_cds_WP_000019869.1_361	17	64	0.000339985	0.00711152
720	lcl|NC_004741.1_cds_WP_000019944.1_2202	19	64	0.00137556	0.0287729
721	lcl|NC_004741.1_cds_WP_000020162.1_1221	22	64	0.00782558	0.163689
722	lcl|NC_004741.1_cds_WP_000020476.1_1099	19	64	0.00120705	0.0252481
723	lcl|NC_004741.1_cds_WP_000020617.1_4032	24	64	0.0243679	0.509709
724	lcl|NC_004741.1_cds_WP_000020706.1_1964	25	64	0.030217	0.632054
725	lcl|NC_004741.1_cds_WP_000020747.1_2690	21	64	0.00414939	0.0867935
726	lcl|NC_004741.1_cds_WP_000020880.1_1095	17	64	0.000555212	0.0116135
727	lcl|NC_004741.1_cds_WP_000020953.1_623	20	64	0.00190406	0.0398277
728	lcl|NC_004741.1_cds_WP_000021053.1_2515	22	64	0.00683903	0.143053
729	lcl|NC_004741.1_cds_WP_000021850.1_1274	13	64	4.1508e-06	8.6823e-05
730	lcl|NC_004741.1_cds_WP_000022479.1_2136	23	64	0.0131779	0.275644
731	lcl|NC_004741.1_cds_WP_000023083.1_3519	24	64	0.0237535	0.496856
732	lcl|NC_004741.1_cds_WP_000023563.1_796	22	64	0.00834605	0.174576
733	lcl|NC_004741.1_cds_WP_000023933.1_260	24	64	0.0187615	0.392438
734	lcl|NC_004741.1_cds_WP_000024391.1_3921	15	64	2.43574e-05	0.000509488
735	lcl|NC_004741.1_cds_WP_000024442.1_2611	16	64	0.000161804	0.00338449
736	lcl|NC_004741.1_cds_WP_000024560.1_1021	16	64	7.17305e-05	0.0015004
737	lcl|NC_004741.1_cds_WP_000024751.1_1865	20	64	0.00213468	0.0446515
738	lcl|NC_004741.1_cds_WP_000025451.1_560	20	64	0.00223493	0.0467485
739	lcl|NC_004741.1_cds_WP_000026057.1_3695	24	64	0.0202998	0.424614
740	lcl|NC_004741.1_cds_WP_000026773.1_496	24	64	0.0178948	0.374308
741	lcl|NC_004741.1_cds_WP_000027205.1_816	20	64	0.00222484	0.0465374
742	lcl|NC_004741.1_cds_WP_000027560.1_1842	19	64	0.000866544	0.0181257
743	lcl|NC_004741.1_cds_WP_000027722.1_3603	21	64	0.00365361	0.0764232
744	lcl|NC_004741.1_cds_WP_000028118.1_3465	24	64	0.0201382	0.421234
745	lcl|NC_004741.1_cds_WP_000028536.1_1290	22	64	0.00786657	0.164547
746	lcl|NC_004741.1_cds_WP_000028878.1_3512	12	64	7.09725e-07	1.48454e-05
747	lcl|NC_004741.1_cds_WP_000028953.1_2638	19	64	0.00115537	0.0241671
748	lcl|NC_004741.1_cds_WP_000029466.1_1592	24	64	0.0207126	0.433249
749	lcl|NC_004741.1_cds_WP_000029605.1_2792	24	64	0.0188977	0.395288
750	lcl|NC_004741.1_cds_WP_000030016.1_3301	22	64	0.00788144	0.164858
751	lcl|NC_004741.1_cds_WP_000030537.1_3302	23	64	0.0168978	0.353455
752	lcl|NC_004741.1_cds_WP_000030694.1_549	22	64	0.00789073	0.165052
753	lcl|NC_004741.1_cds_WP_000031415.1_3201	15	64	3.03118e-05	0.000634038
754	lcl|NC_004741.1_cds_WP_000031783.1_4210	17	64	0.000195657	0.00409258
755	lcl|NC_004741.1_cds_WP_000031784.1_3518	18	64	0.000522819	0.0109359
756	lcl|NC_004741.1_cds_WP_000032578.1_3676	19	64	0.00109046	0.0228094
757	lcl|NC_004741.1_cds_WP_000032947.1_1259	23	64	0.0107112	0.224048
758	lcl|NC_004741.1_cds_WP_000033330.1_2452	20	64	0.0022412	0.0468796
759	lcl|NC_004741.1_cds_WP_000034173.1_986	16	64	7.8806e-05	0.0016484
760	lcl|NC_004741.1_cds_WP_000034372.1_2972	18	64	0.00055859	0.0116841
761	lcl|NC_004741.1_cds_WP_000034407.1_2507	23	64	0.0128242	0.268247
762	lcl|NC_004741.1_cds_WP_000034602.1_553	17	64	0.00022931	0.00479652
763	lcl|NC_004741.1_cds_WP_000034825.1_653	14	64	1.03945e-05	0.000217425
764	lcl|NC_004741.1_cds_WP_000035612.1_55	24	64	0.0191827	0.401249
765	lcl|NC_004741.1_cds_WP_000036372.1_1959	23	64	0.0144932	0.303157
766	lcl|NC_004741.1_cds_WP_000036723.1_2855	17	64	0.000189474	0.00396327
767	lcl|NC_004741.1_cds_WP_000037560.1_4012	22	64	0.00701437	0.146721
768	lcl|NC_004741.1_cds_WP_000039077.1_4138	23	64	0.0132236	0.2766
769	lcl|NC_004741.1_cds_WP_000039841.1_2839	21	64	0.0038234	0.0799747
770	lcl|NC_004741.1_cds_WP_000040142.1_2716	22	64	0.00630426	0.131867
771	lcl|NC_004741.1_cds_WP_000041970.1_4380	18	64	0.000447778	0.00936625
772	lcl|NC_004741.1_cds_WP_000042384.1_69	22	64	0.00803633	0.168098
773	lcl|NC_004741.1_cds_WP_000042440.1_2415	24	64	0.020151	0.421503
774	lcl|NC_004741.1_cds_WP_000042516.1_724	23	64	0.011186	0.233979
775	lcl|NC_004741.1_cds_WP_000042632.1_649	22	64	0.00732572	0.153234
776	lcl|NC_004741.1_cds_WP_000042900.1_4085	19	64	0.00129865	0.027164
777	lcl|NC_004741.1_cds_WP_000043335.1_2730	21	64	0.00464647	0.097191
778	lcl|NC_004741.1_cds_WP_000043429.1_2127	22	64	0.00618788	0.129433
779	lcl|NC_004741.1_cds_WP_000043580.1_2151	23	64	0.0108875	0.227735
780	lcl|NC_004741.1_cds_WP_000044073.1_145	25	64	0.0273063	0.571171
781	lcl|NC_004741.1_cds_WP_000044395.1_2883	24	64	0.0189702	0.396804
782	lcl|NC_004741.1_cds_WP_000044417.1_1873	25	64	0.0305802	0.639651
783	lcl|NC_004741.1_cds_WP_000044679.1_1118	24	64	0.0206015	0.430925
784	lcl|NC_004741.1_cds_WP_000044711.1_4271	17	64	0.000129533	0.00270946
785	lcl|NC_004741.1_cds_WP_000044779.1_3242	23	64	0.0145252	0.303826
786	lcl|NC_004741.1_cds_WP_000044878.1_723	22	64	0.0080284	0.167932
787	lcl|NC_004741.1_cds_WP_000045183.1_3661	20	64	0.00195933	0.0409837
788	lcl|NC_004741.1_cds_WP_000045281.1_146	24	64	0.0201981	0.422488
789	lcl|NC_004741.1_cds_WP_000045466.1_733	21	64	0.00374612	0.0783582
790	lcl|NC_004741.1_cds_WP_000045648.1_1825	19	64	0.000977934	0.0204556
791	lcl|NC_004741.1_cds_WP_000045978.1_3958	23	64	0.0162479	0.33986
792	lcl|NC_004741.1_cds_WP_000046320.1_3153	25	64	0.031744	0.663995
793	lcl|NC_004741.1_cds_WP_000046642.1_337	22	64	0.00912288	0.190825
794	lcl|NC_004741.1_cds_WP_000046666.1_1698	14	64	1.05022e-05	0.000219676
795	lcl|NC_004741.1_cds_WP_000046749.1_4483	21	64	0.00404545	0.0846194
796	lcl|NC_004741.1_cds_WP_000046798.1_2859	24	64	0.0186761	0.390652
797	lcl|NC_004741.1_cds_WP_000047164.1_2779	24	64	0.0196222	0.410442
798	lcl|NC_004741.1_cds_WP_000047499.1_3717	23	64	0.0124903	0.261262
799	lcl|NC_004741.1_cds_WP_000047539.1_4308	16	64	8.70302e-05	0.00182043
800	lcl|NC_004741.1_cds_WP_000048190.1_2152	23	64	0.011013	0.230361
801	lcl|NC_004741.1_cds_WP_000048979.1_1424	22	64	0.00855824	0.179014
802	lcl|NC_004741.1_cds_WP_000049213.1_4183	24	64	0.0164694	0.344494
803	lcl|NC_004741.1_cds_WP_000049388.1_785	23	64	0.0127167	0.265998
804	lcl|NC_004741.1_cds_WP_000050139.1_3893	24	64	0.020537	0.429576
805	lcl|NC_004741.1_cds_WP_000050265.1_3705	23	64	0.010239	0.214172
806	lcl|NC_004741.1_cds_WP_000050789.1_2306	23	64	0.0133072	0.27835
807	lcl|NC_004741.1_cds_WP_000051152.1_403	13	64	2.69579e-06	5.63885e-05
808	lcl|NC_004741.1_cds_WP_000051626.1_1219	24	64	0.0213363	0.446296
809	lcl|NC_004741.1_cds_WP_000051841.1_3341	14	64	1.75687e-05	0.000367489
810	lcl|NC_004741.1_cds_WP_000051892.1_297	25	64	0.0441994	0.924527
811	lcl|NC_004741.1_cds_WP_000051894.1_308	25	64	0.0423062	0.884927
812	lcl|NC_004741.1_cds_WP_000052796.1_512	17	64	0.000262721	0.00549539
813	lcl|NC_004741.1_cds_WP_000053116.1_966	24	64	0.019932	0.416921
814	lcl|NC_004741.1_cds_WP_000053437.1_538	24	64	0.0207502	0.434035
815	lcl|NC_004741.1_cds_WP_000054752.1_2685	19	64	0.00120947	0.0252987
816	lcl|NC_004741.1_cds_WP_000055068.1_4326	18	64	0.000571665	0.0119576
817	lcl|NC_004741.1_cds_WP_000055146.1_3703	24	64	0.0187885	0.393003
818	lcl|NC_004741.1_cds_WP_000055741.1_177	19	64	0.000878546	0.0183767
819	lcl|NC_004741.1_cds_WP_000055830.1_2130	23	64	0.0135618	0.283675
820	lcl|NC_004741.1_cds_WP_000055909.1_3343	23	64	0.0122143	0.255489
821	lcl|NC_004741.1_cds_WP_000055999.1_951	23	64	0.0109444	0.228926
822	lcl|NC_004741.1_cds_WP_000056462.1_768	25	64	0.0275384	0.576026
823	lcl|NC_004741.1_cds_WP_000056529.1_929	24	64	0.0204428	0.427605
824	lcl|NC_004741.1_cds_WP_000056760.1_4413	20	64	0.00213152	0.0445854
825	lcl|NC_004741.1_cds_WP_000057067.1_154	25	64	0.0327718	0.685494
826	lcl|NC_004741.1_cds_WP_000057149.1_919	24	64	0.0198794	0.415822
827	lcl|NC_004741.1_cds_WP_000057411.1_4195	25	64	0.0288605	0.603681
828	lcl|NC_004741.1_cds_WP_000057623.1_2835	21	64	0.00370482	0.0774944
829	lcl|NC_004741.1_cds_WP_000057872.1_1000	21	64	0.00410373	0.0858386
830	lcl|NC_004741.1_cds_WP_000058508.1_2145	24	64	0.019114	0.39981
831	lcl|NC_004741.1_cds_WP_000059107.1_3811	25	64	0.0345944	0.723618
832	lcl|NC_004741.1_cds_WP_000059395.1_3118	24	64	0.0203938	0.42658
833	lcl|NC_004741.1_cds_WP_000059466.1_3269	15	64	4.89844e-05	0.00102462
834	lcl|NC_004741.1_cds_WP_000059682.1_3613	22	64	0.00741266	0.155052
835	lcl|NC_004741.1_cds_WP_000060115.1_3809	25	64	0.0292967	0.612805
836	lcl|NC_004741.1_cds_WP_000060475.1_1608	25	64	0.0372919	0.780041
837	lcl|NC_004741.1_cds_WP_000060506.1_3781	8	64	3.191e-10	6.67468e-09
838	lcl|NC_004741.1_cds_WP_000060858.1_4328	24	64	0.018048	0.377514
839	lcl|NC_004741.1_cds_WP_000062312.1_181	18	64	0.00042992	0.00899271
840	lcl|NC_004741.1_cds_WP_000062461.1_520	24	64	0.0216359	0.452561
841	lcl|NC_004741.1_cds_WP_000062539.1_4257	25	64	0.0353596	0.739623
842	lcl|NC_004741.1_cds_WP_000062611.1_4229	17	64	0.000245608	0.00513743
843	lcl|NC_004741.1_cds_WP_000062997.1_2402	18	64	0.000485292	0.010151
844	lcl|NC_004741.1_cds_WP_000063125.1_3844	19	64	0.00103265	0.0216001
845	lcl|NC_004741.1_cds_WP_000063570.1_2541	25	64	0.0344685	0.720983
846	lcl|NC_004741.1_cds_WP_000063614.1_1251	24	64	0.0243069	0.508432
847	lcl|NC_004741.1_cds_WP_000063973.1_993	18	64	0.000552736	0.0115617
848	lcl|NC_004741.1_cds_WP_000064244.1_2964	25	64	0.033395	0.698529
849	lcl|NC_004741.1_cds_WP_000064736.1_2793	24	64	0.017845	0.373266
850	lcl|NC_004741.1_cds_WP_000065253.1_2728	16	64	9.88902e-05	0.00206851
851	lcl|NC_004741.1_cds_WP_000065436.1_3126	19	64	0.00125459	0.0262424
852	lcl|NC_004741.1_cds_WP_000065769.1_4037	21	64	0.00374855	0.0784092
853	lcl|NC_004741.1_cds_WP_000066552.1_4268	24	64	0.0298763	0.624928
854	lcl|NC_004741.1_cds_WP_000066661.1_1712	24	64	0.0173661	0.36325
855	lcl|NC_004741.1_cds_WP_000066672.1_3467	23	64	0.0129555	0.270993
856	lcl|NC_004741.1_cds_WP_000067746.1_847	22	64	0.00687284	0.143761
857	lcl|NC_004741.1_cds_WP_000067956.1_2013	20	64	0.0022087	0.0461997
858	lcl|NC_004741.1_cds_WP_000068079.1_1269	23	64	0.0125711	0.262953
859	lcl|NC_004741.1_cds_WP_000068457.1_2417	18	64	0.000721013	0.0150816
860	lcl|NC_004741.1_cds_WP_000068682.1_4485	19	64	0.00142338	0.0297731
861	lcl|NC_004741.1_cds_WP_000068718.1_2951	21	64	0.00333246	0.0697058
862	lcl|NC_004741.1_cds_WP_000068834.1_3561	25	64	0.0338212	0.707444
863	lcl|NC_004741.1_cds_WP_000068912.1_4352	25	64	0.0329859	0.689972
864	lcl|NC_004741.1_cds_WP_000069252.1_1344	23	64	0.0126583	0.264777
865	lcl|NC_004741.1_cds_WP_000069384.1_1599	23	64	0.0109572	0.229194
866	lcl|NC_004741.1_cds_WP_000069437.1_4355	23	64	0.0127502	0.266698
867	lcl|NC_004741.1_cds_WP_000070107.1_738	23	64	0.00886336	0.185397
868	lcl|NC_004741.1_cds_WP_000070491.1_1256	19	64	0.00116729	0.0244164
869	lcl|NC_004741.1_cds_WP_000070619.1_2382	19	64	0.00118308	0.0247466
870	lcl|NC_004741.1_cds_WP_000071134.1_3278	22	64	0.00756329	0.158203
871	lcl|NC_004741.1_cds_WP_000072067.1_3808	20	64	0.00198892	0.0416026
872	lcl|NC_004741.1_cds_WP_000072195.1_3227	23	64	0.0126747	0.265119
873	lcl|NC_004741.1_cds_WP_000073595.1_4103	21	64	0.00374252	0.078283
874	lcl|NC_004741.1_cds_WP_000074263.1_465	23	64	0.0116081	0.242808
875	lcl|NC_004741.1_cds_WP_000074477.1_3860	24	64	0.0222219	0.464821
876	lcl|NC_004741.1_cds_WP_000074527.1_2404	23	64	0.0118218	0.247278
877	lcl|NC_004741.1_cds_WP_000075383.1_1364	23	64	0.00986291	0.206304
878	lcl|NC_004741.1_cds_WP_000075574.1_2575	24	64	0.0222039	0.464442
879	lcl|NC_004741.1_cds_WP_000075755.1_91	23	64	0.0150822	0.315477
880	lcl|NC_004741.1_cds_WP_000075816.1_598	23	64	0.0111675	0.233594
881	lcl|NC_004741.1_cds_WP_000075874.1_389	23	64	0.0124478	0.260373
882	lcl|NC_004741.1_cds_WP_000076001.1_2593	16	64	0.000129486	0.00270849
883	lcl|NC_004741.1_cds_WP_000076311.1_4396	23	64	0.0113128	0.236633
884	lcl|NC_004741.1_cds_WP_000077081.1_845	24	64	0.0204518	0.427795
885	lcl|NC_004741.1_cds_WP_000077741.1_487	24	64	0.0190312	0.39808
886	lcl|NC_004741.1_cds_WP_000077853.1_1565	25	64	0.0343982	0.719514
887	lcl|NC_004741.1_cds_WP_000077934.1_1544	20	64	0.00195945	0.0409862
888	lcl|NC_004741.1_cds_WP_000078314.1_3368	22	64	0.00699838	0.146387
889	lcl|NC_004741.1_cds_WP_000078732.1_1563	22	64	0.00724253	0.151493
890	lcl|NC_004741.1_cds_WP_000079112.1_2715	23	64	0.0112502	0.235323
891	lcl|NC_004741.1_cds_WP_000079297.1_2148	23	64	0.0106196	0.222132
892	lcl|NC_004741.1_cds_WP_000079652.1_4295	25	64	0.0296259	0.61969
893	lcl|NC_004741.1_cds_WP_000079690.1_1996	21	64	0.00552481	0.115564
894	lcl|NC_004741.1_cds_WP_000080068.1_2120	23	64	0.0113341	0.237077
895	lcl|NC_004741.1_cds_WP_000080639.1_3904	25	64	0.03503	0.732729
896	lcl|NC_004741.1_cds_WP_000080702.1_1603	22	64	0.0071856	0.150303
897	lcl|NC_004741.1_cds_WP_000080885.1_728	17	64	0.000159077	0.00332744
898	lcl|NC_004741.1_cds_WP_000080947.1_2762	19	64	0.00115931	0.0242495
899	lcl|NC_004741.1_cds_WP_000081083.1_1601	19	64	0.00107113	0.022405
900	lcl|NC_004741.1_cds_WP_000081423.1_1403	21	64	0.0045146	0.0944327
901	lcl|NC_004741.1_cds_WP_000081672.1_3316	22	64	0.00735137	0.15377
902	lcl|NC_004741.1_cds_WP_000081930.1_4129	23	64	0.010982	0.229714
903	lcl|NC_004741.1_cds_WP_000082101.1_4097	22	64	0.00723832	0.151405
904	lcl|NC_004741.1_cds_WP_000082120.1_1976	14	64	7.01273e-06	0.000146687
905	lcl|NC_004741.1_cds_WP_000082199.1_2904	22	64	0.00756029	0.15814
906	lcl|NC_004741.1_cds_WP_000082598.1_2924	24	64	0.0228522	0.478003
907	lcl|NC_004741.1_cds_WP_000082848.1_70	24	64	0.019107	0.399666
908	lcl|NC_004741.1_cds_WP_000082966.1_2709	24	64	0.0205741	0.430352
909	lcl|NC_004741.1_cds_WP_000083065.1_3099	24	64	0.0184832	0.386616
910	lcl|NC_004741.1_cds_WP_000083382.1_24	20	64	0.00199436	0.0417165
911	lcl|NC_004741.1_cds_WP_000083887.1_421	24	64	0.0207103	0.433202
912	lcl|NC_004741.1_cds_WP_000084122.1_3072	24	64	0.0178174	0.372689
913	lcl|NC_004741.1_cds_WP_000084387.1_1368	19	64	0.00107941	0.0225783
914	lcl|NC_004741.1_cds_WP_000084469.1_619	21	64	0.00370779	0.0775565
915	lcl|NC_004741.1_cds_WP_000084622.1_4337	18	64	0.000434313	0.00908461
916	lcl|NC_004741.1_cds_WP_000084630.1_727	19	64	0.00103365	0.0216211
917	lcl|NC_004741.1_cds_WP_000084666.1_3993	21	64	0.00351386	0.0735001
918	lcl|NC_004741.1_cds_WP_000084766.1_4182	20	64	0.00241569	0.0505294
919	lcl|NC_004741.1_cds_WP_000085238.1_1533	18	64	0.000673881	0.0140957
920	lcl|NC_004741.1_cds_WP_000085257.1_1151	25	64	0.0382535	0.800156
921	lcl|NC_004741.1_cds_WP_000085985.1_3822	24	64	0.0207369	0.433757
922	lcl|NC_004741.1_cds_WP_000086226.1_1255	22	64	0.0086068	0.18003
923	lcl|NC_004741.1_cds_WP_000086484.1_3829	23	64	0.0143409	0.299971
924	lcl|NC_004741.1_cds_WP_000086722.1_2411	21	64	0.00335373	0.0701507
925	lcl|NC_004741.1_cds_WP_000086920.1_784	24	64	0.0205983	0.430858
926	lcl|NC_004741.1_cds_WP_000087224.1_1642	22	64	0.00670269	0.140202
927	lcl|NC_004741.1_cds_WP_000087273.1_2549	24	64	0.0193491	0.404728
928	lcl|NC_004741.1_cds_WP_000087763.1_1006	17	64	0.000252107	0.00527336
929	lcl|NC_004741.1_cds_WP_000088916.1_2299	21	64	0.00343005	0.0717471
930	lcl|NC_004741.1_cds_WP_000089364.1_1791	24	64	0.020499	0.428782
931	lcl|NC_004741.1_cds_WP_000089695.1_3270	23	64	0.012182	0.254813
932	lcl|NC_004741.1_cds_WP_000089731.1_517	20	64	0.00238314	0.0498485
933	lcl|NC_004741.1_cds_WP_000090097.1_550	21	64	0.00553101	0.115693
934	lcl|NC_004741.1_cds_WP_000090147.1_780	24	64	0.0204684	0.428141
935	lcl|NC_004741.1_cds_WP_000090630.1_4169	24	64	0.0183794	0.384445
936	lcl|NC_004741.1_cds_WP_000090775.1_4237	17	64	0.000196511	0.00411045
937	lcl|NC_004741.1_cds_WP_000091007.1_767	20	64	0.002901	0.0606808
938	lcl|NC_004741.1_cds_WP_000091199.1_1644	20	64	0.00271342	0.0567571
939	lcl|NC_004741.1_cds_WP_000091263.1_2286	24	64	0.0202455	0.42348
940	lcl|NC_004741.1_cds_WP_000091291.1_2322	23	64	0.0121295	0.253716
941	lcl|NC_004741.1_cds_WP_000091466.1_4203	23	64	0.0131768	0.275622
942	lcl|NC_004741.1_cds_WP_000091584.1_4448	24	64	0.0209668	0.438566
943	lcl|NC_004741.1_cds_WP_000091700.1_3019	16	64	6.27665e-05	0.0013129
944	lcl|NC_004741.1_cds_WP_000091945.1_4230	14	64	5.53615e-06	0.000115801
945	lcl|NC_004741.1_cds_WP_000091955.1_3895	16	64	7.97614e-05	0.00166838
946	lcl|NC_004741.1_cds_WP_000092054.1_240	23	64	0.0114343	0.239173
947	lcl|NC_004741.1_cds_WP_000092218.1_1089	25	64	0.0332471	0.695435
948	lcl|NC_004741.1_cds_WP_000093154.1_3460	23	64	0.0118765	0.248423
949	lcl|NC_004741.1_cds_WP_000093279.1_3936	23	64	0.0117625	0.246039
950	lcl|NC_004741.1_cds_WP_000093499.1_4437	25	64	0.0354511	0.741538
951	lcl|NC_004741.1_cds_WP_000093572.1_1755	21	64	0.00497961	0.104159
952	lcl|NC_004741.1_cds_WP_000093812.1_4481	23	64	0.0124468	0.260351
953	lcl|NC_004741.1_cds_WP_000094030.1_188	22	64	0.00707718	0.148035
954	lcl|NC_004741.1_cds_WP_000095159.1_3117	23	64	0.0115079	0.240712
955	lcl|NC_004741.1_cds_WP_000095706.1_2410	20	64	0.00243881	0.051013
956	lcl|NC_004741.1_cds_WP_000096021.1_3484	24	64	0.0174472	0.364946
957	lcl|NC_004741.1_cds_WP_000096080.1_3203	15	64	2.50333e-05	0.000523627
958	lcl|NC_004741.1_cds_WP_000096660.1_2511	23	64	0.0114229	0.238934
959	lcl|NC_004741.1_cds_WP_000096899.1_535	24	64	0.0180401	0.377348
960	lcl|NC_004741.1_cds_WP_000097102.1_2863	24	64	0.01886	0.394499
961	lcl|NC_004741.1_cds_WP_000097356.1_2251	24	64	0.0174394	0.364784
962	lcl|NC_004741.1_cds_WP_000097586.1_546	23	64	0.0164314	0.3437
963	lcl|NC_004741.1_cds_WP_000098267.1_2861	23	64	0.0095792	0.20037
964	lcl|NC_004741.1_cds_WP_000098438.1_370	23	64	0.013148	0.27502
965	lcl|NC_004741.1_cds_WP_000098613.1_2986	19	64	0.000881008	0.0184282
966	lcl|NC_004741.1_cds_WP_000098818.1_4453	22	64	0.00946238	0.197926
967	lcl|NC_004741.1_cds_WP_000098906.1_1769	23	64	0.0110836	0.231838
968	lcl|NC_004741.1_cds_WP_000099287.1_4100	21	64	0.00426592	0.089231
969	lcl|NC_004741.1_cds_WP_000099514.1_1314	24	64	0.0221942	0.464241
970	lcl|NC_004741.1_cds_WP_000099824.1_562	19	64	0.00123588	0.0258512
971	lcl|NC_004741.1_cds_WP_000100205.1_1972	22	64	0.00878111	0.183676
972	lcl|NC_004741.1_cds_WP_000100422.1_2868	25	64	0.0349177	0.73038
973	lcl|NC_004741.1_cds_WP_000100800.1_761	19	64	0.00126694	0.0265008
974	lcl|NC_004741.1_cds_WP_000100945.1_1737	24	64	0.0209201	0.437591
975	lcl|NC_004741.1_cds_WP_000101055.1_1196	25	64	0.0381154	0.797267
976	lcl|NC_004741.1_cds_WP_000101178.1_1762	23	64	0.0118468	0.247802
977	lcl|NC_004741.1_cds_WP_000101680.1_4400	25	64	0.0385126	0.805575
978	lcl|NC_004741.1_cds_WP_000101737.1_401	24	64	0.0210771	0.440873
979	lcl|NC_004741.1_cds_WP_000101994.1_532	20	64	0.00227591	0.0476057
980	lcl|NC_004741.1_cds_WP_000102309.1_3743	24	64	0.0205184	0.429186
981	lcl|NC_004741.1_cds_WP_000102485.1_113	20	64	0.00228681	0.0478337
982	lcl|NC_004741.1_cds_WP_000102891.1_2528	23	64	0.0155394	0.325041
983	lcl|NC_004741.1_cds_WP_000103622.1_1154	17	64	0.000409395	0.0085634
984	lcl|NC_004741.1_cds_WP_000103754.1_1117	13	64	1.46663e-06	3.06778e-05
985	lcl|NC_004741.1_cds_WP_000103994.1_2025	22	64	0.00696555	0.1457
986	lcl|NC_004741.1_cds_WP_000104211.1_3218	23	64	0.0130265	0.272478
987	lcl|NC_004741.1_cds_WP_000104516.1_4151	25	64	0.0341231	0.713759
988	lcl|NC_004741.1_cds_WP_000105566.1_2988	21	64	0.00359287	0.0751527
989	lcl|NC_004741.1_cds_WP_000105733.1_3129	20	64	0.0019301	0.0403722
990	lcl|NC_004741.1_cds_WP_000106474.1_1988	15	64	3.11451e-05	0.000651468
991	lcl|NC_004741.1_cds_WP_000106529.1_4083	25	64	0.0314538	0.657925
992	lcl|NC_004741.1_cds_WP_000106622.1_2409	21	64	0.00461944	0.0966257
993	lcl|NC_004741.1_cds_WP_000106759.1_2476	24	64	0.0198212	0.414605
994	lcl|NC_004741.1_cds_WP_000106834.1_1572	23	64	0.0156048	0.326409
995	lcl|NC_004741.1_cds_WP_000106875.1_3427	23	64	0.0124081	0.259542
996	lcl|NC_004741.1_cds_WP_000107041.1_3995	23	64	0.0114105	0.238675
997	lcl|NC_004741.1_cds_WP_000107384.1_990	23	64	0.0114467	0.239432
998	lcl|NC_004741.1_cds_WP_000107721.1_3216	23	64	0.012684	0.265314
999	lcl|NC_004741.1_cds_WP_000108160.1_1288	21	64	0.00414421	0.0866853
1000	lcl|NC_004741.1_cds_WP_000108172.1_1761	16	64	8.55521e-05	0.00178951
1001	lcl|NC_004741.1_cds_WP_000108294.1_2842	14	64	4.40977e-06	9.22401e-05
1002	lcl|NC_004741.1_cds_WP_000108334.1_4110	18	64	0.000377099	0.00788784
1003	lcl|NC_004741.1_cds_WP_000108459.1_3322	22	64	0.0082293	0.172134
1004	lcl|NC_004741.1_cds_WP_000108918.1_2119	23	64	0.013851	0.289725
1005	lcl|NC_004741.1_cds_WP_000109301.1_853	23	64	0.0115812	0.242246
1006	lcl|NC_004741.1_cds_WP_000109522.1_2844	18	64	0.000803837	0.016814
1007	lcl|NC_004741.1_cds_WP_000109947.1_3654	22	64	0.0073417	0.153568
1008	lcl|NC_004741.1_cds_WP_000110074.1_4426	25	64	0.034253	0.716476
1009	lcl|NC_004741.1_cds_WP_000110746.1_3554	24	64	0.0181328	0.379288
1010	lcl|NC_004741.1_cds_WP_000110954.1_1279	24	64	0.0209435	0.43808
1011	lcl|NC_004741.1_cds_WP_000111043.1_914	20	64	0.00204612	0.0427992
1012	lcl|NC_004741.1_cds_WP_000111174.1_2954	23	64	0.0121411	0.253958
1013	lcl|NC_004741.1_cds_WP_000111269.1_2973	18	64	0.000528846	0.011062
1014	lcl|NC_004741.1_cds_WP_000111769.1_684	16	64	7.70778e-05	0.00161225
1015	lcl|NC_004741.1_cds_WP_000111978.1_1506	24	64	0.0207463	0.433954
1016	lcl|NC_004741.1_cds_WP_000113500.1_666	24	64	0.0230987	0.48316
1017	lcl|NC_004741.1_cds_WP_000113584.1_1681	23	64	0.0169419	0.354378
1018	lcl|NC_004741.1_cds_WP_000113817.1_2742	23	64	0.013919	0.291146
1019	lcl|NC_004741.1_cds_WP_000113938.1_327	24	64	0.0207607	0.434256
1020	lcl|NC_004741.1_cds_WP_000114270.1_772	23	64	0.0128577	0.268947
1021	lcl|NC_004741.1_cds_WP_000114607.1_253	19	64	0.00103731	0.0216976
1022	lcl|NC_004741.1_cds_WP_000114986.1_3376	21	64	0.00422371	0.0883482
1023	lcl|NC_004741.1_cds_WP_000115208.1_2799	18	64	0.00042106	0.0088074
1024	lcl|NC_004741.1_cds_WP_000115308.1_545	25	64	0.0345643	0.722988
1025	lcl|NC_004741.1_cds_WP_000115383.1_2757	20	64	0.00332544	0.0695588
1026	lcl|NC_004741.1_cds_WP_000115920.1_1428	25	64	0.030347	0.634775
1027	lcl|NC_004741.1_cds_WP_000116080.1_3632	23	64	0.0116347	0.243366
1028	lcl|NC_004741.1_cds_WP_000116288.1_985	23	64	0.0108203	0.226329
1029	lcl|NC_004741.1_cds_WP_000116695.1_3752	19	64	0.00193948	0.0405684
1030	lcl|NC_004741.1_cds_WP_000116772.1_3830	22	64	0.00858204	0.179512
1031	lcl|NC_004741.1_cds_WP_000117724.1_2887	21	64	0.00285203	0.0596564
1032	lcl|NC_004741.1_cds_WP_000117881.1_944	23	64	0.0114807	0.240144
1033	lcl|NC_004741.1_cds_WP_000118391.1_2430	23	64	0.0121645	0.254446
1034	lcl|NC_004741.1_cds_WP_000118482.1_4367	13	64	3.75293e-06	7.85008e-05
1035	lcl|NC_004741.1_cds_WP_000118509.1_2396	22	64	0.00722799	0.151189
1036	lcl|NC_004741.1_cds_WP_000118810.1_721	24	64	0.0193128	0.40397
1037	lcl|NC_004741.1_cds_WP_000118898.1_2002	24	64	0.0194222	0.406258
1038	lcl|NC_004741.1_cds_WP_000119071.1_2174	23	64	0.0123149	0.257593
1039	lcl|NC_004741.1_cds_WP_000119749.1_2770	16	64	0.000119526	0.00250015
1040	lcl|NC_004741.1_cds_WP_000121487.1_3180	24	64	0.0208359	0.435829
1041	lcl|NC_004741.1_cds_WP_000122039.1_407	24	64	0.0184434	0.385784
1042	lcl|NC_004741.1_cds_WP_000122063.1_2966	20	64	0.00185599	0.0388222
1043	lcl|NC_004741.1_cds_WP_000122253.1_374	21	64	0.00384852	0.0805002
1044	lcl|NC_004741.1_cds_WP_000122462.1_1191	18	64	0.000732373	0.0153192
1045	lcl|NC_004741.1_cds_WP_000122555.1_2572	24	64	0.0221575	0.463473
1046	lcl|NC_004741.1_cds_WP_000122884.1_32	20	64	0.00216469	0.0452793
1047	lcl|NC_004741.1_cds_WP_000123197.1_3345	22	64	0.00711057	0.148733
1048	lcl|NC_004741.1_cds_WP_000123730.1_1402	23	64	0.0109707	0.229476
1049	lcl|NC_004741.1_cds_WP_000124106.1_1037	19	64	0.000996912	0.0208526
1050	lcl|NC_004741.1_cds_WP_000124119.1_1065	19	64	0.00111493	0.0233211
1051	lcl|NC_004741.1_cds_WP_000124119.1_1383	19	64	0.00113897	0.0238241
1052	lcl|NC_004741.1_cds_WP_000124121.1_1837	19	64	0.0010775	0.0225383
1053	lcl|NC_004741.1_cds_WP_000124315.1_2976	18	64	0.000670417	0.0140232
1054	lcl|NC_004741.1_cds_WP_000124415.1_142	24	64	0.0190818	0.399138
1055	lcl|NC_004741.1_cds_WP_000124615.1_4478	21	64	0.00410431	0.0858506
1056	lcl|NC_004741.1_cds_WP_000124854.1_1585	17	64	0.000410663	0.00858992
1057	lcl|NC_004741.1_cds_WP_000125013.1_923	22	64	0.007629	0.159577
1058	lcl|NC_004741.1_cds_WP_000125617.1_1723	24	64	0.0203367	0.425387
1059	lcl|NC_004741.1_cds_WP_000125827.1_485	24	64	0.0206411	0.431755
1060	lcl|NC_004741.1_cds_WP_000126079.1_806	24	64	0.0209686	0.438605
1061	lcl|NC_004741.1_cds_WP_000126530.1_1086	24	64	0.0221416	0.463141
1062	lcl|NC_004741.1_cds_WP_000127104.1_3803	21	64	0.00419699	0.0877892
1063	lcl|NC_004741.1_cds_WP_000127805.1_2436	22	64	0.00677737	0.141763
1064	lcl|NC_004741.1_cds_WP_000127901.1_1174	25	64	0.031272	0.654123
1065	lcl|NC_004741.1_cds_WP_000128136.1_3189	20	64	0.00185751	0.0388538
1066	lcl|NC_004741.1_cds_WP_000128776.1_2686	8	64	5.93232e-11	1.24088e-09
1067	lcl|NC_004741.1_cds_WP_000128851.1_1485	24	64	0.0213599	0.446788
1068	lcl|NC_004741.1_cds_WP_000129530.1_4384	24	64	0.0180987	0.378573
1069	lcl|NC_004741.1_cds_WP_000129574.1_2195	24	64	0.0199383	0.417052
1070	lcl|NC_004741.1_cds_WP_000130034.1_90	23	64	0.0147619	0.308778
1071	lcl|NC_004741.1_cds_WP_000130100.1_4224	16	64	7.77278e-05	0.00162585
1072	lcl|NC_004741.1_cds_WP_000130185.1_8	20	64	0.00209275	0.0437745
1073	lcl|NC_004741.1_cds_WP_000130216.1_4091	20	64	0.00269479	0.0563673
1074	lcl|NC_004741.1_cds_WP_000130305.1_375	24	64	0.0183084	0.38296
1075	lcl|NC_004741.1_cds_WP_000130369.1_3263	24	64	0.0198882	0.416005
1076	lcl|NC_004741.1_cds_WP_000130621.1_4082	13	64	1.06994e-06	2.23802e-05
1077	lcl|NC_004741.1_cds_WP_000130686.1_3684	22	64	0.00703069	0.147062
1078	lcl|NC_004741.1_cds_WP_000130872.1_2180	23	64	0.0128582	0.268957
1079	lcl|NC_004741.1_cds_WP_000131314.1_551	20	64	0.002583	0.0540291
1080	lcl|NC_004741.1_cds_WP_000131702.1_605	18	64	0.000446489	0.0093393
1081	lcl|NC_004741.1_cds_WP_000131719.1_643	25	64	0.0323518	0.676709
1082	lcl|NC_004741.1_cds_WP_000131772.1_2117	22	64	0.00730036	0.152703
1083	lcl|NC_004741.1_cds_WP_000131871.1_2605	10	64	1.34919e-08	2.82212e-07
1084	lcl|NC_004741.1_cds_WP_000131907.1_3821	23	64	0.0120343	0.251723
1085	lcl|NC_004741.1_cds_WP_000132065.1_174	24	64	0.019899	0.416232
1086	lcl|NC_004741.1_cds_WP_000132231.1_2782	21	64	0.00383281	0.0801717
1087	lcl|NC_004741.1_cds_WP_000132548.1_2107	24	64	0.0227842	0.476582
1088	lcl|NC_004741.1_cds_WP_000132640.1_4425	17	64	0.000174859	0.00365756
1089	lcl|NC_004741.1_cds_WP_000132714.1_136	24	64	0.0235699	0.493016
1090	lcl|NC_004741.1_cds_WP_000133055.1_3272	21	64	0.00377664	0.0789966
1091	lcl|NC_004741.1_cds_WP_000133106.1_2018	19	64	0.000816049	0.0170695
1092	lcl|NC_004741.1_cds_WP_000133204.1_1730	21	64	0.00356462	0.0745619
1093	lcl|NC_004741.1_cds_WP_000133415.1_1175	14	64	1.17717e-05	0.00024623
1094	lcl|NC_004741.1_cds_WP_000133598.1_2633	23	64	0.0129973	0.271867
1095	lcl|NC_004741.1_cds_WP_000133645.1_4408	23	64	0.0121775	0.254719
1096	lcl|NC_004741.1_cds_WP_000133937.1_2576	19	64	0.00109936	0.0229956
1097	lcl|NC_004741.1_cds_WP_000134012.1_3097	19	64	0.000857024	0.0179265
1098	lcl|NC_004741.1_cds_WP_000134107.1_1170	20	64	0.00263771	0.0551734
1099	lcl|NC_004741.1_cds_WP_000134885.1_1343	23	64	0.0115044	0.240639
1100	lcl|NC_004741.1_cds_WP_000135039.1_2353	14	64	4.61943e-06	9.66256e-05
1101	lcl|NC_004741.1_cds_WP_000135056.1_3883	14	64	2.63401e-05	0.00055096
1102	lcl|NC_004741.1_cds_WP_000135186.1_1710	25	64	0.033944	0.710012
1103	lcl|NC_004741.1_cds_WP_000135199.1_4419	16	64	8.54093e-05	0.00178652
1104	lcl|NC_004741.1_cds_WP_000135224.1_4239	20	64	0.00232057	0.0485399
1105	lcl|NC_004741.1_cds_WP_000135439.1_750	17	64	0.000274314	0.00573787
1106	lcl|NC_004741.1_cds_WP_000135623.1_3753	22	64	0.0101033	0.211334
1107	lcl|NC_004741.1_cds_WP_000136192.1_395	20	64	0.00190982	0.0399481
1108	lcl|NC_004741.1_cds_WP_000136780.1_3568	21	64	0.00436145	0.0912293
1109	lcl|NC_004741.1_cds_WP_000137200.1_2160	24	64	0.0164244	0.343553
1110	lcl|NC_004741.1_cds_WP_000137292.1_2755	20	64	0.00270142	0.0565061
1111	lcl|NC_004741.1_cds_WP_000137307.1_3841	25	64	0.0351284	0.734788
1112	lcl|NC_004741.1_cds_WP_000137636.1_3501	22	64	0.00622627	0.130236
1113	lcl|NC_004741.1_cds_WP_000137862.1_2182	23	64	0.014319	0.299514
1114	lcl|NC_004741.1_cds_WP_000138039.1_1505	21	64	0.00406507	0.0850298
1115	lcl|NC_004741.1_cds_WP_000138258.1_2616	22	64	0.00720237	0.150653
1116	lcl|NC_004741.1_cds_WP_000138745.1_1366	23	64	0.0121272	0.253668
1117	lcl|NC_004741.1_cds_WP_000139016.1_3696	21	64	0.00465757	0.0974233
1118	lcl|NC_004741.1_cds_WP_000139510.1_1425	25	64	0.0258099	0.53987
1119	lcl|NC_004741.1_cds_WP_000140020.1_2068	21	64	0.00491175	0.10274
1120	lcl|NC_004741.1_cds_WP_000140066.1_2603	18	64	0.000452563	0.00946634
1121	lcl|NC_004741.1_cds_WP_000140327.1_924	19	64	0.00113196	0.0236775
1122	lcl|NC_004741.1_cds_WP_000140506.1_2780	20	64	0.00217374	0.0454685
1123	lcl|NC_004741.1_cds_WP_000140529.1_2362	25	64	0.0388826	0.813314
1124	lcl|NC_004741.1_cds_WP_000140641.1_490	23	64	0.0115658	0.241924
1125	lcl|NC_004741.1_cds_WP_000140890.1_1440	22	64	0.00738436	0.15446
1126	lcl|NC_004741.1_cds_WP_000141273.1_438	22	64	0.0075441	0.157801
1127	lcl|NC_004741.1_cds_WP_000143529.1_572	22	64	0.00790734	0.165399
1128	lcl|NC_004741.1_cds_WP_000144088.1_3590	23	64	0.0110239	0.230588
1129	lcl|NC_004741.1_cds_WP_000144365.1_3954	24	64	0.0209439	0.438088
1130	lcl|NC_004741.1_cds_WP_000144580.1_1788	24	64	0.0155541	0.325348
1131	lcl|NC_004741.1_cds_WP_000145421.1_3102	22	64	0.00771485	0.161373
1132	lcl|NC_004741.1_cds_WP_000145453.1_1492	23	64	0.0174996	0.366042
1133	lcl|NC_004741.1_cds_WP_000145975.1_3281	22	64	0.00867719	0.181502
1134	lcl|NC_004741.1_cds_WP_000146138.1_1575	14	64	7.00029e-06	0.000146426
1135	lcl|NC_004741.1_cds_WP_000146764.1_1997	22	64	0.00837142	0.175107
1136	lcl|NC_004741.1_cds_WP_000146998.1_2428	16	64	6.05441e-05	0.00126641
1137	lcl|NC_004741.1_cds_WP_000147302.1_1963	21	64	0.00705885	0.147651
1138	lcl|NC_004741.1_cds_WP_000147624.1_3254	22	64	0.00743017	0.155418
1139	lcl|NC_004741.1_cds_WP_000147685.1_2848	24	64	0.021784	0.455661
1140	lcl|NC_004741.1_cds_WP_000147987.1_2571	24	64	0.021647	0.452795
1141	lcl|NC_004741.1_cds_WP_000148063.1_3784	21	64	0.00389371	0.0814455
1142	lcl|NC_004741.1_cds_WP_000148531.1_3494	23	64	0.0106335	0.222422
1143	lcl|NC_004741.1_cds_WP_000148585.1_4307	21	64	0.00404684	0.0846486
1144	lcl|NC_004741.1_cds_WP_000148710.1_1689	22	64	0.00706465	0.147773
1145	lcl|NC_004741.1_cds_WP_000148969.1_431	24	64	0.0208479	0.43608
1146	lcl|NC_004741.1_cds_WP_000149173.1_4067	24	64	0.0200598	0.419595
1147	lcl|NC_004741.1_cds_WP_000149648.1_329	22	64	0.00723603	0.151357
1148	lcl|NC_004741.1_cds_WP_000149999.1_3972	24	64	0.0205748	0.430368
1149	lcl|NC_004741.1_cds_WP_000150543.1_1475	20	64	0.00285057	0.0596259
1150	lcl|NC_004741.1_cds_WP_000150612.1_124	24	64	0.0201149	0.420748
1151	lcl|NC_004741.1_cds_WP_000152305.1_1820	23	64	0.014315	0.299429
1152	lcl|NC_004741.1_cds_WP_000152949.1_1238	19	64	0.00104669	0.0218939
1153	lcl|NC_004741.1_cds_WP_000153074.1_2204	17	64	0.000228119	0.0047716
1154	lcl|NC_004741.1_cds_WP_000153502.1_1512	17	64	0.00018961	0.00396612
1155	lcl|NC_004741.1_cds_WP_000153624.1_3320	24	64	0.0193898	0.40558
1156	lcl|NC_004741.1_cds_WP_000153987.1_3663	23	64	0.0124912	0.26128
1157	lcl|NC_004741.1_cds_WP_000154147.1_346	20	64	0.00178996	0.037441
1158	lcl|NC_004741.1_cds_WP_000154339.1_1662	23	64	0.0116698	0.2441
1159	lcl|NC_004741.1_cds_WP_000154398.1_1039	22	64	0.00733081	0.15334
1160	lcl|NC_004741.1_cds_WP_000155673.1_3419	19	64	0.00115319	0.0241215
1161	lcl|NC_004741.1_cds_WP_000155744.1_2059	23	64	0.0106942	0.223693
1162	lcl|NC_004741.1_cds_WP_000156161.1_2419	25	64	0.033251	0.695518
1163	lcl|NC_004741.1_cds_WP_000156246.1_1472	21	64	0.00556405	0.116384
1164	lcl|NC_004741.1_cds_WP_000156489.1_972	25	64	0.0326566	0.683084
1165	lcl|NC_004741.1_cds_WP_000156579.1_1391	24	64	0.0237376	0.496524
1166	lcl|NC_004741.1_cds_WP_000156718.1_2390	22	64	0.00649867	0.135934
1167	lcl|NC_004741.1_cds_WP_000156795.1_2751	20	64	0.00153694	0.0321484
1168	lcl|NC_004741.1_cds_WP_000157258.1_103	25	64	0.0353492	0.739405
1169	lcl|NC_004741.1_cds_WP_000157931.1_3231	22	64	0.00671172	0.14039
1170	lcl|NC_004741.1_cds_WP_000158056.1_2802	21	64	0.00455429	0.0952629
1171	lcl|NC_004741.1_cds_WP_000158164.1_315	21	64	0.00514144	0.107544
1172	lcl|NC_004741.1_cds_WP_000158544.1_2654	24	64	0.0194382	0.406592
1173	lcl|NC_004741.1_cds_WP_000160805.1_4040	21	64	0.00382886	0.080089
1174	lcl|NC_004741.1_cds_WP_000161265.1_3544	15	64	2.07121e-05	0.000433239
1175	lcl|NC_004741.1_cds_WP_000162574.1_2741	22	64	0.00868997	0.18177
1176	lcl|NC_004741.1_cds_WP_000162739.1_617	24	64	0.0191139	0.39981
1177	lcl|NC_004741.1_cds_WP_000163771.1_1509	21	64	0.00482935	0.101016
1178	lcl|NC_004741.1_cds_WP_000164448.1_1128	22	64	0.00680621	0.142367
1179	lcl|NC_004741.1_cds_WP_000165556.1_4165	21	64	0.00375993	0.0786472
1180	lcl|NC_004741.1_cds_WP_000165870.1_852	23	64	0.0125958	0.263468
1181	lcl|NC_004741.1_cds_WP_000166281.1_4318	18	64	0.00050333	0.0105282
1182	lcl|NC_004741.1_cds_WP_000166448.1_2581	18	64	0.000583082	0.0121964
1183	lcl|NC_004741.1_cds_WP_000167336.1_925	18	64	0.000647905	0.0135523
1184	lcl|NC_004741.1_cds_WP_000168305.1_3421	19	64	0.00121542	0.0254231
1185	lcl|NC_004741.1_cds_WP_000168493.1_3779	24	64	0.0172092	0.359969
1186	lcl|NC_004741.1_cds_WP_000168706.1_3942	24	64	0.0191803	0.401198
1187	lcl|NC_004741.1_cds_WP_000168747.1_1860	20	64	0.00296259	0.0619691
1188	lcl|NC_004741.1_cds_WP_000168813.1_771	25	64	0.0340601	0.712442
1189	lcl|NC_004741.1_cds_WP_000169147.1_3454	24	64	0.0172878	0.361613
1190	lcl|NC_004741.1_cds_WP_000169701.1_2371	23	64	0.0136742	0.286026
1191	lcl|NC_004741.1_cds_WP_000170347.1_2491	22	64	0.00641016	0.134083
1192	lcl|NC_004741.1_cds_WP_000170961.1_1250	11	64	8.20788e-08	1.71686e-06
1193	lcl|NC_004741.1_cds_WP_000171710.1_3669	21	64	0.00433404	0.090656
1194	lcl|NC_004741.1_cds_WP_000172005.1_108	23	64	0.01123	0.2349
1195	lcl|NC_004741.1_cds_WP_000172749.1_2395	20	64	0.00263336	0.0550825
1196	lcl|NC_004741.1_cds_WP_000173321.1_1226	23	64	0.0129259	0.270374
1197	lcl|NC_004741.1_cds_WP_000173487.1_1868	22	64	0.00623345	0.130386
1198	lcl|NC_004741.1_cds_WP_000173660.1_4072	22	64	0.00726511	0.151966
1199	lcl|NC_004741.1_cds_WP_000174068.1_1172	16	64	0.000152998	0.0032003
1200	lcl|NC_004741.1_cds_WP_000174305.1_3804	19	64	0.000993451	0.0207802
1201	lcl|NC_004741.1_cds_WP_000174678.1_292	21	64	0.00464432	0.0971461
1202	lcl|NC_004741.1_cds_WP_000175045.1_1555	25	64	0.0342992	0.717442
1203	lcl|NC_004741.1_cds_WP_000175297.1_4333	23	64	0.0110794	0.23175
1204	lcl|NC_004741.1_cds_WP_000175932.1_4465	22	64	0.00625805	0.130901
1205	lcl|NC_004741.1_cds_WP_000176187.1_2565	22	64	0.00773119	0.161715
1206	lcl|NC_004741.1_cds_WP_000176258.1_1319	20	64	0.0021076	0.044085
1207	lcl|NC_004741.1_cds_WP_000176576.1_180	25	64	0.0291316	0.609351
1208	lcl|NC_004741.1_cds_WP_000177221.1_1549	25	64	0.0286028	0.598291
1209	lcl|NC_004741.1_cds_WP_000177546.1_1418	22	64	0.00702907	0.147028
1210	lcl|NC_004741.1_cds_WP_000177726.1_402	24	64	0.0203427	0.425513
1211	lcl|NC_004741.1_cds_WP_000178456.1_2719	18	64	0.000677983	0.0141815
1212	lcl|NC_004741.1_cds_WP_000178634.1_825	23	64	0.0126036	0.263633
1213	lcl|NC_004741.1_cds_WP_000179406.1_3347	19	64	0.00152136	0.0318226
1214	lcl|NC_004741.1_cds_WP_000179469.1_1975	21	64	0.00353694	0.0739828
1215	lcl|NC_004741.1_cds_WP_000179489.1_1722	24	64	0.0194933	0.407745
1216	lcl|NC_004741.1_cds_WP_000179805.1_1134	24	64	0.0243845	0.510056
1217	lcl|NC_004741.1_cds_WP_000179819.1_362	20	64	0.002503	0.0523557
1218	lcl|NC_004741.1_cds_WP_000181723.1_2535	22	64	0.00913934	0.191169
1219	lcl|NC_004741.1_cds_WP_000182053.1_2276	20	64	0.00209477	0.0438167
1220	lcl|NC_004741.1_cds_WP_000182502.1_4061	20	64	0.0021907	0.0458232
1221	lcl|NC_004741.1_cds_WP_000182919.1_2192	24	64	0.0230092	0.481289
1222	lcl|NC_004741.1_cds_WP_000183041.1_2141	23	64	0.0140298	0.293465
1223	lcl|NC_004741.1_cds_WP_000183130.1_2146	24	64	0.0204087	0.426892
1224	lcl|NC_004741.1_cds_WP_000183342.1_3635	20	64	0.00264385	0.0553018
1225	lcl|NC_004741.1_cds_WP_000183483.1_3121	21	64	0.00412351	0.0862522
1226	lcl|NC_004741.1_cds_WP_000183676.1_3307	17	64	0.000166405	0.00348072
1227	lcl|NC_004741.1_cds_WP_000183927.1_503	25	64	0.0294363	0.615725
1228	lcl|NC_004741.1_cds_WP_000184250.1_2886	22	64	0.00876133	0.183262
1229	lcl|NC_004741.1_cds_WP_000184591.1_616	24	64	0.0207948	0.434969
1230	lcl|NC_004741.1_cds_WP_000184806.1_3543	24	64	0.0213592	0.446774
1231	lcl|NC_004741.1_cds_WP_000184977.1_665	24	64	0.0221374	0.463053
1232	lcl|NC_004741.1_cds_WP_000185262.1_4184	24	64	0.021508	0.449887
1233	lcl|NC_004741.1_cds_WP_000186375.1_2494	23	64	0.01255	0.262511
1234	lcl|NC_004741.1_cds_WP_000186422.1_2860	24	64	0.020094	0.420309
1235	lcl|NC_004741.1_cds_WP_000186540.1_2315	11	64	7.62049e-08	1.59399e-06
1236	lcl|NC_004741.1_cds_WP_000186631.1_418	20	64	0.00249216	0.052129
1237	lcl|NC_004741.1_cds_WP_000187010.1_3524	22	64	0.00826203	0.172818
1238	lcl|NC_004741.1_cds_WP_000187358.1_2023	13	64	2.10838e-06	4.41014e-05
1239	lcl|NC_004741.1_cds_WP_000187442.1_3191	20	64	0.00213465	0.0446509
1240	lcl|NC_004741.1_cds_WP_000187530.1_3657	25	64	0.0330526	0.691367
1241	lcl|NC_004741.1_cds_WP_000187594.1_612	23	64	0.0119274	0.249487
1242	lcl|NC_004741.1_cds_WP_000187761.1_3861	23	64	0.0134381	0.281088
1243	lcl|NC_004741.1_cds_WP_000187770.1_4314	23	64	0.0102449	0.214295
1244	lcl|NC_004741.1_cds_WP_000187873.1_2703	24	64	0.0228297	0.477533
1245	lcl|NC_004741.1_cds_WP_000188161.1_834	25	64	0.0262212	0.548473
1246	lcl|NC_004741.1_cds_WP_000189006.1_3989	23	64	0.0124921	0.261299
1247	lcl|NC_004741.1_cds_WP_000189129.1_803	22	64	0.00635091	0.132843
1248	lcl|NC_004741.1_cds_WP_000189314.1_3258	19	64	0.0014556	0.0304471
1249	lcl|NC_004741.1_cds_WP_000189558.1_291	24	64	0.0210181	0.439639
1250	lcl|NC_004741.1_cds_WP_000189743.1_2962	21	64	0.00370963	0.077595
1251	lcl|NC_004741.1_cds_WP_000190288.1_452	15	64	4.3041e-05	0.000900297
1252	lcl|NC_004741.1_cds_WP_000190506.1_3759	19	64	0.000924763	0.0193434
1253	lcl|NC_004741.1_cds_WP_000190516.1_3982	24	64	0.0233506	0.48843
1254	lcl|NC_004741.1_cds_WP_000190577.1_3629	21	64	0.00455299	0.0952358
1255	lcl|NC_004741.1_cds_WP_000190655.1_2670	20	64	0.00209123	0.0437426
1256	lcl|NC_004741.1_cds_WP_000190670.1_3826	23	64	0.0110286	0.230688
1257	lcl|NC_004741.1_cds_WP_000190839.1_1214	25	64	0.0301252	0.630135
1258	lcl|NC_004741.1_cds_WP_000190982.1_1766	22	64	0.00690809	0.144498
1259	lcl|NC_004741.1_cds_WP_000191257.1_4016	23	64	0.0122112	0.255425
1260	lcl|NC_004741.1_cds_WP_000191387.1_1115	23	64	0.013019	0.27232
1261	lcl|NC_004741.1_cds_WP_000191505.1_537	24	64	0.022195	0.464256
1262	lcl|NC_004741.1_cds_WP_000191557.1_3999	25	64	0.03434	0.718297
1263	lcl|NC_004741.1_cds_WP_000191701.1_1035	21	64	0.00378956	0.079267
1264	lcl|NC_004741.1_cds_WP_000192453.1_216	19	64	0.00130215	0.0272373
1265	lcl|NC_004741.1_cds_WP_000192556.1_4115	24	64	0.021535	0.450451
1266	lcl|NC_004741.1_cds_WP_000192745.1_2958	21	64	0.00377282	0.0789169
1267	lcl|NC_004741.1_cds_WP_000193385.1_316	22	64	0.00788134	0.164855
1268	lcl|NC_004741.1_cds_WP_000193447.1_1266	25	64	0.0298122	0.623588
1269	lcl|NC_004741.1_cds_WP_000193542.1_1818	24	64	0.0212373	0.444225
1270	lcl|NC_004741.1_cds_WP_000193826.1_946	22	64	0.00630959	0.131979
1271	lcl|NC_004741.1_cds_WP_000194195.1_321	22	64	0.00816795	0.170851
1272	lcl|NC_004741.1_cds_WP_000194508.1_2465	25	64	0.0365473	0.764467
1273	lcl|NC_004741.1_cds_WP_000194740.1_709	22	64	0.00566007	0.118393
1274	lcl|NC_004741.1_cds_WP_000194922.1_2300	25	64	0.0303843	0.635554
1275	lcl|NC_004741.1_cds_WP_000195082.1_2949	24	64	0.0162005	0.338868
1276	lcl|NC_004741.1_cds_WP_000195179.1_3436	22	64	0.00595545	0.124571
1277	lcl|NC_004741.1_cds_WP_000195299.1_3128	23	64	0.01116	0.233436
1278	lcl|NC_004741.1_cds_WP_000196263.1_3918	25	64	0.0313919	0.65663
1279	lcl|NC_004741.1_cds_WP_000196934.1_2785	24	64	0.0204558	0.427878
1280	lcl|NC_004741.1_cds_WP_000197338.1_1094	20	64	0.00340294	0.07118
1281	lcl|NC_004741.1_cds_WP_000197568.1_1113	23	64	0.0122307	0.255832
1282	lcl|NC_004741.1_cds_WP_000197677.1_2714	23	64	0.0130566	0.273107
1283	lcl|NC_004741.1_cds_WP_000197853.1_1216	22	64	0.00617205	0.129102
1284	lcl|NC_004741.1_cds_WP_000197995.1_1360	24	64	0.0196735	0.411514
1285	lcl|NC_004741.1_cds_WP_000198225.1_1828	21	64	0.00429566	0.0898531
1286	lcl|NC_004741.1_cds_WP_000198728.1_3466	23	64	0.0131749	0.275582
1287	lcl|NC_004741.1_cds_WP_000198822.1_2293	21	64	0.00412822	0.0863508
1288	lcl|NC_004741.1_cds_WP_000199921.1_1679	24	64	0.0224432	0.469448
1289	lcl|NC_004741.1_cds_WP_000200120.1_2721	24	64	0.0221664	0.463659
1290	lcl|NC_004741.1_cds_WP_000200378.1_1247	19	64	0.00170621	0.0356891
1291	lcl|NC_004741.1_cds_WP_000201051.1_2910	24	64	0.0196515	0.411053
1292	lcl|NC_004741.1_cds_WP_000201413.1_2500	17	64	0.000330941	0.00692235
1293	lcl|NC_004741.1_cds_WP_000201488.1_699	14	64	4.81083e-06	0.000100629
1294	lcl|NC_004741.1_cds_WP_000201819.1_3522	24	64	0.0210186	0.439649
1295	lcl|NC_004741.1_cds_WP_000202798.1_2301	22	64	0.00795741	0.166447
1296	lcl|NC_004741.1_cds_WP_000202902.1_3391	20	64	0.00184876	0.0386709
1297	lcl|NC_004741.1_cds_WP_000202992.1_1877	21	64	0.00418651	0.0875701
1298	lcl|NC_004741.1_cds_WP_000203025.1_805	21	64	0.00342923	0.0717299
1299	lcl|NC_004741.1_cds_WP_000203090.1_3346	22	64	0.00657876	0.137609
1300	lcl|NC_004741.1_cds_WP_000203747.1_41	13	64	8.42644e-07	1.76257e-05
1301	lcl|NC_004741.1_cds_WP_000203905.1_2882	17	64	0.000316789	0.00662633
1302	lcl|NC_004741.1_cds_WP_000204032.1_4462	20	64	0.00262508	0.0549094
1303	lcl|NC_004741.1_cds_WP_000204101.1_3542	23	64	0.0123578	0.258491
1304	lcl|NC_004741.1_cds_WP_000204331.1_1960	23	64	0.0106872	0.223547
1305	lcl|NC_004741.1_cds_WP_000204658.1_2900	20	64	0.00273385	0.0571845
1306	lcl|NC_004741.1_cds_WP_000204753.1_3908	24	64	0.0261293	0.546552
1307	lcl|NC_004741.1_cds_WP_000205829.1_4324	24	64	0.0195961	0.409895
1308	lcl|NC_004741.1_cds_WP_000206276.1_3940	24	64	0.0194704	0.407266
1309	lcl|NC_004741.1_cds_WP_000206987.1_2866	16	64	7.62128e-05	0.00159416
1310	lcl|NC_004741.1_cds_WP_000207079.1_581	24	64	0.0195743	0.409439
1311	lcl|NC_004741.1_cds_WP_000207512.1_1677	23	64	0.0130151	0.272239
1312	lcl|NC_004741.1_cds_WP_000207560.1_282	21	64	0.00399656	0.0835969
1313	lcl|NC_004741.1_cds_WP_000207682.1_3275	22	64	0.00737671	0.1543
1314	lcl|NC_004741.1_cds_WP_000208167.1_4259	23	64	0.0114782	0.240091
1315	lcl|NC_004741.1_cds_WP_000208242.1_3562	20	64	0.00252853	0.0528897
1316	lcl|NC_004741.1_cds_WP_000208517.1_3725	22	64	0.00738899	0.154557
1317	lcl|NC_004741.1_cds_WP_000208747.1_4371	18	64	0.000672588	0.0140687
1318	lcl|NC_004741.1_cds_WP_000209313.1_773	22	64	0.00680994	0.142445
1319	lcl|NC_004741.1_cds_WP_000209520.1_1297	24	64	0.0181832	0.380342
1320	lcl|NC_004741.1_cds_WP_000210126.1_4111	24	64	0.0208885	0.436928
1321	lcl|NC_004741.1_cds_WP_000210739.1_172	22	64	0.00742801	0.155373
1322	lcl|NC_004741.1_cds_WP_000210809.1_1647	24	64	0.0220883	0.462025
1323	lcl|NC_004741.1_cds_WP_000210878.1_2856	23	64	0.0132222	0.276572
1324	lcl|NC_004741.1_cds_WP_000211158.1_2648	24	64	0.0204777	0.428335
1325	lcl|NC_004741.1_cds_WP_000211225.1_4342	17	64	0.000243672	0.00509694
1326	lcl|NC_004741.1_cds_WP_000211324.1_682	24	64	0.0210755	0.440839
1327	lcl|NC_004741.1_cds_WP_000211355.1_2606	13	64	2.64341e-06	5.52926e-05
1328	lcl|NC_004741.1_cds_WP_000211506.1_3591	23	64	0.0120798	0.252675
1329	lcl|NC_004741.1_cds_WP_000211648.1_3188	24	64	0.0193521	0.404791
1330	lcl|NC_004741.1_cds_WP_000211683.1_198	24	64	0.0252345	0.527834
1331	lcl|NC_004741.1_cds_WP_000211949.1_2841	23	64	0.0115229	0.241027
1332	lcl|NC_004741.1_cds_WP_000211962.1_4249	19	64	0.000934634	0.0195499
1333	lcl|NC_004741.1_cds_WP_000212252.1_448	21	64	0.00350246	0.0732616
1334	lcl|NC_004741.1_cds_WP_000212445.1_3174	23	64	0.0130519	0.273009
1335	lcl|NC_004741.1_cds_WP_000212657.1_1773	19	64	0.00115822	0.0242267
1336	lcl|NC_004741.1_cds_WP_000213020.1_1687	19	64	0.000990582	0.0207202
1337	lcl|NC_004741.1_cds_WP_000213098.1_850	21	64	0.00344576	0.0720757
1338	lcl|NC_004741.1_cds_WP_000213277.1_2015	23	64	0.0102945	0.215331
1339	lcl|NC_004741.1_cds_WP_000213401.1_2302	23	64	0.0119643	0.250259
1340	lcl|NC_004741.1_cds_WP_000213780.1_4438	25	64	0.0357922	0.748672
1341	lcl|NC_004741.1_cds_WP_000213809.1_2607	16	64	0.000123078	0.00257444
1342	lcl|NC_004741.1_cds_WP_000214515.1_1282	25	64	0.0321165	0.671786
1343	lcl|NC_004741.1_cds_WP_000214712.1_1632	15	64	3.37042e-05	0.000704997
1344	lcl|NC_004741.1_cds_WP_000215147.1_134	20	64	0.00251434	0.052593
1345	lcl|NC_004741.1_cds_WP_000215549.1_1633	22	64	0.00683769	0.143025
1346	lcl|NC_004741.1_cds_WP_000216201.1_2786	21	64	0.00424816	0.0888595
1347	lcl|NC_004741.1_cds_WP_000216791.1_3309	17	64	0.000317487	0.00664093
1348	lcl|NC_004741.1_cds_WP_000217105.1_3589	22	64	0.00595413	0.124544
1349	lcl|NC_004741.1_cds_WP_000217247.1_3704	24	64	0.0212538	0.44457
1350	lcl|NC_004741.1_cds_WP_000217851.1_797	22	64	0.00616691	0.128994
1351	lcl|NC_004741.1_cds_WP_000217950.1_1728	16	64	8.85891e-05	0.00185304
1352	lcl|NC_004741.1_cds_WP_000218360.1_4411	20	64	0.00244585	0.0511603
1353	lcl|NC_004741.1_cds_WP_000218480.1_2974	23	64	0.0120134	0.251287
1354	lcl|NC_004741.1_cds_WP_000219193.1_2701	23	64	0.0126874	0.265385
1355	lcl|NC_004741.1_cds_WP_000220281.1_3435	20	64	0.00176227	0.0368617
1356	lcl|NC_004741.1_cds_WP_000221768.1_2248	23	64	0.0126304	0.264192
1357	lcl|NC_004741.1_cds_WP_000222164.1_1573	17	64	0.000142261	0.00297569
1358	lcl|NC_004741.1_cds_WP_000224099.1_3304	22	64	0.00847267	0.177224
1359	lcl|NC_004741.1_cds_WP_000224135.1_2981	21	64	0.00471154	0.0985523
1360	lcl|NC_004741.1_cds_WP_000224274.1_964	24	64	0.0208737	0.436619
1361	lcl|NC_004741.1_cds_WP_000224351.1_3264	24	64	0.0187147	0.391459
1362	lcl|NC_004741.1_cds_WP_000224470.1_3735	22	64	0.00698225	0.146049
1363	lcl|NC_004741.1_cds_WP_000224573.1_163	22	64	0.00835116	0.174683
1364	lcl|NC_004741.1_cds_WP_000224665.1_1356	21	64	0.00351893	0.0736061
1365	lcl|NC_004741.1_cds_WP_000224714.1_3323	22	64	0.00736979	0.154155
1366	lcl|NC_004741.1_cds_WP_000224879.1_4475	17	64	0.000207024	0.00433035
1367	lcl|NC_004741.1_cds_WP_000225239.1_2722	23	64	0.0122443	0.256116
1368	lcl|NC_004741.1_cds_WP_000225287.1_1692	24	64	0.0186527	0.390163
1369	lcl|NC_004741.1_cds_WP_000226403.1_3485	24	64	0.0188511	0.394312
1370	lcl|NC_004741.1_cds_WP_000226783.1_1155	15	64	5.47296e-05	0.00114479
1371	lcl|NC_004741.1_cds_WP_000226815.1_2858	24	64	0.0205852	0.430585
1372	lcl|NC_004741.1_cds_WP_000227557.1_3375	25	64	0.0362819	0.758916
1373	lcl|NC_004741.1_cds_WP_000227804.1_3907	24	64	0.0249018	0.520876
1374	lcl|NC_004741.1_cds_WP_000227958.1_3659	22	64	0.0073329	0.153384
1375	lcl|NC_004741.1_cds_WP_000228005.1_861	19	64	0.00132332	0.02768
1376	lcl|NC_004741.1_cds_WP_000228282.1_3934	25	64	0.0408373	0.854202
1377	lcl|NC_004741.1_cds_WP_000228371.1_4341	23	64	0.0105027	0.219688
1378	lcl|NC_004741.1_cds_WP_000228473.1_844	23	64	0.0133492	0.279228
1379	lcl|NC_004741.1_cds_WP_000228688.1_2033	16	64	5.32347e-05	0.00111352
1380	lcl|NC_004741.1_cds_WP_000230280.1_4304	21	64	0.00446659	0.0934285
1381	lcl|NC_004741.1_cds_WP_000231904.1_1733	24	64	0.0227342	0.475535
1382	lcl|NC_004741.1_cds_WP_000233043.1_1312	12	64	2.58801e-07	5.41338e-06
1383	lcl|NC_004741.1_cds_WP_000233090.1_1696	7	64	1.57068e-12	3.28542e-11
1384	lcl|NC_004741.1_cds_WP_000234511.1_3024	23	64	0.0135768	0.283988
1385	lcl|NC_004741.1_cds_WP_000234823.1_1213	20	64	0.00185929	0.0388912
1386	lcl|NC_004741.1_cds_WP_000235403.1_2862	24	64	0.0174765	0.365559
1387	lcl|NC_004741.1_cds_WP_000235501.1_3412	25	64	0.032329	0.676231
1388	lcl|NC_004741.1_cds_WP_000235706.1_62	21	64	0.00389675	0.081509
1389	lcl|NC_004741.1_cds_WP_000236312.1_4107	23	64	0.0116067	0.242779
1390	lcl|NC_004741.1_cds_WP_000236995.1_3491	19	64	0.000752546	0.0157412
1391	lcl|NC_004741.1_cds_WP_000237837.1_2925	23	64	0.0146894	0.307262
1392	lcl|NC_004741.1_cds_WP_000237959.1_2890	23	64	0.0127512	0.266719
1393	lcl|NC_004741.1_cds_WP_000239155.1_185	24	64	0.0217582	0.45512
1394	lcl|NC_004741.1_cds_WP_000239596.1_4366	16	64	0.000187642	0.00392495
1395	lcl|NC_004741.1_cds_WP_000239730.1_3814	18	64	0.000524504	0.0109711
1396	lcl|NC_004741.1_cds_WP_000239881.1_2050	23	64	0.0126554	0.264715
1397	lcl|NC_004741.1_cds_WP_000239881.1_2234	23	64	0.0126554	0.264715
1398	lcl|NC_004741.1_cds_WP_000239924.1_3008	24	64	0.0207075	0.433143
1399	lcl|NC_004741.1_cds_WP_000241011.1_2295	21	64	0.00436859	0.0913787
1400	lcl|NC_004741.1_cds_WP_000241261.1_49	21	64	0.00344294	0.0720167
1401	lcl|NC_004741.1_cds_WP_000241642.1_3	24	64	0.0206821	0.432611
1402	lcl|NC_004741.1_cds_WP_000242755.1_4191	22	64	0.00793791	0.166039
1403	lcl|NC_004741.1_cds_WP_000243741.1_3308	24	64	0.0225283	0.471229
1404	lcl|NC_004741.1_cds_WP_000244177.1_2646	22	64	0.006639	0.138869
1405	lcl|NC_004741.1_cds_WP_000244767.1_2942	17	64	0.000184668	0.00386274
1406	lcl|NC_004741.1_cds_WP_000245638.1_3477	21	64	0.00483293	0.101091
1407	lcl|NC_004741.1_cds_WP_000245840.1_4053	24	64	0.0222177	0.464731
1408	lcl|NC_004741.1_cds_WP_000246019.1_1812	25	64	0.0337749	0.706476
1409	lcl|NC_004741.1_cds_WP_000246155.1_2830	24	64	0.0184217	0.385331
1410	lcl|NC_004741.1_cds_WP_000246518.1_2763	23	64	0.012643	0.264456
1411	lcl|NC_004741.1_cds_WP_000246759.1_722	22	64	0.0065925	0.137897
1412	lcl|NC_004741.1_cds_WP_000246815.1_4207	19	64	0.00132601	0.0277364
1413	lcl|NC_004741.1_cds_WP_000246827.1_3251	22	64	0.00786103	0.164431
1414	lcl|NC_004741.1_cds_WP_000246888.1_161	17	64	0.000233928	0.00489312
1415	lcl|NC_004741.1_cds_WP_000246949.1_230	23	64	0.0180119	0.376759
1416	lcl|NC_004741.1_cds_WP_000247878.1_2400	22	64	0.00616005	0.128851
1417	lcl|NC_004741.1_cds_WP_000248097.1_3081	19	64	0.00143872	0.0300939
1418	lcl|NC_004741.1_cds_WP_000248636.1_1796	22	64	0.00676185	0.141439
1419	lcl|NC_004741.1_cds_WP_000249126.1_3250	24	64	0.0189915	0.397248
1420	lcl|NC_004741.1_cds_WP_000250035.1_3636	23	64	0.0115629	0.241863
1421	lcl|NC_004741.1_cds_WP_000250274.1_2945	22	64	0.00708396	0.148177
1422	lcl|NC_004741.1_cds_WP_000250631.1_1752	23	64	0.0118472	0.247811
1423	lcl|NC_004741.1_cds_WP_000251735.1_1576	23	64	0.0141262	0.295481
1424	lcl|NC_004741.1_cds_WP_000251875.1_2597	14	64	1.39891e-05	0.000292612
1425	lcl|NC_004741.1_cds_WP_000252351.1_1554	23	64	0.0111721	0.233689
1426	lcl|NC_004741.1_cds_WP_000252901.1_2788	20	64	0.00363227	0.0759769
1427	lcl|NC_004741.1_cds_WP_000253451.1_3800	25	64	0.0271581	0.568071
1428	lcl|NC_004741.1_cds_WP_000253793.1_463	23	64	0.0114053	0.238566
1429	lcl|NC_004741.1_cds_WP_000253975.1_4116	24	64	0.0224187	0.468936
1430	lcl|NC_004741.1_cds_WP_000254365.1_566	17	64	0.000217146	0.00454209
1431	lcl|NC_004741.1_cds_WP_000254636.1_4406	19	64	0.001325	0.0277153
1432	lcl|NC_004741.1_cds_WP_000254708.1_2826	23	64	0.0118302	0.247455
1433	lcl|NC_004741.1_cds_WP_000254830.1_2506	23	64	0.0126142	0.263854
1434	lcl|NC_004741.1_cds_WP_000255039.1_2267	24	64	0.0204683	0.428139
1435	lcl|NC_004741.1_cds_WP_000255996.1_449	18	64	0.000598126	0.0125111
1436	lcl|NC_004741.1_cds_WP_000256188.1_2308	24	64	0.0229574	0.480204
1437	lcl|NC_004741.1_cds_WP_000256409.1_3625	24	64	0.0200811	0.420041
1438	lcl|NC_004741.1_cds_WP_000256435.1_2914	22	64	0.00762565	0.159507
1439	lcl|NC_004741.1_cds_WP_000256450.1_2731	17	64	0.000329368	0.00688946
1440	lcl|NC_004741.1_cds_WP_000256684.1_4302	22	64	0.0067591	0.141381
1441	lcl|NC_004741.1_cds_WP_000256794.1_697	17	64	0.000198243	0.00414668
1442	lcl|NC_004741.1_cds_WP_000256979.1_2978	24	64	0.0218076	0.456154
1443	lcl|NC_004741.1_cds_WP_000257186.1_46	24	64	0.0201781	0.42207
1444	lcl|NC_004741.1_cds_WP_000257278.1_4364	17	64	0.000174575	0.00365162
1445	lcl|NC_004741.1_cds_WP_000257293.1_3328	20	64	0.00212755	0.0445024
1446	lcl|NC_004741.1_cds_WP_000257419.1_1650	23	64	0.0121462	0.254065
1447	lcl|NC_004741.1_cds_WP_000258247.1_2556	19	64	0.00119833	0.0250658
1448	lcl|NC_004741.1_cds_WP_000258546.1_1648	25	64	0.0375941	0.786364
1449	lcl|NC_004741.1_cds_WP_000259004.1_694	13	64	2.8368e-06	5.9338e-05
1450	lcl|NC_004741.1_cds_WP_000259315.1_3071	24	64	0.0205729	0.430327
1451	lcl|NC_004741.1_cds_WP_000261147.1_3048	20	64	0.00234038	0.0489542
1452	lcl|NC_004741.1_cds_WP_000261572.1_2089	20	64	0.00212711	0.0444931
1453	lcl|NC_004741.1_cds_WP_000262103.1_2427	19	64	0.000998164	0.0208788
1454	lcl|NC_004741.1_cds_WP_000262150.1_3105	24	64	0.0183511	0.383853
1455	lcl|NC_004741.1_cds_WP_000263098.1_3511	21	64	0.00393461	0.082301
1456	lcl|NC_004741.1_cds_WP_000263349.1_567	18	64	0.000506959	0.0106042
1457	lcl|NC_004741.1_cds_WP_000263563.1_995	23	64	0.0119557	0.250079
1458	lcl|NC_004741.1_cds_WP_000264777.1_2729	23	64	0.0147999	0.309573
1459	lcl|NC_004741.1_cds_WP_000267598.1_1168	23	64	0.0133452	0.279145
1460	lcl|NC_004741.1_cds_WP_000267653.1_1574	25	64	0.0364621	0.762685
1461	lcl|NC_004741.1_cds_WP_000268429.1_3111	22	64	0.00797864	0.166891
1462	lcl|NC_004741.1_cds_WP_000269495.1_1767	24	64	0.0204012	0.426736
1463	lcl|NC_004741.1_cds_WP_000270282.1_554	12	64	8.77224e-07	1.83491e-05
1464	lcl|NC_004741.1_cds_WP_000270305.1_997	8	64	3.23813e-11	6.77327e-10
1465	lcl|NC_004741.1_cds_WP_000270367.1_3418	22	64	0.00732592	0.153238
1466	lcl|NC_004741.1_cds_WP_000270672.1_1998	20	64	0.00375742	0.0785947
1467	lcl|NC_004741.1_cds_WP_000271035.1_3042	20	64	0.0026898	0.0562631
1468	lcl|NC_004741.1_cds_WP_000271152.1_611	23	64	0.0116159	0.242972
1469	lcl|NC_004741.1_cds_WP_000271335.1_2656	22	64	0.00635289	0.132885
1470	lcl|NC_004741.1_cds_WP_000271401.1_3289	16	64	0.000100478	0.00210173
1471	lcl|NC_004741.1_cds_WP_000271990.1_2747	25	64	0.0286468	0.599211
1472	lcl|NC_004741.1_cds_WP_000272188.1_157	18	64	0.000444503	0.00929774
1473	lcl|NC_004741.1_cds_WP_000272830.1_624	22	64	0.00872882	0.182582
1474	lcl|NC_004741.1_cds_WP_000273283.1_2777	21	64	0.00445742	0.0932367
1475	lcl|NC_004741.1_cds_WP_000274623.1_3540	24	64	0.020779	0.434638
1476	lcl|NC_004741.1_cds_WP_000275378.1_3962	25	64	0.0318767	0.666771
1477	lcl|NC_004741.1_cds_WP_000275665.1_2171	21	64	0.00368055	0.0769867
1478	lcl|NC_004741.1_cds_WP_000276149.1_1699	16	64	0.0001316	0.00275271
1479	lcl|NC_004741.1_cds_WP_000276167.1_514	21	64	0.00532679	0.111422
1480	lcl|NC_004741.1_cds_WP_000277944.1_127	24	64	0.0218553	0.457151
1481	lcl|NC_004741.1_cds_WP_000279535.1_4003	25	64	0.0385759	0.806899
1482	lcl|NC_004741.1_cds_WP_000279577.1_3947	25	64	0.0317479	0.664076
1483	lcl|NC_004741.1_cds_WP_000280488.1_3882	23	64	0.0117686	0.246166
1484	lcl|NC_004741.1_cds_WP_000281320.1_2759	19	64	0.00102739	0.0214901
1485	lcl|NC_004741.1_cds_WP_000281726.1_3693	25	64	0.0314274	0.657374
1486	lcl|NC_004741.1_cds_WP_000282635.1_301	25	64	0.0416889	0.872016
1487	lcl|NC_004741.1_cds_WP_000283673.1_1046	24	64	0.0206126	0.431157
1488	lcl|NC_004741.1_cds_WP_000284045.1_647	24	64	0.0198128	0.414428
1489	lcl|NC_004741.1_cds_WP_000284050.1_276	18	64	0.00045805	0.00958113
1490	lcl|NC_004741.1_cds_WP_000284272.1_1206	22	64	0.00685723	0.143434
1491	lcl|NC_004741.1_cds_WP_000284600.1_3505	20	64	0.00245659	0.051385
1492	lcl|NC_004741.1_cds_WP_000285348.1_3667	19	64	0.00076927	0.016091
1493	lcl|NC_004741.1_cds_WP_000285793.1_4077	21	64	0.00445485	0.093183
1494	lcl|NC_004741.1_cds_WP_000286331.1_957	25	64	0.0342406	0.716218
1495	lcl|NC_004741.1_cds_WP_000286515.1_2998	22	64	0.00794609	0.16621
1496	lcl|NC_004741.1_cds_WP_000288128.1_1114	23	64	0.0123454	0.25823
1497	lcl|NC_004741.1_cds_WP_000288548.1_3453	24	64	0.0178187	0.372718
1498	lcl|NC_004741.1_cds_WP_000288715.1_975	22	64	0.00884684	0.185051
1499	lcl|NC_004741.1_cds_WP_000289090.1_4211	16	64	9.83085e-05	0.00205634
1500	lcl|NC_004741.1_cds_WP_000290222.1_2518	20	64	0.00259587	0.0542983
1501	lcl|NC_004741.1_cds_WP_000290582.1_1487	21	64	0.00383209	0.0801565
1502	lcl|NC_004741.1_cds_WP_000290727.1_1112	15	64	5.088e-05	0.00106427
1503	lcl|NC_004741.1_cds_WP_000291255.1_1142	24	64	0.0200654	0.419712
1504	lcl|NC_004741.1_cds_WP_000301054.1_2354	21	64	0.00444711	0.093021
1505	lcl|NC_004741.1_cds_WP_000301647.1_1271	21	64	0.00381059	0.0797069
1506	lcl|NC_004741.1_cds_WP_000301736.1_1871	24	64	0.017359	0.363101
1507	lcl|NC_004741.1_cds_WP_000301864.1_4218	19	64	0.00118846	0.0248592
1508	lcl|NC_004741.1_cds_WP_000312485.1_4391	21	64	0.00415354	0.0868805
1509	lcl|NC_004741.1_cds_WP_000323025.1_1625	17	64	0.000226313	0.00473384
1510	lcl|NC_004741.1_cds_WP_000323556.1_3571	22	64	0.00813729	0.170209
1511	lcl|NC_004741.1_cds_WP_000323571.1_4046	18	64	0.000510066	0.0106691
1512	lcl|NC_004741.1_cds_WP_000323849.1_3541	18	64	0.000493903	0.0103311
1513	lcl|NC_004741.1_cds_WP_000331377.1_3601	22	64	0.00645573	0.135036
1514	lcl|NC_004741.1_cds_WP_000331456.1_4340	21	64	0.00452921	0.0947384
1515	lcl|NC_004741.1_cds_WP_000331583.1_4459	23	64	0.0112175	0.234638
1516	lcl|NC_004741.1_cds_WP_000331707.1_2639	16	64	7.05734e-05	0.0014762
1517	lcl|NC_004741.1_cds_WP_000331777.1_110	22	64	0.00695479	0.145475
1518	lcl|NC_004741.1_cds_WP_000332036.1_2352	20	64	0.0017778	0.0371866
1519	lcl|NC_004741.1_cds_WP_000333125.1_31	23	64	0.0151558	0.317016
1520	lcl|NC_004741.1_cds_WP_000333176.1_967	25	64	0.029581	0.618752
1521	lcl|NC_004741.1_cds_WP_000333379.1_277	23	64	0.0130598	0.273174
1522	lcl|NC_004741.1_cds_WP_000334086.1_3762	24	64	0.0161687	0.338203
1523	lcl|NC_004741.1_cds_WP_000334220.1_2426	22	64	0.00685535	0.143395
1524	lcl|NC_004741.1_cds_WP_000334881.1_2805	15	64	2.10104e-05	0.000439478
1525	lcl|NC_004741.1_cds_WP_000334896.1_3095	19	64	0.00123046	0.0257378
1526	lcl|NC_004741.1_cds_WP_000335673.1_2374	19	64	0.00119156	0.0249242
1527	lcl|NC_004741.1_cds_WP_000337052.1_615	23	64	0.0123058	0.257404
1528	lcl|NC_004741.1_cds_WP_000337685.1_2804	21	64	0.00367162	0.0768001
1529	lcl|NC_004741.1_cds_WP_000338539.1_2537	20	64	0.00226827	0.0474458
1530	lcl|NC_004741.1_cds_WP_000339107.1_3674	23	64	0.011758	0.245945
1531	lcl|NC_004741.1_cds_WP_000339264.1_1526	21	64	0.00435469	0.091088
1532	lcl|NC_004741.1_cds_WP_000339534.1_3088	23	64	0.0118911	0.248728
1533	lcl|NC_004741.1_cds_WP_000339795.1_3651	24	64	0.0170513	0.356666
1534	lcl|NC_004741.1_cds_WP_000339937.1_129	25	64	0.0305582	0.639192
1535	lcl|NC_004741.1_cds_WP_000340206.1_1218	23	64	0.011566	0.241927
1536	lcl|NC_004741.1_cds_WP_000340761.1_4251	21	64	0.0041042	0.0858484
1537	lcl|NC_004741.1_cds_WP_000342432.1_2867	23	64	0.012034	0.251718
1538	lcl|NC_004741.1_cds_WP_000342656.1_2547	24	64	0.0177503	0.371287
1539	lcl|NC_004741.1_cds_WP_000343116.1_211	19	64	0.00123184	0.0257666
1540	lcl|NC_004741.1_cds_WP_000343217.1_4161	20	64	0.00256217	0.0535933
1541	lcl|NC_004741.1_cds_WP_000343515.1_271	18	64	0.00051259	0.0107219
1542	lcl|NC_004741.1_cds_WP_000344102.1_3026	25	64	0.0341173	0.713639
1543	lcl|NC_004741.1_cds_WP_000344797.1_398	19	64	0.00107663	0.02252
1544	lcl|NC_004741.1_cds_WP_000344846.1_621	24	64	0.0181903	0.38049
1545	lcl|NC_004741.1_cds_WP_000345410.1_544	23	64	0.0135025	0.282434
1546	lcl|NC_004741.1_cds_WP_000346002.1_3906	23	64	0.0129885	0.271682
1547	lcl|NC_004741.1_cds_WP_000347117.1_36	24	64	0.0200477	0.419342
1548	lcl|NC_004741.1_cds_WP_000347234.1_349	25	64	0.037888	0.792511
1549	lcl|NC_004741.1_cds_WP_000347671.1_498	22	64	0.00627235	0.1312
1550	lcl|NC_004741.1_cds_WP_000347714.1_3660	21	64	0.00367184	0.0768046
1551	lcl|NC_004741.1_cds_WP_000348593.1_700	18	64	0.000422146	0.00883011
1552	lcl|NC_004741.1_cds_WP_000349881.1_4180	24	64	0.0182824	0.382417
1553	lcl|NC_004741.1_cds_WP_000349932.1_35	22	64	0.00804511	0.168281
1554	lcl|NC_004741.1_cds_WP_000350058.1_930	14	64	5.89069e-06	0.000123217
1555	lcl|NC_004741.1_cds_WP_000350395.1_1813	25	64	0.0380133	0.795131
1556	lcl|NC_004741.1_cds_WP_000351490.1_476	19	64	0.000933784	0.0195321
1557	lcl|NC_004741.1_cds_WP_000353886.1_2282	22	64	0.00654655	0.136936
1558	lcl|NC_004741.1_cds_WP_000354046.1_2943	17	64	0.000241929	0.00506047
1559	lcl|NC_004741.1_cds_WP_000354622.1_3353	20	64	0.00271803	0.0568535
1560	lcl|NC_004741.1_cds_WP_000356956.1_2546	17	64	0.000148401	0.00310414
1561	lcl|NC_004741.1_cds_WP_000357259.1_3292	24	64	0.0191933	0.40147
1562	lcl|NC_004741.1_cds_WP_000357740.1_3420	23	64	0.012059	0.25224
1563	lcl|NC_004741.1_cds_WP_000357791.1_4017	24	64	0.0189586	0.396561
1564	lcl|NC_004741.1_cds_WP_000358930.1_1811	23	64	0.0117	0.24473
1565	lcl|NC_004741.1_cds_WP_000358960.1_4231	15	64	2.88944e-05	0.000604389
1566	lcl|NC_004741.1_cds_WP_000359445.1_1149	24	64	0.0200912	0.420251
1567	lcl|NC_004741.1_cds_WP_000360402.1_3901	24	64	0.020974	0.438717
1568	lcl|NC_004741.1_cds_WP_000360918.1_105	23	64	0.012746	0.26661
1569	lcl|NC_004741.1_cds_WP_000360957.1_477	19	64	0.000899561	0.0188163
1570	lcl|NC_004741.1_cds_WP_000361470.1_4066	18	64	0.000438234	0.00916662
1571	lcl|NC_004741.1_cds_WP_000362374.1_3500	22	64	0.0059585	0.124635
1572	lcl|NC_004741.1_cds_WP_000364322.1_2431	21	64	0.00407233	0.0851816
1573	lcl|NC_004741.1_cds_WP_000364910.1_3938	24	64	0.0253712	0.530695
1574	lcl|NC_004741.1_cds_WP_000365173.1_419	22	64	0.00603928	0.126325
1575	lcl|NC_004741.1_cds_WP_000365433.1_2254	23	64	0.0102876	0.215188
1576	lcl|NC_004741.1_cds_WP_000365767.1_3722	23	64	0.0109369	0.228769
1577	lcl|NC_004741.1_cds_WP_000366006.1_2487	23	64	0.0123065	0.257418
1578	lcl|NC_004741.1_cds_WP_000366129.1_3327	21	64	0.00479591	0.100317
1579	lcl|NC_004741.1_cds_WP_000366832.1_4172	22	64	0.0074652	0.156151
1580	lcl|NC_004741.1_cds_WP_000366962.1_1281	16	64	6.13806e-05	0.00128391
1581	lcl|NC_004741.1_cds_WP_000367140.1_632	24	64	0.0221133	0.462549
1582	lcl|NC_004741.1_cds_WP_000367164.1_1792	21	64	0.00438713	0.0917663
1583	lcl|NC_004741.1_cds_WP_000368046.1_1598	24	64	0.0182088	0.380878
1584	lcl|NC_004741.1_cds_WP_000368511.1_1551	23	64	0.013007	0.27207
1585	lcl|NC_004741.1_cds_WP_000370403.1_259	19	64	0.000837767	0.0175237
1586	lcl|NC_004741.1_cds_WP_000370887.1_4147	25	64	0.0334678	0.700052
1587	lcl|NC_004741.1_cds_WP_000371478.1_206	25	64	0.0260182	0.544228
1588	lcl|NC_004741.1_cds_WP_000371666.1_4488	24	64	0.0196322	0.41065
1589	lcl|NC_004741.1_cds_WP_000371928.1_4122	17	64	0.000169114	0.00353739
1590	lcl|NC_004741.1_cds_WP_000371983.1_706	23	64	0.00955267	0.199815
1591	lcl|NC_004741.1_cds_WP_000372244.1_3974	23	64	0.0124744	0.260929
1592	lcl|NC_004741.1_cds_WP_000372594.1_1614	14	64	1.30686e-05	0.000273358
1593	lcl|NC_004741.1_cds_WP_000373012.1_222	22	64	0.00981926	0.205391
1594	lcl|NC_004741.1_cds_WP_000373626.1_731	21	64	0.00664631	0.139022
1595	lcl|NC_004741.1_cds_WP_000373931.1_3502	23	64	0.0132553	0.277264
1596	lcl|NC_004741.1_cds_WP_000375134.1_988	22	64	0.00686787	0.143657
1597	lcl|NC_004741.1_cds_WP_000375966.1_1438	25	64	0.03317	0.693823
1598	lcl|NC_004741.1_cds_WP_000377186.1_44	24	64	0.0171923	0.359614
1599	lcl|NC_004741.1_cds_WP_000377229.1_1980	16	64	7.27734e-05	0.00152222
1600	lcl|NC_004741.1_cds_WP_000377786.1_3843	20	64	0.00179787	0.0376065
1601	lcl|NC_004741.1_cds_WP_000378035.1_648	25	64	0.0352027	0.736343
1602	lcl|NC_004741.1_cds_WP_000378253.1_3816	23	64	0.0116384	0.243442
1603	lcl|NC_004741.1_cds_WP_000378448.1_2771	20	64	0.00206709	0.0432378
1604	lcl|NC_004741.1_cds_WP_000378934.1_3012	24	64	0.0224488	0.469567
1605	lcl|NC_004741.1_cds_WP_000379245.1_3732	24	64	0.0200484	0.419357
1606	lcl|NC_004741.1_cds_WP_000380824.1_3619	24	64	0.0187829	0.392885
1607	lcl|NC_004741.1_cds_WP_000381174.1_3355	15	64	4.57949e-05	0.000957901
1608	lcl|NC_004741.1_cds_WP_000382946.1_2279	24	64	0.0238641	0.499171
1609	lcl|NC_004741.1_cds_WP_000383096.1_2263	11	64	4.17028e-08	8.72305e-07
1610	lcl|NC_004741.1_cds_WP_000383214.1_2916	23	64	0.0125368	0.262235
1611	lcl|NC_004741.1_cds_WP_000383393.1_3682	24	64	0.019378	0.405333
1612	lcl|NC_004741.1_cds_WP_000383465.1_1800	23	64	0.0118457	0.247778
1613	lcl|NC_004741.1_cds_WP_000383836.1_2558	10	64	6.53768e-09	1.3675e-07
1614	lcl|NC_004741.1_cds_WP_000384405.1_2637	20	64	0.00260419	0.0544723
1615	lcl|NC_004741.1_cds_WP_000386531.1_746	23	64	0.0123654	0.25865
1616	lcl|NC_004741.1_cds_WP_000386733.1_2401	20	64	0.00201215	0.0420885
1617	lcl|NC_004741.1_cds_WP_000387377.1_1400	23	64	0.0122625	0.256498
1618	lcl|NC_004741.1_cds_WP_000388170.1_2928	25	64	0.0352081	0.736455
1619	lcl|NC_004741.1_cds_WP_000389030.1_2290	16	64	0.000109782	0.00229634
1620	lcl|NC_004741.1_cds_WP_000389260.1_810	20	64	0.00188469	0.0394225
1621	lcl|NC_004741.1_cds_WP_000389818.1_2971	22	64	0.0111632	0.233502
1622	lcl|NC_004741.1_cds_WP_000390555.1_585	25	64	0.0316842	0.662745
1623	lcl|NC_004741.1_cds_WP_000393511.1_2394	19	64	0.00109665	0.0229388
1624	lcl|NC_004741.1_cds_WP_000394115.1_3014	23	64	0.012782	0.267363
1625	lcl|NC_004741.1_cds_WP_000394974.1_1477	22	64	0.00627825	0.131323
1626	lcl|NC_004741.1_cds_WP_000396044.1_138	23	64	0.0145399	0.304134
1627	lcl|NC_004741.1_cds_WP_000397161.1_4292	24	64	0.0195402	0.408725
1628	lcl|NC_004741.1_cds_WP_000397398.1_777	24	64	0.0198741	0.415711
1629	lcl|NC_004741.1_cds_WP_000399400.1_2689	23	64	0.0137157	0.286893
1630	lcl|NC_004741.1_cds_WP_000401579.1_3211	23	64	0.011354	0.237493
1631	lcl|NC_004741.1_cds_WP_000402207.1_3428	23	64	0.0111323	0.232857
1632	lcl|NC_004741.1_cds_WP_000402248.1_204	23	64	0.0133483	0.279209
1633	lcl|NC_004741.1_cds_WP_000406000.1_2527	17	64	0.000177708	0.00371715
1634	lcl|NC_004741.1_cds_WP_000406130.1_2332	21	64	0.00340854	0.071297
1635	lcl|NC_004741.1_cds_WP_000406202.1_3230	22	64	0.00657831	0.1376
1636	lcl|NC_004741.1_cds_WP_000406302.1_3479	22	64	0.00665373	0.139177
1637	lcl|NC_004741.1_cds_WP_000406409.1_1212	23	64	0.0126708	0.265037
1638	lcl|NC_004741.1_cds_WP_000406488.1_3196	22	64	0.00731624	0.153035
1639	lcl|NC_004741.1_cds_WP_000406926.1_1474	20	64	0.0020306	0.0424744
1640	lcl|NC_004741.1_cds_WP_000409198.1_2622	17	64	0.000202643	0.00423871
1641	lcl|NC_004741.1_cds_WP_000409446.1_4484	21	64	0.00362843	0.0758965
1642	lcl|NC_004741.1_cds_WP_000409911.1_392	21	64	0.00558434	0.116809
1643	lcl|NC_004741.1_cds_WP_000410138.1_4447	24	64	0.0250358	0.523678
1644	lcl|NC_004741.1_cds_WP_000410201.1_2503	14	64	1.38451e-05	0.000289601
1645	lcl|NC_004741.1_cds_WP_000410785.1_835	18	64	0.00052372	0.0109547
1646	lcl|NC_004741.1_cds_WP_000412158.1_1557	16	64	7.27318e-05	0.00152134
1647	lcl|NC_004741.1_cds_WP_000412379.1_1704	24	64	0.0220993	0.462255
1648	lcl|NC_004741.1_cds_WP_000412428.1_3426	20	64	0.00215168	0.0450072
1649	lcl|NC_004741.1_cds_WP_000413677.1_237	24	64	0.0229233	0.479492
1650	lcl|NC_004741.1_cds_WP_000414437.1_1084	21	64	0.00601192	0.125752
1651	lcl|NC_004741.1_cds_WP_000414573.1_1436	25	64	0.0335689	0.702167
1652	lcl|NC_004741.1_cds_WP_000415462.1_2280	24	64	0.0214429	0.448526
1653	lcl|NC_004741.1_cds_WP_000416415.1_4294	22	64	0.00636028	0.133039
1654	lcl|NC_004741.1_cds_WP_000416895.1_4098	22	64	0.00665844	0.139276
1655	lcl|NC_004741.1_cds_WP_000417058.1_182	14	64	2.81475e-05	0.000588767
1656	lcl|NC_004741.1_cds_WP_000420619.1_1022	21	64	0.00455463	0.09527
1657	lcl|NC_004741.1_cds_WP_000421772.1_3482	23	64	0.0113933	0.238315
1658	lcl|NC_004741.1_cds_WP_000422045.1_1307	22	64	0.00682658	0.142793
1659	lcl|NC_004741.1_cds_WP_000422149.1_3198	24	64	0.0200691	0.41979
1660	lcl|NC_004741.1_cds_WP_000422172.1_2329	22	64	0.00760157	0.159003
1661	lcl|NC_004741.1_cds_WP_000423255.1_2647	22	64	0.00671829	0.140528
1662	lcl|NC_004741.1_cds_WP_000423725.1_1178	23	64	0.0117849	0.246506
1663	lcl|NC_004741.1_cds_WP_000424181.1_981	22	64	0.00898991	0.188044
1664	lcl|NC_004741.1_cds_WP_000424397.1_4216	18	64	0.000640636	0.0134003
1665	lcl|NC_004741.1_cds_WP_000424888.1_775	24	64	0.0202906	0.424422
1666	lcl|NC_004741.1_cds_WP_000424924.1_588	16	64	0.000135343	0.00283099
1667	lcl|NC_004741.1_cds_WP_000424986.1_2455	25	64	0.0321044	0.671534
1668	lcl|NC_004741.1_cds_WP_000425636.1_74	24	64	0.0191819	0.401232
1669	lcl|NC_004741.1_cds_WP_000426116.1_2408	20	64	0.00223356	0.0467198
1670	lcl|NC_004741.1_cds_WP_000426457.1_2468	24	64	0.0187898	0.393029
1671	lcl|NC_004741.1_cds_WP_000428998.1_1430	23	64	0.0152686	0.319376
1672	lcl|NC_004741.1_cds_WP_000429124.1_2570	24	64	0.0194274	0.406367
1673	lcl|NC_004741.1_cds_WP_000429386.1_3754	12	64	8.07514e-07	1.68909e-05
1674	lcl|NC_004741.1_cds_WP_000429656.1_3293	10	64	1.81762e-09	3.80195e-08
1675	lcl|NC_004741.1_cds_WP_000431370.1_1459	23	64	0.0144929	0.303152
1676	lcl|NC_004741.1_cds_WP_000431715.1_4439	23	64	0.0137198	0.28698
1677	lcl|NC_004741.1_cds_WP_000431885.1_1420	25	64	0.0305611	0.639252
1678	lcl|NC_004741.1_cds_WP_000432970.1_3748	19	64	0.00125566	0.026265
1679	lcl|NC_004741.1_cds_WP_000433464.1_1822	24	64	0.0193336	0.404404
1680	lcl|NC_004741.1_cds_WP_000434038.1_2198	23	64	0.0118863	0.248628
1681	lcl|NC_004741.1_cds_WP_000435187.1_2470	23	64	0.0151824	0.317574
1682	lcl|NC_004741.1_cds_WP_000435276.1_1516	22	64	0.00701016	0.146633
1683	lcl|NC_004741.1_cds_WP_000436922.1_932	24	64	0.0235124	0.491814
1684	lcl|NC_004741.1_cds_WP_000437890.1_3480	25	64	0.0359234	0.751416
1685	lcl|NC_004741.1_cds_WP_000437938.1_2413	23	64	0.0134578	0.2815
1686	lcl|NC_004741.1_cds_WP_000438248.1_3298	22	64	0.00642321	0.134355
1687	lcl|NC_004741.1_cds_WP_000438584.1_4260	19	64	0.00112057	0.0234391
1688	lcl|NC_004741.1_cds_WP_000438720.1_3649	22	64	0.00588215	0.123038
1689	lcl|NC_004741.1_cds_WP_000438970.1_3987	23	64	0.0129031	0.269896
1690	lcl|NC_004741.1_cds_WP_000439213.1_4049	25	64	0.0328062	0.686213
1691	lcl|NC_004741.1_cds_WP_000439871.1_4160	22	64	0.00610783	0.127759
1692	lcl|NC_004741.1_cds_WP_000440309.1_3342	25	64	0.0323386	0.676433
1693	lcl|NC_004741.1_cds_WP_000440442.1_1564	22	64	0.00610612	0.127723
1694	lcl|NC_004741.1_cds_WP_000440781.1_2875	24	64	0.0203487	0.425637
1695	lcl|NC_004741.1_cds_WP_000440871.1_2270	25	64	0.0310031	0.648497
1696	lcl|NC_004741.1_cds_WP_000442141.1_4060	23	64	0.0108028	0.225964
1697	lcl|NC_004741.1_cds_WP_000442868.1_3135	24	64	0.0215889	0.451579
1698	lcl|NC_004741.1_cds_WP_000443067.1_1296	23	64	0.010651	0.222788
1699	lcl|NC_004741.1_cds_WP_000443521.1_747	23	64	0.0108635	0.227234
1700	lcl|NC_004741.1_cds_WP_000443652.1_2504	23	64	0.0110135	0.230372
1701	lcl|NC_004741.1_cds_WP_000444173.1_330	22	64	0.00695373	0.145452
1702	lcl|NC_004741.1_cds_WP_000444369.1_4130	25	64	0.0308242	0.644755
1703	lcl|NC_004741.1_cds_WP_000444487.1_1183	22	64	0.00672774	0.140725
1704	lcl|NC_004741.1_cds_WP_000444573.1_3647	23	64	0.0111705	0.233657
1705	lcl|NC_004741.1_cds_WP_000444728.1_3130	25	64	0.0310248	0.648952
1706	lcl|NC_004741.1_cds_WP_000445222.1_920	23	64	0.0126358	0.264306
1707	lcl|NC_004741.1_cds_WP_000445413.1_3291	19	64	0.00163559	0.034212
1708	lcl|NC_004741.1_cds_WP_000445541.1_968	22	64	0.00884319	0.184975
1709	lcl|NC_004741.1_cds_WP_000445652.1_2769	20	64	0.00202012	0.0422553
1710	lcl|NC_004741.1_cds_WP_000446384.1_3445	23	64	0.0150966	0.315778
1711	lcl|NC_004741.1_cds_WP_000446914.1_732	23	64	0.0136133	0.284753
1712	lcl|NC_004741.1_cds_WP_000447264.1_707	20	64	0.00235487	0.0492572
1713	lcl|NC_004741.1_cds_WP_000447357.1_2441	21	64	0.00400391	0.0837505
1714	lcl|NC_004741.1_cds_WP_000447531.1_4220	16	64	9.01926e-05	0.00188658
1715	lcl|NC_004741.1_cds_WP_000447876.1_2601	18	64	0.000535811	0.0112077
1716	lcl|NC_004741.1_cds_WP_000448385.1_1874	24	64	0.0201256	0.420971
1717	lcl|NC_004741.1_cds_WP_000449030.1_3257	24	64	0.020053	0.419452
1718	lcl|NC_004741.1_cds_WP_000449758.1_4078	24	64	0.0201486	0.421452
1719	lcl|NC_004741.1_cds_WP_000450120.1_792	21	64	0.00335017	0.0700762
1720	lcl|NC_004741.1_cds_WP_000450409.1_2094	18	64	0.000894826	0.0187173
1721	lcl|NC_004741.1_cds_WP_000450476.1_2871	20	64	0.00250721	0.0524439
1722	lcl|NC_004741.1_cds_WP_000451217.1_3371	24	64	0.0208504	0.436132
1723	lcl|NC_004741.1_cds_WP_000454701.1_2164	24	64	0.0198768	0.415766
1724	lcl|NC_004741.1_cds_WP_000455241.1_3401	22	64	0.00649691	0.135897
1725	lcl|NC_004741.1_cds_WP_000456467.1_1246	22	64	0.00656343	0.137288
1726	lcl|NC_004741.1_cds_WP_000456710.1_1480	21	64	0.00494768	0.103491
1727	lcl|NC_004741.1_cds_WP_000457325.1_1482	15	64	5.77818e-05	0.00120863
1728	lcl|NC_004741.1_cds_WP_000457611.1_1210	24	64	0.0193762	0.405296
1729	lcl|NC_004741.1_cds_WP_000457719.1_1932	22	64	0.0154567	0.323311
1730	lcl|NC_004741.1_cds_WP_000458420.1_2517	22	64	0.00564516	0.118081
1731	lcl|NC_004741.1_cds_WP_000458767.1_826	22	64	0.00661899	0.138451
1732	lcl|NC_004741.1_cds_WP_000459175.1_2929	23	64	0.0122519	0.256275
1733	lcl|NC_004741.1_cds_WP_000459409.1_1724	24	64	0.0207236	0.433479
1734	lcl|NC_004741.1_cds_WP_000459594.1_3655	22	64	0.00873398	0.18269
1735	lcl|NC_004741.1_cds_WP_000459757.1_4440	19	64	0.00109019	0.0228038
1736	lcl|NC_004741.1_cds_WP_000460045.1_2732	25	64	0.0301044	0.629699
1737	lcl|NC_004741.1_cds_WP_000460136.1_436	24	64	0.0226257	0.473266
1738	lcl|NC_004741.1_cds_WP_000460351.1_4390	23	64	0.0129417	0.270704
1739	lcl|NC_004741.1_cds_WP_000460431.1_501	16	64	6.12738e-05	0.00128168
1740	lcl|NC_004741.1_cds_WP_000460680.1_3374	20	64	0.00211945	0.044333
1741	lcl|NC_004741.1_cds_WP_000460707.1_1503	17	64	0.000244551	0.00511533
1742	lcl|NC_004741.1_cds_WP_000460794.1_996	24	64	0.0217672	0.455308
1743	lcl|NC_004741.1_cds_WP_000461650.1_2369	24	64	0.0216348	0.452538
1744	lcl|NC_004741.1_cds_WP_000462668.1_942	23	64	0.0120425	0.251896
1745	lcl|NC_004741.1_cds_WP_000462776.1_93	21	64	0.0050444	0.105515
1746	lcl|NC_004741.1_cds_WP_000462905.1_3359	15	64	3.87043e-05	0.000809585
1747	lcl|NC_004741.1_cds_WP_000464491.1_813	19	64	0.000845048	0.017676
1748	lcl|NC_004741.1_cds_WP_000466572.1_2080	15	64	2.77742e-05	0.000580957
1749	lcl|NC_004741.1_cds_WP_000467025.1_3326	23	64	0.01191	0.249123
1750	lcl|NC_004741.1_cds_WP_000467098.1_408	17	64	0.000306338	0.00640772
1751	lcl|NC_004741.1_cds_WP_000467686.1_525	23	64	0.0130988	0.27399
1752	lcl|NC_004741.1_cds_WP_000467859.1_4432	15	64	2.40909e-05	0.000503914
1753	lcl|NC_004741.1_cds_WP_000468186.1_1090	23	64	0.011664	0.243979
1754	lcl|NC_004741.1_cds_WP_000468833.1_3879	23	64	0.0103668	0.216845
1755	lcl|NC_004741.1_cds_WP_000469031.1_737	24	64	0.0230672	0.482502
1756	lcl|NC_004741.1_cds_WP_000469266.1_3138	17	64	0.000281981	0.00589825
1757	lcl|NC_004741.1_cds_WP_000470570.1_2296	25	64	0.0330224	0.690736
1758	lcl|NC_004741.1_cds_WP_000471841.1_4309	24	64	0.0184816	0.386584
1759	lcl|NC_004741.1_cds_WP_000472021.1_2497	19	64	0.00144216	0.0301659
1760	lcl|NC_004741.1_cds_WP_000472417.1_570	22	64	0.00767008	0.160437
1761	lcl|NC_004741.1_cds_WP_000475711.1_1124	23	64	0.0110292	0.230699
1762	lcl|NC_004741.1_cds_WP_000476093.1_1181	20	64	0.00202725	0.0424043
1763	lcl|NC_004741.1_cds_WP_000476487.1_3295	19	64	0.00115252	0.0241074
1764	lcl|NC_004741.1_cds_WP_000477215.1_4185	20	64	0.00255682	0.0534816
1765	lcl|NC_004741.1_cds_WP_000477815.1_4473	22	64	0.00673635	0.140906
1766	lcl|NC_004741.1_cds_WP_000478623.1_4030	21	64	0.00303617	0.0635082
1767	lcl|NC_004741.1_cds_WP_000478698.1_1119	24	64	0.0200119	0.418592
1768	lcl|NC_004741.1_cds_WP_000478927.1_704	14	64	4.07208e-06	8.51764e-05
1769	lcl|NC_004741.1_cds_WP_000479627.1_3937	18	64	0.000477034	0.00997822
1770	lcl|NC_004741.1_cds_WP_000479838.1_2150	18	64	0.000570985	0.0119434
1771	lcl|NC_004741.1_cds_WP_000480251.1_1123	24	64	0.0214853	0.449413
1772	lcl|NC_004741.1_cds_WP_000481500.1_1052	23	64	0.0129411	0.270692
1773	lcl|NC_004741.1_cds_WP_000482887.1_2161	20	64	0.00223799	0.0468124
1774	lcl|NC_004741.1_cds_WP_000483183.1_1961	23	64	0.0125699	0.262927
1775	lcl|NC_004741.1_cds_WP_000483772.1_4019	25	64	0.0330511	0.691336
1776	lcl|NC_004741.1_cds_WP_000483773.1_3744	25	64	0.0335995	0.702807
1777	lcl|NC_004741.1_cds_WP_000483856.1_3917	24	64	0.022213	0.464633
1778	lcl|NC_004741.1_cds_WP_000484404.1_2480	24	64	0.021166	0.442733
1779	lcl|NC_004741.1_cds_WP_000485028.1_1327	23	64	0.0121455	0.25405
1780	lcl|NC_004741.1_cds_WP_000486978.1_3415	24	64	0.0207165	0.43333
1781	lcl|NC_004741.1_cds_WP_000487263.1_2287	23	64	0.0155454	0.325165
1782	lcl|NC_004741.1_cds_WP_000487600.1_2508	14	64	8.26257e-06	0.00017283
1783	lcl|NC_004741.1_cds_WP_000487663.1_3668	25	64	0.0369146	0.77215
1784	lcl|NC_004741.1_cds_WP_000487766.1_3390	9	64	9.67582e-10	2.02391e-08
1785	lcl|NC_004741.1_cds_WP_000489563.1_1058	21	64	0.00475468	0.0994546
1786	lcl|NC_004741.1_cds_WP_000489667.1_2580	23	64	0.0135986	0.284445
1787	lcl|NC_004741.1_cds_WP_000489690.1_3837	23	64	0.0136328	0.285159
1788	lcl|NC_004741.1_cds_WP_000490072.1_2493	18	64	0.000748621	0.015659
1789	lcl|NC_004741.1_cds_WP_000490275.1_4467	9	64	2.36612e-09	4.94926e-08
1790	lcl|NC_004741.1_cds_WP_000490354.1_2542	23	64	0.0136791	0.286128
1791	lcl|NC_004741.1_cds_WP_000490398.1_2836	25	64	0.0302846	0.633468
1792	lcl|NC_004741.1_cds_WP_000490711.1_2190	24	64	0.0175611	0.36733
1793	lcl|NC_004741.1_cds_WP_000491410.1_2745	25	64	0.038832	0.812256
1794	lcl|NC_004741.1_cds_WP_000492293.1_2109	24	64	0.0203192	0.42502
1795	lcl|NC_004741.1_cds_WP_000492656.1_2758	20	64	0.00242007	0.0506211
1796	lcl|NC_004741.1_cds_WP_000492914.1_4416	19	64	0.00232081	0.0485448
1797	lcl|NC_004741.1_cds_WP_000493360.1_2970	24	64	0.022355	0.467605
1798	lcl|NC_004741.1_cds_WP_000493489.1_2657	24	64	0.0191802	0.401197
1799	lcl|NC_004741.1_cds_WP_000493556.1_4181	21	64	0.00394165	0.0824482
1800	lcl|NC_004741.1_cds_WP_000493947.1_1770	23	64	0.0128231	0.268224
1801	lcl|NC_004741.1_cds_WP_000494183.1_2305	17	64	0.000327487	0.00685011
1802	lcl|NC_004741.1_cds_WP_000497137.1_786	22	64	0.00820668	0.171661
1803	lcl|NC_004741.1_cds_WP_000497332.1_4168	24	64	0.0190537	0.398549
1804	lcl|NC_004741.1_cds_WP_000497515.1_4033	24	64	0.0218528	0.457098
1805	lcl|NC_004741.1_cds_WP_000497724.1_3334	22	64	0.00861583	0.180219
1806	lcl|NC_004741.1_cds_WP_000497744.1_2060	14	64	1.42235e-05	0.000297516
1807	lcl|NC_004741.1_cds_WP_000498253.1_1321	13	64	3.2593e-06	6.81754e-05
1808	lcl|NC_004741.1_cds_WP_000499813.1_3750	24	64	0.0184615	0.386163
1809	lcl|NC_004741.1_cds_WP_000500714.1_4303	20	64	0.00280833	0.0587423
1810	lcl|NC_004741.1_cds_WP_000501600.1_2298	23	64	0.0128027	0.267796
1811	lcl|NC_004741.1_cds_WP_000503931.1_650	12	64	4.37393e-07	9.14903e-06
1812	lcl|NC_004741.1_cds_WP_000504054.1_1167	19	64	0.00107064	0.0223948
1813	lcl|NC_004741.1_cds_WP_000505866.1_1237	22	64	0.00757532	0.158454
1814	lcl|NC_004741.1_cds_WP_000506490.1_1329	20	64	0.00211733	0.0442885
1815	lcl|NC_004741.1_cds_WP_000508176.1_2753	9	64	4.15826e-10	8.6979e-09
1816	lcl|NC_004741.1_cds_WP_000510962.1_3339	25	64	0.0304647	0.637236
1817	lcl|NC_004741.1_cds_WP_000511025.1_1346	20	64	0.00380577	0.0796061
1818	lcl|NC_004741.1_cds_WP_000511292.1_3787	20	64	0.00285381	0.0596938
1819	lcl|NC_004741.1_cds_WP_000511317.1_1222	14	64	1.2371e-05	0.000258766
1820	lcl|NC_004741.1_cds_WP_000513761.1_778	22	64	0.00751123	0.157114
1821	lcl|NC_004741.1_cds_WP_000514230.1_3952	22	64	0.00753175	0.157543
1822	lcl|NC_004741.1_cds_WP_000515521.1_711	23	64	0.00987354	0.206527
1823	lcl|NC_004741.1_cds_WP_000516121.1_13	18	64	0.000415632	0.00869384
1824	lcl|NC_004741.1_cds_WP_000516996.1_4442	21	64	0.00429459	0.0898307
1825	lcl|NC_004741.1_cds_WP_000517100.1_3933	17	64	0.000456393	0.00954645
1826	lcl|NC_004741.1_cds_WP_000517441.1_2519	24	64	0.0198538	0.415285
1827	lcl|NC_004741.1_cds_WP_000517472.1_2831	15	64	2.178e-05	0.000455577
1828	lcl|NC_004741.1_cds_WP_000520781.1_837	20	64	0.00220988	0.0462246
1829	lcl|NC_004741.1_cds_WP_000520806.1_1705	25	64	0.0325682	0.681235
1830	lcl|NC_004741.1_cds_WP_000522247.1_2510	16	64	0.000100457	0.00210129
1831	lcl|NC_004741.1_cds_WP_000522424.1_2752	19	64	0.00116267	0.0243197
1832	lcl|NC_004741.1_cds_WP_000522647.1_698	22	64	0.00587061	0.122797
1833	lcl|NC_004741.1_cds_WP_000523616.1_2634	16	64	7.37844e-05	0.00154336
1834	lcl|NC_004741.1_cds_WP_000523845.1_3324	18	64	0.000547683	0.011456
1835	lcl|NC_004741.1_cds_WP_000524080.1_1542	21	64	0.00369335	0.0772545
1836	lcl|NC_004741.1_cds_WP_000524868.1_1706	15	64	3.73753e-05	0.000781786
1837	lcl|NC_004741.1_cds_WP_000525176.1_53	23	64	0.0114692	0.239903
1838	lcl|NC_004741.1_cds_WP_000525371.1_2389	16	64	6.79907e-05	0.00142217
1839	lcl|NC_004741.1_cds_WP_000525596.1_2318	22	64	0.00731193	0.152945
1840	lcl|NC_004741.1_cds_WP_000526473.1_1688	23	64	0.0150786	0.315401
1841	lcl|NC_004741.1_cds_WP_000527804.1_1631	23	64	0.0139194	0.291154
1842	lcl|NC_004741.1_cds_WP_000527866.1_3109	20	64	0.00223762	0.0468048
1843	lcl|NC_004741.1_cds_WP_000527949.1_4394	20	64	0.00199674	0.0417663
1844	lcl|NC_004741.1_cds_WP_000528342.1_1781	17	64	0.000310918	0.00650353
1845	lcl|NC_004741.1_cds_WP_000528367.1_2319	20	64	0.00191324	0.0400197
1846	lcl|NC_004741.1_cds_WP_000528538.1_10	19	64	0.00092782	0.0194074
1847	lcl|NC_004741.1_cds_WP_000528610.1_2876	25	64	0.0409939	0.857478
1848	lcl|NC_004741.1_cds_WP_000529301.1_1130	23	64	0.0136669	0.285873
1849	lcl|NC_004741.1_cds_WP_000529560.1_2587	24	64	0.0195591	0.409122
1850	lcl|NC_004741.1_cds_WP_000529945.1_4221	18	64	0.000682786	0.014282
1851	lcl|NC_004741.1_cds_WP_000531201.1_3205	23	64	0.0122789	0.256839
1852	lcl|NC_004741.1_cds_WP_000531594.1_1147	22	64	0.00742258	0.15526
1853	lcl|NC_004741.1_cds_WP_000531985.1_2456	23	64	0.013373	0.279725
1854	lcl|NC_004741.1_cds_WP_000532920.1_2082	22	64	0.010813	0.226177
1855	lcl|NC_004741.1_cds_WP_000534313.1_1772	24	64	0.0203627	0.425931
1856	lcl|NC_004741.1_cds_WP_000534351.1_3237	24	64	0.0206272	0.431462
1857	lcl|NC_004741.1_cds_WP_000534384.1_2274	22	64	0.00798598	0.167044
1858	lcl|NC_004741.1_cds_WP_000534651.1_851	23	64	0.0135629	0.283698
1859	lcl|NC_004741.1_cds_WP_000534858.1_1626	16	64	0.000116001	0.00242642
1860	lcl|NC_004741.1_cds_WP_000535353.1_1023	24	64	0.0222599	0.465615
1861	lcl|NC_004741.1_cds_WP_000535982.1_3718	24	64	0.0166815	0.348929
1862	lcl|NC_004741.1_cds_WP_000537402.1_843	21	64	0.00396587	0.0829548
1863	lcl|NC_004741.1_cds_WP_000538192.1_4454	18	64	0.000356095	0.00744851
1864	lcl|NC_004741.1_cds_WP_000540596.1_100	22	64	0.00819747	0.171468
1865	lcl|NC_004741.1_cds_WP_000543395.1_1609	16	64	0.000128676	0.00269155
1866	lcl|NC_004741.1_cds_WP_000543539.1_341	20	64	0.00208503	0.043613
1867	lcl|NC_004741.1_cds_WP_000543585.1_28	23	64	0.0124166	0.25972
1868	lcl|NC_004741.1_cds_WP_000543916.1_4445	19	64	0.00101096	0.0211465
1869	lcl|NC_004741.1_cds_WP_000544494.1_3236	21	64	0.00364203	0.076181
1870	lcl|NC_004741.1_cds_WP_000544953.1_3096	14	64	6.59983e-06	0.00013805
1871	lcl|NC_004741.1_cds_WP_000545042.1_2399	19	64	0.00110246	0.0230605
1872	lcl|NC_004741.1_cds_WP_000545677.1_3645	24	64	0.015198	0.317899
1873	lcl|NC_004741.1_cds_WP_000546255.1_415	23	64	0.0119641	0.250256
1874	lcl|NC_004741.1_cds_WP_000548291.1_2275	24	64	0.0195169	0.408239
1875	lcl|NC_004741.1_cds_WP_000548347.1_3217	23	64	0.0128488	0.26876
1876	lcl|NC_004741.1_cds_WP_000548559.1_2723	23	64	0.0111876	0.234014
1877	lcl|NC_004741.1_cds_WP_000550189.1_3182	18	64	0.000525307	0.0109879
1878	lcl|NC_004741.1_cds_WP_000551008.1_309	24	64	0.0285355	0.596882
1879	lcl|NC_004741.1_cds_WP_000551132.1_714	23	64	0.0126941	0.265526
1880	lcl|NC_004741.1_cds_WP_000551266.1_927	22	64	0.00769668	0.160993
1881	lcl|NC_004741.1_cds_WP_000551819.1_2624	24	64	0.0184511	0.385946
1882	lcl|NC_004741.1_cds_WP_000551975.1_2288	24	64	0.0206541	0.432025
1883	lcl|NC_004741.1_cds_WP_000553449.1_2643	18	64	0.000523921	0.010959
1884	lcl|NC_004741.1_cds_WP_000553555.1_2261	23	64	0.0120683	0.252435
1885	lcl|NC_004741.1_cds_WP_000554647.1_299	23	64	0.0142532	0.298137
1886	lcl|NC_004741.1_cds_WP_000554759.1_284	18	64	0.000642961	0.0134489
1887	lcl|NC_004741.1_cds_WP_000555460.1_1849	24	64	0.02073	0.433613
1888	lcl|NC_004741.1_cds_WP_000555620.1_1910	23	64	0.0122131	0.255464
1889	lcl|NC_004741.1_cds_WP_000555795.1_2536	16	64	9.11708e-05	0.00190704
1890	lcl|NC_004741.1_cds_WP_000555849.1_1263	23	64	0.0132305	0.276744
1891	lcl|NC_004741.1_cds_WP_000556239.1_2134	22	64	0.00776046	0.162327
1892	lcl|NC_004741.1_cds_WP_000556326.1_3539	24	64	0.0208552	0.436232
1893	lcl|NC_004741.1_cds_WP_000557378.1_2324	17	64	0.000204184	0.00427095
1894	lcl|NC_004741.1_cds_WP_000557473.1_1161	19	64	0.00178844	0.0374091
1895	lcl|NC_004741.1_cds_WP_000558037.1_1652	24	64	0.0188292	0.393853
1896	lcl|NC_004741.1_cds_WP_000558209.1_4360	21	64	0.00476437	0.0996571
1897	lcl|NC_004741.1_cds_WP_000558239.1_4261	23	64	0.0110872	0.231913
1898	lcl|NC_004741.1_cds_WP_000558531.1_1658	17	64	0.000188036	0.00393319
1899	lcl|NC_004741.1_cds_WP_000559292.1_1306	22	64	0.00843666	0.176471
1900	lcl|NC_004741.1_cds_WP_000559763.1_2439	15	64	2.92394e-05	0.000611606
1901	lcl|NC_004741.1_cds_WP_000559908.1_1380	25	64	0.0348398	0.728751
1902	lcl|NC_004741.1_cds_WP_000560226.1_1898	20	64	0.00254505	0.0532353
1903	lcl|NC_004741.1_cds_WP_000560266.1_3181	21	64	0.00348795	0.0729581
1904	lcl|NC_004741.1_cds_WP_000560548.1_4338	24	64	0.0211995	0.443434
1905	lcl|NC_004741.1_cds_WP_000560983.1_3610	22	64	0.0114186	0.238845
1906	lcl|NC_004741.1_cds_WP_000563019.1_4469	24	64	0.0196671	0.411381
1907	lcl|NC_004741.1_cds_WP_000564489.1_2902	23	64	0.0172356	0.360521
1908	lcl|NC_004741.1_cds_WP_000564755.1_1939	24	64	0.0178032	0.372393
1909	lcl|NC_004741.1_cds_WP_000565966.1_173	22	64	0.00754046	0.157725
1910	lcl|NC_004741.1_cds_WP_000566150.1_4476	18	64	0.000540661	0.0113091
1911	lcl|NC_004741.1_cds_WP_000566370.1_823	22	64	0.00588782	0.123157
1912	lcl|NC_004741.1_cds_WP_000566466.1_2416	22	64	0.00800422	0.167426
1913	lcl|NC_004741.1_cds_WP_000567518.1_1725	22	64	0.00726151	0.15189
1914	lcl|NC_004741.1_cds_WP_000567766.1_3246	18	64	0.000552365	0.0115539
1915	lcl|NC_004741.1_cds_WP_000568274.1_555	20	64	0.00243758	0.0509874
1916	lcl|NC_004741.1_cds_WP_000568430.1_4250	23	64	0.0112802	0.23595
1917	lcl|NC_004741.1_cds_WP_000568525.1_1879	20	64	0.00249777	0.0522464
1918	lcl|NC_004741.1_cds_WP_000568701.1_268	23	64	0.0122421	0.256069
1919	lcl|NC_004741.1_cds_WP_000568962.1_2828	23	64	0.0125549	0.262613
1920	lcl|NC_004741.1_cds_WP_000569086.1_758	21	64	0.00338005	0.0707012
1921	lcl|NC_004741.1_cds_WP_000569352.1_2247	23	64	0.0113922	0.238293
1922	lcl|NC_004741.1_cds_WP_000569431.1_175	20	64	0.0017658	0.0369356
1923	lcl|NC_004741.1_cds_WP_000569721.1_4407	23	64	0.013567	0.283784
1924	lcl|NC_004741.1_cds_WP_000569958.1_2421	23	64	0.011645	0.243581
1925	lcl|NC_004741.1_cds_WP_000570540.1_928	23	64	0.011075	0.231657
1926	lcl|NC_004741.1_cds_WP_000570673.1_3627	20	64	0.00216156	0.0452138
1927	lcl|NC_004741.1_cds_WP_000571470.1_1878	21	64	0.00379557	0.0793927
1928	lcl|NC_004741.1_cds_WP_000571704.1_1261	21	64	0.00388627	0.0812898
1929	lcl|NC_004741.1_cds_WP_000572164.1_4101	22	64	0.00743075	0.15543
1930	lcl|NC_004741.1_cds_WP_000572706.1_937	25	64	0.0247262	0.517202
1931	lcl|NC_004741.1_cds_WP_000573407.1_1331	23	64	0.0135867	0.284196
1932	lcl|NC_004741.1_cds_WP_000573635.1_3665	24	64	0.0226142	0.473026
1933	lcl|NC_004741.1_cds_WP_000573972.1_473	24	64	0.0179828	0.376149
1934	lcl|NC_004741.1_cds_WP_000574091.1_2383	19	64	0.000868981	0.0181766
1935	lcl|NC_004741.1_cds_WP_000576690.1_4025	22	64	0.00710754	0.14867
1936	lcl|NC_004741.1_cds_WP_000576842.1_1224	24	64	0.0209927	0.439109
1937	lcl|NC_004741.1_cds_WP_000576964.1_774	22	64	0.00526785	0.110189
1938	lcl|NC_004741.1_cds_WP_000577041.1_3010	19	64	0.000960696	0.0200951
1939	lcl|NC_004741.1_cds_WP_000577615.1_2376	24	64	0.017245	0.360717
1940	lcl|NC_004741.1_cds_WP_000578069.1_2304	24	64	0.0206094	0.43109
1941	lcl|NC_004741.1_cds_WP_000578172.1_633	23	64	0.0137099	0.286772
1942	lcl|NC_004741.1_cds_WP_000579833.1_4215	19	64	0.00164551	0.0344194
1943	lcl|NC_004741.1_cds_WP_000580316.1_1145	22	64	0.00714452	0.149443
1944	lcl|NC_004741.1_cds_WP_000580324.1_1880	24	64	0.0207836	0.434735
1945	lcl|NC_004741.1_cds_WP_000580436.1_3582	23	64	0.0130758	0.273508
1946	lcl|NC_004741.1_cds_WP_000582449.1_3941	24	64	0.0221246	0.462784
1947	lcl|NC_004741.1_cds_WP_000583261.1_1334	24	64	0.0195108	0.40811
1948	lcl|NC_004741.1_cds_WP_000583469.1_4301	22	64	0.0076893	0.160839
1949	lcl|NC_004741.1_cds_WP_000584114.1_4290	24	64	0.0207319	0.433653
1950	lcl|NC_004741.1_cds_WP_000584565.1_2429	24	64	0.0169657	0.354874
1951	lcl|NC_004741.1_cds_WP_000586440.1_2122	23	64	0.0119416	0.249784
1952	lcl|NC_004741.1_cds_WP_000586688.1_1931	21	64	0.00334702	0.0700102
1953	lcl|NC_004741.1_cds_WP_000586723.1_1443	20	64	0.00204603	0.0427972
1954	lcl|NC_004741.1_cds_WP_000586964.1_3926	24	64	0.0191333	0.400214
1955	lcl|NC_004741.1_cds_WP_000587595.1_1775	22	64	0.00772871	0.161663
1956	lcl|NC_004741.1_cds_WP_000587750.1_3911	22	64	0.00735872	0.153924
1957	lcl|NC_004741.1_cds_WP_000587933.1_1131	22	64	0.00752836	0.157472
1958	lcl|NC_004741.1_cds_WP_000588474.1_92	23	64	0.0128448	0.268676
1959	lcl|NC_004741.1_cds_WP_000589070.1_2694	22	64	0.00739767	0.154738
1960	lcl|NC_004741.1_cds_WP_000589326.1_1104	22	64	0.00948515	0.198403
1961	lcl|NC_004741.1_cds_WP_000589451.1_4336	24	64	0.019177	0.401129
1962	lcl|NC_004741.1_cds_WP_000589825.1_2727	24	64	0.0252581	0.528328
1963	lcl|NC_004741.1_cds_WP_000590789.1_303	25	64	0.0379872	0.794586
1964	lcl|NC_004741.1_cds_WP_000591336.1_3523	23	64	0.0106469	0.222703
1965	lcl|NC_004741.1_cds_WP_000591795.1_3578	20	64	0.00230031	0.0481161
1966	lcl|NC_004741.1_cds_WP_000593282.1_3000	22	64	0.00664287	0.13895
1967	lcl|NC_004741.1_cds_WP_000593553.1_4070	19	64	0.000823835	0.0172323
1968	lcl|NC_004741.1_cds_WP_000593940.1_892	24	64	0.0209245	0.437681
1969	lcl|NC_004741.1_cds_WP_000593997.1_192	23	64	0.01281	0.26795
1970	lcl|NC_004741.1_cds_WP_000594909.1_2055	23	64	0.0188475	0.394237
1971	lcl|NC_004741.1_cds_WP_000595080.1_4105	22	64	0.00561943	0.117543
1972	lcl|NC_004741.1_cds_WP_000595482.1_94	22	64	0.00709925	0.148496
1973	lcl|NC_004741.1_cds_WP_000595564.1_3387	23	64	0.015728	0.328986
1974	lcl|NC_004741.1_cds_WP_000597196.1_1746	16	64	7.94832e-05	0.00166257
1975	lcl|NC_004741.1_cds_WP_000598624.1_729	17	64	0.000252694	0.00528565
1976	lcl|NC_004741.1_cds_WP_000599646.1_3225	24	64	0.0184921	0.386804
1977	lcl|NC_004741.1_cds_WP_000599806.1_831	24	64	0.0199952	0.418243
1978	lcl|NC_004741.1_cds_WP_000600480.1_2379	22	64	0.00766514	0.160333
1979	lcl|NC_004741.1_cds_WP_000600737.1_43	20	64	0.0016544	0.0346055
1980	lcl|NC_004741.1_cds_WP_000601855.1_4188	22	64	0.0068988	0.144304
1981	lcl|NC_004741.1_cds_WP_000603535.1_2915	21	64	0.00408417	0.0854294
1982	lcl|NC_004741.1_cds_WP_000604036.1_531	22	64	0.00690489	0.144431
1983	lcl|NC_004741.1_cds_WP_000605480.1_795	17	64	0.000161611	0.00338044
1984	lcl|NC_004741.1_cds_WP_000606497.1_2965	24	64	0.0189229	0.395814
1985	lcl|NC_004741.1_cds_WP_000609663.1_4370	17	64	0.000215408	0.00450573
1986	lcl|NC_004741.1_cds_WP_000610392.1_1962	23	64	0.0134576	0.281496
1987	lcl|NC_004741.1_cds_WP_000610572.1_3443	25	64	0.0324984	0.679775
1988	lcl|NC_004741.1_cds_WP_000610901.1_47	18	64	0.000751308	0.0157152
1989	lcl|NC_004741.1_cds_WP_000611281.1_3469	24	64	0.0217703	0.455374
1990	lcl|NC_004741.1_cds_WP_000611335.1_1985	23	64	0.015474	0.323673
1991	lcl|NC_004741.1_cds_WP_000611802.1_2775	23	64	0.0124827	0.261102
1992	lcl|NC_004741.1_cds_WP_000611853.1_1044	24	64	0.0172463	0.360744
1993	lcl|NC_004741.1_cds_WP_000611911.1_1387	22	64	0.00715221	0.149604
1994	lcl|NC_004741.1_cds_WP_000611930.1_2811	18	64	0.00088904	0.0185962
1995	lcl|NC_004741.1_cds_WP_000612053.1_3706	21	64	0.00384246	0.0803735
1996	lcl|NC_004741.1_cds_WP_000612644.1_2393	17	64	0.000419276	0.00877007
1997	lcl|NC_004741.1_cds_WP_000612887.1_1795	24	64	0.01835	0.38383
1998	lcl|NC_004741.1_cds_WP_000613955.1_4225	17	64	0.000224407	0.00469396
1999	lcl|NC_004741.1_cds_WP_000615491.1_1922	24	64	0.0225772	0.472251
[truncated: 2,496 more rows]

## Sheet: Sf14_genome
	Sequence	num_matched_codons	total_codons	raw_tAI	tAI
1	Sf14_gp001	15	64	0.000105365	0.00206212
2	Sf14_gp002	19	64	0.00138621	0.0271297
3	Sf14_gp003	19	64	0.00169993	0.0332696
4	Sf14_gp004	14	64	5.99271e-06	0.000117284
5	Sf14_gp005	25	64	0.0395584	0.774202
6	Sf14_gp006	23	64	0.0170746	0.33417
7	Sf14_gp007	21	64	0.00499565	0.0977706
8	Sf14_gp008	24	64	0.0272467	0.533249
9	Sf14_gp009	17	64	0.000373045	0.0073009
10	Sf14_gp010	9	64	2.64247e-10	5.17161e-09
11	Sf14_gp011	25	64	0.0510957	1
12	Sf14_gp012	19	64	0.00164094	0.032115
13	Sf14_gp013	22	64	0.00837902	0.163987
14	Sf14_gp014	24	64	0.0271958	0.532253
15	Sf14_gp015	20	64	0.00239465	0.046866
16	Sf14_gp016	20	64	0.00346791	0.0678709
17	Sf14_gp017	20	64	0.00246883	0.0483179
18	Sf14_gp018	22	64	0.00909764	0.178051
19	Sf14_gp019	23	64	0.0167871	0.328542
20	Sf14_gp020	24	64	0.0303331	0.593654
21	Sf14_gp021	25	64	0.0451299	0.883243
22	Sf14_gp022	25	64	0.0445453	0.871803
23	Sf14_gp023	20	64	0.00315112	0.061671
24	Sf14_gp024	21	64	0.00754859	0.147734
25	Sf14_gp025	25	64	0.0444667	0.870263
26	Sf14_gp026	22	64	0.00936817	0.183346
27	Sf14_gp027	22	64	0.00936817	0.183346
28	Sf14_gp028	21	64	0.00583519	0.114201
29	Sf14_gp029	21	64	0.0059748	0.116934
30	Sf14_gp030	16	64	8.7112e-05	0.00170488
31	Sf14_gp031	22	64	0.0105448	0.206373
32	Sf14_gp032	20	64	0.00260597	0.0510018
33	Sf14_gp033	21	64	0.00567148	0.110997
34	Sf14_gp034	19	64	0.0016958	0.0331886
35	Sf14_gp035	21	64	0.00650095	0.127231
36	Sf14_gp036	23	64	0.0184755	0.361587
37	Sf14_gp037	14	64	1.53105e-05	0.000299644
38	Sf14_gp038	19	64	0.00210172	0.041133
39	Sf14_gp039	17	64	0.000311161	0.00608977
40	Sf14_gp040	23	64	0.0145158	0.284092
41	Sf14_gp041	18	64	0.00107077	0.0209561
42	Sf14_gp042	22	64	0.0104973	0.205444
43	Sf14_gp043	16	64	8.28082e-05	0.00162065
44	Sf14_gp044	20	64	0.00286018	0.055977
45	Sf14_gp045	21	64	0.00538733	0.105436
46	Sf14_gp046	16	64	0.000124145	0.00242966
47	Sf14_gp047	21	64	0.00429927	0.0841416
48	Sf14_gp048	21	64	0.00529774	0.103683
49	Sf14_gp049	25	64	0.0473211	0.926128
50	Sf14_gp050	25	64	0.0474928	0.929489
51	Sf14_gp051	21	64	0.00461347	0.0902908
52	Sf14_gp052	25	64	0.0419317	0.82065
53	Sf14_gp053	14	64	1.00031e-05	0.000195773
54	Sf14_gp054	23	64	0.0167878	0.328557
55	Sf14_gp055	23	64	0.0158949	0.311081
56	Sf14_gp056	24	64	0.027409	0.536426
57	Sf14_gp057	20	64	0.00307408	0.0601633
58	Sf14_gp058	22	64	0.00942376	0.184434
59	Sf14_gp059	21	64	0.00532331	0.104183
60	Sf14_gp060	17	64	0.000352978	0.00690818
61	Sf14_gp061	19	64	0.00157177	0.0307613
62	Sf14_gp062	21	64	0.00555495	0.108717
63	Sf14_gp063	21	64	0.00504674	0.0987704
64	Sf14_gp064	25	64	0.0425414	0.832584
65	Sf14_gp065	15	64	5.22583e-05	0.00102275
66	Sf14_gp066	20	64	0.0028161	0.0551142
67	Sf14_gp067	24	64	0.0288058	0.563762
68	Sf14_gp068	17	64	0.000264337	0.00517338
69	Sf14_gp069	25	64	0.0451983	0.884583
70	Sf14_gp070	21	64	0.00691138	0.135264
71	Sf14_gp071	22	64	0.0104712	0.204933
72	Sf14_gp072	24	64	0.0275318	0.538829
73	Sf14_gp073	16	64	0.000122855	0.00240441
74	Sf14_gp074	24	64	0.0257642	0.504234
75	Sf14_gp075	20	64	0.00261915	0.0512597
76	Sf14_gp076	25	64	0.0441608	0.864278
77	Sf14_gp077	19	64	0.00118888	0.0232677
78	Sf14_gp078	11	64	3.46586e-07	6.78307e-06
79	Sf14_gp079	21	64	0.00508552	0.0995295
80	Sf14_gp080	25	64	0.0396606	0.776202
81	Sf14_gp081	17	64	0.000451974	0.00884564
82	Sf14_gp082	24	64	0.0249893	0.48907
83	Sf14_gp083	21	64	0.00511982	0.100201
84	Sf14_gp084	24	64	0.0289184	0.565967
85	Sf14_gp085	25	64	0.0399832	0.782517
86	Sf14_gp086	16	64	9.05753e-05	0.00177266
87	Sf14_gp087	19	64	0.00172207	0.0337029
88	Sf14_gp088	17	64	0.000229767	0.0044968
89	Sf14_gp089	21	64	0.00477884	0.0935272
90	Sf14_gp090	18	64	0.000689724	0.0134987
91	Sf14_gp091	15	64	0.00010157	0.00198785
92	Sf14_gp092	23	64	0.0140725	0.275414
93	Sf14_gp093	22	64	0.00906385	0.17739
94	Sf14_gp094	15	64	7.45879e-05	0.00145977
95	Sf14_gp095	20	64	0.0033351	0.0652717
96	Sf14_gp096	20	64	0.00414568	0.0811358
97	Sf14_gp097	24	64	0.0267965	0.524439
98	Sf14_gp098	25	64	0.0439804	0.860745
99	Sf14_gp099	17	64	0.000279312	0.00546645
100	Sf14_gp100	24	64	0.0263603	0.515901
101	Sf14_gp101	24	64	0.0280139	0.548265
102	Sf14_gp102	21	64	0.0100628	0.19694
103	Sf14_gp103	15	64	7.76678e-05	0.00152005
104	Sf14_gp104	24	64	0.0344758	0.67473
105	Sf14_gp105	24	64	0.0237668	0.465144
106	Sf14_gp106	20	64	0.00434199	0.0849777
107	Sf14_gp107	24	64	0.034919	0.683404
108	Sf14_gp108	25	64	0.0433655	0.848711
109	Sf14_gp109	21	64	0.00550428	0.107725
110	Sf14_gp110	24	64	0.0268328	0.525149
111	Sf14_gp111	23	64	0.0172723	0.338038
112	Sf14_gp112	22	64	0.0124636	0.243927
113	Sf14_gp113	24	64	0.0261081	0.510965
114	Sf14_gp114	24	64	0.0359232	0.703058
115	Sf14_gp115	19	64	0.00151385	0.0296279
116	Sf14_gp116	23	64	0.0255744	0.50052
117	Sf14_gp117	22	64	0.0131636	0.257627
118	Sf14_gp118	25	64	0.0480644	0.940676
119	Sf14_gp119	23	64	0.016105	0.315193
120	Sf14_gp120	21	64	0.00519687	0.101709
121	Sf14_gp121	23	64	0.0164294	0.321542
122	Sf14_gp122	21	64	0.00559663	0.109532
123	Sf14_gp123	24	64	0.0277165	0.542444
124	Sf14_gp124	22	64	0.00983844	0.192549
125	Sf14_gp125	25	64	0.0389233	0.761773
126	Sf14_gp126	20	64	0.00487202	0.095351
127	Sf14_gp127	23	64	0.0147179	0.288046
128	Sf14_gp128	25	64	0.0474777	0.929192
129	Sf14_gp129	24	64	0.028393	0.555684
130	Sf14_gp130	14	64	1.12281e-05	0.000219747
131	Sf14_gp131	22	64	0.0117669	0.230291

## Sheet: Genes_of_interest
	Sequence	num_matched_codons	total_codons	raw_tAI	tAI
1	RS07790	22	64	0.00792787	0.165829
2	RS09765	25	64	0.0333288	0.697144
3	RS11975	23	64	0.0128582	0.268957
4	RS13885	25	64	0.0344685	0.720983
5	RS14465	18	64	0.000453527	0.00948652
6	RS19665	24	64	0.0203952	0.426611
7	aceA_RS19025	21	64	0.0041088	0.0859446
8	aceE_RS00590	21	64	0.00362618	0.0758494
9	aceF_RS00595	18	64	0.000462702	0.00967843
10	acnB_RS00610	23	64	0.0106854	0.223509
11	acrA_RS02185	21	64	0.00437429	0.0914978
12	acrB_RS02180	22	64	0.00726365	0.151935
13	acrR_RS02190	24	64	0.0210771	0.440873
14	adhE_RS06920	23	64	0.0116429	0.243537
15	adiA_RS18875	22	64	0.00753164	0.157541
16	adiC_RS18865	23	64	0.0139028	0.290807
17	agp_RS05605	23	64	0.011699	0.244709
18	ahpC_RS02790	17	64	0.000262721	0.00549539
19	ahpF_RS02795	24	64	0.0197228	0.412545
20	ansB_RS16450	21	64	0.00550206	0.115088
21	aphA_RS18620	22	64	0.0075279	0.157463
22	appA_RS05465	24	64	0.023454	0.490592
23	appB_RS05455	24	64	0.0217672	0.455308
24	appC_RS05450	23	64	0.0119557	0.250079
25	araC_RS00320	22	64	0.00728727	0.152429
26	arcA_RS24565	21	64	0.00375842	0.0786155
27	arcB_RS18020	23	64	0.0121089	0.253283
28	argT_RS13260	23	64	0.0132266	0.276664
29	aroA_RS05045	23	64	0.0126358	0.264306
30	aroC_RS13355	23	64	0.010978	0.229629
31	aroD_RS09775	19	64	0.00110714	0.0231582
32	asnA_RS20520	22	64	0.00795171	0.166327
33	aspA_RS23800	22	64	0.007583	0.158615
34	atpA_RS20570	21	64	0.00398195	0.0832912
35	baeS_RS11980	24	64	0.018381	0.384479
36	bfr_RS23000	19	64	0.00115036	0.0240624
37	bolA_RS02040	19	64	0.00105937	0.0221591
38	btsR_RS12240	18	64	0.000319469	0.0066824
39	btsS_RS12245	23	64	0.0111991	0.234254
40	btsT_RS24240	23	64	0.011537	0.241321
41	caiF_RS00175	23	64	0.0151558	0.317016
42	carA_RS00160	25	64	0.0332342	0.695166
43	carB_RS00165	24	64	0.0157287	0.329001
44	cbpA_RS05595	20	64	0.00207596	0.0434233
45	cbpM_RS05590	19	64	0.00128742	0.0269292
46	ccmB_RS12720	19	64	0.00104938	0.02195
47	ccmC_RS12715	22	64	0.00663734	0.138835
48	ccmD_RS12710	16	64	0.000114836	0.00240205
49	ccmE_RS12705	18	64	0.000554529	0.0115992
50	chaC_RS06815	24	64	0.0193798	0.405372
51	citC_RS02855	23	64	0.0138544	0.289795
52	clpB_RS14845	24	64	0.0198512	0.41523
53	copA_RS02295	23	64	0.0114507	0.239517
54	cpdB_RS23685	24	64	0.019177	0.401129
55	csgB_RS05760	20	64	0.00340611	0.0712462
56	cspA_RS21765	13	64	5.81701e-06	0.000121676
57	csrA_RS15200	12	64	4.96942e-07	1.03946e-05
58	cydA_RS03040	23	64	0.0133096	0.278399
59	cydB_RS03035	23	64	0.0142154	0.297346
60	cysI_RS15530	21	64	0.00296292	0.0619759
61	cysJ_RS15535	22	64	0.00804869	0.168356
62	cysK_RS13720	23	64	0.0128242	0.268247
63	cysP_RS13775	20	64	0.00208827	0.0436807
64	cytR_RS19470	23	64	0.0129486	0.270848
65	dadA_RS06615	24	64	0.0196739	0.411523
66	dauA_RS06750	23	64	0.0130488	0.272944
67	dcuB_RS18910	23	64	0.0131322	0.274689
68	dcuC_RS03590	23	64	0.0115614	0.241831
69	deaD_RS17780	21	64	0.00353172	0.0738738
70	dhaK_RS06715	23	64	0.0132386	0.276915
71	dhaL_RS06710	20	64	0.00249485	0.0521852
72	dhaM_RS06705	23	64	0.0138863	0.290462
73	dksA_RS00725	18	64	0.000749366	0.0156746
74	dppA_RS21825	24	64	0.0200673	0.419752
75	dps_RS04200	20	64	0.00226468	0.0473708
76	dsdA_RS12495	21	64	0.00449013	0.0939209
77	emrD_RS20720	23	64	0.0098956	0.206988
78	emrK_RS13505	21	64	0.0044835	0.0937823
79	emrY_RS13500	23	64	0.0125725	0.262981
80	eno_RS15610	17	64	0.000288242	0.00602921
81	epd_RS16235	23	64	0.0146383	0.306193
82	eptA_RS18860	23	64	0.0137574	0.287767
83	evgS_RS13515	25	64	0.0391137	0.818148
84	fabB_RS13325	22	64	0.00783297	0.163844
85	fabG_RS06115	19	64	0.00127243	0.0266156
86	fadH_RS17345	24	64	0.0208359	0.435829
87	fadL_RS13435	21	64	0.00505642	0.105766
88	fdnG_alpha2_RS19695	25	64	0.0290443	0.607525
89	fdnG_alpha_RS09920	24	64	0.0199258	0.416792
90	fdnH_RS09915	22	64	0.00882888	0.184675
91	fdoH_RS19700	22	64	0.00645573	0.135036
92	feoB_RS22630	23	64	0.0126341	0.26427
93	fhuA_RS00755	24	64	0.0190818	0.399138
94	fimA_RS02455	23	64	0.0152798	0.31961
95	fixA_RS00210	21	64	0.00451488	0.0944385
96	fnr_RS07520	22	64	0.00613141	0.128252
97	focA_RS05025	23	64	0.0147839	0.309238
98	frc_RS13535	23	64	0.0130587	0.273152
99	frdA_RS23895	23	64	0.0134477	0.281288
100	frdB_RS23890	21	64	0.00450762	0.0942868
101	fruA_RS12550	23	64	0.0118109	0.247052
102	fruB_RS12560	20	64	0.00205982	0.0430856
103	fruK_RS12555	22	64	0.00800959	0.167538
104	fsr_RS02270	23	64	0.0112867	0.236085
105	ftnA_RS10790	19	64	0.0011443	0.0239356
106	fucA_RS15715	23	64	0.0131586	0.275241
107	fucI_RS15725	24	64	0.0207791	0.43464
108	fucO_RS15710	23	64	0.0111271	0.232748
109	fumC_RS09305	23	64	0.011438	0.239252
110	gadA_RS21735	23	64	0.0131506	0.275075
111	gadB_RS09835	23	64	0.0117	0.24473
112	gadC_RS09840	25	64	0.0337749	0.706476
113	gadW_RS21725	23	64	0.0112127	0.234538
114	gadX_RS21730	22	64	0.0068467	0.143214
115	garD_RS17580	25	64	0.0328964	0.688101
116	gcd_RS00640	23	64	0.0117122	0.244985
117	gcvH_RS16125	17	64	0.000254351	0.00532032
118	gcvP_RS16120	23	64	0.0122411	0.256049
119	gcvT_RS16130	22	64	0.00725097	0.15167
120	glgS_RS17160	17	64	0.000292979	0.0061283
121	glnA_RS19860	21	64	0.00383076	0.0801287
122	glnG_RS19870	25	64	0.0273977	0.573082
123	glnH_RS04190	20	64	0.00222831	0.04661
124	glnK_RS02120	18	64	0.000668443	0.0139819
125	glnL_RS19865	21	64	0.00455299	0.0952358
126	glnP_RS04185	19	64	0.000875661	0.0183164
127	glnQ_RS04180	21	64	0.00384917	0.0805137
128	glpA_RS12930	23	64	0.0113613	0.237647
129	glpB_RS12935	23	64	0.0126983	0.265612
130	glpC_RS12940	24	64	0.0206814	0.432597
131	glpF_RS19505	25	64	0.0344902	0.721438
132	glpK_RS19510	21	64	0.00436145	0.0912293
133	glpQ_RS12920	22	64	0.00598138	0.125114
134	glpT_RS12925	22	64	0.0071746	0.150072
135	glsA_RS02300	23	64	0.0119684	0.250345
136	gltI_RS03420	23	64	0.0138015	0.288689
137	gltJ_RS03425	20	64	0.00190406	0.0398277
138	gltL_RS03435	20	64	0.00169394	0.0354324
139	gltS_RS21250	23	64	0.0103668	0.216845
140	gntK_RS22465	18	64	0.000377099	0.00788784
141	groL_RS23820	19	64	0.00109688	0.0229437
142	gss_RS16875	23	64	0.0126175	0.263922
143	hdeD_RS22015	21	64	0.00401626	0.0840089
144	hfq_RS23995	18	64	0.000670765	0.0140305
145	hmpA_RS14525	22	64	0.00882891	0.184676
146	hns_RS06905	17	64	0.000272638	0.00570282
147	hslR_RS22680	17	64	0.00015167	0.00317251
148	hslV_RS19480	20	64	0.00252853	0.0528897
149	hspQ_RS05390	17	64	0.000295596	0.00618304
150	hupA_RS19100	15	64	3.2256e-05	0.000674706
151	hyaA_RS05420	23	64	0.0132669	0.277505
152	hyaB_RS05425	23	64	0.0114467	0.239432
153	hyaC_RS05430	22	64	0.00805056	0.168395
154	hyaD_RS05435	19	64	0.000985185	0.0206073
155	hyaE_RS05440	18	64	0.000552736	0.0115617
156	hyaF_RS05445	24	64	0.0212693	0.444894
157	hypT_RS23210	21	64	0.0041042	0.0858484
158	ibpA_RS20795	17	64	0.000215139	0.00450011
159	ibpB_RS20790	18	64	0.000560805	0.0117305
160	icd_RS06445	22	64	0.00672774	0.140725
161	katG_RS19425	22	64	0.00655067	0.137022
162	kdsC_RS17960	22	64	0.00788144	0.164858
163	ldhA_RS07660	22	64	0.00731028	0.152911
164	leuO_RS00385	23	64	0.0126373	0.264336
165	lldD_RS21490	23	64	0.0131361	0.27477
166	lldP_RS21500	23	64	0.0128198	0.268154
167	lldR_RS21495	21	64	0.0039251	0.082102
168	lpdA_RS00600	20	64	0.00228681	0.0478337
169	lsrC_RS09035	23	64	0.0146119	0.30564
170	malP_RS22570	23	64	0.010982	0.229714
171	malQ_RS22575	25	64	0.0308242	0.644755
172	metK_RS16530	18	64	0.000424984	0.00888948
173	mglA_RS12445	23	64	0.0108255	0.226439
174	mglB_RS12450	20	64	0.00213325	0.0446217
175	mglC_RS12440	21	64	0.0041847	0.0875322
176	miaB_RS03395	24	64	0.0191139	0.39981
177	murP_RS13795	22	64	0.00733697	0.153469
178	murQ_RS13790	23	64	0.0106819	0.223435
179	nadD_RS03500	22	64	0.00728803	0.152445
180	nanA_RS18080	22	64	0.008285	0.173299
181	nanT_RS18075	23	64	0.0129177	0.270202
182	narH_RS06855	22	64	0.00678949	0.142017
183	ndh_RS06195	24	64	0.022581	0.472331
184	nfeR_RS17295	22	64	0.0070236	0.146914
185	nfsA_RS04420	22	64	0.00635091	0.132843
186	nhaA_RS00085	23	64	0.01297	0.271297
187	nhaR_RS00090	24	64	0.0201692	0.421882
188	nikA_RS22285	22	64	0.00618863	0.129449
189	nikC_RS22275	21	64	0.00550174	0.115081
190	nikD_RS22270	21	64	0.00383005	0.0801138
191	nikE_RS22265	19	64	0.000979488	0.0204881
192	nikR_RS22260	18	64	0.000578998	0.012111
193	nrfA_RS18715	24	64	0.0202563	0.423704
194	nrfB_RS18720	22	64	0.00786	0.164409
195	nuoB_RS13140	23	64	0.0134944	0.282265
196	nuoC_RS13135	22	64	0.00651753	0.136328
197	nuoE_RS13130	20	64	0.00229306	0.0479643
198	nupC_RS13635	22	64	0.00662765	0.138632
199	nupG_RS16490	23	64	0.0132911	0.278012
200	ompA_RS05330	20	64	0.00200135	0.0418625
201	ompR_RS22650	20	64	0.00224642	0.0469889
202	ompW_RS07020	23	64	0.0173831	0.363605
203	ompX_RS04210	16	64	7.77562e-05	0.00162644
204	osmC_RS09880	22	64	0.00712757	0.149089
205	oxc_RS13530	23	64	0.0128031	0.267805
206	pckA_RS22660	23	64	0.0116324	0.243316
207	pdhR_RS00585	22	64	0.00695479	0.145475
208	pfkA_RS19560	19	64	0.00145252	0.0303827
209	pflB_RS05020	21	64	0.00411032	0.0859763
210	pgk_RS16230	19	64	0.00141341	0.0295645
211	phnE_RS18805	11	64	1.46705e-07	3.06866e-06
212	pldA_RS20100	20	64	0.00218408	0.0456847
213	pntA_RS09260	23	64	0.0113201	0.236784
214	pntB_RS09255	22	64	0.00779218	0.162991
215	proP_RS18840	24	64	0.0166575	0.348427
216	ptsG_RS06155	23	64	0.0110292	0.230699
217	punC_RS09595	25	64	0.032543	0.680708
218	purA_RS24020	20	64	0.00199674	0.0417663
219	purB_RS06420	23	64	0.0124285	0.259969
220	purC_RS14005	22	64	0.00922966	0.193059
221	purD_RS19075	23	64	0.0114793	0.240114
222	purE_RS02420	17	64	0.000393251	0.0082257
223	purF_RS13270	23	64	0.0123583	0.258501
224	purH_RS19070	21	64	0.00375257	0.0784931
225	purK_RS02415	22	64	0.00637513	0.13335
226	purL_RS14550	23	64	0.0127306	0.266289
227	purM_RS14140	24	64	0.0209239	0.43767
228	purN_RS14145	21	64	0.0037585	0.0786172
229	purT_RS10165	22	64	0.00623345	0.130386
230	purU_RS06880	22	64	0.00708687	0.148237
231	pyrL_RS23530	24	128	3.64962e-07	7.63398e-06
232	raiA_RS14860	18	64	0.000677983	0.0141815
233	rbsD_RS20495	21	64	0.00552635	0.115596
234	rcsB_RS12815	21	64	0.00439951	0.0920253
235	rfaD_RS21415	23	64	0.0132384	0.276911
236	rfbA_RS20295	23	64	0.0105654	0.220999
237	rfbB_RS11770	23	64	0.0139873	0.292575
238	rfbD_RS11765	23	64	0.0155837	0.325967
239	rhaS_RS19625	21	64	0.00395469	0.0827209
240	rihA_RS03440	22	64	0.00767086	0.160453
241	rihC_RS00140	23	64	0.0126742	0.265109
242	rpsA_RS05065	19	64	0.00113196	0.0236775
243	rpsB_RS00840	17	64	0.000233928	0.00489312
244	sdaB_RS15700	24	64	0.0169013	0.353529
245	sdaC_RS15695	20	64	0.00250721	0.0524439
246	sdhA_RS03095	23	64	0.012859	0.268975
247	sdhC_RS03105	19	64	0.00117555	0.0245892
248	sdhD_RS03100	20	64	0.00284325	0.0594728
249	setB_RS12565	24	64	0.0206541	0.432025
250	slp_RS22040	20	64	0.00226081	0.0472898
251	sodB_RS09570	21	64	0.00405871	0.0848967
252	sthA_RS19290	24	64	0.0221434	0.463178
253	sucC_RS03070	22	64	0.00681231	0.142494
254	suhB_RS14430	18	64	0.000523921	0.010959
255	tdcA_RS17535	23	64	0.0140039	0.292922
256	tdcB_RS17530	21	64	0.00473698	0.0990844
257	tdcD_RS17520	23	64	0.0134537	0.281413
258	tdcE_RS17515	22	64	0.0070067	0.146561
259	tgt_RS01835	22	64	0.00737512	0.154267
260	treB_RS23560	25	64	0.0253399	0.530039
261	treC_RS23565	24	64	0.0217127	0.454169
262	tsf_RS00845	17	64	0.000251552	0.00526176
263	tsgA_RS22855	23	64	0.0124405	0.26022
264	tsx_RS01865	18	64	0.000508303	0.0106323
265	tuf_RS19200	21	64	0.00363449	0.0760233
266	tus_RS09300	25	64	0.033944	0.710012
267	ucpA_RS13780	22	64	0.00700239	0.14647
268	ulaC_RS24115	18	64	0.000500255	0.0104639
269	uspD_RS19525	20	64	0.00254608	0.0532567
270	uxaC_RS17405	23	64	0.0114208	0.23889
271	wrbA_RS05615	20	64	0.00279944	0.0585564
272	xanP_RS21245	23	64	0.0135405	0.283228
273	xdhA_RS16010	25	64	0.0352081	0.736455
274	xdhB_RS16015	23	64	0.0122519	0.256275
275	xdhC_RS16020	22	64	0.00740701	0.154934
276	ybjC_RS04415	18	64	0.000608471	0.0127275
277	ycaD_RS04700	23	64	0.0115812	0.242246
278	ydeA_RS08935	23	64	0.012255	0.25634
279	ydeO_RS08715	23	64	0.0147433	0.308388
280	ydgT_RS09390	16	64	8.85891e-05	0.00185304
281	yedE_RS10915	24	64	0.0194222	0.406258
282	yehW_RS12340	19	64	0.00106147	0.0222029
283	yhaO_RS17500	23	64	0.0119218	0.24937
284	yhjC_RS21965	23	64	0.010854	0.227035
285	yjjW_RS24445	21	64	0.00460636	0.0963521
286	ylaY_RS21570	24	64	0.0191803	0.401198

## Sheet: Metabolism
	Sequence	num_matched_codons	total_codons	raw_tAI	tAI
1	RS09765	25	64	0.0333288	0.697144
2	RS13885	25	64	0.0344685	0.720983
3	RS14465	18	64	0.000453527	0.00948652
4	aceA	21	64	0.0041088	0.0859446
5	aceE	21	64	0.00362618	0.0758494
6	aceF	18	64	0.000462702	0.00967843
7	acnB	23	64	0.0106854	0.223509
8	adhE	23	64	0.0116429	0.243537
9	adiA	22	64	0.00753164	0.157541
10	adiC	23	64	0.0139028	0.290807
11	agp	23	64	0.011699	0.244709
12	ansB	21	64	0.00550206	0.115088
13	aphA	22	64	0.0075279	0.157463
14	appA	24	64	0.023454	0.490592
15	appB	24	64	0.0217672	0.455308
16	appC	23	64	0.0119557	0.250079
17	aroA	23	64	0.0126358	0.264306
18	aroC	23	64	0.010978	0.229629
19	aroD	19	64	0.00110714	0.0231582
20	asnA	22	64	0.00795171	0.166327
21	aspA	22	64	0.007583	0.158615
22	btsT	23	64	0.011537	0.241321
23	carA	25	64	0.0332342	0.695166
24	carB	24	64	0.0157287	0.329001
25	ccmB	19	64	0.00104938	0.02195
26	ccmC	22	64	0.00663734	0.138835
27	ccmD	16	64	0.000114836	0.00240205
28	ccmE	18	64	0.000554529	0.0115992
29	chaC	24	64	0.0193798	0.405372
30	citC	23	64	0.0138544	0.289795
31	copA	23	64	0.0114507	0.239517
32	cpdB	24	64	0.019177	0.401129
33	csrA	12	64	4.96942e-07	1.03946e-05
34	cydA	23	64	0.0133096	0.278399
35	cydB	23	64	0.0142154	0.297346
36	cysI	21	64	0.00296292	0.0619759
37	cysJ	22	64	0.00804869	0.168356
38	cysK	23	64	0.0128242	0.268247
39	cysP	20	64	0.00208827	0.0436807
40	dadA	24	64	0.0196739	0.411523
41	dauA	23	64	0.0130488	0.272944
42	dcuB	23	64	0.0131322	0.274689
43	dcuC	23	64	0.0115614	0.241831
44	dhaK	23	64	0.0132386	0.276915
45	dhaL	20	64	0.00249485	0.0521852
46	dhaM	23	64	0.0138863	0.290462
47	dppA	24	64	0.0200673	0.419752
48	dsdA	21	64	0.00449013	0.0939209
49	eno	17	64	0.000288242	0.00602921
50	epd	23	64	0.0146383	0.306193
51	eptA	23	64	0.0137574	0.287767
52	fabB	22	64	0.00783297	0.163844
53	fabG	19	64	0.00127243	0.0266156
54	fadH	24	64	0.0208359	0.435829
55	fadL	21	64	0.00505642	0.105766
56	fdnGalpha1	24	64	0.0199258	0.416792
57	fdnGalpha2	25	64	0.0290443	0.607525
58	fdnH	22	64	0.00882888	0.184675
59	fdoH	22	64	0.00645573	0.135036
60	feoB	23	64	0.0126341	0.26427
61	fhuA	24	64	0.0190818	0.399138
62	fixA	21	64	0.00451488	0.0944385
63	focA	23	64	0.0147839	0.309238
64	frc	23	64	0.0130587	0.273152
65	frdA	23	64	0.0134477	0.281288
66	frdB	21	64	0.00450762	0.0942868
67	fruA	23	64	0.0118109	0.247052
68	fruK	22	64	0.00800959	0.167538
69	fucA	23	64	0.0131586	0.275241
70	fucI	24	64	0.0207791	0.43464
71	fucO	23	64	0.0111271	0.232748
72	fumC	23	64	0.011438	0.239252
73	gadA	23	64	0.0131506	0.275075
74	gadB	23	64	0.0117	0.24473
75	gadC	25	64	0.0337749	0.706476
76	garD	25	64	0.0328964	0.688101
77	gcd	23	64	0.0117122	0.244985
78	gcvH	17	64	0.000254351	0.00532032
79	gcvP	23	64	0.0122411	0.256049
80	gcvT	22	64	0.00725097	0.15167
81	glgS	17	64	0.000292979	0.0061283
82	glnA	21	64	0.00383076	0.0801287
83	glnG	25	64	0.0273977	0.573082
84	glnH	20	64	0.00222831	0.04661
85	glnK	18	64	0.000668443	0.0139819
86	glnL	21	64	0.00455299	0.0952358
87	glnP	19	64	0.000875661	0.0183164
88	glnQ	21	64	0.00384917	0.0805137
89	glpA	23	64	0.0113613	0.237647
90	glpB	23	64	0.0126983	0.265612
91	glpC	24	64	0.0206814	0.432597
92	glpF	25	64	0.0344902	0.721438
93	glpK	21	64	0.00436145	0.0912293
94	glpQ	22	64	0.00598138	0.125114
95	glpT	22	64	0.0071746	0.150072
96	glsA	23	64	0.0119684	0.250345
97	gltI	23	64	0.0138015	0.288689
98	gltJ	20	64	0.00190406	0.0398277
99	gltL	20	64	0.00169394	0.0354324
100	gntK	18	64	0.000377099	0.00788784
101	gss	23	64	0.0126175	0.263922
102	hyaA	23	64	0.0132669	0.277505
103	hyaB	23	64	0.0114467	0.239432
104	hyaC	22	64	0.00805056	0.168395
105	hyaD	19	64	0.000985185	0.0206073
106	hyaE	18	64	0.000552736	0.0115617
107	hyaF	24	64	0.0212693	0.444894
108	icd	22	64	0.00672774	0.140725
109	kdsC	22	64	0.00788144	0.164858
110	ldhA	22	64	0.00731028	0.152911
111	lldD	23	64	0.0131361	0.27477
112	lldP	23	64	0.0128198	0.268154
113	lpdA	20	64	0.00228681	0.0478337
114	lsrC	23	64	0.0146119	0.30564
115	malP	23	64	0.010982	0.229714
116	malQ	25	64	0.0308242	0.644755
117	metK	18	64	0.000424984	0.00888948
118	miaB	24	64	0.0191139	0.39981
119	murP	22	64	0.00733697	0.153469
120	murQ	23	64	0.0106819	0.223435
121	nadD	22	64	0.00728803	0.152445
122	nanA	22	64	0.008285	0.173299
123	nanT	23	64	0.0129177	0.270202
124	narH	22	64	0.00678949	0.142017
125	ndh	24	64	0.022581	0.472331
126	nfsA	22	64	0.00635091	0.132843
127	nhaA	23	64	0.01297	0.271297
128	nrfA	24	64	0.0202563	0.423704
129	nrfB	22	64	0.00786	0.164409
130	nuoB	23	64	0.0134944	0.282265
131	nuoC	22	64	0.00651753	0.136328
132	nuoE	20	64	0.00229306	0.0479643
133	nupC	22	64	0.00662765	0.138632
134	nupG	23	64	0.0132911	0.278012
135	ompW	23	64	0.0173831	0.363605
136	ompX	16	64	7.77562e-05	0.00162644
137	oxc	23	64	0.0128031	0.267805
138	pckA	23	64	0.0116324	0.243316
139	pfkA	19	64	0.00145252	0.0303827
140	pflB	21	64	0.00411032	0.0859763
141	pgk	19	64	0.00141341	0.0295645
142	pldA	20	64	0.00218408	0.0456847
143	pyrL	24	128	3.64962e-07	7.63398e-06
144	rbsD	21	64	0.00552635	0.115596
145	rfaD	23	64	0.0132384	0.276911
146	rfbA	23	64	0.0105654	0.220999
147	rfbB	23	64	0.0139873	0.292575
148	rfbD	23	64	0.0155837	0.325967
149	rihA	22	64	0.00767086	0.160453
150	rihC	23	64	0.0126742	0.265109
151	sdaB	24	64	0.0169013	0.353529
152	sdaC	20	64	0.00250721	0.0524439
153	sdhA	23	64	0.012859	0.268975
154	sdhC	19	64	0.00117555	0.0245892
155	sdhD	20	64	0.00284325	0.0594728
156	sthA	24	64	0.0221434	0.463178
157	sucC	22	64	0.00681231	0.142494
158	suhB	18	64	0.000523921	0.010959
159	tdcB	21	64	0.00473698	0.0990844
160	tdcD	23	64	0.0134537	0.281413
161	tdcE	22	64	0.0070067	0.146561
162	tgt	22	64	0.00737512	0.154267
163	treC	24	64	0.0217127	0.454169
164	ucpA	22	64	0.00700239	0.14647
165	uxaC	23	64	0.0114208	0.23889
166	xanP	23	64	0.0135405	0.283228
167	xdhA	25	64	0.0352081	0.736455
168	xdhB	23	64	0.0122519	0.256275
169	xdhC	22	64	0.00740701	0.154934
170	yehW	19	64	0.00106147	0.0222029
171	yhaO	23	64	0.0119218	0.24937
172	ylaY	24	64	0.0191803	0.401198

## Sheet: Biosynthesis
	Sequence	num_matched_codons	total_codons	raw_tAI	tAI
1	pntA	23	64	0.0113201	0.236784
2	pntB	22	64	0.00779218	0.162991
3	purA	20	64	0.00199674	0.0417663
4	purB	23	64	0.0124285	0.259969
5	purC	22	64	0.00922966	0.193059
6	purD	23	64	0.0114793	0.240114
7	purE	17	64	0.000393251	0.0082257
8	purF	23	64	0.0123583	0.258501
9	purH	21	64	0.00375257	0.0784931
10	purK	22	64	0.00637513	0.13335
11	purL	23	64	0.0127306	0.266289
12	purM	24	64	0.0209239	0.43767
13	purN	21	64	0.0037585	0.0786172
14	purT	22	64	0.00623345	0.130386
15	purU	22	64	0.00708687	0.148237

## Sheet: Gene_expression
	Sequence	num_matched_codons	total_codons	raw_tAI	tAI
1	RS07790	22	64	0.00792787	0.165829
2	acrR	24	64	0.0210771	0.440873
3	araC	22	64	0.00728727	0.152429
4	arcA	21	64	0.00375842	0.0786155
5	arcB	23	64	0.0121089	0.253283
6	btsS	23	64	0.0111991	0.234254
7	caiF	23	64	0.0151558	0.317016
8	cbpA	20	64	0.00207596	0.0434233
9	cbpM	19	64	0.00128742	0.0269292
10	clpB	24	64	0.0198512	0.41523
11	csgB	20	64	0.00340611	0.0712462
12	cytR	23	64	0.0129486	0.270848
13	deaD	21	64	0.00353172	0.0738738
14	dps	20	64	0.00226468	0.0473708
15	fnr	22	64	0.00613141	0.128252
16	gadW	23	64	0.0112127	0.234538
17	gadX	22	64	0.0068467	0.143214
18	gltS	23	64	0.0103668	0.216845
19	hfq	18	64	0.000670765	0.0140305
20	hns	17	64	0.000272638	0.00570282
21	hupA	15	64	3.2256e-05	0.000674706
22	hypT	21	64	0.0041042	0.0858484
23	leuO	23	64	0.0126373	0.264336
24	lldR	21	64	0.0039251	0.082102
25	nfeR	22	64	0.0070236	0.146914
26	nhaR	24	64	0.0201692	0.421882
27	nikR	18	64	0.000578998	0.012111
28	pdhR	22	64	0.00695479	0.145475
29	raiA	18	64	0.000677983	0.0141815
30	rcsB	21	64	0.00439951	0.0920253
31	rhaS	21	64	0.00395469	0.0827209
32	rpsA	19	64	0.00113196	0.0236775
33	rpsB	17	64	0.000233928	0.00489312
34	tdcA	23	64	0.0140039	0.292922
35	tsf	17	64	0.000251552	0.00526176
36	tuf	21	64	0.00363449	0.0760233
37	tus	25	64	0.033944	0.710012
38	wrbA	20	64	0.00279944	0.0585564
39	ydeO	23	64	0.0147433	0.308388
40	ydgT	16	64	8.85891e-05	0.00185304
41	yhjC	23	64	0.010854	0.227035

## Sheet: Stress_Drug
	Sequence	num_matched_codons	total_codons	raw_tAI	tAI
1	RS11975	23	64	0.0128582	0.268957
2	acrA	21	64	0.00437429	0.0914978
3	acrB	22	64	0.00726365	0.151935
4	ahpC	17	64	0.000262721	0.00549539
5	ahpF	24	64	0.0197228	0.412545
6	bfr	19	64	0.00115036	0.0240624
7	bolA	19	64	0.00105937	0.0221591
8	btsR	18	64	0.000319469	0.0066824
9	cspA	13	64	5.81701e-06	0.000121676
10	dksA	18	64	0.000749366	0.0156746
11	emrD	23	64	0.0098956	0.206988
12	emrK	21	64	0.0044835	0.0937823
13	emrY	23	64	0.0125725	0.262981
14	evgS	25	64	0.0391137	0.818148
15	fsr	23	64	0.0112867	0.236085
16	ftnA	19	64	0.0011443	0.0239356
17	groL	19	64	0.00109688	0.0229437
18	hmpA	22	64	0.00882891	0.184676
19	hslR	17	64	0.00015167	0.00317251
20	hslV	20	64	0.00252853	0.0528897
21	hspQ	17	64	0.000295596	0.00618304
22	ibpA	17	64	0.000215139	0.00450011
23	ibpB	18	64	0.000560805	0.0117305
24	katG	22	64	0.00655067	0.137022
25	ompR	20	64	0.00224642	0.0469889
26	osmC	22	64	0.00712757	0.149089
27	sodB	21	64	0.00405871	0.0848967
28	uspD	20	64	0.00254608	0.0532567
29	ybjC	18	64	0.000608471	0.0127275
30	yjjW	21	64	0.00460636	0.0963521

## Sheet: Transport_Misc
	Sequence	num_matched_codons	total_codons	raw_tAI	tAI
1	RS19665	24	64	0.0203952	0.426611
2	argT	23	64	0.0132266	0.276664
3	atpA	21	64	0.00398195	0.0832912
4	baeS	24	64	0.018381	0.384479
5	fimA	23	64	0.0152798	0.31961
6	fruB	20	64	0.00205982	0.0430856
7	hdeD	21	64	0.00401626	0.0840089
8	mglA	23	64	0.0108255	0.226439
9	mglB	20	64	0.00213325	0.0446217
10	mglC	21	64	0.0041847	0.0875322
11	nikA	22	64	0.00618863	0.129449
12	nikC	21	64	0.00550174	0.115081
13	nikD	21	64	0.00383005	0.0801138
14	nikE	19	64	0.000979488	0.0204881
15	ompA	20	64	0.00200135	0.0418625
16	phnE	11	64	1.46705e-07	3.06866e-06
17	proP	24	64	0.0166575	0.348427
18	ptsG	23	64	0.0110292	0.230699
19	punC	25	64	0.032543	0.680708
20	setB	24	64	0.0206541	0.432025
21	slp	20	64	0.00226081	0.0472898
22	treB	25	64	0.0253399	0.530039
23	tsgA	23	64	0.0124405	0.26022
24	tsx	18	64	0.000508303	0.0106323
25	ulaC	18	64	0.000500255	0.0104639
26	ycaD	23	64	0.0115812	0.242246
27	ydeA	23	64	0.012255	0.25634
28	yedE	24	64	0.0194222	0.406258

## Sheet: Early
	Sequence	num_matched_codons	total_codons	raw_tAI	tAI
1	Sf14_gp002	19	64	0.00138621	0.0271297
2	Sf14_gp027	22	64	0.00936817	0.183346
3	gp019	19	64	0.00121039	0.0236886
4	gp051	21	64	0.00461347	0.0902908
5	gp052	25	64	0.0419317	0.82065

## Sheet: Middle
	Sequence	num_matched_codons	total_codons	raw_tAI	tAI
1	gp025	25	64	0.0444667	0.870263
2	gp040	23	64	0.0145158	0.284092
3	gp049	25	64	0.0473211	0.926128
4	gp055	23	64	0.0158949	0.311081
5	gp056	24	64	0.027409	0.536426
6	gp062	21	64	0.00555495	0.108717
7	gp064	25	64	0.0425414	0.832584
8	gp066	20	64	0.0028161	0.0551142
9	gp067	24	64	0.0288058	0.563762
10	gp069	25	64	0.0451983	0.884583
11	gp072	24	64	0.0275318	0.538829
12	gp074	24	64	0.0257642	0.504234
13	gp075	20	64	0.00261915	0.0512597
14	gp076	25	64	0.0441608	0.864278
15	gp080	25	64	0.0396606	0.776202
16	gp082	24	64	0.0249893	0.48907
17	gp085	23	64	0.0138938	0.271917
18	gp092	23	64	0.0147635	0.288938
19	gp095	17	64	0.00048631	0.00951764
20	gp100	21	64	0.0043378	0.0848957
21	gp101	23	64	0.013798	0.270042

[truncated: 3 more sheets: Late, Hypothetical, Statistics]
