# Supplementary material for: A computational investigation into the role of tRNAs encoded by Shigella phage Sf14
Source: BMC Genomics. 2025 Sep 29;26:858. doi: 10.1186/s12864-025-11998-9 (PMC12482277; doi:10.1186/s12864-025-11998-9)
Supplement: Supplementary file 1 — Supplementary Material 1. Supplementary figure S1: median RSCU values of the Sf14 and S. flexneri 2457 T genomes Stacked bar graph comparing the median RSCU values of each codon in Sf14 and host S. flexneri 2457T. Asterisks indicate the difference in RSCU is significant. Supplementary figure S2: average RSCU values for the S. flexneri 2457 T genome and all gene groups of interest Bar graphs showing the average RSCU values for all codons in 2457 T for (A) genome, (B) metabolism genes, (C) biosynthesis genes, (D) gene expression genes, (E) stress response and drug resistance genes, and (F) transport and miscellaneous genes. Supplementary figure S3: average RSCU values for Sf14 genome and all Sf14 gene groups Bar graphs showing the average RSCU values for all codons in Sf14 (A) genome, (B) early genes, (C) middle genes, (D) late genes, and (E) hypothetical genes. Supplementary figure S4: PCA plot of RSCU scores for all codons in the Sf14 and S. flexneri 2457 T gene groups Genes are assigned a color based on their group, as indicated in the key on the right. An unlabeled version of this plot is available in the text (Fig. 4). Some labels are hidden due to multiple overlapping observations. Supplementary figure S5: tAI values for both Sf14 and S. flexneri 2457 T genomes and host genes of interest Bar graphs depicting the tAI values for the (A) host genome, (B) host genes of interest, (C) Sf14 genome; (D) Boxplot of the distribution of tAI values in S. flexneri 2457 T and Sf14. Supplementary figure S6: Sf14-encoded tRNA mutation frequency by isotype and position (A) Bar graph of the mutation frequency for Sf14 tRNAs according to their isotype. (B) Bar graph of the frequency of mutations at each anticodon loop position. Supplementary figure S7: comparison of tRNA ∆G values between Sf14 and S. flexneri 2457 T Free energy (∆G) values for Sf14-encoded tRNAs and their counterparts in 2457T. Sf14 ∆G values are on the y-axis, and 2457 T ∆G values are on the x-axis. Supplementary [file 12864_2025_11998_MOESM1_ESM.zip › SI zip revised/Supplementary Dataset 1.xlsx]

## Sheet: GC_Averages
Organism	GC	GC1	GC2	GC3
2457T Biosynthesis	0.540706	0.617536	0.400437	0.604145
2457T Gene Expression	0.496807	0.554453	0.375307	0.560661
2457T Metabolism	0.527025	0.584267	0.411716	0.585093
2457T Stress and Drug Resistance	0.501232	0.561247	0.384864	0.557585
2457T Transport and Misc	0.524896	0.594052	0.410315	0.57032
Sf14 Early	0.390062	0.433892	0.346089	0.390204
Sf14 Hypothetical	0.372315	0.458226	0.321505	0.337214
Sf14 Late	0.391555	0.478257	0.380238	0.316171
Sf14 Middle	0.3925	0.463234	0.343631	0.370636

## Sheet: 2457T_GC
	Total	GC1	GC2	GC3
lcl.NC_004741.1_cds_WP_001386572.1_1	0.515152	0.227273	0.681818	0.636364
lcl.NC_004741.1_cds_WP_001264716.1_2	0.53309	0.612667	0.404385	0.582217
lcl.NC_004741.1_cds_WP_000241642.1_3	0.562701	0.633441	0.437299	0.617363
lcl.NC_004741.1_cds_WP_000781046.1_4	0.530692	0.610723	0.379953	0.601399
lcl.NC_004741.1_cds_WP_000738723.1_5	0.542088	0.69697	0.454545	0.474747
lcl.NC_004741.1_cds_WP_000906197.1_6	0.495495	0.540541	0.34749	0.598456
lcl.NC_004741.1_cds_S_RS00040_7	0.5297	0.549266	0.454927	0.584906
lcl.NC_004741.1_cds_WP_000130185.1_8	0.51782	0.603774	0.383648	0.566038
lcl.NC_004741.1_cds_WP_001295414.1_9	0.540816	0.627551	0.433673	0.561224
lcl.NC_004741.1_cds_WP_000528538.1_10	0.532628	0.555556	0.396825	0.645503
lcl.NC_004741.1_cds_WP_001102351.1_11	0.505602	0.596639	0.352941	0.567227
lcl.NC_004741.1_cds_WP_000843568.1_12	0.483951	0.481481	0.407407	0.562963
lcl.NC_004741.1_cds_WP_000516121.1_13	0.511737	0.641628	0.367762	0.525822
lcl.NC_004741.1_cds_WP_001118475.1_14	0.55084	0.66313	0.429708	0.559682
lcl.NC_004741.1_cds_WP_000809168.1_15	0.529412	0.568627	0.352941	0.666667
lcl.NC_004741.1_cds_WP_000681363.1_16	0.512425	0.570694	0.413882	0.552699
lcl.NC_004741.1_cds_WP_001338226.1_17	0.474444	0.57	0.363333	0.49
lcl.NC_004741.1_cds_S_RS00095_18	0.397222	0.491667	0.308333	0.391667
lcl.NC_004741.1_cds_WP_240532664.1_19	0.527897	0.55794	0.433476	0.592275
lcl.NC_004741.1_cds_WP_001274021.1_20	0.465909	0.534091	0.397727	0.465909
lcl.NC_004741.1_cds_WP_011110533.1_21	0.484018	0.493151	0.465753	0.493151
lcl.NC_004741.1_cds_WP_000767329.1_22	0.529724	0.66242	0.401274	0.525478
lcl.NC_004741.1_cds_WP_001286897.1_23	0.556621	0.624068	0.412141	0.633653
lcl.NC_004741.1_cds_WP_000083382.1_24	0.537374	0.557576	0.387879	0.666667
lcl.NC_004741.1_cds_WP_000004655.1_25	0.548889	0.64	0.393333	0.613333
lcl.NC_004741.1_cds_WP_001166389.1_26	0.550999	0.649842	0.384858	0.618297
lcl.NC_004741.1_cds_WP_001239124.1_27	0.557377	0.642623	0.442623	0.586885
lcl.NC_004741.1_cds_WP_000543585.1_28	0.530414	0.645985	0.437956	0.507299
lcl.NC_004741.1_cds_WP_005086795.1_29	0.534378	0.603133	0.412533	0.587467
lcl.NC_004741.1_cds_WP_001126371.1_30	0.557107	0.635009	0.402235	0.634078
lcl.NC_004741.1_cds_WP_000333125.1_31	0.459596	0.515152	0.348485	0.515152
lcl.NC_004741.1_cds_WP_000122884.1_32	0.546531	0.614213	0.431472	0.593909
lcl.NC_004741.1_cds_WP_005053639.1_33	0.53944	0.637405	0.435115	0.545802
lcl.NC_004741.1_cds_WP_005053636.1_34	0.507722	0.550193	0.397683	0.57529
lcl.NC_004741.1_cds_WP_000349932.1_35	0.524631	0.576355	0.399015	0.598522
lcl.NC_004741.1_cds_WP_000347117.1_36	0.538933	0.577428	0.401575	0.637795
lcl.NC_004741.1_cds_WP_000787092.1_37	0.522112	0.479208	0.425743	0.661386
lcl.NC_004741.1_cds_WP_000692206.1_38	0.526589	0.645914	0.396887	0.536965
lcl.NC_004741.1_cds_S_RS00215_39	0.562633	0.617834	0.43949	0.630573
lcl.NC_004741.1_cds_WP_001287727.1_40	0.551671	0.643357	0.398601	0.613054
lcl.NC_004741.1_cds_WP_000203747.1_41	0.565972	0.65625	0.375	0.666667
lcl.NC_004741.1_cds_WP_001183183.1_42	0.522581	0.51828	0.434409	0.615054
lcl.NC_004741.1_cds_WP_000600737.1_43	0.553672	0.632768	0.39548	0.632768
lcl.NC_004741.1_cds_WP_000377186.1_44	0.552872	0.634461	0.400966	0.623188
lcl.NC_004741.1_cds_WP_000624375.1_45	0.529167	0.59375	0.4	0.59375
lcl.NC_004741.1_cds_WP_000257186.1_46	0.559905	0.629893	0.434164	0.615658
lcl.NC_004741.1_cds_WP_000610901.1_47	0.518519	0.603175	0.396825	0.555556
lcl.NC_004741.1_cds_WP_001065372.1_48	0.534063	0.594891	0.375912	0.631387
lcl.NC_004741.1_cds_WP_000241261.1_49	0.562626	0.669697	0.427273	0.590909
lcl.NC_004741.1_cds_WP_000800457.1_50	0.538462	0.608392	0.377622	0.629371
lcl.NC_004741.1_cds_WP_000746145.1_51	0.5138	0.541401	0.394904	0.605096
lcl.NC_004741.1_cds_WP_001200573.1_52	0.529412	0.599265	0.389706	0.599265
lcl.NC_004741.1_cds_WP_000525176.1_53	0.542424	0.622727	0.409091	0.595455
lcl.NC_004741.1_cds_WP_001116997.1_54	0.548676	0.666667	0.373581	0.605779
lcl.NC_004741.1_cds_WP_000035612.1_55	0.551871	0.640306	0.403061	0.612245
lcl.NC_004741.1_cds_WP_000910215.1_56	0.551724	0.603448	0.400862	0.650862
lcl.NC_004741.1_cds_WP_000963947.1_57	0.552894	0.618762	0.381238	0.658683
lcl.NC_004741.1_cds_WP_000951772.1_58	0.580835	0.64903	0.47619	0.617284
lcl.NC_004741.1_cds_WP_005053594.1_59	0.526735	0.59727	0.40273	0.580205
lcl.NC_004741.1_cds_WP_001148403.1_60	0.545098	0.556863	0.427451	0.65098
lcl.NC_004741.1_cds_WP_000916288.1_61	0.569385	0.592275	0.446352	0.669528
lcl.NC_004741.1_cds_WP_000235706.1_62	0.585351	0.633147	0.435754	0.687151
lcl.NC_004741.1_cds_WP_005053588.1_63	0.527439	0.582317	0.408537	0.591463
lcl.NC_004741.1_cds_WP_005053586.1_64	0.551932	0.615942	0.403986	0.63587
lcl.NC_004741.1_cds_WP_001248770.1_65	0.469697	0.454545	0.431818	0.522727
lcl.NC_004741.1_cds_WP_000637838.1_66	0.480916	0.513995	0.424936	0.503817
lcl.NC_004741.1_cds_WP_000818230.1_67	0.521452	0.589109	0.351485	0.623762
lcl.NC_004741.1_cds_WP_001140640.1_68	0.553176	0.620985	0.445396	0.593148
lcl.NC_004741.1_cds_WP_000042384.1_69	0.552198	0.631868	0.425824	0.598901
lcl.NC_004741.1_cds_WP_000082848.1_70	0.527354	0.597328	0.375954	0.608779
lcl.NC_004741.1_cds_WP_001300467.1_71	0.471264	0.551724	0.413793	0.448276
lcl.NC_004741.1_cds_WP_001297362.1_72	0.457143	0.574603	0.361905	0.434921
lcl.NC_004741.1_cds_WP_128566915.1_73	0.311111	0.4	0.2	0.333333
lcl.NC_004741.1_cds_WP_000425636.1_74	0.528116	0.613913	0.394783	0.575652
lcl.NC_004741.1_cds_WP_001252744.1_75	0.502033	0.597561	0.378049	0.530488
lcl.NC_004741.1_cds_WP_001303787.1_76	0.471264	0.344828	0.551724	0.517241
lcl.NC_004741.1_cds_WP_000762401.1_77	0.549254	0.668657	0.408955	0.570149
lcl.NC_004741.1_cds_WP_225620329.1_78	0.526466	0.55794	0.433476	0.587983
lcl.NC_004741.1_cds_WP_005053563.1_79	0.520697	0.633987	0.359477	0.568627
lcl.NC_004741.1_cds_WP_000970469.1_80	0.552017	0.659236	0.429936	0.566879
lcl.NC_004741.1_cds_WP_000625658.1_81	0.505464	0.614754	0.352459	0.54918
lcl.NC_004741.1_cds_WP_000642215.1_82	0.538766	0.585739	0.443124	0.587436
lcl.NC_004741.1_cds_WP_000785134.1_83	0.567876	0.685484	0.439516	0.578629
lcl.NC_004741.1_cds_WP_000626666.1_84	0.548197	0.631347	0.443709	0.569536
lcl.NC_004741.1_cds_WP_000964131.1_85	0.528163	0.578947	0.379501	0.626039
lcl.NC_004741.1_cds_WP_000796473.1_86	0.553531	0.651481	0.42369	0.585421
lcl.NC_004741.1_cds_WP_001239796.1_87	0.525301	0.549398	0.409639	0.616867
lcl.NC_004741.1_cds_WP_000016582.1_88	0.557116	0.668539	0.477528	0.525281
lcl.NC_004741.1_cds_WP_001096032.1_89	0.544038	0.658537	0.418699	0.554878
lcl.NC_004741.1_cds_WP_000130034.1_90	0.513572	0.612378	0.42671	0.501629
lcl.NC_004741.1_cds_WP_000075755.1_91	0.533093	0.599278	0.397112	0.602888
lcl.NC_004741.1_cds_WP_000588474.1_92	0.52019	0.638955	0.391924	0.529691
lcl.NC_004741.1_cds_WP_000462776.1_93	0.539062	0.669271	0.411458	0.536458
lcl.NC_004741.1_cds_WP_000595482.1_94	0.511983	0.584967	0.379085	0.571895
lcl.NC_004741.1_cds_WP_000014321.1_95	0.539961	0.602339	0.48538	0.532164
lcl.NC_004741.1_cds_WP_000905790.1_96	0.522173	0.635255	0.364745	0.566519
lcl.NC_004741.1_cds_WP_000736027.1_97	0.492308	0.623077	0.353846	0.5
lcl.NC_004741.1_cds_WP_000005042.1_98	0.520202	0.515152	0.515152	0.530303
lcl.NC_004741.1_cds_WP_001194727.1_99	0.512097	0.620968	0.366935	0.548387
lcl.NC_004741.1_cds_WP_000540596.1_100	0.523349	0.681159	0.376812	0.512077
lcl.NC_004741.1_cds_S_RS28720_101	0.358974	0.153846	0.384615	0.538462
lcl.NC_004741.1_cds_WP_001217323.1_102	0.517241	0.586207	0.431034	0.534483
lcl.NC_004741.1_cds_WP_000157258.1_103	0.525353	0.578554	0.40399	0.593516
lcl.NC_004741.1_cds_S_RS00550_104	0.539199	0.579634	0.469974	0.568063
lcl.NC_004741.1_cds_WP_000360918.1_105	0.530612	0.55102	0.44898	0.591837
lcl.NC_004741.1_cds_WP_001135168.1_106	0.533557	0.651007	0.389262	0.560403
lcl.NC_004741.1_cds_WP_000923711.1_107	0.538043	0.641304	0.461957	0.51087
lcl.NC_004741.1_cds_WP_000172005.1_108	0.521637	0.603509	0.403509	0.557895
lcl.NC_004741.1_cds_WP_000969912.1_109	0.526929	0.561135	0.39083	0.628821
lcl.NC_004741.1_cds_WP_000331777.1_110	0.55817	0.678431	0.376471	0.619608
lcl.NC_004741.1_cds_WP_000003825.1_111	0.532282	0.613739	0.380631	0.602477
lcl.NC_004741.1_cds_WP_000963541.1_112	0.545455	0.653907	0.414673	0.567783
lcl.NC_004741.1_cds_WP_000102485.1_113	0.527018	0.631579	0.391579	0.557895
lcl.NC_004741.1_cds_S_RS27460_114	0.539914	0.650485	0.438511	0.530744
lcl.NC_004741.1_cds_WP_011110534.1_115	0.557737	0.645497	0.424942	0.602771
lcl.NC_004741.1_cds_WP_005053505.1_116	0.520661	0.669421	0.289256	0.603306
lcl.NC_004741.1_cds_WP_000734287.1_117	0.45912	0.524528	0.313208	0.539623
lcl.NC_004741.1_cds_WP_000818422.1_118	0.509804	0.595156	0.366782	0.567474
lcl.NC_004741.1_cds_WP_005094211.1_119	0.491379	0.508621	0.37069	0.594828
lcl.NC_004741.1_cds_WP_001189592.1_120	0.545455	0.618956	0.398453	0.618956
lcl.NC_004741.1_cds_WP_005053495.1_121	0.557089	0.601004	0.459222	0.611041
lcl.NC_004741.1_cds_WP_000683335.1_122	0.502793	0.592179	0.340782	0.575419
lcl.NC_004741.1_cds_WP_000651599.1_123	0.508296	0.606335	0.343891	0.574661
lcl.NC_004741.1_cds_WP_000150612.1_124	0.488673	0.588997	0.343042	0.533981
lcl.NC_004741.1_cds_WP_000972203.1_125	0.509728	0.521401	0.373541	0.634241
lcl.NC_004741.1_cds_WP_000901986.1_126	0.487528	0.557823	0.401361	0.503401
lcl.NC_004741.1_cds_WP_000277944.1_127	0.491057	0.55122	0.390244	0.531707
lcl.NC_004741.1_cds_WP_000621515.1_128	0.527559	0.582677	0.433071	0.566929
lcl.NC_004741.1_cds_WP_000339937.1_129	0.486157	0.591362	0.328904	0.538206
lcl.NC_004741.1_cds_WP_000905404.1_130	0.5223	0.633803	0.359155	0.573944
lcl.NC_004741.1_cds_WP_000805476.1_131	0.538365	0.637736	0.418868	0.558491
lcl.NC_004741.1_cds_S_RS00695_132	0.417445	0.551402	0.420561	0.280374
lcl.NC_004741.1_cds_WP_227804274.1_133	0.526466	0.55794	0.429185	0.592275
lcl.NC_004741.1_cds_WP_000215147.1_134	0.520833	0.625	0.4125	0.525
lcl.NC_004741.1_cds_WP_203401281.1_135	0.554363	0.626609	0.422747	0.613734
lcl.NC_004741.1_cds_WP_000132714.1_136	0.539576	0.672241	0.421405	0.525084
lcl.NC_004741.1_cds_WP_001155227.1_137	0.526316	0.651316	0.368421	0.559211
lcl.NC_004741.1_cds_WP_000396044.1_138	0.49078	0.53617	0.442553	0.493617
lcl.NC_004741.1_cds_WP_001294698.1_139	0.557439	0.615819	0.508475	0.548023
lcl.NC_004741.1_cds_WP_005059933.1_140	0.570782	0.675309	0.438272	0.598765
lcl.NC_004741.1_cds_WP_000918166.1_141	0.549901	0.627219	0.415385	0.607101
lcl.NC_004741.1_cds_WP_000124415.1_142	0.512923	0.569519	0.435829	0.533422
lcl.NC_004741.1_cds_WP_001158930.1_143	0.561404	0.661654	0.454887	0.567669
lcl.NC_004741.1_cds_WP_000015992.1_144	0.542088	0.592593	0.441077	0.592593
lcl.NC_004741.1_cds_WP_000044073.1_145	0.594554	0.605144	0.476551	0.701967
lcl.NC_004741.1_cds_WP_000045281.1_146	0.557377	0.637002	0.444965	0.590164
lcl.NC_004741.1_cds_WP_211180485.1_147	0.375	0.375	0.375	0.375
lcl.NC_004741.1_cds_WP_000845417.1_148	0.537975	0.601266	0.449367	0.563291
lcl.NC_004741.1_cds_WP_128567298.1_149	0.409091	0.409091	0.409091	0.409091
lcl.NC_004741.1_cds_WP_001295564.1_150	0.515942	0.556522	0.4	0.591304
lcl.NC_004741.1_cds_WP_000964241.1_151	0.530449	0.605769	0.413462	0.572115
lcl.NC_004741.1_cds_WP_005053399.1_152	0.526841	0.625468	0.423221	0.531835
lcl.NC_004741.1_cds_WP_000689844.1_153	0.529328	0.643777	0.39485	0.549356
lcl.NC_004741.1_cds_WP_000057067.1_154	0.47892	0.581028	0.371542	0.48419
lcl.NC_004741.1_cds_WP_000742443.1_155	0.539649	0.576842	0.414737	0.627368
lcl.NC_004741.1_cds_S_RS00815_156	0.530683	0.5	0.497409	0.594805
lcl.NC_004741.1_cds_WP_000272188.1_157	0.44186	0.565891	0.263566	0.496124
lcl.NC_004741.1_cds_WP_001186650.1_158	0.528485	0.614545	0.396364	0.574545
lcl.NC_004741.1_cds_WP_001094600.1_159	0.534231	0.638608	0.38945	0.574635
lcl.NC_004741.1_cds_WP_001018194.1_160	0.50566	0.569811	0.362264	0.584906
lcl.NC_004741.1_cds_WP_000246888.1_161	0.511019	0.599174	0.367769	0.566116
lcl.NC_004741.1_cds_WP_000818114.1_162	0.496479	0.640845	0.352113	0.496479
lcl.NC_004741.1_cds_WP_000224573.1_163	0.526171	0.61157	0.404959	0.561983
lcl.NC_004741.1_cds_WP_000622418.1_164	0.508961	0.634409	0.397849	0.494624
lcl.NC_004741.1_cds_WP_000811938.1_165	0.524645	0.606516	0.421053	0.546366
lcl.NC_004741.1_cds_WP_001295562.1_166	0.492754	0.604743	0.418972	0.454545
lcl.NC_004741.1_cds_WP_000922446.1_167	0.505828	0.538462	0.426573	0.552448
lcl.NC_004741.1_cds_WP_005053372.1_168	0.5085	0.605322	0.399113	0.521064
lcl.NC_004741.1_cds_WP_001240896.1_169	0.503083	0.556104	0.392109	0.561036
lcl.NC_004741.1_cds_WP_000758956.1_170	0.495885	0.604938	0.37037	0.512346
lcl.NC_004741.1_cds_WP_001139282.1_171	0.530214	0.578947	0.412281	0.599415
lcl.NC_004741.1_cds_WP_000210739.1_172	0.504386	0.631579	0.381579	0.5
lcl.NC_004741.1_cds_WP_000565966.1_173	0.524715	0.604563	0.422053	0.547529
lcl.NC_004741.1_cds_WP_000132065.1_174	0.5396	0.64752	0.402089	0.569191
lcl.NC_004741.1_cds_WP_000569431.1_175	0.559464	0.678392	0.427136	0.572864
lcl.NC_004741.1_cds_WP_001294740.1_176	0.550388	0.635659	0.378122	0.637382
lcl.NC_004741.1_cds_WP_000055741.1_177	0.527083	0.65625	0.415625	0.509375
lcl.NC_004741.1_cds_WP_001020991.1_178	0.507937	0.561625	0.376751	0.585434
lcl.NC_004741.1_cds_WP_000901098.1_179	0.517949	0.615385	0.369231	0.569231
lcl.NC_004741.1_cds_WP_000176576.1_180	0.581216	0.683603	0.464203	0.595843
lcl.NC_004741.1_cds_WP_000062312.1_181	0.463602	0.574713	0.321839	0.494253
lcl.NC_004741.1_cds_WP_000417058.1_182	0.507463	0.61194	0.373134	0.537313
lcl.NC_004741.1_cds_WP_001185290.1_183	0.516484	0.598901	0.395604	0.554945
lcl.NC_004741.1_cds_WP_000635538.1_184	0.541371	0.624113	0.460993	0.539007
lcl.NC_004741.1_cds_WP_000239155.1_185	0.513361	0.561181	0.464135	0.514768
lcl.NC_004741.1_cds_WP_005053355.1_186	0.487273	0.538182	0.425455	0.498182
lcl.NC_004741.1_cds_WP_001260712.1_187	0.544503	0.640489	0.382199	0.61082
lcl.NC_004741.1_cds_WP_000094030.1_188	0.549435	0.635593	0.432203	0.580508
lcl.NC_004741.1_cds_WP_001202325.1_189	0.533333	0.548148	0.533333	0.518519
lcl.NC_004741.1_cds_WP_000874224.1_190	0.485294	0.639706	0.308824	0.507353
lcl.NC_004741.1_cds_WP_001294596.1_191	0.51682	0.56422	0.422018	0.56422
lcl.NC_004741.1_cds_WP_000593997.1_192	0.523256	0.590116	0.380814	0.598837
lcl.NC_004741.1_cds_WP_001140187.1_193	0.501736	0.625	0.369792	0.510417
lcl.NC_004741.1_cds_WP_000997046.1_194	0.457711	0.574627	0.373134	0.425373
lcl.NC_004741.1_cds_WP_005086990.1_195	0.538233	0.5902	0.427617	0.596882
lcl.NC_004741.1_cds_WP_000648578.1_196	0.492896	0.534426	0.42623	0.518033
lcl.NC_004741.1_cds_WP_001230983.1_197	0.52809	0.606742	0.426966	0.550562
lcl.NC_004741.1_cds_WP_000211683.1_198	0.49546	0.587549	0.428016	0.470817
lcl.NC_004741.1_cds_WP_000644679.1_199	0.518189	0.552339	0.438753	0.563474
lcl.NC_004741.1_cds_WP_001052754.1_200	0.399471	0.503968	0.34127	0.353175
lcl.NC_004741.1_cds_WP_005060310.1_201	0.495159	0.580913	0.414938	0.489627
lcl.NC_004741.1_cds_WP_000917883.1_202	0.504274	0.583333	0.423077	0.50641
lcl.NC_004741.1_cds_WP_001366128.1_203	0.502732	0.606557	0.377049	0.52459
lcl.NC_004741.1_cds_WP_000402248.1_204	0.596944	0.716332	0.438395	0.636103
lcl.NC_004741.1_cds_S_RS24835_205	0.621429	0.582888	0.57754	0.704301
lcl.NC_004741.1_cds_WP_000371478.1_206	0.591295	0.652866	0.450637	0.670382
lcl.NC_004741.1_cds_WP_001276640.1_207	0.557576	0.612121	0.424242	0.636364
lcl.NC_004741.1_cds_S_RS01115_208	0.596871	0.624549	0.480144	0.685921
lcl.NC_004741.1_cds_S_RS29445_209	0.474317	0.563934	0.390164	0.468852
lcl.NC_004741.1_cds_WP_094081497.1_210	0.535686	0.623529	0.444706	0.538824
lcl.NC_004741.1_cds_WP_000343116.1_211	0.458333	0.520833	0.333333	0.520833
lcl.NC_004741.1_cds_WP_094105670.1_212	0.517949	0.535897	0.451282	0.566667
lcl.NC_004741.1_cds_S_RS27470_213	0.453333	0.46	0.34	0.56
lcl.NC_004741.1_cds_WP_032333104.1_214	0.517778	0.586667	0.433333	0.533333
lcl.NC_004741.1_cds_S_RS01160_215	0.512059	0.533333	0.488889	0.513966
lcl.NC_004741.1_cds_WP_000192453.1_216	0.469841	0.52381	0.390476	0.495238
lcl.NC_004741.1_cds_WP_000839578.1_217	0.5	0.486111	0.458333	0.555556
lcl.NC_004741.1_cds_S_RS28945_218	0.474747	0.537879	0.424242	0.462121
lcl.NC_004741.1_cds_WP_094105671.1_219	0.51928	0.539846	0.447301	0.570694
lcl.NC_004741.1_cds_S_RS01190_220	0.511962	0.573066	0.456897	0.505747
lcl.NC_004741.1_cds_WP_000752837.1_221	0.511542	0.613573	0.339335	0.581717
lcl.NC_004741.1_cds_WP_000373012.1_222	0.533991	0.677632	0.388158	0.536184
lcl.NC_004741.1_cds_WP_001196950.1_223	0.518519	0.564815	0.451389	0.539352
lcl.NC_004741.1_cds_WP_005053303.1_224	0.47619	0.649351	0.337662	0.441558
lcl.NC_004741.1_cds_WP_001054834.1_225	0.48503	0.562874	0.437126	0.45509
lcl.NC_004741.1_cds_WP_001122382.1_226	0.5074	0.562368	0.422833	0.536998
lcl.NC_004741.1_cds_WP_000785540.1_227	0.506478	0.530035	0.427562	0.561837
lcl.NC_004741.1_cds_WP_000627639.1_228	0.491228	0.513158	0.361842	0.598684
lcl.NC_004741.1_cds_WP_000964877.1_229	0.516595	0.571429	0.497835	0.480519
lcl.NC_004741.1_cds_WP_000246949.1_230	0.513514	0.605856	0.396396	0.538288
lcl.NC_004741.1_cds_WP_005053293.1_231	0.507799	0.655113	0.473137	0.395147
lcl.NC_004741.1_cds_S_RS24850_232	0.543424	0.583127	0.513648	0.533499
lcl.NC_004741.1_cds_WP_005053289.1_233	0.47352	0.485981	0.439252	0.495327
lcl.NC_004741.1_cds_WP_005053287.1_234	0.532486	0.622881	0.463983	0.510593
lcl.NC_004741.1_cds_WP_000792969.1_235	0.455939	0.597701	0.241379	0.528736
lcl.NC_004741.1_cds_WP_023517632.1_236	0.348039	0.323529	0.294118	0.426471
lcl.NC_004741.1_cds_WP_000413677.1_237	0.513242	0.610959	0.380822	0.547945
lcl.NC_004741.1_cds_WP_001599861.1_238	0.492958	0.577465	0.380282	0.521127
lcl.NC_004741.1_cds_WP_000763148.1_239	0.527508	0.572816	0.436893	0.572816
lcl.NC_004741.1_cds_WP_000092054.1_240	0.53242	0.572603	0.446575	0.578082
lcl.NC_004741.1_cds_WP_001342332.1_241	0.510238	0.528256	0.375921	0.626536
lcl.NC_004741.1_cds_WP_000830735.1_242	0.547496	0.569948	0.474093	0.598446
lcl.NC_004741.1_cds_WP_000953938.1_243	0.386905	0.482143	0.345238	0.333333
lcl.NC_004741.1_cds_S_RS24585_244	0.496212	0.5	0.409091	0.579545
lcl.NC_004741.1_cds_S_RS01335_245	0.508604	0.429799	0.527221	0.568966
lcl.NC_004741.1_cds_WP_094081550.1_246	0.496546	0.559585	0.432642	0.497409
lcl.NC_004741.1_cds_S_RS01360_247	0.472222	0.583333	0.444444	0.388889
lcl.NC_004741.1_cds_S_RS01365_248	0.438202	0.511236	0.421348	0.382022
lcl.NC_004741.1_cds_WP_094081542.1_249	0.543089	0.626829	0.453659	0.54878
lcl.NC_004741.1_cds_S_RS01380_250	0.428184	0.398374	0.390244	0.495935
lcl.NC_004741.1_cds_WP_001295337.1_251	0.539487	0.615385	0.427692	0.575385
lcl.NC_004741.1_cds_WP_000004031.1_252	0.545775	0.640845	0.415493	0.580986
lcl.NC_004741.1_cds_WP_000114607.1_253	0.583333	0.648551	0.460145	0.641304
lcl.NC_004741.1_cds_WP_000939367.1_254	0.559896	0.675781	0.382812	0.621094
lcl.NC_004741.1_cds_S_RS01405_255	0.564021	0.628571	0.422222	0.64127
lcl.NC_004741.1_cds_S_RS01410_256	0.471545	0.609756	0.329268	0.47561
lcl.NC_004741.1_cds_WP_227804304.1_257	0.529328	0.55794	0.437768	0.592275
lcl.NC_004741.1_cds_WP_000003122.1_258	0.372197	0.412556	0.32287	0.381166
lcl.NC_004741.1_cds_WP_000370403.1_259	0.522989	0.62931	0.413793	0.525862
lcl.NC_004741.1_cds_WP_000023933.1_260	0.504202	0.594538	0.426471	0.491597
lcl.NC_004741.1_cds_WP_001102097.1_261	0.501389	0.575	0.4	0.529167
lcl.NC_004741.1_cds_WP_223368647.1_262	0.529328	0.55794	0.437768	0.592275
lcl.NC_004741.1_cds_WP_001201712.1_263	0.360082	0.444444	0.358025	0.277778
lcl.NC_004741.1_cds_WP_000667623.1_264	0.343669	0.403101	0.310078	0.317829
lcl.NC_004741.1_cds_WP_000011500.1_265	0.541102	0.598916	0.436314	0.588076
lcl.NC_004741.1_cds_S_RS29450_266	0.506726	0.496644	0.442953	0.581081
lcl.NC_004741.1_cds_WP_005053237.1_267	0.541667	0.536765	0.470588	0.617647
lcl.NC_004741.1_cds_WP_000568701.1_268	0.59502	0.633028	0.445609	0.706422
lcl.NC_004741.1_cds_WP_005053234.1_269	0.563636	0.572727	0.445455	0.672727
lcl.NC_004741.1_cds_WP_128567422.1_270	0.308824	0.470588	0.25	0.205882
lcl.NC_004741.1_cds_WP_000343515.1_271	0.35514	0.46729	0.35514	0.242991
lcl.NC_004741.1_cds_S_RS24895_272	0.51073	0.384615	0.474359	0.675325
lcl.NC_004741.1_cds_WP_001139559.1_273	0.551232	0.618677	0.439689	0.595331
lcl.NC_004741.1_cds_WP_005100645.1_274	0.501119	0.503356	0.42953	0.57047
lcl.NC_004741.1_cds_WP_000973114.1_275	0.559918	0.613497	0.419632	0.646626
lcl.NC_004741.1_cds_WP_000284050.1_276	0.507772	0.57513	0.378238	0.569948
lcl.NC_004741.1_cds_WP_000333379.1_277	0.536458	0.546875	0.460938	0.601562
lcl.NC_004741.1_cds_WP_001225676.1_278	0.492578	0.506073	0.364372	0.607287
lcl.NC_004741.1_cds_S_RS01525_279	0.547893	0.591954	0.385057	0.666667
lcl.NC_004741.1_cds_WP_000006251.1_280	0.451807	0.481928	0.39759	0.475904
lcl.NC_004741.1_cds_S_RS01535_281	0.585522	0.605954	0.38704	0.763573
lcl.NC_004741.1_cds_WP_000207560.1_282	0.522901	0.564886	0.358779	0.645038
lcl.NC_004741.1_cds_WP_001226172.1_283	0.538826	0.616477	0.414773	0.585227
lcl.NC_004741.1_cds_WP_000554759.1_284	0.411565	0.540816	0.346939	0.346939
lcl.NC_004741.1_cds_WP_001263491.1_285	0.433584	0.56391	0.345865	0.390977
lcl.NC_004741.1_cds_WP_001059860.1_286	0.428256	0.516556	0.357616	0.410596
lcl.NC_004741.1_cds_WP_005053205.1_287	0.528736	0.632184	0.448276	0.505747
lcl.NC_004741.1_cds_S_RS01570_288	0.547967	0.595122	0.463415	0.585366
lcl.NC_004741.1_cds_WP_001293030.1_289	0.514403	0.613169	0.372428	0.557613
lcl.NC_004741.1_cds_WP_001291990.1_290	0.520697	0.640523	0.398693	0.522876
lcl.NC_004741.1_cds_WP_000189558.1_291	0.53253	0.590361	0.431325	0.575904
lcl.NC_004741.1_cds_WP_000174678.1_292	0.5	0.574627	0.380597	0.544776
lcl.NC_004741.1_cds_WP_000749864.1_293	0.451705	0.505682	0.375	0.474432
lcl.NC_004741.1_cds_WP_240532665.1_294	0.526466	0.55794	0.429185	0.592275
lcl.NC_004741.1_cds_WP_001285281.1_295	0.557971	0.654891	0.44837	0.570652
lcl.NC_004741.1_cds_WP_000893267.1_296	0.543062	0.645933	0.416268	0.566986
lcl.NC_004741.1_cds_WP_000051892.1_297	0.464777	0.533505	0.420103	0.440722
lcl.NC_004741.1_cds_WP_094099483.1_298	0.495682	0.559585	0.430052	0.497409
lcl.NC_004741.1_cds_WP_000554647.1_299	0.506912	0.525346	0.474654	0.520737
lcl.NC_004741.1_cds_S_RS01645_300	0.396313	0.448276	0.393103	0.347222
lcl.NC_004741.1_cds_WP_000282635.1_301	0.31619	0.317143	0.32	0.311429
lcl.NC_004741.1_cds_WP_001111520.1_302	0.451721	0.511335	0.435768	0.40806
lcl.NC_004741.1_cds_WP_000590789.1_303	0.318275	0.326489	0.326489	0.301848
lcl.NC_004741.1_cds_WP_000703658.1_304	0.422581	0.53871	0.358065	0.370968
lcl.NC_004741.1_cds_WP_000915845.1_305	0.426997	0.404959	0.404959	0.471074
lcl.NC_004741.1_cds_S_RS01675_306	0.509804	0.521008	0.453782	0.554622
lcl.NC_004741.1_cds_WP_086020934.1_307	0.497409	0.559585	0.430052	0.502591
lcl.NC_004741.1_cds_WP_000051894.1_308	0.468213	0.533505	0.42268	0.448454
lcl.NC_004741.1_cds_WP_000551008.1_309	0.339301	0.350384	0.345269	0.322251
lcl.NC_004741.1_cds_WP_005060548.1_310	0.453526	0.490385	0.509615	0.360577
lcl.NC_004741.1_cds_S_RS24615_311	0.5	0.54	0.516291	0.443609
lcl.NC_004741.1_cds_S_RS01715_312	0.540383	0.546135	0.575	0.5
lcl.NC_004741.1_cds_WP_005053118.1_313	0.536738	0.569892	0.448925	0.591398
lcl.NC_004741.1_cds_WP_001295331.1_314	0.548148	0.611111	0.437037	0.596296
lcl.NC_004741.1_cds_WP_000158164.1_315	0.562091	0.647059	0.477124	0.562091
lcl.NC_004741.1_cds_WP_000193385.1_316	0.52	0.617143	0.434286	0.508571
lcl.NC_004741.1_cds_WP_001142439.1_317	0.484375	0.578125	0.4375	0.4375
lcl.NC_004741.1_cds_WP_001276420.1_318	0.461652	0.606195	0.309735	0.469027
lcl.NC_004741.1_cds_WP_000941942.1_319	0.512281	0.547368	0.431579	0.557895
lcl.NC_004741.1_cds_S_RS01765_320	0.479167	0.580357	0.428571	0.428571
lcl.NC_004741.1_cds_WP_000194195.1_321	0.436404	0.460526	0.427632	0.421053
lcl.NC_004741.1_cds_WP_005053105.1_322	0.515351	0.598684	0.365132	0.582237
lcl.NC_004741.1_cds_WP_001219334.1_323	0.557047	0.634228	0.473154	0.563758
lcl.NC_004741.1_cds_WP_005053102.1_324	0.505076	0.517767	0.428934	0.568528
lcl.NC_004741.1_cds_WP_000698943.1_325	0.540394	0.67271	0.369275	0.579198
lcl.NC_004741.1_cds_WP_001221306.1_326	0.532003	0.63591	0.40399	0.55611
lcl.NC_004741.1_cds_WP_000113938.1_327	0.53913	0.634783	0.378261	0.604348
lcl.NC_004741.1_cds_WP_000893611.1_328	0.532407	0.608796	0.393519	0.594907
lcl.NC_004741.1_cds_WP_000149648.1_329	0.555303	0.590909	0.461364	0.613636
lcl.NC_004741.1_cds_WP_000444173.1_330	0.525473	0.5131	0.412664	0.650655
lcl.NC_004741.1_cds_WP_000979361.1_331	0.543454	0.643564	0.414191	0.572607
lcl.NC_004741.1_cds_S_RS01825_332	0.526132	0.645833	0.534031	0.397906
lcl.NC_004741.1_cds_WP_001266503.1_333	0.539683	0.627451	0.389356	0.602241
lcl.NC_004741.1_cds_WP_000667315.1_334	0.507092	0.598404	0.388298	0.534574
lcl.NC_004741.1_cds_WP_000007629.1_335	0.495495	0.558559	0.369369	0.558559
lcl.NC_004741.1_cds_WP_000934822.1_336	0.531926	0.602273	0.392857	0.600649
lcl.NC_004741.1_cds_WP_000046642.1_337	0.515432	0.567901	0.37963	0.598765
lcl.NC_004741.1_cds_WP_000974813.1_338	0.465517	0.517241	0.353448	0.525862
lcl.NC_004741.1_cds_WP_001295328.1_339	0.505085	0.491525	0.4	0.623729
lcl.NC_004741.1_cds_WP_001382892.1_340	0.472222	0.55	0.366667	0.5
lcl.NC_004741.1_cds_WP_000543539.1_341	0.506667	0.593333	0.36	0.566667
lcl.NC_004741.1_cds_WP_001150448.1_342	0.557065	0.682065	0.440217	0.548913
lcl.NC_004741.1_cds_WP_001021161.1_343	0.522293	0.630573	0.43949	0.496815
lcl.NC_004741.1_cds_WP_000801125.1_344	0.540476	0.671429	0.342857	0.607143
lcl.NC_004741.1_cds_WP_000742108.1_345	0.543967	0.638037	0.441718	0.552147
lcl.NC_004741.1_cds_WP_000154147.1_346	0.527938	0.520231	0.410405	0.653179
lcl.NC_004741.1_cds_WP_001199828.1_347	0.534858	0.630719	0.424837	0.54902
lcl.NC_004741.1_cds_WP_000006825.1_348	0.538916	0.610306	0.404187	0.602254
lcl.NC_004741.1_cds_WP_000347234.1_349	0.543333	0.67	0.423333	0.536667
lcl.NC_004741.1_cds_WP_001124935.1_350	0.55144	0.703704	0.345679	0.604938
lcl.NC_004741.1_cds_WP_000668704.1_351	0.516218	0.606625	0.329193	0.612836
lcl.NC_004741.1_cds_WP_001276336.1_352	0.565144	0.629442	0.431472	0.634518
lcl.NC_004741.1_cds_WP_000705865.1_353	0.513158	0.588816	0.401316	0.549342
lcl.NC_004741.1_cds_WP_001138904.1_354	0.497967	0.585366	0.317073	0.591463
lcl.NC_004741.1_cds_WP_000645013.1_355	0.35933	0.438475	0.313692	0.325823
lcl.NC_004741.1_cds_WP_005060811.1_356	0.361188	0.438719	0.35376	0.291086
lcl.NC_004741.1_cds_S_RS24935_357	0.530846	0.553648	0.577586	0.461207
lcl.NC_004741.1_cds_S_RS01965_358	0.441818	0.391304	0.519126	0.415301
lcl.NC_004741.1_cds_WP_005053053.1_359	0.49359	0.615385	0.423077	0.442308
lcl.NC_004741.1_cds_WP_000971346.1_360	0.533109	0.525253	0.400673	0.673401
lcl.NC_004741.1_cds_WP_000019869.1_361	0.5	0.454545	0.363636	0.681818
lcl.NC_004741.1_cds_WP_000179819.1_362	0.536585	0.502439	0.404878	0.702439
lcl.NC_004741.1_cds_S_RS01995_363	0.52761	0.519578	0.388554	0.674699
lcl.NC_004741.1_cds_S_RS02000_364	0.528112	0.518072	0.409639	0.656627
lcl.NC_004741.1_cds_S_RS24620_365	0.530645	0.594203	0.590799	0.40678
lcl.NC_004741.1_cds_S_RS28950_366	0.587209	0.684211	0.508772	0.568966
lcl.NC_004741.1_cds_WP_001058445.1_367	0.518519	0.6	0.355556	0.6
lcl.NC_004741.1_cds_WP_000631708.1_368	0.568966	0.560345	0.465517	0.681034
lcl.NC_004741.1_cds_WP_001088287.1_369	0.502222	0.582222	0.435556	0.488889
lcl.NC_004741.1_cds_WP_000098438.1_370	0.542683	0.583333	0.441057	0.603659
lcl.NC_004741.1_cds_WP_005053036.1_371	0.511226	0.549223	0.388601	0.595855
lcl.NC_004741.1_cds_WP_000973448.1_372	0.484277	0.584906	0.415094	0.45283
lcl.NC_004741.1_cds_WP_001198386.1_373	0.511932	0.660508	0.334873	0.540416
lcl.NC_004741.1_cds_WP_000122253.1_374	0.509615	0.581731	0.379808	0.567308
lcl.NC_004741.1_cds_WP_000130305.1_375	0.517647	0.625882	0.364706	0.562353
lcl.NC_004741.1_cds_WP_005053030.1_376	0.523567	0.633121	0.351592	0.585987
lcl.NC_004741.1_cds_WP_254892905.1_377	0.484536	0.57732	0.484536	0.391753
lcl.NC_004741.1_cds_WP_000969401.1_378	0.521902	0.621795	0.349359	0.594551
lcl.NC_004741.1_cds_WP_000680312.1_379	0.548387	0.637097	0.467742	0.540323
lcl.NC_004741.1_cds_WP_001194550.1_380	0.461153	0.56391	0.285714	0.533835
lcl.NC_004741.1_cds_WP_000817229.1_381	0.512931	0.594828	0.405172	0.538793
lcl.NC_004741.1_cds_S_RS02095_382	0.529238	0.545133	0.613475	0.429078
lcl.NC_004741.1_cds_WP_005053018.1_383	0.514042	0.59707	0.399267	0.545788
lcl.NC_004741.1_cds_WP_000884590.1_384	0.525054	0.575163	0.352941	0.647059
lcl.NC_004741.1_cds_WP_001235584.1_385	0.541455	0.62775	0.399323	0.597293
lcl.NC_004741.1_cds_WP_001256186.1_386	0.554994	0.649832	0.397306	0.617845
lcl.NC_004741.1_cds_WP_000780338.1_387	0.510324	0.619469	0.336283	0.575221
lcl.NC_004741.1_cds_WP_000685036.1_388	0.555556	0.589744	0.438228	0.638695
lcl.NC_004741.1_cds_WP_000075874.1_389	0.524971	0.634146	0.393728	0.547038
lcl.NC_004741.1_cds_WP_000779831.1_390	0.542757	0.612565	0.502618	0.513089
lcl.NC_004741.1_cds_WP_005083078.1_391	0.539718	0.594655	0.427617	0.596882
lcl.NC_004741.1_cds_WP_000409911.1_392	0.567308	0.653846	0.471154	0.576923
lcl.NC_004741.1_cds_WP_000878140.1_393	0.5	0.576271	0.355932	0.567797
lcl.NC_004741.1_cds_WP_005098218.1_394	0.477112	0.555126	0.367505	0.508704
lcl.NC_004741.1_cds_WP_000136192.1_395	0.471338	0.535032	0.343949	0.535032
lcl.NC_004741.1_cds_S_RS02165_396	0.478261	0.559783	0.402174	0.472826
lcl.NC_004741.1_cds_WP_001291435.1_397	0.401826	0.438356	0.328767	0.438356
lcl.NC_004741.1_cds_WP_000344797.1_398	0.408	0.464	0.296	0.464
lcl.NC_004741.1_cds_WP_001132484.1_399	0.537778	0.585714	0.399048	0.628571
lcl.NC_004741.1_cds_WP_011069267.1_400	0.536851	0.640704	0.429648	0.540201
lcl.NC_004741.1_cds_WP_000101737.1_401	0.453704	0.564815	0.361111	0.435185
lcl.NC_004741.1_cds_WP_000177726.1_402	0.519179	0.578947	0.357716	0.620874
lcl.NC_004741.1_cds_WP_000051152.1_403	0.469136	0.648148	0.259259	0.5
lcl.NC_004741.1_cds_WP_000844882.1_404	0.590909	0.732955	0.460227	0.579545
lcl.NC_004741.1_cds_WP_001188905.1_405	0.521164	0.515873	0.404762	0.642857
lcl.NC_004741.1_cds_WP_005052987.1_406	0.536232	0.641304	0.375	0.592391
lcl.NC_004741.1_cds_WP_000122039.1_407	0.574766	0.674455	0.429907	0.619938
lcl.NC_004741.1_cds_WP_000467098.1_408	0.524242	0.636364	0.345455	0.590909
lcl.NC_004741.1_cds_WP_001195025.1_409	0.574257	0.653465	0.450495	0.618812
lcl.NC_004741.1_cds_WP_000678191.1_410	0.5264	0.6112	0.352	0.616
lcl.NC_004741.1_cds_WP_001220235.1_411	0.516279	0.660465	0.362791	0.525581
lcl.NC_004741.1_cds_WP_001250094.1_412	0.543095	0.632399	0.429907	0.566978
lcl.NC_004741.1_cds_S_RS02255_413	0.5125	0.584375	0.421875	0.53125
lcl.NC_004741.1_cds_WP_000671585.1_414	0.521073	0.577011	0.397701	0.588506
lcl.NC_004741.1_cds_WP_000546255.1_415	0.550984	0.644007	0.397138	0.611807
lcl.NC_004741.1_cds_WP_001251629.1_416	0.523342	0.552826	0.434889	0.58231
lcl.NC_004741.1_cds_WP_000771736.1_417	0.507562	0.595281	0.366606	0.560799
lcl.NC_004741.1_cds_WP_000186631.1_418	0.508333	0.6375	0.3625	0.525
lcl.NC_004741.1_cds_WP_000365173.1_419	0.54088	0.622642	0.373585	0.626415
lcl.NC_004741.1_cds_WP_005066557.1_420	0.453216	0.587719	0.333333	0.438596
lcl.NC_004741.1_cds_WP_000083887.1_421	0.578443	0.65988	0.457485	0.617964
lcl.NC_004741.1_cds_WP_000883028.1_422	0.533762	0.62701	0.424437	0.549839
lcl.NC_004741.1_cds_WP_000982149.1_423	0.531323	0.535963	0.401392	0.656613
lcl.NC_004741.1_cds_S_RS28960_424	0.469388	0.393939	0.454545	0.5625
lcl.NC_004741.1_cds_WP_001026747.1_425	0.585784	0.632353	0.397059	0.727941
lcl.NC_004741.1_cds_WP_000970323.1_426	0.575163	0.633987	0.437908	0.653595
lcl.NC_004741.1_cds_WP_000904502.1_427	0.523965	0.578431	0.388889	0.604575
lcl.NC_004741.1_cds_WP_001157548.1_428	0.454277	0.548673	0.336283	0.477876
lcl.NC_004741.1_cds_WP_005052963.1_429	0.462821	0.465385	0.365385	0.557692
lcl.NC_004741.1_cds_WP_005052961.1_430	0.561404	0.677193	0.336842	0.670175
lcl.NC_004741.1_cds_WP_000148969.1_431	0.537037	0.574074	0.433333	0.603704
lcl.NC_004741.1_cds_S_RS02345_432	0.52809	0.442308	0.495192	0.647343
lcl.NC_004741.1_cds_WP_001110573.1_433	0.56623	0.69869	0.39738	0.60262
lcl.NC_004741.1_cds_S_RS02355_434	0.576987	0.647643	0.436025	0.647205
lcl.NC_004741.1_cds_WP_001157940.1_435	0.546119	0.676712	0.408219	0.553425
lcl.NC_004741.1_cds_WP_000460136.1_436	0.516721	0.556634	0.436893	0.556634
lcl.NC_004741.1_cds_WP_000776388.1_437	0.513458	0.639752	0.341615	0.559006
lcl.NC_004741.1_cds_WP_000141273.1_438	0.528186	0.606618	0.430147	0.547794
lcl.NC_004741.1_cds_WP_001096884.1_439	0.530864	0.639731	0.405724	0.547138
lcl.NC_004741.1_cds_S_RS02385_440	0.469534	0.602151	0.408602	0.397849
lcl.NC_004741.1_cds_WP_227804309.1_441	0.525036	0.55794	0.424893	0.592275
lcl.NC_004741.1_cds_S_RS02395_442	0.463566	0.562791	0.362791	0.465116
lcl.NC_004741.1_cds_WP_024259180.1_443	0.516626	0.581509	0.423358	0.545012
lcl.NC_004741.1_cds_S_RS02405_444	0.564815	0.652778	0.518519	0.523148
lcl.NC_004741.1_cds_WP_000855389.1_445	0.571588	0.674497	0.45302	0.587248
lcl.NC_004741.1_cds_WP_000815547.1_446	0.562734	0.646067	0.421348	0.620787
lcl.NC_004741.1_cds_WP_005052935.1_447	0.594118	0.676471	0.458824	0.647059
lcl.NC_004741.1_cds_WP_000212252.1_448	0.539419	0.647303	0.385892	0.585062
lcl.NC_004741.1_cds_WP_000255996.1_449	0.476768	0.539394	0.339394	0.551515
lcl.NC_004741.1_cds_WP_000912357.1_450	0.547619	0.632035	0.376623	0.634199
lcl.NC_004741.1_cds_WP_001143523.1_451	0.52549	0.523529	0.464706	0.588235
lcl.NC_004741.1_cds_WP_000190288.1_452	0.549296	0.633803	0.43662	0.577465
lcl.NC_004741.1_cds_WP_000729155.1_453	0.545559	0.657439	0.411765	0.567474
lcl.NC_004741.1_cds_WP_005052927.1_454	0.443831	0.508287	0.475138	0.348066
lcl.NC_004741.1_cds_WP_000988387.1_455	0.431457	0.463203	0.38961	0.441558
lcl.NC_004741.1_cds_WP_000701358.1_456	0.431599	0.462428	0.427746	0.404624
lcl.NC_004741.1_cds_WP_223368647.1_457	0.530758	0.55794	0.437768	0.596567
lcl.NC_004741.1_cds_S_RS02480_458	0.399061	0.43662	0.295775	0.464789
lcl.NC_004741.1_cds_WP_001177456.1_459	0.454068	0.417323	0.366142	0.57874
lcl.NC_004741.1_cds_WP_001224555.1_460	0.517396	0.575758	0.427609	0.548822
lcl.NC_004741.1_cds_S_RS02500_461	0.549006	0.60202	0.485859	0.559151
lcl.NC_004741.1_cds_S_RS02505_462	0.521001	0.591153	0.380697	0.591153
lcl.NC_004741.1_cds_WP_000253793.1_463	0.519058	0.586279	0.370062	0.600832
lcl.NC_004741.1_cds_WP_000770949.1_464	0.54386	0.618421	0.337719	0.675439
lcl.NC_004741.1_cds_WP_000074263.1_465	0.518438	0.583514	0.40564	0.566161
lcl.NC_004741.1_cds_WP_000709873.1_466	0.45045	0.513514	0.324324	0.513514
lcl.NC_004741.1_cds_S_RS02530_467	0.5375	0.579167	0.425	0.608333
lcl.NC_004741.1_cds_S_RS02535_468	0.501558	0.542056	0.429907	0.53271
lcl.NC_004741.1_cds_S_RS02540_469	0.542149	0.54703	0.563275	0.516129
lcl.NC_004741.1_cds_WP_075319791.1_470	0.427256	0.513812	0.403315	0.364641
lcl.NC_004741.1_cds_S_RS02555_471	0.532182	0.527059	0.501176	0.568396
lcl.NC_004741.1_cds_S_RS02565_472	0.591522	0.653179	0.473988	0.647399
lcl.NC_004741.1_cds_WP_000573972.1_473	0.554389	0.60687	0.406489	0.649809
lcl.NC_004741.1_cds_WP_000786330.1_474	0.527233	0.54902	0.392157	0.640523
lcl.NC_004741.1_cds_WP_001153148.1_475	0.47516	0.524038	0.362981	0.538462
lcl.NC_004741.1_cds_WP_000351490.1_476	0.513761	0.605505	0.380734	0.555046
lcl.NC_004741.1_cds_WP_000360957.1_477	0.468835	0.544715	0.333333	0.528455
lcl.NC_004741.1_cds_WP_000682518.1_478	0.506024	0.53012	0.373494	0.614458
lcl.NC_004741.1_cds_WP_001130650.1_479	0.524576	0.603217	0.402145	0.568365
lcl.NC_004741.1_cds_S_RS25015_480	0.441606	0.452954	0.420131	0.451754
lcl.NC_004741.1_cds_WP_000956463.1_481	0.490196	0.54902	0.333333	0.588235
lcl.NC_004741.1_cds_WP_000956465.1_482	0.470588	0.54902	0.294118	0.568627
lcl.NC_004741.1_cds_WP_001506608.1_483	0.486312	0.584541	0.400966	0.47343
lcl.NC_004741.1_cds_WP_001034886.1_484	0.541722	0.546185	0.447122	0.631861
lcl.NC_004741.1_cds_WP_000125827.1_485	0.54281	0.625935	0.461347	0.541147
lcl.NC_004741.1_cds_WP_000885782.1_486	0.552511	0.589041	0.465753	0.60274
lcl.NC_004741.1_cds_WP_000077741.1_487	0.565003	0.666927	0.449298	0.578783
lcl.NC_004741.1_cds_WP_225620329.1_488	0.527897	0.55794	0.433476	0.592275
lcl.NC_004741.1_cds_S_RS27515_489	0.441799	0.515873	0.34127	0.468254
lcl.NC_004741.1_cds_WP_000140641.1_490	0.53799	0.639706	0.441176	0.533088
lcl.NC_004741.1_cds_WP_000640962.1_491	0.584089	0.586103	0.477341	0.688822
lcl.NC_004741.1_cds_WP_001298899.1_492	0.60796	0.668657	0.510448	0.644776
lcl.NC_004741.1_cds_WP_001041804.1_493	0.570965	0.586375	0.472019	0.654501
lcl.NC_004741.1_cds_WP_001234333.1_494	0.560084	0.636364	0.432602	0.611285
lcl.NC_004741.1_cds_S_RS02695_495	0.563776	0.630102	0.464286	0.596939
lcl.NC_004741.1_cds_WP_000026773.1_496	0.563004	0.642458	0.437616	0.608939
lcl.NC_004741.1_cds_WP_001007128.1_497	0.550117	0.611888	0.374126	0.664336
lcl.NC_004741.1_cds_WP_000347671.1_498	0.575636	0.638554	0.453815	0.634538
lcl.NC_004741.1_cds_WP_000637935.1_499	0.577295	0.666667	0.456522	0.608696
lcl.NC_004741.1_cds_WP_001043137.1_500	0.57075	0.596866	0.430199	0.685185
lcl.NC_004741.1_cds_WP_000460431.1_501	0.520202	0.590909	0.393939	0.575758
lcl.NC_004741.1_cds_WP_001120449.1_502	0.556474	0.663912	0.418733	0.586777
lcl.NC_004741.1_cds_WP_000183927.1_503	0.537468	0.620155	0.418605	0.573643
lcl.NC_004741.1_cds_S_RS02740_504	0.462745	0.564706	0.364706	0.458824
lcl.NC_004741.1_cds_WP_000747032.1_505	0.519658	0.538462	0.448718	0.571795
lcl.NC_004741.1_cds_S_RS28965_506	0.471545	0.560976	0.341463	0.512195
lcl.NC_004741.1_cds_S_RS25035_507	0.476608	0.52924	0.400585	0.5
lcl.NC_004741.1_cds_WP_085949497.1_508	0.505657	0.571802	0.409922	0.535248
lcl.NC_004741.1_cds_S_RS25040_509	0.455882	0.514706	0.397059	0.455882
lcl.NC_004741.1_cds_WP_000002440.1_510	0.386489	0.445183	0.312292	0.401993
lcl.NC_004741.1_cds_WP_005052888.1_511	0.468541	0.53012	0.365462	0.51004
lcl.NC_004741.1_cds_WP_000052796.1_512	0.498227	0.569149	0.393617	0.531915
lcl.NC_004741.1_cds_WP_005052887.1_513	0.527458	0.597701	0.396552	0.588123
lcl.NC_004741.1_cds_WP_000276167.1_514	0.501166	0.678322	0.34965	0.475524
lcl.NC_004741.1_cds_WP_000646166.1_515	0.504439	0.62954	0.411622	0.472155
lcl.NC_004741.1_cds_WP_000796528.1_516	0.444444	0.5	0.266667	0.566667
lcl.NC_004741.1_cds_WP_000089731.1_517	0.547445	0.671533	0.394161	0.576642
lcl.NC_004741.1_cds_WP_005052886.1_518	0.510533	0.572491	0.479554	0.479554
lcl.NC_004741.1_cds_S_RS02825_519	0.507177	0.454918	0.52459	0.542094
lcl.NC_004741.1_cds_WP_000062461.1_520	0.550626	0.614334	0.477816	0.559727
lcl.NC_004741.1_cds_S_RS02835_521	0.586207	0.630435	0.5	0.628415
lcl.NC_004741.1_cds_WP_005052882.1_522	0.560339	0.65362	0.428571	0.598826
lcl.NC_004741.1_cds_WP_005052881.1_523	0.573157	0.686469	0.425743	0.607261
lcl.NC_004741.1_cds_WP_000700701.1_524	0.555556	0.666667	0.393939	0.606061
lcl.NC_004741.1_cds_WP_000467686.1_525	0.508026	0.566572	0.396601	0.560907
lcl.NC_004741.1_cds_S_RS28970_526	0.367521	0.435897	0.179487	0.487179
lcl.NC_004741.1_cds_WP_225620329.1_527	0.527897	0.55794	0.433476	0.592275
lcl.NC_004741.1_cds_WP_005105135.1_528	0.47479	0.508403	0.478992	0.436975
lcl.NC_004741.1_cds_WP_005049371.1_529	0.512821	0.59707	0.384615	0.556777
lcl.NC_004741.1_cds_WP_000891695.1_530	0.537299	0.620397	0.390935	0.600567
lcl.NC_004741.1_cds_WP_000604036.1_531	0.53913	0.569565	0.482609	0.565217
lcl.NC_004741.1_cds_WP_000101994.1_532	0.510336	0.616279	0.434109	0.48062
lcl.NC_004741.1_cds_WP_000891515.1_533	0.413333	0.54	0.26	0.44
lcl.NC_004741.1_cds_WP_001147439.1_534	0.525982	0.631179	0.395437	0.551331
lcl.NC_004741.1_cds_WP_000096899.1_535	0.520027	0.621181	0.393075	0.545825
lcl.NC_004741.1_cds_WP_001265430.1_536	0.542773	0.616519	0.40118	0.610619
lcl.NC_004741.1_cds_WP_000191505.1_537	0.553009	0.60745	0.441261	0.610315
lcl.NC_004741.1_cds_WP_000053437.1_538	0.529156	0.631854	0.396867	0.558747
lcl.NC_004741.1_cds_WP_000931389.1_539	0.555235	0.622478	0.429395	0.613833
lcl.NC_004741.1_cds_WP_001295305.1_540	0.5166	0.61753	0.366534	0.565737
lcl.NC_004741.1_cds_WP_001109193.1_541	0.512821	0.598291	0.393162	0.547009
lcl.NC_004741.1_cds_WP_000784351.1_542	0.501312	0.551181	0.456693	0.496063
lcl.NC_004741.1_cds_WP_000951294.1_543	0.528662	0.630573	0.39172	0.563694
lcl.NC_004741.1_cds_WP_000345410.1_544	0.483333	0.475	0.358333	0.616667
lcl.NC_004741.1_cds_WP_000115308.1_545	0.501916	0.617816	0.416667	0.471264
lcl.NC_004741.1_cds_WP_000097586.1_546	0.493687	0.564394	0.412879	0.503788
lcl.NC_004741.1_cds_WP_001295306.1_547	0.51341	0.597701	0.373563	0.568966
lcl.NC_004741.1_cds_WP_001295307.1_548	0.531323	0.62413	0.473318	0.49652
lcl.NC_004741.1_cds_WP_000030694.1_549	0.522544	0.654589	0.47343	0.439614
lcl.NC_004741.1_cds_WP_000090097.1_550	0.517483	0.615385	0.370629	0.566434
lcl.NC_004741.1_cds_WP_000131314.1_551	0.500722	0.558442	0.385281	0.558442
lcl.NC_004741.1_cds_WP_001098384.1_552	0.496296	0.607407	0.37037	0.511111
lcl.NC_004741.1_cds_WP_000034602.1_553	0.5	0.530612	0.387755	0.581633
lcl.NC_004741.1_cds_WP_000270282.1_554	0.517544	0.578947	0.447368	0.526316
lcl.NC_004741.1_cds_WP_000568274.1_555	0.537719	0.552632	0.413158	0.647368
lcl.NC_004741.1_cds_WP_005049381.1_556	0.527725	0.558317	0.40153	0.623327
lcl.NC_004741.1_cds_WP_000648943.1_557	0.494685	0.566059	0.379271	0.538724
lcl.NC_004741.1_cds_WP_001054875.1_558	0.548252	0.602504	0.464789	0.577465
lcl.NC_004741.1_cds_S_RS03060_559	0.473759	0.591489	0.319149	0.510638
lcl.NC_004741.1_cds_WP_000025451.1_560	0.528736	0.582759	0.455172	0.548276
lcl.NC_004741.1_cds_WP_001048602.1_561	0.547558	0.683805	0.390746	0.568123
lcl.NC_004741.1_cds_WP_000099824.1_562	0.559113	0.662562	0.41133	0.603448
lcl.NC_004741.1_cds_WP_001181461.1_563	0.55389	0.631692	0.392934	0.637045
lcl.NC_004741.1_cds_WP_001235263.1_564	0.520223	0.548117	0.414226	0.598326
lcl.NC_004741.1_cds_WP_000775536.1_565	0.560838	0.648557	0.438031	0.595925
lcl.NC_004741.1_cds_WP_000254365.1_566	0.511494	0.534483	0.344828	0.655172
lcl.NC_004741.1_cds_WP_000263349.1_567	0.491358	0.525926	0.377778	0.57037
lcl.NC_004741.1_cds_WP_001305582.1_568	0.342593	0.361111	0.388889	0.277778
lcl.NC_004741.1_cds_WP_000785821.1_569	0.499221	0.553738	0.397196	0.546729
lcl.NC_004741.1_cds_WP_000472417.1_570	0.47619	0.566138	0.412698	0.449735
lcl.NC_004741.1_cds_WP_005049401.1_571	0.493902	0.526829	0.42561	0.529268
lcl.NC_004741.1_cds_WP_000143529.1_572	0.494536	0.561475	0.401639	0.520492
lcl.NC_004741.1_cds_S_RS27530_573	0.437326	0.431755	0.409471	0.470752
lcl.NC_004741.1_cds_WP_001297246.1_574	0.561605	0.604585	0.464183	0.616046
lcl.NC_004741.1_cds_WP_001114016.1_575	0.526515	0.617424	0.401515	0.560606
lcl.NC_004741.1_cds_WP_000687152.1_576	0.572789	0.673469	0.465306	0.579592
lcl.NC_004741.1_cds_S_RS03160_577	0.551983	0.630225	0.440514	0.585209
lcl.NC_004741.1_cds_WP_001188346.1_578	0.572298	0.671233	0.456621	0.589041
lcl.NC_004741.1_cds_WP_000798874.1_579	0.533602	0.620968	0.427419	0.552419
lcl.NC_004741.1_cds_WP_001032694.1_580	0.523617	0.546559	0.408907	0.615385
lcl.NC_004741.1_cds_WP_000207079.1_581	0.53277	0.600423	0.437632	0.560254
lcl.NC_004741.1_cds_WP_001053303.1_582	0.498039	0.641176	0.347059	0.505882
lcl.NC_004741.1_cds_WP_000807562.1_583	0.534722	0.604167	0.40625	0.59375
lcl.NC_004741.1_cds_WP_025715253.1_584	0.291339	0.385827	0.307087	0.181102
lcl.NC_004741.1_cds_WP_000390555.1_585	0.572483	0.627989	0.45527	0.63419
lcl.NC_004741.1_cds_S_RS03205_586	0.539216	0.529412	0.411765	0.676471
lcl.NC_004741.1_cds_S_RS03210_587	0.527897	0.566524	0.44206	0.575107
lcl.NC_004741.1_cds_WP_000424924.1_588	0.516908	0.536232	0.434783	0.57971
lcl.NC_004741.1_cds_WP_001365534.1_589	0.511111	0.566667	0.333333	0.633333
lcl.NC_004741.1_cds_WP_000730110.1_590	0.545998	0.577061	0.433692	0.62724
lcl.NC_004741.1_cds_S_RS03230_591	0.569389	0.601027	0.505137	0.602058
lcl.NC_004741.1_cds_WP_000016100.1_592	0.546248	0.602094	0.460733	0.575916
lcl.NC_004741.1_cds_S_RS03240_593	0.577024	0.52349	0.55481	0.652856
lcl.NC_004741.1_cds_S_RS03245_594	0.574344	0.563319	0.50655	0.653509
lcl.NC_004741.1_cds_WP_005049430.1_595	0.340741	0.311111	0.377778	0.333333
lcl.NC_004741.1_cds_WP_001312672.1_596	0.380952	0.371429	0.314286	0.457143
lcl.NC_004741.1_cds_S_RS03255_597	0.491356	0.544338	0.41337	0.516393
lcl.NC_004741.1_cds_WP_000075816.1_598	0.503788	0.502273	0.440909	0.568182
lcl.NC_004741.1_cds_WP_005049438.1_599	0.552712	0.625229	0.420475	0.612431
lcl.NC_004741.1_cds_WP_000848387.1_600	0.5	0.538462	0.401099	0.56044
lcl.NC_004741.1_cds_WP_000773301.1_601	0.508497	0.662745	0.360784	0.501961
lcl.NC_004741.1_cds_WP_001300829.1_602	0.530612	0.663265	0.367347	0.561224
lcl.NC_004741.1_cds_WP_001018618.1_603	0.485876	0.610169	0.350282	0.497175
lcl.NC_004741.1_cds_WP_001406816.1_604	0.402299	0.413793	0.448276	0.344828
lcl.NC_004741.1_cds_WP_000131702.1_605	0.480984	0.644295	0.315436	0.483221
lcl.NC_004741.1_cds_WP_011110552.1_606	0.492355	0.587156	0.366972	0.522936
lcl.NC_004741.1_cds_WP_001258826.1_607	0.513859	0.511727	0.430704	0.599147
lcl.NC_004741.1_cds_WP_001287126.1_608	0.524324	0.585586	0.381982	0.605405
lcl.NC_004741.1_cds_WP_001023095.1_609	0.548536	0.607088	0.423729	0.614792
lcl.NC_004741.1_cds_WP_001237077.1_610	0.486891	0.565543	0.370787	0.524345
lcl.NC_004741.1_cds_WP_000271152.1_611	0.519582	0.600522	0.402089	0.556136
lcl.NC_004741.1_cds_WP_000187594.1_612	0.529075	0.624079	0.388206	0.574939
lcl.NC_004741.1_cds_S_RS27540_613	0.531208	0.573705	0.418327	0.601594
lcl.NC_004741.1_cds_S_RS29320_614	0.525253	0.545455	0.484848	0.545455
lcl.NC_004741.1_cds_WP_000337052.1_615	0.515916	0.605405	0.376577	0.565766
lcl.NC_004741.1_cds_WP_000184591.1_616	0.560374	0.647959	0.431122	0.602041
lcl.NC_004741.1_cds_WP_000162739.1_617	0.540351	0.602105	0.387368	0.631579
lcl.NC_004741.1_cds_WP_001018040.1_618	0.540826	0.642651	0.371758	0.608069
lcl.NC_004741.1_cds_WP_000084469.1_619	0.514957	0.653846	0.307692	0.583333
lcl.NC_004741.1_cds_WP_001278605.1_620	0.516496	0.62116	0.317406	0.610922
lcl.NC_004741.1_cds_WP_000344846.1_621	0.556855	0.57115	0.440546	0.658869
lcl.NC_004741.1_cds_WP_001177084.1_622	0.487349	0.554455	0.359736	0.547855
lcl.NC_004741.1_cds_WP_000020953.1_623	0.530364	0.526316	0.404858	0.659919
lcl.NC_004741.1_cds_WP_000272830.1_624	0.502222	0.488889	0.395556	0.622222
lcl.NC_004741.1_cds_WP_000631382.1_625	0.523416	0.607438	0.338843	0.623967
lcl.NC_004741.1_cds_WP_001207526.1_626	0.511752	0.61859	0.400641	0.516026
lcl.NC_004741.1_cds_S_RS03445_627	0.501496	0.567325	0.394973	0.54219
lcl.NC_004741.1_cds_WP_005049464.1_628	0.475207	0.572314	0.386364	0.466942
lcl.NC_004741.1_cds_WP_001030938.1_629	0.480226	0.533898	0.432203	0.474576
lcl.NC_004741.1_cds_WP_001035656.1_630	0.421622	0.497297	0.4	0.367568
lcl.NC_004741.1_cds_WP_000786582.1_631	0.485294	0.588235	0.37395	0.493697
lcl.NC_004741.1_cds_WP_000367140.1_632	0.451977	0.512712	0.427966	0.415254
lcl.NC_004741.1_cds_WP_000578172.1_633	0.46728	0.56135	0.377301	0.46319
lcl.NC_004741.1_cds_WP_001044870.1_634	0.519669	0.627329	0.335404	0.596273
lcl.NC_004741.1_cds_WP_001157892.1_635	0.533875	0.607433	0.380952	0.61324
lcl.NC_004741.1_cds_WP_001269672.1_636	0.525773	0.551546	0.438144	0.587629
lcl.NC_004741.1_cds_WP_000620544.1_637	0.525194	0.642442	0.377907	0.555233
lcl.NC_004741.1_cds_WP_000838889.1_638	0.498442	0.598131	0.378505	0.518692
lcl.NC_004741.1_cds_WP_001241888.1_639	0.506536	0.617647	0.382353	0.519608
lcl.NC_004741.1_cds_WP_001161664.1_640	0.509434	0.603774	0.330189	0.59434
lcl.NC_004741.1_cds_WP_000776101.1_641	0.583333	0.641026	0.448718	0.660256
lcl.NC_004741.1_cds_WP_000776197.1_642	0.52734	0.597792	0.402208	0.582019
lcl.NC_004741.1_cds_WP_000131719.1_643	0.518419	0.590297	0.374663	0.590297
lcl.NC_004741.1_cds_WP_001231405.1_644	0.574839	0.619835	0.539945	0.564738
lcl.NC_004741.1_cds_WP_001092085.1_645	0.492574	0.539604	0.381188	0.556931
lcl.NC_004741.1_cds_WP_000850550.1_646	0.462121	0.579545	0.306818	0.5
lcl.NC_004741.1_cds_WP_000284045.1_647	0.476636	0.602804	0.373832	0.453271
lcl.NC_004741.1_cds_WP_000378035.1_648	0.447589	0.522013	0.349057	0.471698
lcl.NC_004741.1_cds_WP_000042632.1_649	0.534161	0.630435	0.416149	0.555901
lcl.NC_004741.1_cds_WP_000503931.1_650	0.5	0.632353	0.352941	0.514706
lcl.NC_004741.1_cds_WP_005049482.1_651	0.534854	0.65019	0.43346	0.520913
lcl.NC_004741.1_cds_WP_000939741.1_652	0.489583	0.484375	0.453125	0.53125
lcl.NC_004741.1_cds_WP_000034825.1_653	0.438095	0.485714	0.385714	0.442857
lcl.NC_004741.1_cds_WP_005049488.1_654	0.468806	0.491979	0.427807	0.486631
lcl.NC_004741.1_cds_WP_000955063.1_655	0.511544	0.536797	0.415584	0.582251
lcl.NC_004741.1_cds_S_RS03595_656	0.520468	0.605263	0.438596	0.517544
lcl.NC_004741.1_cds_WP_000833599.1_657	0.443137	0.570588	0.370588	0.388235
lcl.NC_004741.1_cds_WP_014532185.1_658	0.464135	0.481013	0.493671	0.417722
lcl.NC_004741.1_cds_S_RS03605_659	0.500613	0.590074	0.426471	0.485294
lcl.NC_004741.1_cds_WP_094081558.1_660	0.498273	0.556995	0.432642	0.505181
lcl.NC_004741.1_cds_WP_011069283.1_661	0.532609	0.51087	0.456522	0.630435
lcl.NC_004741.1_cds_WP_000627468.1_662	0.532909	0.570064	0.410828	0.617834
lcl.NC_004741.1_cds_S_RS03630_663	0.530612	0.585366	0.435583	0.570552
lcl.NC_004741.1_cds_WP_000873153.1_664	0.537265	0.621622	0.410319	0.579853
lcl.NC_004741.1_cds_WP_000184977.1_665	0.545699	0.584677	0.459677	0.592742
lcl.NC_004741.1_cds_WP_000113500.1_666	0.539877	0.588957	0.437628	0.593047
lcl.NC_004741.1_cds_S_RS03655_667	0.491826	0.497959	0.444898	0.532787
lcl.NC_004741.1_cds_WP_148936977.1_668	0.544715	0.626829	0.456098	0.55122
lcl.NC_004741.1_cds_S_RS03670_669	0.472347	0.511211	0.394619	0.511211
lcl.NC_004741.1_cds_WP_001108106.1_670	0.511111	0.584314	0.447059	0.501961
lcl.NC_004741.1_cds_WP_000747032.1_671	0.518803	0.538462	0.448718	0.569231
lcl.NC_004741.1_cds_WP_128863664.1_672	0.575758	0.545455	0.563636	0.618182
lcl.NC_004741.1_cds_WP_011069285.1_673	0.421053	0.438596	0.426901	0.397661
lcl.NC_004741.1_cds_S_RS03705_674	0.516295	0.48329	0.542416	0.523196
lcl.NC_004741.1_cds_S_RS03710_675	0.44898	0.482993	0.380952	0.482993
lcl.NC_004741.1_cds_S_RS27545_676	0.505747	0.37931	0.482759	0.655172
lcl.NC_004741.1_cds_WP_094085495.1_677	0.496905	0.559682	0.432361	0.498674
lcl.NC_004741.1_cds_S_RS28520_678	0.495727	0.435897	0.512821	0.538462
lcl.NC_004741.1_cds_WP_001247854.1_679	0.503763	0.582258	0.395161	0.533871
lcl.NC_004741.1_cds_WP_000747032.1_680	0.519658	0.538462	0.448718	0.571795
lcl.NC_004741.1_cds_WP_000988183.1_681	0.505119	0.535836	0.433447	0.546075
lcl.NC_004741.1_cds_WP_000211324.1_682	0.524425	0.603448	0.415948	0.553879
lcl.NC_004741.1_cds_WP_001064799.1_683	0.5	0.662791	0.325581	0.511628
lcl.NC_004741.1_cds_WP_000111769.1_684	0.457711	0.567164	0.402985	0.402985
lcl.NC_004741.1_cds_WP_001204832.1_685	0.485564	0.543307	0.362205	0.551181
lcl.NC_004741.1_cds_WP_000839566.1_686	0.513889	0.5	0.458333	0.583333
lcl.NC_004741.1_cds_WP_005083349.1_687	0.474603	0.561905	0.366667	0.495238
lcl.NC_004741.1_cds_WP_001274722.1_688	0.511236	0.55618	0.477528	0.5
lcl.NC_004741.1_cds_S_RS28975_689	0.52381	0.571429	0.4375	0.5625
lcl.NC_004741.1_cds_WP_228355429.1_690	0.594771	0.588235	0.54902	0.647059
lcl.NC_004741.1_cds_WP_094081529.1_691	0.495682	0.559585	0.435233	0.492228
lcl.NC_004741.1_cds_S_RS03840_692	0.443366	0.524272	0.38835	0.417476
lcl.NC_004741.1_cds_S_RS03845_693	0.50778	0.564541	0.40902	0.549844
lcl.NC_004741.1_cds_WP_000259004.1_694	0.568627	0.661765	0.470588	0.573529
lcl.NC_004741.1_cds_S_RS03855_695	0.562735	0.62406	0.499058	0.564972
lcl.NC_004741.1_cds_WP_001254019.1_696	0.588977	0.681275	0.488048	0.59761
lcl.NC_004741.1_cds_WP_000256794.1_697	0.571839	0.612069	0.491379	0.612069
lcl.NC_004741.1_cds_WP_000522647.1_698	0.539359	0.638484	0.390671	0.588921
lcl.NC_004741.1_cds_WP_000201488.1_699	0.550388	0.689922	0.488372	0.472868
lcl.NC_004741.1_cds_WP_000348593.1_700	0.505291	0.587302	0.460317	0.468254
lcl.NC_004741.1_cds_WP_000677140.1_701	0.548718	0.615385	0.435897	0.594872
lcl.NC_004741.1_cds_WP_001079406.1_702	0.534826	0.604478	0.402985	0.597015
lcl.NC_004741.1_cds_WP_005047550.1_703	0.554656	0.578947	0.510121	0.574899
lcl.NC_004741.1_cds_WP_000478927.1_704	0.521964	0.596899	0.403101	0.565891
lcl.NC_004741.1_cds_WP_001161004.1_705	0.563636	0.627273	0.454545	0.609091
lcl.NC_004741.1_cds_WP_000371983.1_706	0.555884	0.642012	0.434911	0.59073
lcl.NC_004741.1_cds_WP_000447264.1_707	0.524242	0.581818	0.436364	0.554545
lcl.NC_004741.1_cds_WP_001152490.1_708	0.566524	0.579399	0.454936	0.665236
lcl.NC_004741.1_cds_WP_000194740.1_709	0.592742	0.645161	0.483871	0.649194
lcl.NC_004741.1_cds_WP_005105520.1_710	0.565972	0.671875	0.484375	0.541667
lcl.NC_004741.1_cds_WP_000515521.1_711	0.560057	0.575862	0.440517	0.663793
lcl.NC_004741.1_cds_WP_001230481.1_712	0.563333	0.555	0.495	0.64
lcl.NC_004741.1_cds_S_RS25135_713	0.548159	0.615711	0.503185	0.525532
lcl.NC_004741.1_cds_WP_000551132.1_714	0.535256	0.625	0.418269	0.5625
lcl.NC_004741.1_cds_S_RS03965_715	0.500851	0.561224	0.433673	0.507666
lcl.NC_004741.1_cds_S_RS27555_716	0.505747	0.62069	0.275862	0.62069
lcl.NC_004741.1_cds_S_RS28985_717	0.444444	0.518519	0.259259	0.555556
lcl.NC_004741.1_cds_WP_000767391.1_718	0.528302	0.610063	0.45283	0.522013
lcl.NC_004741.1_cds_WP_005048541.1_719	0.560465	0.616279	0.446512	0.618605
lcl.NC_004741.1_cds_WP_000951226.1_720	0.554275	0.610951	0.409222	0.642651
lcl.NC_004741.1_cds_WP_000118810.1_721	0.586147	0.680519	0.467532	0.61039
lcl.NC_004741.1_cds_WP_000246759.1_722	0.562169	0.694444	0.452381	0.539683
lcl.NC_004741.1_cds_WP_000044878.1_723	0.538348	0.59292	0.473451	0.548673
lcl.NC_004741.1_cds_WP_000042516.1_724	0.534619	0.636499	0.362018	0.605341
lcl.NC_004741.1_cds_WP_005048534.1_725	0.512651	0.607261	0.386139	0.544554
lcl.NC_004741.1_cds_WP_005048531.1_726	0.540404	0.612121	0.39697	0.612121
lcl.NC_004741.1_cds_WP_000084630.1_727	0.524366	0.608187	0.450292	0.51462
lcl.NC_004741.1_cds_WP_000080885.1_728	0.561728	0.623457	0.425926	0.635802
lcl.NC_004741.1_cds_WP_000598624.1_729	0.569106	0.707317	0.402439	0.597561
lcl.NC_004741.1_cds_WP_000852286.1_730	0.578366	0.655629	0.450331	0.629139
lcl.NC_004741.1_cds_WP_000373626.1_731	0.48227	0.446809	0.391489	0.608511
lcl.NC_004741.1_cds_WP_000446914.1_732	0.42577	0.441176	0.390756	0.445378
lcl.NC_004741.1_cds_WP_000045466.1_733	0.525601	0.526646	0.376176	0.673981
lcl.NC_004741.1_cds_WP_000650362.1_734	0.544283	0.647343	0.384058	0.601449
lcl.NC_004741.1_cds_WP_001113348.1_735	0.555118	0.653543	0.409449	0.602362
lcl.NC_004741.1_cds_WP_000871982.1_736	0.545012	0.627737	0.379562	0.627737
lcl.NC_004741.1_cds_WP_000469031.1_737	0.523939	0.528455	0.376694	0.666667
lcl.NC_004741.1_cds_WP_000070107.1_738	0.549383	0.55291	0.388889	0.706349
lcl.NC_004741.1_cds_WP_024260057.1_739	0.549223	0.604491	0.402418	0.64076
lcl.NC_004741.1_cds_WP_000743444.1_740	0.572289	0.692771	0.421687	0.60241
lcl.NC_004741.1_cds_WP_001296991.1_741	0.541667	0.571429	0.40625	0.647321
lcl.NC_004741.1_cds_WP_000007129.1_742	0.553645	0.658477	0.390663	0.611794
lcl.NC_004741.1_cds_S_RS29325_743	0.505051	0.606061	0.454545	0.454545
lcl.NC_004741.1_cds_WP_001145124.1_744	0.498965	0.57764	0.378882	0.540373
lcl.NC_004741.1_cds_WP_005048497.1_745	0.538819	0.624826	0.380753	0.610879
lcl.NC_004741.1_cds_WP_000386531.1_746	0.551402	0.638629	0.429907	0.58567
lcl.NC_004741.1_cds_WP_000443521.1_747	0.556169	0.621547	0.447514	0.599448
lcl.NC_004741.1_cds_WP_211180490.1_748	0.516667	0.5	0.65	0.4
lcl.NC_004741.1_cds_WP_000849301.1_749	0.505747	0.517241	0.494253	0.505747
lcl.NC_004741.1_cds_WP_000135439.1_750	0.509363	0.606742	0.483146	0.438202
lcl.NC_004741.1_cds_WP_000990151.1_751	0.519174	0.610619	0.380531	0.566372
lcl.NC_004741.1_cds_S_RS04145_752	0.536816	0.531343	0.473134	0.60597
lcl.NC_004741.1_cds_WP_014532194.1_753	0.538233	0.5902	0.429844	0.594655
lcl.NC_004741.1_cds_S_RS04155_754	0.53268	0.617647	0.470588	0.509804
lcl.NC_004741.1_cds_WP_000710620.1_755	0.521073	0.563218	0.471264	0.528736
lcl.NC_004741.1_cds_WP_001343936.1_756	0.539374	0.598706	0.433657	0.585761
lcl.NC_004741.1_cds_S_RS04170_757	0.535335	0.422438	0.631579	0.552011
lcl.NC_004741.1_cds_WP_000569086.1_758	0.543568	0.655602	0.33195	0.643154
lcl.NC_004741.1_cds_WP_001159065.1_759	0.536364	0.568182	0.413636	0.627273
lcl.NC_004741.1_cds_WP_000843867.1_760	0.485944	0.542169	0.341365	0.574297
lcl.NC_004741.1_cds_WP_000100800.1_761	0.492063	0.571429	0.339286	0.565476
lcl.NC_004741.1_cds_WP_005048475.1_762	0.532658	0.60473	0.466216	0.527027
lcl.NC_004741.1_cds_WP_120795379.1_763	0.409091	0.363636	0.409091	0.454545
lcl.NC_004741.1_cds_WP_001295296.1_764	0.513566	0.511628	0.465116	0.563953
lcl.NC_004741.1_cds_WP_001054680.1_765	0.484217	0.513258	0.375	0.564394
lcl.NC_004741.1_cds_WP_001001761.1_766	0.403101	0.395349	0.27907	0.534884
lcl.NC_004741.1_cds_WP_000091007.1_767	0.538462	0.660256	0.378205	0.576923
lcl.NC_004741.1_cds_WP_000056462.1_768	0.520107	0.55496	0.407507	0.597855
lcl.NC_004741.1_cds_WP_001056377.1_769	0.53203	0.596091	0.413681	0.586319
lcl.NC_004741.1_cds_WP_000961469.1_770	0.529818	0.596987	0.34275	0.649718
lcl.NC_004741.1_cds_WP_000168813.1_771	0.556082	0.630332	0.42654	0.611374
lcl.NC_004741.1_cds_WP_000114270.1_772	0.465686	0.573529	0.308824	0.514706
lcl.NC_004741.1_cds_WP_000209313.1_773	0.548294	0.623921	0.394575	0.626387
lcl.NC_004741.1_cds_WP_000576964.1_774	0.546667	0.613333	0.416667	0.61
lcl.NC_004741.1_cds_WP_000424888.1_775	0.544495	0.647059	0.434389	0.552036
lcl.NC_004741.1_cds_WP_000829250.1_776	0.558667	0.644	0.416	0.616
lcl.NC_004741.1_cds_WP_000397398.1_777	0.563107	0.650485	0.456311	0.582524
lcl.NC_004741.1_cds_WP_000513761.1_778	0.564182	0.658385	0.47205	0.562112
lcl.NC_004741.1_cds_WP_001120569.1_779	0.537393	0.657051	0.405449	0.549679
lcl.NC_004741.1_cds_WP_000090147.1_780	0.521118	0.549708	0.421053	0.592593
lcl.NC_004741.1_cds_WP_000967687.1_781	0.533116	0.579805	0.390879	0.628664
lcl.NC_004741.1_cds_WP_001236054.1_782	0.528509	0.575658	0.427632	0.582237
lcl.NC_004741.1_cds_S_RS04305_783	0.417414	0.489117	0.309859	0.453265
lcl.NC_004741.1_cds_WP_000086920.1_784	0.433409	0.48307	0.318284	0.498871
lcl.NC_004741.1_cds_WP_000049388.1_785	0.527149	0.638009	0.359729	0.58371
lcl.NC_004741.1_cds_WP_000497137.1_786	0.484375	0.585938	0.328125	0.539062
lcl.NC_004741.1_cds_S_RS04330_787	0.516592	0.564516	0.44086	0.544474
lcl.NC_004741.1_cds_WP_001295292.1_788	0.519936	0.607656	0.397129	0.555024
lcl.NC_004741.1_cds_S_RS04345_789	0.519792	0.56875	0.434375	0.55625
lcl.NC_004741.1_cds_WP_094081555.1_790	0.498273	0.562176	0.435233	0.497409
lcl.NC_004741.1_cds_S_RS04360_791	0.506024	0.506024	0.361446	0.650602
lcl.NC_004741.1_cds_WP_000450120.1_792	0.503294	0.577075	0.379447	0.55336
lcl.NC_004741.1_cds_WP_001612704.1_793	0.519263	0.552764	0.41206	0.592965
lcl.NC_004741.1_cds_WP_001180084.1_794	0.521597	0.550122	0.410758	0.603912
lcl.NC_004741.1_cds_WP_000605480.1_795	0.529825	0.684211	0.4	0.505263
lcl.NC_004741.1_cds_WP_000023563.1_796	0.455882	0.573529	0.308824	0.485294
lcl.NC_004741.1_cds_WP_000217851.1_797	0.544251	0.578164	0.486352	0.568238
lcl.NC_004741.1_cds_WP_001297003.1_798	0.510242	0.558659	0.402235	0.569832
lcl.NC_004741.1_cds_WP_001024865.1_799	0.511862	0.571174	0.38968	0.574733
lcl.NC_004741.1_cds_WP_000681108.1_800	0.489418	0.52381	0.436508	0.507937
lcl.NC_004741.1_cds_WP_001195240.1_801	0.449612	0.616279	0.348837	0.383721
lcl.NC_004741.1_cds_WP_001201557.1_802	0.5	0.625	0.354167	0.520833
lcl.NC_004741.1_cds_WP_000189129.1_803	0.522822	0.580913	0.423237	0.564315
lcl.NC_004741.1_cds_WP_000684352.1_804	0.555925	0.627907	0.445183	0.594684
lcl.NC_004741.1_cds_WP_000203025.1_805	0.484277	0.597484	0.320755	0.534591
lcl.NC_004741.1_cds_WP_000126079.1_806	0.507637	0.574124	0.374663	0.574124
lcl.NC_004741.1_cds_WP_000996021.1_807	0.550265	0.65873	0.367725	0.624339
lcl.NC_004741.1_cds_WP_001093858.1_808	0.506289	0.553459	0.361635	0.603774
lcl.NC_004741.1_cds_WP_001061675.1_809	0.553191	0.549645	0.471631	0.638298
lcl.NC_004741.1_cds_WP_000389260.1_810	0.521472	0.533742	0.392638	0.638037
lcl.NC_004741.1_cds_WP_001149748.1_811	0.546986	0.62234	0.425532	0.593085
lcl.NC_004741.1_cds_WP_005048400.1_812	0.456284	0.512295	0.368852	0.487705
lcl.NC_004741.1_cds_WP_000464491.1_813	0.527653	0.515695	0.390135	0.67713
lcl.NC_004741.1_cds_WP_001001691.1_814	0.542538	0.577406	0.422594	0.627615
lcl.NC_004741.1_cds_WP_000756561.1_815	0.489071	0.553279	0.360656	0.553279
lcl.NC_004741.1_cds_WP_000027205.1_816	0.526749	0.625514	0.382716	0.572016
lcl.NC_004741.1_cds_WP_001270662.1_817	0.540698	0.587209	0.482558	0.552326
lcl.NC_004741.1_cds_WP_005048392.1_818	0.331073	0.40339	0.29322	0.29661
lcl.NC_004741.1_cds_WP_001160722.1_819	0.533951	0.611111	0.462963	0.527778
lcl.NC_004741.1_cds_WP_001255158.1_820	0.559567	0.65343	0.425993	0.599278
lcl.NC_004741.1_cds_WP_005048387.1_821	0.54142	0.579882	0.426036	0.618343
lcl.NC_004741.1_cds_WP_001136527.1_822	0.548567	0.63522	0.410901	0.599581
lcl.NC_004741.1_cds_WP_000566370.1_823	0.56487	0.661677	0.422156	0.610778
lcl.NC_004741.1_cds_WP_000815381.1_824	0.536358	0.61082	0.413613	0.584642
lcl.NC_004741.1_cds_WP_000178634.1_825	0.553148	0.597523	0.464396	0.597523
lcl.NC_004741.1_cds_WP_000458767.1_826	0.544465	0.624319	0.402904	0.606171
lcl.NC_004741.1_cds_WP_005048376.1_827	0.484444	0.546667	0.383333	0.523333
lcl.NC_004741.1_cds_WP_088895425.1_828	0.542276	0.62439	0.453659	0.54878
lcl.NC_004741.1_cds_WP_001298299.1_829	0.520115	0.594828	0.487069	0.478448
lcl.NC_004741.1_cds_WP_223368647.1_830	0.529328	0.55794	0.437768	0.592275
lcl.NC_004741.1_cds_WP_000599806.1_831	0.529234	0.627486	0.415913	0.544304
lcl.NC_004741.1_cds_WP_005067329.1_832	0.503657	0.561129	0.410658	0.539185
lcl.NC_004741.1_cds_WP_000746446.1_833	0.53405	0.645161	0.373656	0.583333
lcl.NC_004741.1_cds_WP_000188161.1_834	0.541346	0.6302	0.405239	0.588598
lcl.NC_004741.1_cds_WP_000410785.1_835	0.484444	0.586667	0.386667	0.48
lcl.NC_004741.1_cds_WP_001406719.1_836	0.386667	0.52	0.32	0.32
lcl.NC_004741.1_cds_WP_000520781.1_837	0.451713	0.551402	0.299065	0.504673
lcl.NC_004741.1_cds_WP_000934033.1_838	0.525692	0.635046	0.368906	0.573123
lcl.NC_004741.1_cds_WP_001040187.1_839	0.484018	0.520548	0.356164	0.575342
lcl.NC_004741.1_cds_WP_001241678.1_840	0.539007	0.617021	0.459574	0.540426
lcl.NC_004741.1_cds_WP_001202220.1_841	0.534843	0.637631	0.425087	0.541812
lcl.NC_004741.1_cds_WP_001043574.1_842	0.532541	0.645161	0.431239	0.521222
lcl.NC_004741.1_cds_WP_000537402.1_843	0.534161	0.608696	0.42236	0.571429
lcl.NC_004741.1_cds_WP_000228473.1_844	0.474747	0.618182	0.339394	0.466667
lcl.NC_004741.1_cds_WP_000077081.1_845	0.53934	0.680566	0.434103	0.503351
lcl.NC_004741.1_cds_WP_001295343.1_846	0.509804	0.539216	0.411765	0.578431
lcl.NC_004741.1_cds_WP_000067746.1_847	0.53125	0.636161	0.448661	0.508929
lcl.NC_004741.1_cds_WP_000886683.1_848	0.527456	0.658933	0.382831	0.540603
lcl.NC_004741.1_cds_WP_000850244.1_849	0.525153	0.573006	0.433129	0.569325
lcl.NC_004741.1_cds_WP_000213098.1_850	0.516181	0.548544	0.456311	0.543689
lcl.NC_004741.1_cds_WP_000534651.1_851	0.55303	0.587121	0.443182	0.628788
lcl.NC_004741.1_cds_WP_000165870.1_852	0.457735	0.555024	0.382775	0.435407
lcl.NC_004741.1_cds_WP_000109301.1_853	0.517842	0.535248	0.422976	0.5953
lcl.NC_004741.1_cds_WP_005051091.1_854	0.502222	0.582222	0.44	0.484444
lcl.NC_004741.1_cds_WP_005048975.1_855	0.547009	0.529915	0.521368	0.589744
lcl.NC_004741.1_cds_WP_005063916.1_856	0.52372	0.610487	0.404494	0.55618
lcl.NC_004741.1_cds_S_RS25195_857	0.514815	0.533333	0.444444	0.566667
lcl.NC_004741.1_cds_S_RS29330_858	0.495935	0.52439	0.414634	0.54878
lcl.NC_004741.1_cds_WP_000747032.1_859	0.518803	0.538462	0.448718	0.569231
lcl.NC_004741.1_cds_S_RS27580_860	0.477477	0.459459	0.486486	0.486486
lcl.NC_004741.1_cds_WP_000228005.1_861	0.512027	0.546392	0.453608	0.536082
lcl.NC_004741.1_cds_S_RS04745_862	0.5	0.564103	0.371795	0.564103
lcl.NC_004741.1_cds_WP_094081518.1_863	0.497409	0.556995	0.432642	0.502591
lcl.NC_004741.1_cds_S_RS04760_864	0.504065	0.593496	0.422764	0.495935
lcl.NC_004741.1_cds_WP_000687442.1_865	0.392361	0.479167	0.302083	0.395833
lcl.NC_004741.1_cds_S_RS04770_866	0.509677	0.384615	0.519231	0.627451
lcl.NC_004741.1_cds_WP_029716636.1_867	0.490991	0.536036	0.391892	0.545045
lcl.NC_004741.1_cds_WP_005048249.1_868	0.45098	0.554622	0.361345	0.436975
lcl.NC_004741.1_cds_WP_001118167.1_869	0.513002	0.595745	0.41844	0.524823
lcl.NC_004741.1_cds_S_RS04790_870	0.542169	0.590361	0.385542	0.650602
lcl.NC_004741.1_cds_S_RS04795_871	0.493573	0.6	0.459459	0.420849
lcl.NC_004741.1_cds_WP_000702036.1_872	0.529551	0.652482	0.404255	0.531915
lcl.NC_004741.1_cds_WP_000912291.1_873	0.495614	0.631579	0.434211	0.421053
lcl.NC_004741.1_cds_S_RS04810_874	0.452323	0.423358	0.544118	0.389706
lcl.NC_004741.1_cds_WP_001091985.1_875	0.487179	0.442308	0.480769	0.538462
lcl.NC_004741.1_cds_WP_001005968.1_876	0.504902	0.691176	0.411765	0.411765
lcl.NC_004741.1_cds_WP_094081542.1_877	0.543902	0.626829	0.453659	0.55122
lcl.NC_004741.1_cds_S_RS04835_878	0.5	0.441696	0.526502	0.531915
lcl.NC_004741.1_cds_S_RS29460_879	0.404255	0.425532	0.351064	0.43617
lcl.NC_004741.1_cds_S_RS29000_880	0.393162	0.435897	0.307692	0.435897
lcl.NC_004741.1_cds_WP_094105672.1_881	0.499136	0.559585	0.430052	0.507772
lcl.NC_004741.1_cds_S_RS04850_882	0.499203	0.61244	0.382775	0.502392
lcl.NC_004741.1_cds_S_RS04855_883	0.36	0.432836	0.313433	0.333333
lcl.NC_004741.1_cds_S_RS25225_884	0.499136	0.512953	0.46114	0.523316
lcl.NC_004741.1_cds_WP_005061679.1_885	0.532362	0.635922	0.417476	0.543689
lcl.NC_004741.1_cds_WP_011110560.1_886	0.464149	0.546798	0.387521	0.458128
lcl.NC_004741.1_cds_S_RS25230_887	0.4	0.5	0.366667	0.333333
lcl.NC_004741.1_cds_WP_000815445.1_888	0.546185	0.64759	0.39759	0.593373
lcl.NC_004741.1_cds_S_RS04890_889	0.4413	0.496855	0.367925	0.45912
lcl.NC_004741.1_cds_WP_000723623.1_890	0.487179	0.57265	0.45584	0.433048
lcl.NC_004741.1_cds_WP_001036463.1_891	0.494421	0.493724	0.401674	0.587866
lcl.NC_004741.1_cds_WP_000593940.1_892	0.513984	0.558459	0.41403	0.569464
lcl.NC_004741.1_cds_WP_001091542.1_893	0.531931	0.591121	0.457944	0.546729
lcl.NC_004741.1_cds_S_RS04915_894	0.446921	0.503185	0.436306	0.401274
lcl.NC_004741.1_cds_WP_094105060.1_895	0.494819	0.554404	0.430052	0.5
lcl.NC_004741.1_cds_S_RS24640_896	0.472868	0.581395	0.418605	0.418605
lcl.NC_004741.1_cds_S_RS04930_897	0.465986	0.55102	0.44898	0.397959
lcl.NC_004741.1_cds_WP_005051091.1_898	0.502222	0.582222	0.44	0.484444
lcl.NC_004741.1_cds_WP_005048975.1_899	0.547009	0.529915	0.521368	0.589744
lcl.NC_004741.1_cds_S_RS04945_900	0.505051	0.618182	0.418182	0.478788
lcl.NC_004741.1_cds_WP_171525780.1_901	0.542387	0.632099	0.451852	0.54321
lcl.NC_004741.1_cds_WP_000638232.1_902	0.529101	0.539683	0.333333	0.714286
lcl.NC_004741.1_cds_S_RS04965_903	0.45098	0.544118	0.367647	0.441176
lcl.NC_004741.1_cds_S_RS04970_904	0.465278	0.479167	0.479167	0.4375
lcl.NC_004741.1_cds_WP_232046042.1_905	0.526466	0.55794	0.429185	0.592275
lcl.NC_004741.1_cds_S_RS04980_906	0.462532	0.589147	0.375969	0.422481
lcl.NC_004741.1_cds_S_RS25240_907	0.482323	0.507576	0.363636	0.575758
lcl.NC_004741.1_cds_WP_094105050.1_908	0.498273	0.559585	0.435233	0.5
lcl.NC_004741.1_cds_S_RS29010_909	0.380208	0.46875	0.328125	0.34375
lcl.NC_004741.1_cds_S_RS05000_910	0.526957	0.411458	0.578125	0.591623
lcl.NC_004741.1_cds_WP_094081550.1_911	0.497409	0.559585	0.432642	0.5
lcl.NC_004741.1_cds_S_RS25260_912	0.531746	0.5	0.595238	0.5
lcl.NC_004741.1_cds_S_RS29015_913	0.419753	0.62963	0.259259	0.37037
lcl.NC_004741.1_cds_WP_000111043.1_914	0.495277	0.595142	0.340081	0.550607
lcl.NC_004741.1_cds_WP_001292813.1_915	0.510731	0.574244	0.377135	0.580815
lcl.NC_004741.1_cds_WP_000642544.1_916	0.486014	0.517483	0.391608	0.548951
lcl.NC_004741.1_cds_WP_005051051.1_917	0.510505	0.594549	0.391823	0.545145
lcl.NC_004741.1_cds_S_RS05035_918	0.483254	0.492823	0.435407	0.521531
lcl.NC_004741.1_cds_WP_000057149.1_919	0.504132	0.592287	0.38843	0.53168
lcl.NC_004741.1_cds_WP_000445222.1_920	0.507788	0.574766	0.434579	0.514019
lcl.NC_004741.1_cds_WP_005083739.1_921	0.538976	0.592428	0.427617	0.596882
lcl.NC_004741.1_cds_WP_001295345.1_922	0.495425	0.533333	0.45098	0.501961
lcl.NC_004741.1_cds_WP_000125013.1_923	0.538012	0.679825	0.421053	0.513158
lcl.NC_004741.1_cds_WP_000140327.1_924	0.510753	0.664875	0.349462	0.517921
lcl.NC_004741.1_cds_WP_000167336.1_925	0.491228	0.589474	0.410526	0.473684
lcl.NC_004741.1_cds_S_RS05075_926	0.495575	0.523873	0.487384	0.475432
lcl.NC_004741.1_cds_WP_000551266.1_927	0.507719	0.554031	0.394511	0.574614
lcl.NC_004741.1_cds_WP_000570540.1_928	0.549139	0.662614	0.452888	0.531915
lcl.NC_004741.1_cds_WP_000056529.1_929	0.522303	0.63017	0.420925	0.515815
lcl.NC_004741.1_cds_WP_000350058.1_930	0.47541	0.590164	0.344262	0.491803
lcl.NC_004741.1_cds_WP_000011599.1_931	0.524766	0.690763	0.409639	0.473896
lcl.NC_004741.1_cds_WP_000436922.1_932	0.524609	0.583893	0.432886	0.557047
lcl.NC_004741.1_cds_WP_000899599.1_933	0.524359	0.569231	0.446154	0.557692
lcl.NC_004741.1_cds_WP_005047510.1_934	0.513995	0.618321	0.374046	0.549618
lcl.NC_004741.1_cds_WP_001288850.1_935	0.528345	0.646258	0.356009	0.582766
lcl.NC_004741.1_cds_WP_001295931.1_936	0.521986	0.634043	0.361702	0.570213
lcl.NC_004741.1_cds_WP_000572706.1_937	0.55436	0.67922	0.37189	0.61197
lcl.NC_004741.1_cds_WP_024260058.1_938	0.538233	0.592428	0.42539	0.596882
lcl.NC_004741.1_cds_WP_000925982.1_939	0.527056	0.597403	0.446429	0.537338
lcl.NC_004741.1_cds_WP_001295932.1_940	0.500911	0.551913	0.437158	0.513661
lcl.NC_004741.1_cds_WP_001109487.1_941	0.520062	0.643519	0.384259	0.532407
lcl.NC_004741.1_cds_WP_000462668.1_942	0.518052	0.609572	0.413098	0.531486
lcl.NC_004741.1_cds_WP_000977934.1_943	0.476584	0.553719	0.385675	0.490358
lcl.NC_004741.1_cds_WP_000117881.1_944	0.528194	0.631692	0.396146	0.556745
lcl.NC_004741.1_cds_WP_001297200.1_945	0.512884	0.618454	0.379052	0.541147
lcl.NC_004741.1_cds_WP_000193826.1_946	0.534404	0.618119	0.376147	0.608945
lcl.NC_004741.1_cds_WP_001090476.1_947	0.550781	0.6875	0.429688	0.535156
lcl.NC_004741.1_cds_S_RS05190_948	0.543089	0.570732	0.404878	0.653659
lcl.NC_004741.1_cds_WP_088895425.1_949	0.542276	0.62439	0.453659	0.54878
lcl.NC_004741.1_cds_S_RS05205_950	0.616667	0.55	0.55	0.75
lcl.NC_004741.1_cds_WP_000055999.1_951	0.569808	0.688482	0.442408	0.578534
lcl.NC_004741.1_cds_WP_001244319.1_952	0.525	0.609375	0.434375	0.53125
lcl.NC_004741.1_cds_WP_001263929.1_953	0.541667	0.682292	0.390625	0.552083
lcl.NC_004741.1_cds_WP_011110565.1_954	0.528736	0.556034	0.439655	0.590517
lcl.NC_004741.1_cds_S_RS05230_955	0.448529	0.507353	0.514706	0.323529
lcl.NC_004741.1_cds_WP_227804315.1_956	0.529328	0.55794	0.437768	0.592275
lcl.NC_004741.1_cds_WP_000286331.1_957	0.478278	0.519031	0.427912	0.487889
lcl.NC_004741.1_cds_S_RS05250_958	0.483178	0.540616	0.453782	0.455056
lcl.NC_004741.1_cds_WP_000730630.1_959	0.471455	0.558011	0.403315	0.453039
lcl.NC_004741.1_cds_WP_000919489.1_960	0.472868	0.517442	0.395349	0.505814
lcl.NC_004741.1_cds_WP_001111452.1_961	0.509485	0.53252	0.45935	0.536585
lcl.NC_004741.1_cds_WP_001370288.1_962	0.467854	0.5727	0.37092	0.459941
lcl.NC_004741.1_cds_WP_004991542.1_963	0.491713	0.585635	0.364641	0.524862
lcl.NC_004741.1_cds_WP_000224274.1_964	0.504505	0.602703	0.459459	0.451351
lcl.NC_004741.1_cds_WP_001086554.1_965	0.539592	0.611664	0.41963	0.587482
lcl.NC_004741.1_cds_WP_000053116.1_966	0.521488	0.65566	0.342767	0.566038
lcl.NC_004741.1_cds_WP_000333176.1_967	0.522329	0.552632	0.433014	0.58134
lcl.NC_004741.1_cds_WP_000445541.1_968	0.500305	0.570384	0.383912	0.546618
lcl.NC_004741.1_cds_WP_000759120.1_969	0.521277	0.590426	0.393617	0.579787
lcl.NC_004741.1_cds_WP_011110566.1_970	0.547619	0.625	0.517857	0.5
lcl.NC_004741.1_cds_WP_005047466.1_971	0.522158	0.630058	0.387283	0.549133
lcl.NC_004741.1_cds_WP_000156489.1_972	0.517888	0.630324	0.393526	0.529813
lcl.NC_004741.1_cds_WP_000877161.1_973	0.463576	0.582781	0.304636	0.503311
lcl.NC_004741.1_cds_WP_005047463.1_974	0.531996	0.616046	0.444126	0.535817
lcl.NC_004741.1_cds_WP_000288715.1_975	0.476471	0.535294	0.441176	0.452941
lcl.NC_004741.1_cds_S_RS05340_976	0.46472	0.510949	0.386861	0.49635
lcl.NC_004741.1_cds_S_RS25300_977	0.552361	0.544615	0.513846	0.598765
lcl.NC_004741.1_cds_WP_000875053.1_978	0.519852	0.602493	0.407202	0.549862
lcl.NC_004741.1_cds_WP_001261235.1_979	0.480984	0.52349	0.436242	0.483221
lcl.NC_004741.1_cds_WP_005047455.1_980	0.52944	0.616058	0.410219	0.562044
lcl.NC_004741.1_cds_WP_000424181.1_981	0.525054	0.594771	0.379085	0.601307
lcl.NC_004741.1_cds_WP_000847791.1_982	0.506787	0.58371	0.393665	0.542986
lcl.NC_004741.1_cds_WP_000665217.1_983	0.550725	0.652174	0.413043	0.586957
lcl.NC_004741.1_cds_WP_001295356.1_984	0.562893	0.707547	0.349057	0.632075
lcl.NC_004741.1_cds_WP_000116288.1_985	0.519731	0.61461	0.400504	0.544081
lcl.NC_004741.1_cds_WP_000034173.1_986	0.519713	0.580645	0.44086	0.537634
lcl.NC_004741.1_cds_WP_000904442.1_987	0.469697	0.545455	0.372727	0.490909
lcl.NC_004741.1_cds_WP_000375134.1_988	0.50303	0.490909	0.422727	0.595455
lcl.NC_004741.1_cds_WP_001058323.1_989	0.552279	0.581769	0.487936	0.587131
lcl.NC_004741.1_cds_WP_000107384.1_990	0.561315	0.588629	0.41806	0.677258
lcl.NC_004741.1_cds_WP_001186413.1_991	0.515537	0.474576	0.385593	0.686441
lcl.NC_004741.1_cds_WP_000003095.1_992	0.590136	0.693878	0.408163	0.668367
lcl.NC_004741.1_cds_WP_000063973.1_993	0.568922	0.631579	0.451128	0.62406
lcl.NC_004741.1_cds_WP_000004909.1_994	0.548951	0.629371	0.416084	0.601399
lcl.NC_004741.1_cds_WP_000263563.1_995	0.539159	0.56699	0.405825	0.64466
lcl.NC_004741.1_cds_WP_000460794.1_996	0.524186	0.527704	0.408971	0.635884
lcl.NC_004741.1_cds_WP_000270305.1_997	0.462366	0.387097	0.354839	0.645161
lcl.NC_004741.1_cds_WP_011110568.1_998	0.536567	0.598152	0.461894	0.549654
lcl.NC_004741.1_cds_S_RS05470_999	0.503	0.544952	0.585873	0.378116
lcl.NC_004741.1_cds_WP_000057872.1_1000	0.519016	0.644295	0.422819	0.489933
lcl.NC_004741.1_cds_WP_001295357.1_1001	0.509649	0.565789	0.384211	0.578947
lcl.NC_004741.1_cds_WP_000742319.1_1002	0.520744	0.563662	0.423462	0.575107
lcl.NC_004741.1_cds_WP_001038092.1_1003	0.519411	0.64257	0.405622	0.51004
lcl.NC_004741.1_cds_WP_001247604.1_1004	0.47907	0.553488	0.409302	0.474419
lcl.NC_004741.1_cds_WP_005083611.1_1005	0.578431	0.529412	0.696078	0.509804
lcl.NC_004741.1_cds_WP_000087763.1_1006	0.478873	0.56338	0.450704	0.422535
lcl.NC_004741.1_cds_WP_225620286.1_1007	0.527897	0.55794	0.437768	0.587983
lcl.NC_004741.1_cds_WP_024259211.1_1008	0.441315	0.507042	0.352113	0.464789
lcl.NC_004741.1_cds_WP_071524879.1_1009	0.455026	0.47619	0.444444	0.444444
lcl.NC_004741.1_cds_WP_011069319.1_1010	0.419913	0.376623	0.428571	0.454545
lcl.NC_004741.1_cds_WP_001019194.1_1011	0.390805	0.465517	0.258621	0.448276
lcl.NC_004741.1_cds_WP_000818447.1_1012	0.490689	0.486034	0.452514	0.53352
lcl.NC_004741.1_cds_S_RS05545_1013	0.541298	0.649336	0.409292	0.565265
lcl.NC_004741.1_cds_WP_001264948.1_1014	0.533528	0.626822	0.402332	0.571429
lcl.NC_004741.1_cds_WP_001120136.1_1015	0.526696	0.65368	0.385281	0.541126
lcl.NC_004741.1_cds_WP_005047427.1_1016	0.516624	0.554987	0.421995	0.57289
lcl.NC_004741.1_cds_S_RS05570_1017	0.5549	0.615112	0.421488	0.628099
lcl.NC_004741.1_cds_S_RS05575_1018	0.541667	0.578125	0.421875	0.625
lcl.NC_004741.1_cds_WP_240532666.1_1019	0.527897	0.55794	0.433476	0.592275
lcl.NC_004741.1_cds_WP_072075168.1_1020	0.517007	0.591837	0.401361	0.557823
lcl.NC_004741.1_cds_WP_000024560.1_1021	0.539216	0.666667	0.372549	0.578431
lcl.NC_004741.1_cds_WP_000420619.1_1022	0.527687	0.635179	0.390879	0.557003
lcl.NC_004741.1_cds_WP_000535353.1_1023	0.33572	0.420048	0.300716	0.286396
lcl.NC_004741.1_cds_WP_001044290.1_1024	0.516103	0.574879	0.386473	0.586957
lcl.NC_004741.1_cds_WP_001143120.1_1025	0.464912	0.578947	0.368421	0.447368
lcl.NC_004741.1_cds_WP_001151437.1_1026	0.542714	0.623116	0.492462	0.512563
lcl.NC_004741.1_cds_WP_001273654.1_1027	0.509259	0.555556	0.527778	0.444444
lcl.NC_004741.1_cds_WP_005047413.1_1028	0.541008	0.573363	0.446953	0.602709
lcl.NC_004741.1_cds_WP_001028096.1_1029	0.589899	0.587879	0.509091	0.672727
lcl.NC_004741.1_cds_WP_001001165.1_1030	0.56176	0.588832	0.502538	0.593909
lcl.NC_004741.1_cds_WP_000777662.1_1031	0.576779	0.685393	0.441948	0.602996
lcl.NC_004741.1_cds_WP_001126782.1_1032	0.537468	0.573643	0.418605	0.620155
lcl.NC_004741.1_cds_WP_005047409.1_1033	0.551227	0.588745	0.441558	0.623377
lcl.NC_004741.1_cds_WP_005047407.1_1034	0.546703	0.557692	0.450549	0.631868
lcl.NC_004741.1_cds_WP_000191701.1_1035	0.511737	0.57277	0.399061	0.56338
lcl.NC_004741.1_cds_WP_000937553.1_1036	0.542929	0.537879	0.436869	0.65404
lcl.NC_004741.1_cds_WP_000124106.1_1037	0.514368	0.62069	0.413793	0.508621
lcl.NC_004741.1_cds_S_RS05670_1038	0.552593	0.626667	0.413333	0.617778
lcl.NC_004741.1_cds_WP_000154398.1_1039	0.515071	0.598404	0.37766	0.569149
lcl.NC_004741.1_cds_WP_001199452.1_1040	0.538705	0.616114	0.414692	0.585308
lcl.NC_004741.1_cds_WP_005047400.1_1041	0.532319	0.619772	0.422053	0.555133
lcl.NC_004741.1_cds_WP_085947598.1_1042	0.541237	0.587629	0.458763	0.57732
lcl.NC_004741.1_cds_S_RS05700_1043	0.470699	0.508475	0.431818	0.471591
lcl.NC_004741.1_cds_WP_000611853.1_1044	0.408308	0.416413	0.325228	0.483283
lcl.NC_004741.1_cds_S_RS05715_1045	0.509052	0.635783	0.421725	0.469649
lcl.NC_004741.1_cds_WP_000283673.1_1046	0.48103	0.585366	0.394309	0.463415
lcl.NC_004741.1_cds_WP_001001917.1_1047	0.536937	0.627027	0.437838	0.545946
lcl.NC_004741.1_cds_WP_001297187.1_1048	0.538618	0.567073	0.481707	0.567073
lcl.NC_004741.1_cds_S_RS05735_1049	0.493557	0.409266	0.517375	0.554264
lcl.NC_004741.1_cds_WP_001264088.1_1050	0.419664	0.467626	0.388489	0.402878
lcl.NC_004741.1_cds_WP_000833291.1_1051	0.428205	0.5	0.376923	0.407692
lcl.NC_004741.1_cds_WP_000481500.1_1052	0.414747	0.465438	0.322581	0.456221
lcl.NC_004741.1_cds_WP_005047380.1_1053	0.421053	0.5	0.427632	0.335526
lcl.NC_004741.1_cds_S_RS25325_1054	0.537037	0.694444	0.527778	0.388889
lcl.NC_004741.1_cds_S_RS25330_1055	0.503861	0.473988	0.527536	0.510145
lcl.NC_004741.1_cds_WP_001144017.1_1056	0.5	0.565574	0.459016	0.47541
lcl.NC_004741.1_cds_WP_000992821.1_1057	0.429429	0.468468	0.423423	0.396396
lcl.NC_004741.1_cds_WP_000489563.1_1058	0.442308	0.461538	0.375	0.490385
lcl.NC_004741.1_cds_WP_000857408.1_1059	0.516854	0.668539	0.432584	0.449438
lcl.NC_004741.1_cds_WP_011069326.1_1060	0.505398	0.566802	0.408907	0.540486
lcl.NC_004741.1_cds_WP_001070350.1_1061	0.43696	0.440415	0.352332	0.518135
lcl.NC_004741.1_cds_WP_011069327.1_1062	0.495443	0.541016	0.400391	0.544922
lcl.NC_004741.1_cds_WP_001295445.1_1063	0.546777	0.590802	0.430425	0.619104
lcl.NC_004741.1_cds_S_RS05825_1064	0.53995	0.5466	0.434343	0.638889
lcl.NC_004741.1_cds_WP_000124119.1_1065	0.532787	0.631148	0.434426	0.532787
lcl.NC_004741.1_cds_S_RS29020_1066	0.409326	0.516505	0.394175	0.317121
lcl.NC_004741.1_cds_S_RS25340_1067	0.543802	0.54703	0.565757	0.51861
lcl.NC_004741.1_cds_WP_000818776.1_1068	0.406504	0.512195	0.317073	0.390244
lcl.NC_004741.1_cds_WP_000747032.1_1069	0.518803	0.538462	0.448718	0.569231
lcl.NC_004741.1_cds_S_RS05870_1070	0.426049	0.417219	0.450331	0.410596
lcl.NC_004741.1_cds_WP_094081542.1_1071	0.543902	0.626829	0.453659	0.55122
lcl.NC_004741.1_cds_S_RS29025_1072	0.391892	0.486486	0.378378	0.310811
lcl.NC_004741.1_cds_S_RS25355_1073	0.542149	0.54703	0.565757	0.513648
lcl.NC_004741.1_cds_WP_071818635.1_1074	0.440741	0.422222	0.5	0.4
lcl.NC_004741.1_cds_S_RS25360_1075	0.499135	0.487047	0.514286	0.496104
lcl.NC_004741.1_cds_S_RS05910_1076	0.434973	0.508197	0.413115	0.383607
lcl.NC_004741.1_cds_S_RS05915_1077	0.516129	0.5	0.435484	0.612903
lcl.NC_004741.1_cds_WP_005062003.1_1078	0.528773	0.57329	0.42671	0.586319
lcl.NC_004741.1_cds_WP_001144616.1_1079	0.496676	0.57265	0.384615	0.532764
lcl.NC_004741.1_cds_WP_000749269.1_1080	0.467014	0.53125	0.375	0.494792
lcl.NC_004741.1_cds_WP_000011103.1_1081	0.5097	0.550265	0.433862	0.544974
lcl.NC_004741.1_cds_WP_001253418.1_1082	0.377193	0.447368	0.157895	0.526316
lcl.NC_004741.1_cds_WP_000872813.1_1083	0.524576	0.613941	0.412869	0.546917
lcl.NC_004741.1_cds_WP_000414437.1_1084	0.454902	0.529412	0.352941	0.482353
lcl.NC_004741.1_cds_WP_001217754.1_1085	0.479675	0.585366	0.439024	0.414634
lcl.NC_004741.1_cds_WP_000126530.1_1086	0.531041	0.624642	0.412607	0.555874
lcl.NC_004741.1_cds_WP_001295443.1_1087	0.468806	0.545455	0.315508	0.545455
lcl.NC_004741.1_cds_WP_000780921.1_1088	0.487654	0.564815	0.328704	0.569444
lcl.NC_004741.1_cds_WP_000092218.1_1089	0.55335	0.578164	0.444169	0.637717
lcl.NC_004741.1_cds_WP_000468186.1_1090	0.495727	0.579487	0.405128	0.502564
lcl.NC_004741.1_cds_WP_000877111.1_1091	0.516975	0.648148	0.37963	0.523148
lcl.NC_004741.1_cds_S_RS05990_1092	0.54902	0.615917	0.467128	0.564014
lcl.NC_004741.1_cds_WP_001050672.1_1093	0.534505	0.550781	0.419922	0.632812
lcl.NC_004741.1_cds_WP_000197338.1_1094	0.479616	0.568345	0.33813	0.532374
lcl.NC_004741.1_cds_WP_000020880.1_1095	0.530612	0.540816	0.479592	0.571429
lcl.NC_004741.1_cds_WP_000955722.1_1096	0.521212	0.622727	0.418182	0.522727
lcl.NC_004741.1_cds_WP_000884702.1_1097	0.539568	0.633094	0.402878	0.582734
lcl.NC_004741.1_cds_S_RS06020_1098	0.524752	0.511111	0.525926	0.537313
lcl.NC_004741.1_cds_WP_000020476.1_1099	0.54454	0.530172	0.491379	0.612069
lcl.NC_004741.1_cds_WP_000885832.1_1100	0.513648	0.501241	0.441687	0.598015
lcl.NC_004741.1_cds_S_RS06035_1101	0.593537	0.668367	0.515306	0.596939
lcl.NC_004741.1_cds_WP_000625826.1_1102	0.533844	0.578544	0.409962	0.613027
lcl.NC_004741.1_cds_WP_001295442.1_1103	0.53505	0.540773	0.467811	0.596567
lcl.NC_004741.1_cds_WP_000589326.1_1104	0.533698	0.598361	0.448087	0.554645
lcl.NC_004741.1_cds_WP_005048129.1_1105	0.539278	0.589172	0.417197	0.611465
lcl.NC_004741.1_cds_S_RS06060_1106	0.519172	0.468978	0.5	0.588665
lcl.NC_004741.1_cds_S_RS06065_1107	0.504772	0.533333	0.487261	0.493631
lcl.NC_004741.1_cds_WP_000827421.1_1108	0.557331	0.717105	0.447368	0.507519
lcl.NC_004741.1_cds_WP_000846343.1_1109	0.515625	0.640625	0.403125	0.503125
lcl.NC_004741.1_cds_WP_001125203.1_1110	0.497436	0.610256	0.410256	0.471795
lcl.NC_004741.1_cds_WP_001174482.1_1111	0.494253	0.643678	0.344828	0.494253
lcl.NC_004741.1_cds_WP_000290727.1_1112	0.54023	0.586207	0.465517	0.568966
lcl.NC_004741.1_cds_WP_000197568.1_1113	0.519141	0.619048	0.428571	0.509804
lcl.NC_004741.1_cds_WP_000288128.1_1114	0.544025	0.613208	0.45912	0.559748
lcl.NC_004741.1_cds_WP_000191387.1_1115	0.550538	0.667742	0.458065	0.525806
lcl.NC_004741.1_cds_WP_001008535.1_1116	0.514286	0.591837	0.457143	0.493878
lcl.NC_004741.1_cds_WP_000103754.1_1117	0.481013	0.632911	0.278481	0.531646
lcl.NC_004741.1_cds_WP_000044679.1_1118	0.533011	0.599034	0.475845	0.524155
lcl.NC_004741.1_cds_WP_000478698.1_1119	0.506173	0.588889	0.425926	0.503704
lcl.NC_004741.1_cds_WP_000756822.1_1120	0.505376	0.571848	0.387097	0.557185
lcl.NC_004741.1_cds_WP_001257000.1_1121	0.537383	0.663551	0.401869	0.546729
lcl.NC_004741.1_cds_WP_001267941.1_1122	0.542289	0.656716	0.450746	0.519403
lcl.NC_004741.1_cds_WP_000480251.1_1123	0.505013	0.669173	0.368421	0.477444
lcl.NC_004741.1_cds_WP_000475711.1_1124	0.520921	0.577406	0.422594	0.562762
lcl.NC_004741.1_cds_S_RS06160_1125	0.499543	0.500686	0.513032	0.48489
lcl.NC_004741.1_cds_WP_000807125.1_1126	0.502778	0.625	0.358333	0.525
lcl.NC_004741.1_cds_WP_001225296.1_1127	0.494709	0.547619	0.428571	0.507937
lcl.NC_004741.1_cds_WP_000164448.1_1128	0.565421	0.635514	0.471963	0.588785
lcl.NC_004741.1_cds_WP_001116580.1_1129	0.527273	0.614545	0.421818	0.545455
lcl.NC_004741.1_cds_WP_000529301.1_1130	0.530214	0.646199	0.426901	0.517544
lcl.NC_004741.1_cds_WP_000587933.1_1131	0.462247	0.530387	0.298343	0.558011
lcl.NC_004741.1_cds_WP_005048063.1_1132	0.523372	0.595402	0.395402	0.57931
lcl.NC_004741.1_cds_WP_001043459.1_1133	0.531481	0.627778	0.438889	0.527778
lcl.NC_004741.1_cds_WP_000179805.1_1134	0.507109	0.545024	0.440758	0.535545
lcl.NC_004741.1_cds_WP_000006497.1_1135	0.474178	0.56338	0.450704	0.408451
lcl.NC_004741.1_cds_WP_005098471.1_1136	0.531672	0.616822	0.445483	0.53271
lcl.NC_004741.1_cds_WP_005048053.1_1137	0.548593	0.664926	0.388164	0.592689
lcl.NC_004741.1_cds_WP_000810295.1_1138	0.492551	0.480447	0.396648	0.600559
lcl.NC_004741.1_cds_WP_005048048.1_1139	0.545833	0.635	0.4025	0.6
lcl.NC_004741.1_cds_WP_001033710.1_1140	0.545584	0.628205	0.388889	0.619658
lcl.NC_004741.1_cds_WP_001251390.1_1141	0.514859	0.568675	0.383133	0.592771
lcl.NC_004741.1_cds_WP_000291255.1_1142	0.524123	0.648026	0.440789	0.483553
lcl.NC_004741.1_cds_WP_000952739.1_1143	0.508516	0.671533	0.39781	0.456204
lcl.NC_004741.1_cds_WP_000759317.1_1144	0.512894	0.532951	0.383954	0.621776
lcl.NC_004741.1_cds_WP_000580316.1_1145	0.499371	0.513208	0.384906	0.6
lcl.NC_004741.1_cds_WP_000799401.1_1146	0.506993	0.51049	0.332168	0.678322
lcl.NC_004741.1_cds_WP_000531594.1_1147	0.508355	0.62533	0.3219	0.577836
lcl.NC_004741.1_cds_WP_077696334.1_1148	0.416667	0.440476	0.392857	0.416667
lcl.NC_004741.1_cds_WP_000359445.1_1149	0.493888	0.596577	0.354523	0.530562
lcl.NC_004741.1_cds_WP_001295435.1_1150	0.534759	0.668449	0.371658	0.564171
lcl.NC_004741.1_cds_WP_000085257.1_1151	0.517073	0.556098	0.412195	0.582927
lcl.NC_004741.1_cds_WP_000953271.1_1152	0.507937	0.555556	0.507937	0.460317
lcl.NC_004741.1_cds_WP_154074686.1_1153	0.484848	0.527273	0.418182	0.509091
lcl.NC_004741.1_cds_WP_000103622.1_1154	0.461111	0.6	0.366667	0.416667
lcl.NC_004741.1_cds_WP_000226783.1_1155	0.532338	0.641791	0.507463	0.447761
lcl.NC_004741.1_cds_WP_005005155.1_1156	0.509009	0.594595	0.445946	0.486486
lcl.NC_004741.1_cds_S_RS06320_1157	0.429864	0.445946	0.432432	0.410959
lcl.NC_004741.1_cds_WP_001204964.1_1158	0.397436	0.564103	0.282051	0.346154
lcl.NC_004741.1_cds_WP_000770157.1_1159	0.48	0.51	0.43	0.5
lcl.NC_004741.1_cds_WP_000761802.1_1160	0.524871	0.596913	0.404803	0.572899
lcl.NC_004741.1_cds_WP_000557473.1_1161	0.483871	0.494624	0.451613	0.505376
lcl.NC_004741.1_cds_WP_001294167.1_1162	0.457516	0.5	0.372549	0.5
lcl.NC_004741.1_cds_S_RS29035_1163	0.586667	0.64	0.48	0.64
lcl.NC_004741.1_cds_WP_105322309.1_1164	0.5	0.657895	0.5	0.342105
lcl.NC_004741.1_cds_WP_001132078.1_1165	0.431111	0.56	0.306667	0.426667
lcl.NC_004741.1_cds_S_RS06355_1166	0.5	0.567358	0.38601	0.546632
lcl.NC_004741.1_cds_WP_000504054.1_1167	0.558464	0.596859	0.471204	0.60733
lcl.NC_004741.1_cds_WP_000267598.1_1168	0.568729	0.57732	0.46134	0.667526
lcl.NC_004741.1_cds_WP_001020662.1_1169	0.566372	0.539823	0.486726	0.672566
lcl.NC_004741.1_cds_WP_000134107.1_1170	0.521886	0.575758	0.393939	0.59596
lcl.NC_004741.1_cds_WP_001145905.1_1171	0.535147	0.578231	0.503401	0.52381
lcl.NC_004741.1_cds_WP_000174068.1_1172	0.519126	0.590164	0.459016	0.508197
lcl.NC_004741.1_cds_WP_029716858.1_1173	0.547401	0.605505	0.422018	0.614679
lcl.NC_004741.1_cds_WP_000127901.1_1174	0.521661	0.536101	0.413357	0.615523
lcl.NC_004741.1_cds_WP_000133415.1_1175	0.546099	0.638298	0.37234	0.62766
lcl.NC_004741.1_cds_WP_000735425.1_1176	0.514031	0.595483	0.36345	0.583162
lcl.NC_004741.1_cds_WP_001265481.1_1177	0.480655	0.629464	0.325893	0.486607
lcl.NC_004741.1_cds_WP_000423725.1_1178	0.524435	0.608315	0.358862	0.606127
lcl.NC_004741.1_cds_WP_005047980.1_1179	0.570093	0.64486	0.429907	0.635514
lcl.NC_004741.1_cds_WP_005047976.1_1180	0.540199	0.636856	0.376694	0.607046
lcl.NC_004741.1_cds_WP_000476093.1_1181	0.502165	0.590909	0.402597	0.512987
lcl.NC_004741.1_cds_WP_001248670.1_1182	0.509174	0.573395	0.43578	0.518349
lcl.NC_004741.1_cds_WP_000444487.1_1183	0.502798	0.59952	0.378897	0.529976
lcl.NC_004741.1_cds_WP_227804288.1_1184	0.530758	0.55794	0.437768	0.596567
lcl.NC_004741.1_cds_WP_001246473.1_1185	0.450787	0.543307	0.356299	0.452756
lcl.NC_004741.1_cds_S_RS29040_1186	0.4	0.432432	0.315068	0.452055
lcl.NC_004741.1_cds_WP_005047951.1_1187	0.395238	0.557143	0.314286	0.314286
lcl.NC_004741.1_cds_WP_011110579.1_1188	0.472438	0.507752	0.462532	0.447028
lcl.NC_004741.1_cds_WP_000979977.1_1189	0.449405	0.508929	0.366071	0.473214
lcl.NC_004741.1_cds_WP_000726976.1_1190	0.518841	0.617391	0.521739	0.417391
lcl.NC_004741.1_cds_WP_000122462.1_1191	0.321839	0.310345	0.241379	0.413793
lcl.NC_004741.1_cds_WP_014532223.1_1192	0.370968	0.354839	0.435484	0.322581
lcl.NC_004741.1_cds_WP_001131446.1_1193	0.5	0.6	0.45	0.45
lcl.NC_004741.1_cds_S_RS06500_1194	0.495652	0.513043	0.452174	0.521739
lcl.NC_004741.1_cds_WP_001185665.1_1195	0.438202	0.606742	0.269663	0.438202
lcl.NC_004741.1_cds_WP_000101055.1_1196	0.496925	0.601476	0.383764	0.505535
lcl.NC_004741.1_cds_WP_005047937.1_1197	0.501437	0.603448	0.439655	0.461207
lcl.NC_004741.1_cds_WP_001303930.1_1198	0.390351	0.421053	0.342105	0.407895
lcl.NC_004741.1_cds_S_RS06520_1199	0.46875	0.46875	0.46875	0.46875
lcl.NC_004741.1_cds_S_RS06525_1200	0.543673	0.540342	0.573529	0.517157
lcl.NC_004741.1_cds_S_RS06535_1201	0.375758	0.436364	0.4	0.290909
lcl.NC_004741.1_cds_S_RS06540_1202	0.416667	0.5	0.36	0.39
lcl.NC_004741.1_cds_WP_085955971.1_1203	0.540799	0.585938	0.460938	0.575521
lcl.NC_004741.1_cds_S_RS06555_1204	0.453704	0.416667	0.388889	0.555556
lcl.NC_004741.1_cds_WP_005049638.1_1205	0.435374	0.540816	0.295918	0.469388
lcl.NC_004741.1_cds_WP_000284272.1_1206	0.518182	0.604545	0.409091	0.540909
lcl.NC_004741.1_cds_WP_001306825.1_1207	0.472036	0.530201	0.402685	0.483221
lcl.NC_004741.1_cds_S_RS25390_1208	0.415094	0.478405	0.403333	0.363333
lcl.NC_004741.1_cds_WP_000897378.1_1209	0.478571	0.571429	0.371429	0.492857
lcl.NC_004741.1_cds_WP_000457611.1_1210	0.505122	0.562648	0.427896	0.524823
lcl.NC_004741.1_cds_WP_000943462.1_1211	0.52354	0.576271	0.40113	0.59322
lcl.NC_004741.1_cds_WP_000406409.1_1212	0.525292	0.562257	0.375486	0.638132
lcl.NC_004741.1_cds_WP_000234823.1_1213	0.515278	0.583333	0.4125	0.55
lcl.NC_004741.1_cds_WP_000190839.1_1214	0.493803	0.544031	0.342466	0.594912
lcl.NC_004741.1_cds_WP_001266897.1_1215	0.555812	0.630485	0.452656	0.584296
lcl.NC_004741.1_cds_WP_000197853.1_1216	0.577031	0.635854	0.464986	0.630252
lcl.NC_004741.1_cds_S_RS06625_1217	0.478754	0.33758	0.552017	0.546809
lcl.NC_004741.1_cds_WP_000340206.1_1218	0.526195	0.609672	0.407599	0.561313
lcl.NC_004741.1_cds_WP_000051626.1_1219	0.526776	0.6	0.42623	0.554098
lcl.NC_004741.1_cds_WP_001295616.1_1220	0.517974	0.553922	0.446078	0.553922
lcl.NC_004741.1_cds_WP_000020162.1_1221	0.504762	0.579592	0.383673	0.55102
lcl.NC_004741.1_cds_WP_000511317.1_1222	0.54902	0.576471	0.423529	0.647059
lcl.NC_004741.1_cds_S_RS06655_1223	0.503836	0.447853	0.513804	0.549923
lcl.NC_004741.1_cds_WP_000576842.1_1224	0.523977	0.624561	0.459649	0.487719
lcl.NC_004741.1_cds_WP_000903995.1_1225	0.545679	0.633333	0.414815	0.588889
lcl.NC_004741.1_cds_WP_000173321.1_1226	0.540184	0.624506	0.422925	0.573123
lcl.NC_004741.1_cds_WP_001223651.1_1227	0.541284	0.584098	0.458716	0.58104
lcl.NC_004741.1_cds_WP_001123164.1_1228	0.540567	0.630499	0.44868	0.542522
lcl.NC_004741.1_cds_WP_227804317.1_1229	0.527897	0.55794	0.433476	0.592275
lcl.NC_004741.1_cds_S_RS06695_1230	0.415909	0.44898	0.346939	0.452055
lcl.NC_004741.1_cds_WP_000841729.1_1231	0.517079	0.575972	0.413428	0.561837
lcl.NC_004741.1_cds_WP_005061971.1_1232	0.501762	0.640592	0.395349	0.469345
lcl.NC_004741.1_cds_WP_005049657.1_1233	0.537125	0.582938	0.454976	0.57346
lcl.NC_004741.1_cds_WP_000733721.1_1234	0.526611	0.621849	0.42577	0.532213
lcl.NC_004741.1_cds_WP_024259225.1_1235	0.513542	0.596875	0.428125	0.515625
lcl.NC_004741.1_cds_WP_005049659.1_1236	0.498954	0.514644	0.462343	0.519874
lcl.NC_004741.1_cds_WP_000505866.1_1237	0.510073	0.626374	0.368132	0.535714
lcl.NC_004741.1_cds_WP_000152949.1_1238	0.500855	0.589744	0.415385	0.497436
lcl.NC_004741.1_cds_WP_000823874.1_1239	0.526882	0.612903	0.397849	0.569892
lcl.NC_004741.1_cds_WP_001033366.1_1240	0.543452	0.632143	0.433929	0.564286
lcl.NC_004741.1_cds_WP_005049665.1_1241	0.529536	0.642405	0.405063	0.541139
lcl.NC_004741.1_cds_WP_001260333.1_1242	0.532864	0.626761	0.443662	0.528169
lcl.NC_004741.1_cds_WP_001130692.1_1243	0.514423	0.581731	0.394231	0.567308
lcl.NC_004741.1_cds_WP_005049668.1_1244	0.538584	0.651551	0.391408	0.572792
lcl.NC_004741.1_cds_WP_000804726.1_1245	0.530009	0.67867	0.404432	0.506925
lcl.NC_004741.1_cds_WP_000456467.1_1246	0.551559	0.690647	0.42446	0.539568
lcl.NC_004741.1_cds_WP_000200378.1_1247	0.473282	0.526718	0.381679	0.51145
lcl.NC_004741.1_cds_WP_001257042.1_1248	0.469136	0.577778	0.325926	0.503704
lcl.NC_004741.1_cds_WP_000811065.1_1249	0.515789	0.624561	0.357895	0.564912
lcl.NC_004741.1_cds_WP_000170961.1_1250	0.583333	0.527778	0.5	0.722222
lcl.NC_004741.1_cds_WP_000063614.1_1251	0.485922	0.547684	0.384196	0.525886
lcl.NC_004741.1_cds_WP_001146444.1_1252	0.454545	0.584416	0.350649	0.428571
lcl.NC_004741.1_cds_WP_001295621.1_1253	0.54454	0.62069	0.469828	0.543103
lcl.NC_004741.1_cds_WP_001169669.1_1254	0.516949	0.576271	0.389831	0.584746
lcl.NC_004741.1_cds_WP_000086226.1_1255	0.50681	0.593548	0.412903	0.513978
lcl.NC_004741.1_cds_WP_000070491.1_1256	0.516129	0.631336	0.354839	0.562212
lcl.NC_004741.1_cds_WP_000918073.1_1257	0.534224	0.63773	0.402337	0.562604
lcl.NC_004741.1_cds_WP_000019858.1_1258	0.531609	0.530172	0.474138	0.590517
lcl.NC_004741.1_cds_WP_000032947.1_1259	0.548878	0.58734	0.424679	0.634615
lcl.NC_004741.1_cds_WP_000702650.1_1260	0.536062	0.576998	0.407407	0.623782
lcl.NC_004741.1_cds_WP_000571704.1_1261	0.547117	0.683544	0.35865	0.599156
lcl.NC_004741.1_cds_WP_001160114.1_1262	0.557522	0.575221	0.384956	0.712389
lcl.NC_004741.1_cds_WP_000555849.1_1263	0.47331	0.601423	0.33452	0.483986
lcl.NC_004741.1_cds_WP_005105319.1_1264	0.464052	0.529412	0.48366	0.379085
lcl.NC_004741.1_cds_WP_001295622.1_1265	0.503311	0.586093	0.453642	0.470199
lcl.NC_004741.1_cds_WP_000193447.1_1266	0.487179	0.618343	0.366864	0.476331
lcl.NC_004741.1_cds_WP_000718995.1_1267	0.469747	0.610561	0.353135	0.445545
lcl.NC_004741.1_cds_WP_001287378.1_1268	0.468599	0.623188	0.376812	0.405797
lcl.NC_004741.1_cds_WP_000068079.1_1269	0.423948	0.543689	0.368932	0.359223
lcl.NC_004741.1_cds_WP_005062025.1_1270	0.536748	0.5902	0.427617	0.592428
lcl.NC_004741.1_cds_WP_000301647.1_1271	0.505605	0.602018	0.412556	0.502242
lcl.NC_004741.1_cds_WP_211180492.1_1272	0.407407	0.444444	0.333333	0.444444
lcl.NC_004741.1_cds_WP_000616773.1_1273	0.481481	0.472222	0.398148	0.574074
lcl.NC_004741.1_cds_WP_000021850.1_1274	0.320988	0.314815	0.37037	0.277778
lcl.NC_004741.1_cds_WP_227804288.1_1275	0.529328	0.55794	0.437768	0.592275
lcl.NC_004741.1_cds_WP_005049680.1_1276	0.479167	0.540441	0.387868	0.509191
lcl.NC_004741.1_cds_WP_000911112.1_1277	0.465798	0.504886	0.400651	0.491857
lcl.NC_004741.1_cds_WP_000979659.1_1278	0.529153	0.580858	0.386139	0.620462
lcl.NC_004741.1_cds_WP_000110954.1_1279	0.514793	0.588757	0.408284	0.547337
lcl.NC_004741.1_cds_WP_000994905.1_1280	0.518408	0.608955	0.38806	0.558209
lcl.NC_004741.1_cds_WP_000366962.1_1281	0.481818	0.672727	0.263636	0.509091
lcl.NC_004741.1_cds_WP_000214515.1_1282	0.516085	0.572895	0.408624	0.566735
lcl.NC_004741.1_cds_WP_001309467.1_1283	0.505747	0.431034	0.465517	0.62069
lcl.NC_004741.1_cds_WP_005049683.1_1284	0.42185	0.464115	0.349282	0.452153
lcl.NC_004741.1_cds_WP_094105052.1_1285	0.493369	0.554377	0.429708	0.496021
lcl.NC_004741.1_cds_WP_000967595.1_1286	0.488215	0.656566	0.434343	0.373737
lcl.NC_004741.1_cds_WP_011069346.1_1287	0.545953	0.646091	0.481481	0.510288
lcl.NC_004741.1_cds_WP_000108160.1_1288	0.483709	0.586466	0.43609	0.428571
lcl.NC_004741.1_cds_WP_000808673.1_1289	0.461111	0.477778	0.305556	0.6
lcl.NC_004741.1_cds_WP_000028536.1_1290	0.49328	0.524194	0.391129	0.564516
lcl.NC_004741.1_cds_S_RS25420_1291	0.455556	0.533333	0.466667	0.366667
lcl.NC_004741.1_cds_WP_000737226.1_1292	0.502347	0.549296	0.469484	0.488263
lcl.NC_004741.1_cds_WP_001079496.1_1293	0.404339	0.526627	0.349112	0.337278
lcl.NC_004741.1_cds_WP_001056505.1_1294	0.423154	0.568862	0.323353	0.377246
lcl.NC_004741.1_cds_WP_000807659.1_1295	0.5	0.616667	0.55	0.333333
lcl.NC_004741.1_cds_WP_000443067.1_1296	0.539033	0.635688	0.416357	0.565056
lcl.NC_004741.1_cds_WP_000209520.1_1297	0.546064	0.625628	0.422111	0.590452
lcl.NC_004741.1_cds_WP_000983893.1_1298	0.524229	0.632159	0.385463	0.555066
lcl.NC_004741.1_cds_WP_000763514.1_1299	0.561404	0.650376	0.428571	0.605263
lcl.NC_004741.1_cds_WP_001194617.1_1300	0.539987	0.644914	0.429942	0.545106
lcl.NC_004741.1_cds_WP_001700591.1_1301	0.444444	0.333333	0.533333	0.466667
lcl.NC_004741.1_cds_WP_001285681.1_1302	0.540816	0.64966	0.44898	0.52381
lcl.NC_004741.1_cds_WP_001295575.1_1303	0.494364	0.574879	0.362319	0.545894
lcl.NC_004741.1_cds_WP_001291219.1_1304	0.542955	0.680412	0.453608	0.494845
lcl.NC_004741.1_cds_WP_001278905.1_1305	0.510998	0.649746	0.395939	0.48731
lcl.NC_004741.1_cds_WP_000559292.1_1306	0.524374	0.600791	0.434783	0.537549
lcl.NC_004741.1_cds_WP_000422045.1_1307	0.505714	0.617143	0.354286	0.545714
lcl.NC_004741.1_cds_WP_001031530.1_1308	0.472222	0.571429	0.309524	0.535714
lcl.NC_004741.1_cds_WP_005049701.1_1309	0.515781	0.593533	0.416859	0.536952
lcl.NC_004741.1_cds_WP_000776246.1_1310	0.489231	0.578462	0.396923	0.492308
lcl.NC_004741.1_cds_WP_001300896.1_1311	0.48227	0.595745	0.446809	0.404255
lcl.NC_004741.1_cds_WP_000233043.1_1312	0.464286	0.642857	0.321429	0.428571
lcl.NC_004741.1_cds_WP_001310756.1_1313	0.458333	0.28125	0.40625	0.6875
lcl.NC_004741.1_cds_WP_000099514.1_1314	0.526906	0.615471	0.424888	0.540359
lcl.NC_004741.1_cds_WP_001176295.1_1315	0.499154	0.634518	0.350254	0.51269
lcl.NC_004741.1_cds_WP_001256538.1_1316	0.500654	0.584314	0.466667	0.45098
lcl.NC_004741.1_cds_WP_000876286.1_1317	0.501618	0.563107	0.378641	0.563107
lcl.NC_004741.1_cds_WP_000891355.1_1318	0.517094	0.615385	0.374359	0.561538
lcl.NC_004741.1_cds_WP_000176258.1_1319	0.5271	0.650406	0.447154	0.48374
lcl.NC_004741.1_cds_WP_005049711.1_1320	0.498471	0.623853	0.440367	0.431193
lcl.NC_004741.1_cds_WP_000498253.1_1321	0.520548	0.547945	0.575342	0.438356
lcl.NC_004741.1_cds_WP_001088621.1_1322	0.496	0.572	0.372	0.544
lcl.NC_004741.1_cds_WP_001288369.1_1323	0.471264	0.62069	0.327586	0.465517
lcl.NC_004741.1_cds_WP_211180493.1_1324	0.364341	0.325581	0.44186	0.325581
lcl.NC_004741.1_cds_S_RS28735_1325	0.484051	0.520486	0.492401	0.43921
lcl.NC_004741.1_cds_S_RS07190_1326	0.307692	0.257143	0.342857	0.323529
lcl.NC_004741.1_cds_WP_000485028.1_1327	0.531783	0.652713	0.4	0.542636
lcl.NC_004741.1_cds_WP_005049719.1_1328	0.511525	0.56383	0.444149	0.526596
lcl.NC_004741.1_cds_WP_000506490.1_1329	0.532319	0.608365	0.43346	0.555133
lcl.NC_004741.1_cds_WP_000968844.1_1330	0.514124	0.584746	0.423729	0.533898
lcl.NC_004741.1_cds_WP_000573407.1_1331	0.506815	0.594796	0.3829	0.542751
lcl.NC_004741.1_cds_WP_001128858.1_1332	0.50856	0.570997	0.425982	0.528701
lcl.NC_004741.1_cds_WP_001146163.1_1333	0.565657	0.622896	0.464646	0.609428
lcl.NC_004741.1_cds_WP_000583261.1_1334	0.509317	0.496894	0.406832	0.624224
lcl.NC_004741.1_cds_WP_001250207.1_1335	0.541971	0.59854	0.423358	0.604015
lcl.NC_004741.1_cds_S_RS07250_1336	0.481633	0.426829	0.463415	0.555556
lcl.NC_004741.1_cds_WP_000996858.1_1337	0.535354	0.545455	0.398268	0.662338
lcl.NC_004741.1_cds_WP_120795382.1_1338	0.539394	0.490909	0.581818	0.545455
lcl.NC_004741.1_cds_WP_005049726.1_1339	0.532065	0.646934	0.357294	0.591966
lcl.NC_004741.1_cds_WP_005049729.1_1340	0.52549	0.643137	0.396078	0.537255
lcl.NC_004741.1_cds_WP_001278727.1_1341	0.510753	0.564516	0.413978	0.553763
lcl.NC_004741.1_cds_WP_001009130.1_1342	0.573925	0.631048	0.451613	0.639113
lcl.NC_004741.1_cds_WP_000134885.1_1343	0.576893	0.625293	0.421546	0.683841
lcl.NC_004741.1_cds_WP_000069252.1_1344	0.57188	0.627962	0.433649	0.654028
lcl.NC_004741.1_cds_WP_005049736.1_1345	0.522495	0.631902	0.365031	0.570552
lcl.NC_004741.1_cds_WP_000511025.1_1346	0.491779	0.641256	0.331839	0.502242
lcl.NC_004741.1_cds_WP_001274964.1_1347	0.471111	0.573333	0.386667	0.453333
lcl.NC_004741.1_cds_WP_000907387.1_1348	0.502778	0.575	0.383333	0.55
lcl.NC_004741.1_cds_WP_001359759.1_1349	0.545045	0.635135	0.472973	0.527027
lcl.NC_004741.1_cds_WP_000974117.1_1350	0.505747	0.603448	0.353448	0.560345
lcl.NC_004741.1_cds_S_RS07320_1351	0.446558	0.540761	0.339674	0.459239
lcl.NC_004741.1_cds_WP_225620329.1_1352	0.527897	0.55794	0.433476	0.592275
lcl.NC_004741.1_cds_S_RS07335_1353	0.410653	0.479381	0.371134	0.381443
lcl.NC_004741.1_cds_S_RS25455_1354	0.511682	0.565421	0.378505	0.591121
lcl.NC_004741.1_cds_WP_001080790.1_1355	0.539683	0.520408	0.37415	0.72449
lcl.NC_004741.1_cds_WP_000224665.1_1356	0.525504	0.480427	0.377224	0.718861
lcl.NC_004741.1_cds_WP_000737347.1_1357	0.558405	0.606838	0.424501	0.643875
lcl.NC_004741.1_cds_S_RS07365_1358	0.533505	0.444015	0.532819	0.624031
lcl.NC_004741.1_cds_WP_011110582.1_1359	0.545455	0.607955	0.40625	0.622159
lcl.NC_004741.1_cds_WP_000197995.1_1360	0.536155	0.611111	0.424603	0.572751
lcl.NC_004741.1_cds_WP_000775779.1_1361	0.566667	0.631818	0.427273	0.640909
lcl.NC_004741.1_cds_S_RS07385_1362	0.494455	0.545706	0.33241	0.605556
lcl.NC_004741.1_cds_S_RS07390_1363	0.499427	0.556701	0.381443	0.560137
lcl.NC_004741.1_cds_WP_000075383.1_1364	0.454454	0.534535	0.396396	0.432432
lcl.NC_004741.1_cds_WP_000825769.1_1365	0.548641	0.630901	0.399142	0.61588
lcl.NC_004741.1_cds_WP_000138745.1_1366	0.557439	0.652542	0.443503	0.576271
lcl.NC_004741.1_cds_WP_001306544.1_1367	0.520104	0.634241	0.373541	0.552529
lcl.NC_004741.1_cds_WP_000084387.1_1368	0.514793	0.609467	0.402367	0.532544
lcl.NC_004741.1_cds_WP_005049759.1_1369	0.543478	0.639752	0.444099	0.546584
lcl.NC_004741.1_cds_WP_005049761.1_1370	0.544582	0.592593	0.506173	0.534979
lcl.NC_004741.1_cds_WP_005049763.1_1371	0.422535	0.568075	0.352113	0.347418
lcl.NC_004741.1_cds_S_RS07440_1372	0.477663	0.628866	0.407216	0.396907
lcl.NC_004741.1_cds_S_RS07445_1373	0.577759	0.694236	0.491228	0.547739
lcl.NC_004741.1_cds_S_RS28090_1374	0.472222	0.575	0.416667	0.425
lcl.NC_004741.1_cds_WP_000981715.1_1375	0.486428	0.553746	0.433225	0.472313
lcl.NC_004741.1_cds_S_RS07460_1376	0.501149	0.606897	0.434483	0.462069
lcl.NC_004741.1_cds_WP_094105675.1_1377	0.497839	0.561039	0.432642	0.5
lcl.NC_004741.1_cds_S_RS07475_1378	0.433761	0.570513	0.403846	0.326923
lcl.NC_004741.1_cds_WP_000683016.1_1379	0.478315	0.539033	0.395911	0.5
lcl.NC_004741.1_cds_WP_000559908.1_1380	0.437016	0.462209	0.366279	0.482558
lcl.NC_004741.1_cds_S_RS07495_1381	0.463014	0.491803	0.401639	0.495868
lcl.NC_004741.1_cds_S_RS07500_1382	0.547599	0.467172	0.560606	0.61519
lcl.NC_004741.1_cds_WP_000124119.1_1383	0.530055	0.631148	0.434426	0.52459
lcl.NC_004741.1_cds_S_RS07510_1384	0.546135	0.574627	0.475655	0.588015
lcl.NC_004741.1_cds_S_RS25470_1385	0.449612	0.430233	0.348837	0.569767
lcl.NC_004741.1_cds_WP_001262123.1_1386	0.505783	0.640379	0.33123	0.545741
lcl.NC_004741.1_cds_WP_000611911.1_1387	0.508632	0.557769	0.390438	0.577689
lcl.NC_004741.1_cds_WP_000945011.1_1388	0.534884	0.622093	0.453488	0.52907
lcl.NC_004741.1_cds_S_RS07530_1389	0.465278	0.520833	0.354167	0.520833
lcl.NC_004741.1_cds_S_RS29045_1390	0.447005	0.465753	0.444444	0.430556
lcl.NC_004741.1_cds_WP_000156579.1_1391	0.454657	0.551471	0.397059	0.415441
lcl.NC_004741.1_cds_S_RS07545_1392	0.446009	0.568075	0.356808	0.413146
lcl.NC_004741.1_cds_WP_094081539.1_1393	0.576667	0.5725	0.455	0.7025
lcl.NC_004741.1_cds_WP_000957853.1_1394	0.566138	0.619048	0.47619	0.603175
lcl.NC_004741.1_cds_S_RS07565_1395	0.492424	0.590909	0.431818	0.454545
lcl.NC_004741.1_cds_WP_011069405.1_1396	0.421993	0.45567	0.418557	0.391753
lcl.NC_004741.1_cds_S_RS07575_1397	0.537234	0.648936	0.388298	0.574468
lcl.NC_004741.1_cds_S_RS07580_1398	0.476075	0.576642	0.367397	0.484185
lcl.NC_004741.1_cds_WP_211180494.1_1399	0.4375	0.3125	0.4375	0.5625
lcl.NC_004741.1_cds_WP_000387377.1_1400	0.520325	0.634146	0.414634	0.512195
lcl.NC_004741.1_cds_WP_001296046.1_1401	0.534483	0.655172	0.517241	0.431034
lcl.NC_004741.1_cds_WP_000123730.1_1402	0.516082	0.618421	0.434211	0.495614
lcl.NC_004741.1_cds_WP_000081423.1_1403	0.488248	0.573718	0.336538	0.554487
lcl.NC_004741.1_cds_WP_001295593.1_1404	0.485057	0.593103	0.365517	0.496552
lcl.NC_004741.1_cds_S_RS07610_1405	0.457522	0.490716	0.429708	0.452128
lcl.NC_004741.1_cds_WP_000628265.1_1406	0.533333	0.620426	0.430638	0.548936
lcl.NC_004741.1_cds_WP_014532269.1_1407	0.546816	0.539326	0.617978	0.483146
lcl.NC_004741.1_cds_S_RS29050_1408	0.442029	0.456522	0.326087	0.543478
lcl.NC_004741.1_cds_WP_227804270.1_1409	0.530758	0.55794	0.437768	0.596567
lcl.NC_004741.1_cds_S_RS25485_1410	0.462222	0.573333	0.426667	0.386667
lcl.NC_004741.1_cds_WP_011069403.1_1411	0.442424	0.572727	0.363636	0.390909
lcl.NC_004741.1_cds_WP_000698145.1_1412	0.430108	0.5	0.322581	0.467742
lcl.NC_004741.1_cds_WP_000900893.1_1413	0.518939	0.598864	0.425	0.532955
lcl.NC_004741.1_cds_WP_000762218.1_1414	0.50202	0.587879	0.351515	0.566667
lcl.NC_004741.1_cds_S_RS07665_1415	0.48254	0.542857	0.390476	0.514286
lcl.NC_004741.1_cds_WP_227804270.1_1416	0.530758	0.55794	0.437768	0.596567
lcl.NC_004741.1_cds_S_RS07680_1417	0.434483	0.535172	0.354483	0.413793
lcl.NC_004741.1_cds_WP_000177546.1_1418	0.458746	0.485149	0.386139	0.50495
lcl.NC_004741.1_cds_S_RS07690_1419	0.43192	0.414716	0.441472	0.439597
lcl.NC_004741.1_cds_WP_000431885.1_1420	0.507964	0.619454	0.414676	0.489761
lcl.NC_004741.1_cds_S_RS07700_1421	0.476831	0.538117	0.399103	0.493274
lcl.NC_004741.1_cds_WP_094081540.1_1422	0.494819	0.556995	0.430052	0.497409
lcl.NC_004741.1_cds_S_RS07715_1423	0.511628	0.567442	0.437209	0.530233
lcl.NC_004741.1_cds_WP_000048979.1_1424	0.516502	0.59901	0.405941	0.544554
lcl.NC_004741.1_cds_WP_000139510.1_1425	0.537535	0.620292	0.37279	0.619523
lcl.NC_004741.1_cds_S_RS25495_1426	0.497839	0.455959	0.523316	0.514286
lcl.NC_004741.1_cds_S_RS07740_1427	0.509363	0.601124	0.421348	0.505618
lcl.NC_004741.1_cds_WP_000115920.1_1428	0.508333	0.616667	0.40625	0.502083
lcl.NC_004741.1_cds_S_RS07755_1429	0.480519	0.502994	0.446108	0.492492
lcl.NC_004741.1_cds_WP_000428998.1_1430	0.483992	0.497175	0.378531	0.576271
lcl.NC_004741.1_cds_WP_000731833.1_1431	0.442529	0.396552	0.534483	0.396552
lcl.NC_004741.1_cds_WP_212591405.1_1432	0.57971	0.478261	0.608696	0.652174
lcl.NC_004741.1_cds_S_RS29060_1433	0.505747	0.482759	0.344828	0.689655
lcl.NC_004741.1_cds_WP_094105676.1_1434	0.442013	0.536105	0.36105	0.428884
lcl.NC_004741.1_cds_WP_001098548.1_1435	0.508836	0.590494	0.444241	0.491773
lcl.NC_004741.1_cds_WP_000414573.1_1436	0.502165	0.62013	0.428571	0.457792
lcl.NC_004741.1_cds_WP_000013771.1_1437	0.526042	0.649554	0.395089	0.533482
lcl.NC_004741.1_cds_WP_000375966.1_1438	0.50785	0.565217	0.440217	0.518116
lcl.NC_004741.1_cds_WP_001296778.1_1439	0.413333	0.533333	0.226667	0.48
lcl.NC_004741.1_cds_WP_000140890.1_1440	0.439479	0.530726	0.312849	0.47486
lcl.NC_004741.1_cds_WP_001234071.1_1441	0.482161	0.59633	0.382263	0.46789
lcl.NC_004741.1_cds_WP_005047890.1_1442	0.530715	0.555891	0.459215	0.577039
lcl.NC_004741.1_cds_WP_000586723.1_1443	0.459596	0.535354	0.358586	0.484848
lcl.NC_004741.1_cds_WP_001260991.1_1444	0.447489	0.511416	0.406393	0.424658
lcl.NC_004741.1_cds_S_RS25510_1445	0.467456	0.556213	0.408284	0.43787
lcl.NC_004741.1_cds_S_RS27650_1446	0.5	0.526846	0.422819	0.550336
lcl.NC_004741.1_cds_WP_000937616.1_1447	0.551811	0.545455	0.434343	0.675949
lcl.NC_004741.1_cds_WP_094105677.1_1448	0.527363	0.634328	0.455224	0.492537
lcl.NC_004741.1_cds_WP_223368647.1_1449	0.527897	0.55794	0.437768	0.587983
lcl.NC_004741.1_cds_S_RS07880_1450	0.478747	0.624161	0.375839	0.436242
lcl.NC_004741.1_cds_WP_094085510.1_1451	0.496546	0.556995	0.432642	0.5
lcl.NC_004741.1_cds_S_RS07895_1452	0.486772	0.619048	0.412698	0.428571
lcl.NC_004741.1_cds_WP_005049838.1_1453	0.4375	0.578125	0.3125	0.421875
lcl.NC_004741.1_cds_WP_001295499.1_1454	0.489451	0.582278	0.455696	0.43038
lcl.NC_004741.1_cds_S_RS07910_1455	0.522222	0.604167	0.44375	0.51875
lcl.NC_004741.1_cds_S_RS07915_1456	0.532621	0.497712	0.497712	0.60252
lcl.NC_004741.1_cds_WP_001207280.1_1457	0.5	0.53972	0.415888	0.544393
lcl.NC_004741.1_cds_WP_001043881.1_1458	0.497992	0.608434	0.373494	0.512048
lcl.NC_004741.1_cds_WP_000431370.1_1459	0.530758	0.678112	0.44206	0.472103
lcl.NC_004741.1_cds_WP_001055799.1_1460	0.50122	0.587116	0.373353	0.543192
lcl.NC_004741.1_cds_WP_000984517.1_1461	0.53288	0.581633	0.411565	0.605442
lcl.NC_004741.1_cds_WP_001127218.1_1462	0.521834	0.567686	0.467249	0.530568
lcl.NC_004741.1_cds_WP_001262181.1_1463	0.494949	0.568182	0.363636	0.55303
lcl.NC_004741.1_cds_WP_001211010.1_1464	0.429167	0.4375	0.4125	0.4375
lcl.NC_004741.1_cds_WP_000714550.1_1465	0.465278	0.5	0.291667	0.604167
lcl.NC_004741.1_cds_WP_001006860.1_1466	0.434028	0.572917	0.291667	0.4375
lcl.NC_004741.1_cds_WP_001295496.1_1467	0.423611	0.416667	0.395833	0.458333
lcl.NC_004741.1_cds_WP_001062678.1_1468	0.466667	0.542857	0.371429	0.485714
lcl.NC_004741.1_cds_WP_000010128.1_1469	0.518519	0.622222	0.42963	0.503704
lcl.NC_004741.1_cds_WP_001668667.1_1470	0.518519	0.571429	0.439153	0.544974
lcl.NC_004741.1_cds_WP_227804321.1_1471	0.527897	0.55794	0.433476	0.592275
lcl.NC_004741.1_cds_WP_000156246.1_1472	0.450734	0.484277	0.308176	0.559748
lcl.NC_004741.1_cds_WP_001331209.1_1473	0.529343	0.59507	0.411972	0.580986
lcl.NC_004741.1_cds_WP_000406926.1_1474	0.516854	0.599251	0.400749	0.550562
lcl.NC_004741.1_cds_WP_000150543.1_1475	0.501029	0.626543	0.385802	0.490741
lcl.NC_004741.1_cds_WP_001327808.1_1476	0.465409	0.377358	0.528302	0.490566
lcl.NC_004741.1_cds_WP_000394974.1_1477	0.539007	0.646035	0.367505	0.603482
lcl.NC_004741.1_cds_WP_005049862.1_1478	0.500938	0.594747	0.390244	0.517824
lcl.NC_004741.1_cds_WP_000624314.1_1479	0.537729	0.61978	0.41978	0.573626
lcl.NC_004741.1_cds_WP_000456710.1_1480	0.547496	0.699482	0.435233	0.507772
lcl.NC_004741.1_cds_WP_000855039.1_1481	0.507342	0.605727	0.407489	0.508811
lcl.NC_004741.1_cds_WP_000457325.1_1482	0.544444	0.716667	0.333333	0.583333
lcl.NC_004741.1_cds_WP_001111995.1_1483	0.45	0.53	0.43	0.39
lcl.NC_004741.1_cds_WP_001295493.1_1484	0.518841	0.573913	0.373913	0.608696
lcl.NC_004741.1_cds_WP_000128851.1_1485	0.549451	0.616954	0.423862	0.607535
lcl.NC_004741.1_cds_WP_001220997.1_1486	0.558908	0.642241	0.461207	0.573276
lcl.NC_004741.1_cds_WP_000290582.1_1487	0.539519	0.623711	0.463918	0.530928
lcl.NC_004741.1_cds_WP_005049882.1_1488	0.514828	0.61032	0.355872	0.578292
lcl.NC_004741.1_cds_WP_005049885.1_1489	0.543011	0.612903	0.413978	0.602151
lcl.NC_004741.1_cds_WP_001287019.1_1490	0.50207	0.593168	0.406832	0.506211
lcl.NC_004741.1_cds_S_RS08105_1491	0.517799	0.558252	0.383495	0.61165
lcl.NC_004741.1_cds_WP_000145453.1_1492	0.408867	0.502463	0.364532	0.359606
lcl.NC_004741.1_cds_WP_094105050.1_1493	0.496546	0.559585	0.435233	0.494819
lcl.NC_004741.1_cds_WP_071829131.1_1494	0.410256	0.435897	0.435897	0.358974
lcl.NC_004741.1_cds_S_RS29065_1495	0.484127	0.587302	0.436508	0.428571
lcl.NC_004741.1_cds_WP_001386836.1_1496	0.426667	0.4	0.36	0.52
lcl.NC_004741.1_cds_WP_032155854.1_1497	0.414141	0.454545	0.424242	0.363636
lcl.NC_004741.1_cds_WP_005049892.1_1498	0.478558	0.590643	0.353801	0.491228
lcl.NC_004741.1_cds_WP_000691930.1_1499	0.52549	0.576471	0.494118	0.505882
lcl.NC_004741.1_cds_WP_005049895.1_1500	0.537356	0.646552	0.37931	0.586207
lcl.NC_004741.1_cds_S_RS08145_1501	0.526672	0.540609	0.505076	0.534351
lcl.NC_004741.1_cds_S_RS25580_1502	0.503667	0.465201	0.47619	0.569853
lcl.NC_004741.1_cds_WP_000460707.1_1503	0.548098	0.577181	0.42953	0.637584
lcl.NC_004741.1_cds_WP_000999629.1_1504	0.419048	0.485714	0.257143	0.514286
lcl.NC_004741.1_cds_WP_000138039.1_1505	0.507937	0.636905	0.404762	0.482143
lcl.NC_004741.1_cds_WP_000111978.1_1506	0.460145	0.516304	0.339674	0.524457
lcl.NC_004741.1_cds_S_RS25585_1507	0.496111	0.455959	0.518135	0.514286
lcl.NC_004741.1_cds_S_RS08180_1508	0.503994	0.575163	0.357298	0.579521
lcl.NC_004741.1_cds_WP_000163771.1_1509	0.52075	0.534137	0.445783	0.582329
lcl.NC_004741.1_cds_WP_001186355.1_1510	0.503937	0.625984	0.409449	0.476378
lcl.NC_004741.1_cds_WP_001343163.1_1511	0.507345	0.616949	0.39322	0.511864
lcl.NC_004741.1_cds_WP_000153502.1_1512	0.502008	0.572289	0.403614	0.53012
lcl.NC_004741.1_cds_WP_001284613.1_1513	0.478261	0.536232	0.42029	0.478261
lcl.NC_004741.1_cds_WP_001046790.1_1514	0.454212	0.516484	0.307692	0.538462
lcl.NC_004741.1_cds_WP_000645228.1_1515	0.498607	0.593315	0.395543	0.506964
lcl.NC_004741.1_cds_WP_000435276.1_1516	0.49058	0.519565	0.445652	0.506522
lcl.NC_004741.1_cds_S_RS08225_1517	0.466539	0.527221	0.418338	0.454023
lcl.NC_004741.1_cds_WP_000878905.1_1518	0.445639	0.569892	0.365591	0.401434
lcl.NC_004741.1_cds_WP_005049924.1_1519	0.450422	0.525316	0.386076	0.439873
lcl.NC_004741.1_cds_WP_000723702.1_1520	0.475025	0.574924	0.388379	0.461774
lcl.NC_004741.1_cds_WP_000719101.1_1521	0.424242	0.486166	0.343874	0.442688
lcl.NC_004741.1_cds_WP_005062509.1_1522	0.452539	0.476821	0.401766	0.479029
lcl.NC_004741.1_cds_WP_001120538.1_1523	0.534268	0.635514	0.406542	0.560748
lcl.NC_004741.1_cds_WP_001170174.1_1524	0.508358	0.59587	0.39528	0.533923
lcl.NC_004741.1_cds_WP_001259829.1_1525	0.519655	0.581583	0.42811	0.549273
lcl.NC_004741.1_cds_WP_000339264.1_1526	0.552536	0.625	0.472826	0.559783
lcl.NC_004741.1_cds_WP_001370476.1_1527	0.552682	0.606322	0.451149	0.600575
lcl.NC_004741.1_cds_WP_001235813.1_1528	0.553517	0.64526	0.420489	0.594801
lcl.NC_004741.1_cds_WP_000756955.1_1529	0.414025	0.45245	0.371758	0.417867
lcl.NC_004741.1_cds_WP_077696380.1_1530	0.541039	0.638191	0.429648	0.555276
lcl.NC_004741.1_cds_WP_094081542.1_1531	0.544715	0.629268	0.453659	0.55122
lcl.NC_004741.1_cds_S_RS25595_1532	0.46	0.56	0.32	0.5
lcl.NC_004741.1_cds_WP_000085238.1_1533	0.505495	0.626374	0.428571	0.461538
lcl.NC_004741.1_cds_WP_000781873.1_1534	0.539216	0.698529	0.382353	0.536765
lcl.NC_004741.1_cds_WP_001307836.1_1535	0.536232	0.589372	0.439614	0.57971
lcl.NC_004741.1_cds_S_RS25600_1536	0.53211	0.605505	0.451835	0.538991
lcl.NC_004741.1_cds_WP_004972005.1_1537	0.51682	0.646789	0.408257	0.495413
lcl.NC_004741.1_cds_S_RS28790_1538	0.563859	0.513238	0.600815	0.577551
lcl.NC_004741.1_cds_S_RS08350_1539	0.565728	0.651408	0.482394	0.56338
lcl.NC_004741.1_cds_WP_005107572.1_1540	0.54046	0.592428	0.432071	0.596882
lcl.NC_004741.1_cds_S_RS08360_1541	0.535168	0.550459	0.440367	0.614679
lcl.NC_004741.1_cds_WP_000524080.1_1542	0.566485	0.622951	0.47541	0.601093
lcl.NC_004741.1_cds_WP_000975811.1_1543	0.512712	0.491525	0.432203	0.614407
lcl.NC_004741.1_cds_WP_000077934.1_1544	0.492625	0.548673	0.411504	0.517699
lcl.NC_004741.1_cds_WP_005049965.1_1545	0.485232	0.531646	0.388186	0.535865
lcl.NC_004741.1_cds_WP_000673920.1_1546	0.532838	0.613383	0.375465	0.609665
lcl.NC_004741.1_cds_S_RS29070_1547	0.552007	0.626536	0.449631	0.579853
lcl.NC_004741.1_cds_WP_000989414.1_1548	0.561353	0.617391	0.423188	0.643478
lcl.NC_004741.1_cds_WP_000177221.1_1549	0.581474	0.640974	0.490872	0.612576
lcl.NC_004741.1_cds_S_RS08405_1550	0.552474	0.564045	0.480899	0.612613
lcl.NC_004741.1_cds_WP_000368511.1_1551	0.534572	0.622291	0.433437	0.547988
lcl.NC_004741.1_cds_WP_001228978.1_1552	0.50823	0.592593	0.37037	0.561728
lcl.NC_004741.1_cds_WP_005084340.1_1553	0.517361	0.541667	0.421875	0.588542
lcl.NC_004741.1_cds_WP_000252351.1_1554	0.511261	0.618243	0.435811	0.47973
lcl.NC_004741.1_cds_WP_000175045.1_1555	0.487923	0.605072	0.373188	0.485507
lcl.NC_004741.1_cds_WP_001039044.1_1556	0.492625	0.566372	0.433628	0.477876
lcl.NC_004741.1_cds_WP_000412158.1_1557	0.436137	0.570093	0.336449	0.401869
lcl.NC_004741.1_cds_S_RS08450_1558	0.496664	0.437778	0.537778	0.514477
lcl.NC_004741.1_cds_WP_000968919.1_1559	0.481481	0.632479	0.307692	0.504274
lcl.NC_004741.1_cds_S_RS08460_1560	0.428781	0.497797	0.30837	0.480176
lcl.NC_004741.1_cds_WP_223368647.1_1561	0.529328	0.55794	0.437768	0.592275
lcl.NC_004741.1_cds_S_RS25630_1562	0.350575	0.293103	0.344828	0.413793
lcl.NC_004741.1_cds_WP_000078732.1_1563	0.465632	0.572062	0.32816	0.496674
lcl.NC_004741.1_cds_WP_000440442.1_1564	0.503294	0.596838	0.407115	0.505929
lcl.NC_004741.1_cds_WP_000077853.1_1565	0.515473	0.619363	0.405836	0.52122
lcl.NC_004741.1_cds_WP_001241561.1_1566	0.515152	0.613636	0.409091	0.522727
lcl.NC_004741.1_cds_S_RS08500_1567	0.347945	0.344262	0.37037	0.329218
lcl.NC_004741.1_cds_WP_227804270.1_1568	0.530758	0.55794	0.437768	0.596567
lcl.NC_004741.1_cds_S_RS29075_1569	0.430108	0.483871	0.451613	0.354839
lcl.NC_004741.1_cds_S_RS08515_1570	0.525521	0.556034	0.44181	0.578834
lcl.NC_004741.1_cds_WP_001297653.1_1571	0.51269	0.568528	0.416244	0.553299
lcl.NC_004741.1_cds_WP_000106834.1_1572	0.5142	0.64574	0.41704	0.479821
lcl.NC_004741.1_cds_WP_000222164.1_1573	0.439479	0.502793	0.324022	0.49162
lcl.NC_004741.1_cds_WP_000267653.1_1574	0.519164	0.641115	0.421603	0.494774
lcl.NC_004741.1_cds_WP_000146138.1_1575	0.436426	0.463918	0.360825	0.484536
lcl.NC_004741.1_cds_WP_000251735.1_1576	0.541935	0.648387	0.445161	0.532258
lcl.NC_004741.1_cds_WP_000771396.1_1577	0.495389	0.509881	0.486166	0.490119
lcl.NC_004741.1_cds_WP_001142445.1_1578	0.481481	0.472222	0.416667	0.555556
lcl.NC_004741.1_cds_S_RS27665_1579	0.380853	0.426791	0.384375	0.33125
lcl.NC_004741.1_cds_WP_223368647.1_1580	0.527897	0.55794	0.437768	0.587983
lcl.NC_004741.1_cds_S_RS25655_1581	0.368421	0.354331	0.362205	0.388889
lcl.NC_004741.1_cds_WP_001144202.1_1582	0.498186	0.59098	0.354588	0.548989
lcl.NC_004741.1_cds_WP_032155788.1_1583	0.482505	0.61326	0.325967	0.508287
lcl.NC_004741.1_cds_WP_001124225.1_1584	0.494949	0.545455	0.424242	0.515152
lcl.NC_004741.1_cds_WP_000124854.1_1585	0.481793	0.596639	0.420168	0.428571
lcl.NC_004741.1_cds_WP_001386830.1_1586	0.355556	0.2	0.4	0.466667
lcl.NC_004741.1_cds_WP_000018591.1_1587	0.539634	0.625	0.396341	0.597561
lcl.NC_004741.1_cds_WP_000672419.1_1588	0.539782	0.665829	0.390704	0.562814
lcl.NC_004741.1_cds_WP_001229265.1_1589	0.5	0.61	0.37	0.52
lcl.NC_004741.1_cds_WP_000956532.1_1590	0.552497	0.605505	0.477064	0.574924
lcl.NC_004741.1_cds_WP_001154192.1_1591	0.492754	0.543478	0.380435	0.554348
lcl.NC_004741.1_cds_WP_000029466.1_1592	0.550667	0.656	0.44	0.556
lcl.NC_004741.1_cds_WP_001209775.1_1593	0.490323	0.529032	0.425806	0.516129
lcl.NC_004741.1_cds_WP_005062637.1_1594	0.42577	0.508403	0.327731	0.441176
lcl.NC_004741.1_cds_WP_005050031.1_1595	0.521225	0.611691	0.427975	0.524008
lcl.NC_004741.1_cds_WP_001270810.1_1596	0.505208	0.546875	0.421875	0.546875
lcl.NC_004741.1_cds_WP_001082230.1_1597	0.529131	0.595989	0.429799	0.561605
lcl.NC_004741.1_cds_WP_000368046.1_1598	0.510791	0.589928	0.377698	0.564748
lcl.NC_004741.1_cds_WP_000069384.1_1599	0.54897	0.626734	0.392182	0.627995
lcl.NC_004741.1_cds_WP_005050037.1_1600	0.494839	0.581056	0.418944	0.484517
lcl.NC_004741.1_cds_WP_000081083.1_1601	0.479592	0.55102	0.357143	0.530612
lcl.NC_004741.1_cds_WP_001278539.1_1602	0.544961	0.64186	0.413953	0.57907
lcl.NC_004741.1_cds_WP_000080702.1_1603	0.531416	0.635783	0.402556	0.555911
lcl.NC_004741.1_cds_WP_000692136.1_1604	0.515033	0.647059	0.356863	0.541176
lcl.NC_004741.1_cds_S_RS08700_1605	0.4625	0.54375	0.40625	0.4375
lcl.NC_004741.1_cds_S_RS25660_1606	0.528736	0.556034	0.452586	0.577586
lcl.NC_004741.1_cds_WP_005062520.1_1607	0.422619	0.428571	0.482143	0.357143
lcl.NC_004741.1_cds_WP_000060475.1_1608	0.395013	0.437008	0.346457	0.401575
lcl.NC_004741.1_cds_WP_000543395.1_1609	0.352941	0.382353	0.294118	0.382353
lcl.NC_004741.1_cds_WP_000726666.1_1610	0.501754	0.582895	0.431579	0.490789
lcl.NC_004741.1_cds_S_RS08730_1611	0.454667	0.5	0.456	0.408
lcl.NC_004741.1_cds_WP_227804319.1_1612	0.526466	0.55794	0.433476	0.587983
lcl.NC_004741.1_cds_S_RS08745_1613	0.503311	0.55298	0.423841	0.533113
lcl.NC_004741.1_cds_WP_000372594.1_1614	0.55	0.516667	0.433333	0.7
lcl.NC_004741.1_cds_WP_001323614.1_1615	0.475309	0.592593	0.425926	0.407407
lcl.NC_004741.1_cds_S_RS08755_1616	0.543011	0.66129	0.451613	0.516129
lcl.NC_004741.1_cds_WP_000871291.1_1617	0.348214	0.348214	0.348214	0.348214
lcl.NC_004741.1_cds_S_RS27675_1618	0.550459	0.621622	0.583333	0.444444
lcl.NC_004741.1_cds_WP_000762882.1_1619	0.489051	0.525547	0.467153	0.474453
lcl.NC_004741.1_cds_WP_000904111.1_1620	0.52381	0.621849	0.394958	0.554622
lcl.NC_004741.1_cds_WP_001265249.1_1621	0.54381	0.654286	0.425714	0.551429
lcl.NC_004741.1_cds_S_RS08805_1622	0.519713	0.526882	0.44086	0.591398
lcl.NC_004741.1_cds_WP_000980987.1_1623	0.396825	0.5	0.321429	0.369048
lcl.NC_004741.1_cds_WP_000813254.1_1624	0.519231	0.538462	0.346154	0.673077
lcl.NC_004741.1_cds_WP_000323025.1_1625	0.46875	0.583333	0.322917	0.5
lcl.NC_004741.1_cds_WP_000534858.1_1626	0.470833	0.6625	0.3375	0.4125
lcl.NC_004741.1_cds_WP_000747032.1_1627	0.517949	0.538462	0.448718	0.566667
lcl.NC_004741.1_cds_WP_014532248.1_1628	0.433692	0.430108	0.419355	0.451613
lcl.NC_004741.1_cds_WP_094105058.1_1629	0.496546	0.556995	0.435233	0.497409
lcl.NC_004741.1_cds_S_RS08850_1630	0.479412	0.482353	0.447059	0.508824
lcl.NC_004741.1_cds_WP_000527804.1_1631	0.500342	0.61807	0.38809	0.494867
lcl.NC_004741.1_cds_WP_000214712.1_1632	0.519608	0.573529	0.455882	0.529412
lcl.NC_004741.1_cds_WP_000215549.1_1633	0.502183	0.620087	0.349345	0.537118
lcl.NC_004741.1_cds_WP_005050098.1_1634	0.512718	0.598394	0.417671	0.522088
lcl.NC_004741.1_cds_WP_005050102.1_1635	0.5	0.627566	0.391496	0.480938
lcl.NC_004741.1_cds_WP_001024558.1_1636	0.499037	0.572254	0.450867	0.473988
lcl.NC_004741.1_cds_S_RS08885_1637	0.453333	0.586667	0.4	0.373333
lcl.NC_004741.1_cds_WP_094105050.1_1638	0.497409	0.559585	0.435233	0.497409
lcl.NC_004741.1_cds_S_RS28850_1639	0.5	0.6	0.4	0.5
lcl.NC_004741.1_cds_WP_000901367.1_1640	0.385417	0.4375	0.28125	0.4375
lcl.NC_004741.1_cds_S_RS08905_1641	0.49552	0.486559	0.430108	0.569892
lcl.NC_004741.1_cds_WP_000087224.1_1642	0.5	0.54	0.393333	0.566667
lcl.NC_004741.1_cds_WP_000803661.1_1643	0.493151	0.60274	0.438356	0.438356
lcl.NC_004741.1_cds_WP_000091199.1_1644	0.458333	0.460938	0.359375	0.554688
lcl.NC_004741.1_cds_WP_000843419.1_1645	0.485057	0.57931	0.344828	0.531034
lcl.NC_004741.1_cds_WP_000885033.1_1646	0.510511	0.540541	0.414414	0.576577
lcl.NC_004741.1_cds_WP_000210809.1_1647	0.513014	0.521411	0.43073	0.586902
lcl.NC_004741.1_cds_WP_000258546.1_1648	0.401434	0.483871	0.322581	0.397849
lcl.NC_004741.1_cds_S_RS08945_1649	0.522293	0.640127	0.442675	0.484076
lcl.NC_004741.1_cds_WP_000257419.1_1650	0.517799	0.618123	0.411003	0.524272
lcl.NC_004741.1_cds_WP_001191025.1_1651	0.530435	0.626087	0.443478	0.521739
lcl.NC_004741.1_cds_WP_000558037.1_1652	0.488372	0.549683	0.391121	0.524313
lcl.NC_004741.1_cds_WP_000854633.1_1653	0.52135	0.63843	0.369835	0.555785
lcl.NC_004741.1_cds_WP_094081567.1_1654	0.575833	0.5725	0.455	0.7
lcl.NC_004741.1_cds_WP_000957853.1_1655	0.566138	0.619048	0.47619	0.603175
lcl.NC_004741.1_cds_WP_005050130.1_1656	0.478689	0.544262	0.377049	0.514754
lcl.NC_004741.1_cds_WP_001286595.1_1657	0.546772	0.644269	0.411067	0.58498
lcl.NC_004741.1_cds_WP_000558531.1_1658	0.450172	0.556701	0.278351	0.515464
lcl.NC_004741.1_cds_WP_001191842.1_1659	0.50454	0.587549	0.396887	0.529183
lcl.NC_004741.1_cds_WP_167389526.1_1660	0.543902	0.626829	0.45122	0.553659
lcl.NC_004741.1_cds_S_RS09020_1661	0.544135	0.554348	0.48913	0.589091
lcl.NC_004741.1_cds_WP_000154339.1_1662	0.51153	0.600629	0.421384	0.512579
lcl.NC_004741.1_cds_WP_001194865.1_1663	0.531901	0.605469	0.419922	0.570312
lcl.NC_004741.1_cds_WP_000911160.1_1664	0.538387	0.580175	0.446064	0.588921
lcl.NC_004741.1_cds_WP_001222721.1_1665	0.53575	0.589124	0.438066	0.58006
lcl.NC_004741.1_cds_S_RS09045_1666	0.496094	0.552632	0.524927	0.410557
lcl.NC_004741.1_cds_S_RS28160_1667	0.444444	0.615385	0.384615	0.333333
lcl.NC_004741.1_cds_WP_167389525.1_1668	0.543902	0.62439	0.453659	0.553659
lcl.NC_004741.1_cds_WP_085949497.1_1669	0.505657	0.571802	0.409922	0.535248
lcl.NC_004741.1_cds_WP_005050183.1_1670	0.507819	0.580247	0.407407	0.535802
lcl.NC_004741.1_cds_WP_001295395.1_1671	0.507645	0.486239	0.477064	0.559633
lcl.NC_004741.1_cds_WP_000705197.1_1672	0.511696	0.552632	0.429825	0.552632
lcl.NC_004741.1_cds_S_RS09085_1673	0.462264	0.372881	0.446328	0.568182
lcl.NC_004741.1_cds_WP_001321287.1_1674	0.437412	0.527426	0.362869	0.421941
lcl.NC_004741.1_cds_WP_005050191.1_1675	0.555556	0.598039	0.490196	0.578431
lcl.NC_004741.1_cds_S_RS29085_1676	0.521216	0.548729	0.535032	0.47983
lcl.NC_004741.1_cds_WP_000207512.1_1677	0.530303	0.59697	0.393939	0.6
lcl.NC_004741.1_cds_WP_000971490.1_1678	0.546748	0.585366	0.432927	0.621951
lcl.NC_004741.1_cds_WP_000199921.1_1679	0.522954	0.550898	0.449102	0.568862
lcl.NC_004741.1_cds_WP_001091024.1_1680	0.513566	0.552326	0.360465	0.627907
lcl.NC_004741.1_cds_WP_000113584.1_1681	0.536585	0.569106	0.471545	0.569106
lcl.NC_004741.1_cds_WP_025724343.1_1682	0.528369	0.56383	0.446809	0.574468
lcl.NC_004741.1_cds_WP_000747032.1_1683	0.519658	0.538462	0.448718	0.571795
lcl.NC_004741.1_cds_WP_001249851.1_1684	0.525982	0.570342	0.391635	0.61597
lcl.NC_004741.1_cds_S_RS09175_1685	0.484058	0.55942	0.371014	0.521739
lcl.NC_004741.1_cds_S_RS09180_1686	0.518882	0.536765	0.464706	0.555228
lcl.NC_004741.1_cds_WP_000213020.1_1687	0.527508	0.567961	0.461165	0.553398
lcl.NC_004741.1_cds_WP_000526473.1_1688	0.522807	0.585965	0.438596	0.54386
lcl.NC_004741.1_cds_WP_000148710.1_1689	0.533333	0.634146	0.44878	0.517073
lcl.NC_004741.1_cds_WP_071829158.1_1690	0.53983	0.577726	0.473318	0.568445
lcl.NC_004741.1_cds_WP_000919213.1_1691	0.520115	0.625	0.405172	0.530172
lcl.NC_004741.1_cds_WP_000225287.1_1692	0.522523	0.628993	0.375921	0.562654
lcl.NC_004741.1_cds_WP_001019539.1_1693	0.51864	0.664474	0.407895	0.483553
lcl.NC_004741.1_cds_S_RS29090_1694	0.529506	0.490431	0.490431	0.607656
lcl.NC_004741.1_cds_WP_011110587.1_1695	0.521036	0.650485	0.524272	0.38835
lcl.NC_004741.1_cds_WP_000233090.1_1696	0.428571	0.464286	0.357143	0.464286
lcl.NC_004741.1_cds_WP_001260855.1_1697	0.515815	0.591241	0.485401	0.470803
lcl.NC_004741.1_cds_WP_000046666.1_1698	0.518182	0.554545	0.418182	0.581818
lcl.NC_004741.1_cds_WP_000276149.1_1699	0.42623	0.42623	0.385246	0.467213
lcl.NC_004741.1_cds_WP_001118241.1_1700	0.497585	0.550725	0.350725	0.591304
lcl.NC_004741.1_cds_WP_000014036.1_1701	0.530598	0.587473	0.399568	0.604752
lcl.NC_004741.1_cds_WP_005063005.1_1702	0.52381	0.594912	0.420744	0.555773
lcl.NC_004741.1_cds_WP_000769323.1_1703	0.510053	0.590476	0.44127	0.498413
lcl.NC_004741.1_cds_WP_000412379.1_1704	0.532176	0.572668	0.425163	0.598698
lcl.NC_004741.1_cds_WP_000520806.1_1705	0.50899	0.609959	0.410788	0.506224
lcl.NC_004741.1_cds_WP_000524868.1_1706	0.473214	0.473214	0.410714	0.535714
lcl.NC_004741.1_cds_WP_005050251.1_1707	0.485215	0.580645	0.379032	0.495968
lcl.NC_004741.1_cds_WP_000898121.1_1708	0.437879	0.477273	0.409091	0.427273
lcl.NC_004741.1_cds_WP_000732493.1_1709	0.503072	0.589862	0.368664	0.550691
lcl.NC_004741.1_cds_WP_000135186.1_1710	0.508602	0.635484	0.348387	0.541935
lcl.NC_004741.1_cds_WP_001099068.1_1711	0.538462	0.611111	0.418803	0.58547
lcl.NC_004741.1_cds_WP_000066661.1_1712	0.505161	0.602914	0.395264	0.517304
lcl.NC_004741.1_cds_WP_001170669.1_1713	0.507653	0.596939	0.382653	0.543367
lcl.NC_004741.1_cds_S_RS09320_1714	0.489404	0.555556	0.371769	0.540755
lcl.NC_004741.1_cds_WP_001227053.1_1715	0.472354	0.526066	0.464455	0.42654
lcl.NC_004741.1_cds_S_RS09330_1716	0.494152	0.508772	0.412281	0.561404
lcl.NC_004741.1_cds_WP_000945870.1_1717	0.521127	0.59507	0.382042	0.586268
lcl.NC_004741.1_cds_WP_000969092.1_1718	0.502538	0.563452	0.401015	0.543147
lcl.NC_004741.1_cds_S_RS25760_1719	0.530864	0.62963	0.444444	0.518519
lcl.NC_004741.1_cds_WP_227804319.1_1720	0.526466	0.55794	0.433476	0.587983
lcl.NC_004741.1_cds_S_RS09355_1721	0.453659	0.565854	0.414634	0.380488
lcl.NC_004741.1_cds_WP_000179489.1_1722	0.544218	0.623907	0.472303	0.536443
lcl.NC_004741.1_cds_WP_000125617.1_1723	0.527935	0.564972	0.40678	0.612053
lcl.NC_004741.1_cds_WP_000459409.1_1724	0.512361	0.565217	0.419437	0.55243
lcl.NC_004741.1_cds_WP_000567518.1_1725	0.53493	0.673653	0.419162	0.511976
lcl.NC_004741.1_cds_WP_001282516.1_1726	0.538905	0.639769	0.426513	0.550432
lcl.NC_004741.1_cds_WP_001300888.1_1727	0.428571	0.595238	0.309524	0.380952
lcl.NC_004741.1_cds_WP_000217950.1_1728	0.472222	0.583333	0.291667	0.541667
lcl.NC_004741.1_cds_WP_005050275.1_1729	0.487528	0.462585	0.469388	0.530612
lcl.NC_004741.1_cds_WP_000133204.1_1730	0.513746	0.536082	0.371134	0.634021
lcl.NC_004741.1_cds_WP_000991815.1_1731	0.544041	0.606218	0.455959	0.569948
lcl.NC_004741.1_cds_WP_000915842.1_1732	0.550607	0.681511	0.450742	0.519568
lcl.NC_004741.1_cds_WP_000231904.1_1733	0.530689	0.560907	0.456091	0.575071
lcl.NC_004741.1_cds_WP_000920811.1_1734	0.52657	0.628019	0.449275	0.502415
lcl.NC_004741.1_cds_WP_001289665.1_1735	0.525862	0.564655	0.448276	0.564655
lcl.NC_004741.1_cds_WP_001030328.1_1736	0.484277	0.566038	0.386792	0.5
lcl.NC_004741.1_cds_WP_000100945.1_1737	0.511643	0.558882	0.403194	0.572854
lcl.NC_004741.1_cds_WP_000765761.1_1738	0.50495	0.584158	0.361386	0.569307
lcl.NC_004741.1_cds_WP_000977233.1_1739	0.52662	0.659722	0.381944	0.538194
lcl.NC_004741.1_cds_WP_001367866.1_1740	0.517647	0.578824	0.369412	0.604706
lcl.NC_004741.1_cds_WP_001282319.1_1741	0.515982	0.625571	0.388128	0.534247
lcl.NC_004741.1_cds_WP_045177714.1_1742	0.473485	0.568182	0.329545	0.522727
lcl.NC_004741.1_cds_WP_094081542.1_1743	0.544715	0.629268	0.453659	0.55122
lcl.NC_004741.1_cds_S_RS25775_1744	0.386667	0.4	0.28	0.48
lcl.NC_004741.1_cds_WP_000835055.1_1745	0.54955	0.654054	0.459459	0.535135
lcl.NC_004741.1_cds_WP_000597196.1_1746	0.512821	0.647436	0.455128	0.435897
lcl.NC_004741.1_cds_WP_001296943.1_1747	0.48046	0.606897	0.365517	0.468966
lcl.NC_004741.1_cds_WP_000670998.1_1748	0.485232	0.531646	0.367089	0.556962
lcl.NC_004741.1_cds_WP_005050295.1_1749	0.498835	0.58042	0.405594	0.51049
lcl.NC_004741.1_cds_S_RS09505_1750	0.530055	0.575261	0.457526	0.557377
lcl.NC_004741.1_cds_WP_005050299.1_1751	0.530651	0.66092	0.448276	0.482759
lcl.NC_004741.1_cds_WP_000250631.1_1752	0.526198	0.648829	0.38796	0.541806
lcl.NC_004741.1_cds_WP_000840481.1_1753	0.520833	0.5875	0.4625	0.5125
lcl.NC_004741.1_cds_WP_001032930.1_1754	0.52	0.625	0.395	0.54
lcl.NC_004741.1_cds_WP_000093572.1_1755	0.535519	0.647541	0.47541	0.483607
lcl.NC_004741.1_cds_WP_001237796.1_1756	0.512255	0.610294	0.382353	0.544118
lcl.NC_004741.1_cds_WP_001282281.1_1757	0.546296	0.62037	0.430556	0.587963
lcl.NC_004741.1_cds_S_RS29095_1758	0.566495	0.642233	0.514132	0.543069
lcl.NC_004741.1_cds_WP_000826441.1_1759	0.511993	0.545906	0.434243	0.555831
lcl.NC_004741.1_cds_S_RS09555_1760	0.450122	0.547445	0.372263	0.430657
lcl.NC_004741.1_cds_WP_000108172.1_1761	0.525862	0.612069	0.387931	0.577586
lcl.NC_004741.1_cds_WP_000101178.1_1762	0.479469	0.474638	0.481884	0.481884
lcl.NC_004741.1_cds_WP_000007283.1_1763	0.498282	0.541237	0.438144	0.515464
lcl.NC_004741.1_cds_WP_000701054.1_1764	0.533333	0.571795	0.471795	0.55641
lcl.NC_004741.1_cds_WP_032155892.1_1765	0.511111	0.533333	0.4	0.6
lcl.NC_004741.1_cds_WP_000190982.1_1766	0.537037	0.602339	0.415205	0.593567
lcl.NC_004741.1_cds_WP_000269495.1_1767	0.534834	0.617363	0.446945	0.540193
lcl.NC_004741.1_cds_WP_001182361.1_1768	0.535479	0.574257	0.460396	0.571782
lcl.NC_004741.1_cds_WP_000098906.1_1769	0.482158	0.556136	0.373368	0.516971
lcl.NC_004741.1_cds_WP_000493947.1_1770	0.478193	0.556075	0.373832	0.504673
lcl.NC_004741.1_cds_WP_001174969.1_1771	0.52984	0.591703	0.423581	0.574236
lcl.NC_004741.1_cds_WP_000534313.1_1772	0.518695	0.615752	0.431981	0.508353
lcl.NC_004741.1_cds_WP_000212657.1_1773	0.447712	0.607843	0.333333	0.401961
lcl.NC_004741.1_cds_S_RS09635_1774	0.477161	0.566316	0.413502	0.451477
lcl.NC_004741.1_cds_WP_000587595.1_1775	0.528905	0.594096	0.494465	0.498155
lcl.NC_004741.1_cds_WP_001069986.1_1776	0.493639	0.564886	0.381679	0.534351
lcl.NC_004741.1_cds_WP_005050322.1_1777	0.497758	0.533632	0.452915	0.506726
lcl.NC_004741.1_cds_WP_001344535.1_1778	0.524257	0.600939	0.380282	0.591549
lcl.NC_004741.1_cds_S_RS09660_1779	0.477127	0.41701	0.496571	0.517857
lcl.NC_004741.1_cds_WP_001070230.1_1780	0.491228	0.473684	0.497608	0.502392
lcl.NC_004741.1_cds_WP_000528342.1_1781	0.466667	0.614286	0.328571	0.457143
lcl.NC_004741.1_cds_WP_223368647.1_1782	0.530758	0.55794	0.437768	0.596567
lcl.NC_004741.1_cds_WP_240806354.1_1783	0.482051	0.523077	0.476923	0.446154
lcl.NC_004741.1_cds_WP_005050332.1_1784	0.500354	0.58811	0.377919	0.535032
lcl.NC_004741.1_cds_WP_000648420.1_1785	0.506329	0.594937	0.392405	0.531646
lcl.NC_004741.1_cds_WP_000817104.1_1786	0.515423	0.608955	0.468657	0.468657
lcl.NC_004741.1_cds_WP_001196515.1_1787	0.496403	0.589928	0.366906	0.532374
lcl.NC_004741.1_cds_WP_000144580.1_1788	0.551188	0.63145	0.410319	0.611794
lcl.NC_004741.1_cds_WP_000907988.1_1789	0.529874	0.622642	0.389151	0.57783
lcl.NC_004741.1_cds_WP_000948872.1_1790	0.502008	0.60241	0.341365	0.562249
lcl.NC_004741.1_cds_WP_000089364.1_1791	0.518145	0.538306	0.417339	0.59879
lcl.NC_004741.1_cds_WP_000367164.1_1792	0.528455	0.617886	0.373984	0.593496
lcl.NC_004741.1_cds_WP_001296104.1_1793	0.444444	0.619048	0.349206	0.365079
lcl.NC_004741.1_cds_WP_000637981.1_1794	0.508516	0.583942	0.430657	0.510949
lcl.NC_004741.1_cds_WP_000612887.1_1795	0.538109	0.620216	0.410206	0.583906
lcl.NC_004741.1_cds_WP_000248636.1_1796	0.549865	0.603774	0.420485	0.625337
lcl.NC_004741.1_cds_WP_001301287.1_1797	0.459384	0.537815	0.352941	0.487395
lcl.NC_004741.1_cds_WP_000795557.1_1798	0.444444	0.440299	0.430348	0.462687
lcl.NC_004741.1_cds_WP_032157081.1_1799	0.453616	0.457547	0.389151	0.514151
lcl.NC_004741.1_cds_WP_000383465.1_1800	0.477509	0.550173	0.384083	0.49827
lcl.NC_004741.1_cds_WP_000860164.1_1801	0.509881	0.596838	0.383399	0.549407
lcl.NC_004741.1_cds_WP_227804330.1_1802	0.525036	0.553648	0.433476	0.587983
lcl.NC_004741.1_cds_S_RS09785_1803	0.439482	0.537864	0.36699	0.413592
lcl.NC_004741.1_cds_WP_011069392.1_1804	0.381693	0.445596	0.321244	0.378238
lcl.NC_004741.1_cds_WP_120795387.1_1805	0.382114	0.414634	0.341463	0.390244
lcl.NC_004741.1_cds_S_RS09795_1806	0.430605	0.487544	0.350534	0.453737
lcl.NC_004741.1_cds_WP_000832507.1_1807	0.456586	0.466328	0.402795	0.500635
lcl.NC_004741.1_cds_WP_225620329.1_1808	0.527897	0.55794	0.433476	0.592275
lcl.NC_004741.1_cds_S_RS09815_1809	0.473389	0.559424	0.386555	0.47419
lcl.NC_004741.1_cds_WP_227804270.1_1810	0.532189	0.55794	0.437768	0.600858
lcl.NC_004741.1_cds_WP_000358930.1_1811	0.538901	0.595289	0.400428	0.620985
lcl.NC_004741.1_cds_WP_000246019.1_1812	0.483073	0.527344	0.394531	0.527344
lcl.NC_004741.1_cds_WP_000350395.1_1813	0.518182	0.556818	0.456818	0.540909
lcl.NC_004741.1_cds_S_RS09850_1814	0.441643	0.526611	0.322129	0.47619
lcl.NC_004741.1_cds_S_RS09855_1815	0.493528	0.553398	0.378641	0.548544
lcl.NC_004741.1_cds_S_RS09860_1816	0.504505	0.612613	0.378378	0.522523
lcl.NC_004741.1_cds_WP_000979625.1_1817	0.535117	0.591973	0.461538	0.551839
lcl.NC_004741.1_cds_WP_000193542.1_1818	0.541033	0.644377	0.43769	0.541033
lcl.NC_004741.1_cds_S_RS09875_1819	0.543689	0.618123	0.423948	0.588997
lcl.NC_004741.1_cds_WP_000152305.1_1820	0.502315	0.555556	0.4375	0.513889
lcl.NC_004741.1_cds_WP_225620329.1_1821	0.527897	0.55794	0.433476	0.592275
lcl.NC_004741.1_cds_WP_000433464.1_1822	0.518846	0.588339	0.376325	0.591873
lcl.NC_004741.1_cds_WP_000845079.1_1823	0.525223	0.637982	0.418398	0.519288
lcl.NC_004741.1_cds_WP_005050353.1_1824	0.519298	0.578947	0.442105	0.536842
lcl.NC_004741.1_cds_WP_000045648.1_1825	0.501529	0.481651	0.334862	0.688073
lcl.NC_004741.1_cds_WP_001240582.1_1826	0.549153	0.579661	0.416949	0.650847
lcl.NC_004741.1_cds_WP_011069394.1_1827	0.538386	0.561024	0.432087	0.622047
lcl.NC_004741.1_cds_WP_000198225.1_1828	0.497732	0.506803	0.44898	0.537415
lcl.NC_004741.1_cds_WP_000768389.1_1829	0.44505	0.504087	0.381471	0.449591
lcl.NC_004741.1_cds_WP_011069395.1_1830	0.333333	0.401235	0.302469	0.296296
lcl.NC_004741.1_cds_S_RS09945_1831	0.330073	0.391198	0.278729	0.320293
lcl.NC_004741.1_cds_WP_227804270.1_1832	0.532189	0.55794	0.437768	0.600858
lcl.NC_004741.1_cds_S_RS29100_1833	0.35	0.325	0.3	0.425
lcl.NC_004741.1_cds_WP_001207893.1_1834	0.491001	0.516199	0.436285	0.520518
lcl.NC_004741.1_cds_S_RS09970_1835	0.549586	0.579792	0.439455	0.629511
lcl.NC_004741.1_cds_S_RS09975_1836	0.533561	0.532423	0.412969	0.65529
lcl.NC_004741.1_cds_WP_000124121.1_1837	0.523002	0.630435	0.456522	0.481752
lcl.NC_004741.1_cds_S_RS09985_1838	0.545837	0.549118	0.431818	0.656566
lcl.NC_004741.1_cds_WP_005050384.1_1839	0.432432	0.572072	0.315315	0.40991
lcl.NC_004741.1_cds_WP_005050386.1_1840	0.527938	0.653179	0.410405	0.520231
lcl.NC_004741.1_cds_WP_094081542.1_1841	0.543902	0.626829	0.453659	0.55122
lcl.NC_004741.1_cds_WP_000027560.1_1842	0.520231	0.624277	0.410405	0.526012
lcl.NC_004741.1_cds_WP_001076516.1_1843	0.528889	0.54	0.44	0.606667
lcl.NC_004741.1_cds_WP_000018633.1_1844	0.534188	0.641026	0.358974	0.602564
lcl.NC_004741.1_cds_WP_032155959.1_1845	0.442529	0.465517	0.344828	0.517241
lcl.NC_004741.1_cds_WP_001303494.1_1846	0.34375	0.34375	0.40625	0.28125
lcl.NC_004741.1_cds_WP_000867989.1_1847	0.333333	0.385185	0.325926	0.288889
lcl.NC_004741.1_cds_WP_001163923.1_1848	0.53193	0.631579	0.431579	0.532632
lcl.NC_004741.1_cds_WP_000555460.1_1849	0.543396	0.584906	0.445283	0.6
lcl.NC_004741.1_cds_S_RS10050_1850	0.566092	0.637931	0.448276	0.612069
lcl.NC_004741.1_cds_S_RS28585_1851	0.53252	0.487805	0.463415	0.646341
lcl.NC_004741.1_cds_S_RS25845_1852	0.549915	0.505076	0.5	0.64467
lcl.NC_004741.1_cds_S_RS10070_1853	0.5	0.6	0.36	0.54
lcl.NC_004741.1_cds_S_RS25855_1854	0.539224	0.532178	0.54703	0.538462
lcl.NC_004741.1_cds_S_RS10090_1855	0.506478	0.561837	0.416961	0.540636
lcl.NC_004741.1_cds_WP_005127484.1_1856	0.450355	0.5	0.43617	0.414894
lcl.NC_004741.1_cds_S_RS28750_1857	0.425789	0.469444	0.431755	0.376045
lcl.NC_004741.1_cds_WP_000976476.1_1858	0.461988	0.535088	0.394737	0.45614
lcl.NC_004741.1_cds_S_RS25875_1859	0.525773	0.556701	0.426117	0.594502
lcl.NC_004741.1_cds_WP_000168747.1_1860	0.504	0.544	0.456	0.512
lcl.NC_004741.1_cds_WP_000916763.1_1861	0.484848	0.623377	0.337662	0.493506
lcl.NC_004741.1_cds_S_RS10130_1862	0.519026	0.607306	0.488584	0.461187
lcl.NC_004741.1_cds_WP_000944268.1_1863	0.514329	0.529412	0.41629	0.597285
lcl.NC_004741.1_cds_WP_000936980.1_1864	0.499272	0.580786	0.394469	0.522562
lcl.NC_004741.1_cds_WP_000024751.1_1865	0.525758	0.668182	0.404545	0.504545
lcl.NC_004741.1_cds_WP_005047608.1_1866	0.504202	0.588235	0.445378	0.478992
lcl.NC_004741.1_cds_S_RS27710_1867	0.494845	0.628866	0.350515	0.505155
lcl.NC_004741.1_cds_WP_000173487.1_1868	0.536896	0.689567	0.422392	0.498728
lcl.NC_004741.1_cds_WP_000800512.1_1869	0.560748	0.654206	0.457944	0.570093
lcl.NC_004741.1_cds_WP_001069479.1_1870	0.535872	0.634106	0.437086	0.536424
lcl.NC_004741.1_cds_WP_000301736.1_1871	0.514228	0.597561	0.382114	0.563008
lcl.NC_004741.1_cds_S_RS10190_1872	0.495413	0.549828	0.402062	0.534483
lcl.NC_004741.1_cds_WP_000044417.1_1873	0.525988	0.621622	0.4158	0.540541
lcl.NC_004741.1_cds_WP_000448385.1_1874	0.513374	0.601852	0.41358	0.524691
lcl.NC_004741.1_cds_WP_001184045.1_1875	0.521542	0.62585	0.435374	0.503401
lcl.NC_004741.1_cds_WP_001342995.1_1876	0.491961	0.62701	0.389068	0.459807
lcl.NC_004741.1_cds_WP_000202992.1_1877	0.488095	0.642857	0.376984	0.444444
lcl.NC_004741.1_cds_WP_000571470.1_1878	0.510178	0.557252	0.408397	0.564886
lcl.NC_004741.1_cds_WP_000568525.1_1879	0.523244	0.646884	0.412463	0.510386
lcl.NC_004741.1_cds_WP_000580324.1_1880	0.526144	0.632353	0.397059	0.54902
lcl.NC_004741.1_cds_WP_001386853.1_1881	0.212121	0.227273	0.136364	0.272727
lcl.NC_004741.1_cds_WP_001024930.1_1882	0.441128	0.512438	0.40796	0.402985
lcl.NC_004741.1_cds_WP_000974712.1_1883	0.561303	0.626437	0.413793	0.643678
lcl.NC_004741.1_cds_WP_000907248.1_1884	0.527665	0.62753	0.437247	0.518219
lcl.NC_004741.1_cds_WP_001300367.1_1885	0.520971	0.615894	0.397351	0.549669
lcl.NC_004741.1_cds_WP_001258671.1_1886	0.538071	0.637902	0.392555	0.583756
lcl.NC_004741.1_cds_S_RS10260_1887	0.538813	0.684932	0.438356	0.493151
lcl.NC_004741.1_cds_WP_011110594.1_1888	0.576441	0.699248	0.463659	0.566416
lcl.NC_004741.1_cds_S_RS10270_1889	0.522989	0.568966	0.456897	0.543103
lcl.NC_004741.1_cds_S_RS29105_1890	0.510417	0.5	0.40625	0.625
lcl.NC_004741.1_cds_WP_001210039.1_1891	0.441767	0.506024	0.385542	0.433735
lcl.NC_004741.1_cds_WP_011110595.1_1892	0.47032	0.561644	0.386986	0.462329
lcl.NC_004741.1_cds_WP_000930145.1_1893	0.535256	0.625	0.418269	0.5625
lcl.NC_004741.1_cds_S_RS28590_1894	0.529762	0.5	0.625	0.464286
lcl.NC_004741.1_cds_S_RS28595_1895	0.48294	0.551181	0.456693	0.440945
lcl.NC_004741.1_cds_S_RS10310_1896	0.5	0.540541	0.439189	0.52027
lcl.NC_004741.1_cds_WP_094105053.1_1897	0.536471	0.625882	0.444706	0.538824
lcl.NC_004741.1_cds_WP_000560226.1_1898	0.414414	0.486486	0.418919	0.337838
lcl.NC_004741.1_cds_WP_001359121.1_1899	0.339181	0.403509	0.315789	0.298246
lcl.NC_004741.1_cds_WP_005049830.1_1900	0.391304	0.51087	0.315217	0.347826
lcl.NC_004741.1_cds_S_RS10340_1901	0.503531	0.637712	0.396186	0.476695
lcl.NC_004741.1_cds_S_RS25915_1902	0.496111	0.453368	0.520725	0.514286
lcl.NC_004741.1_cds_WP_005135630.1_1903	0.501916	0.689655	0.264368	0.551724
lcl.NC_004741.1_cds_WP_001173294.1_1904	0.469945	0.540984	0.415301	0.453552
lcl.NC_004741.1_cds_S_RS25920_1905	0.542975	0.54703	0.563275	0.51861
lcl.NC_004741.1_cds_WP_005049823.1_1906	0.458333	0.464286	0.410714	0.5
lcl.NC_004741.1_cds_S_RS25925_1907	0.403509	0.368421	0.438596	0.403509
lcl.NC_004741.1_cds_WP_225620329.1_1908	0.527897	0.55794	0.433476	0.592275
lcl.NC_004741.1_cds_S_RS25930_1909	0.470405	0.523364	0.401869	0.485981
lcl.NC_004741.1_cds_WP_000555620.1_1910	0.479781	0.563934	0.406557	0.468852
lcl.NC_004741.1_cds_WP_000983717.1_1911	0.513285	0.594203	0.423913	0.521739
lcl.NC_004741.1_cds_WP_001101728.1_1912	0.518648	0.552448	0.412587	0.590909
lcl.NC_004741.1_cds_WP_000968134.1_1913	0.494172	0.541958	0.384615	0.555944
lcl.NC_004741.1_cds_WP_000930141.1_1914	0.524038	0.620192	0.399038	0.552885
lcl.NC_004741.1_cds_WP_011110597.1_1915	0.536643	0.583924	0.484634	0.541371
lcl.NC_004741.1_cds_WP_000902877.1_1916	0.479853	0.521978	0.412088	0.505495
lcl.NC_004741.1_cds_S_RS28365_1917	0.483461	0.496183	0.450382	0.503817
lcl.NC_004741.1_cds_S_RS10435_1918	0.502208	0.549669	0.423841	0.533113
lcl.NC_004741.1_cds_S_RS25940_1919	0.525788	0.424893	0.587983	0.564655
lcl.NC_004741.1_cds_S_RS10455_1920	0.444444	0.627451	0.254902	0.45098
lcl.NC_004741.1_cds_WP_000747032.1_1921	0.517949	0.538462	0.448718	0.566667
lcl.NC_004741.1_cds_WP_000615491.1_1922	0.485358	0.562617	0.373832	0.519626
lcl.NC_004741.1_cds_WP_001064885.1_1923	0.465217	0.504348	0.421739	0.469565
lcl.NC_004741.1_cds_WP_001215517.1_1924	0.511111	0.625	0.433333	0.475
lcl.NC_004741.1_cds_S_RS28600_1925	0.553191	0.744681	0.297872	0.617021
lcl.NC_004741.1_cds_S_RS25950_1926	0.495246	0.450777	0.518135	0.516883
lcl.NC_004741.1_cds_S_RS29475_1927	0.461905	0.442857	0.471429	0.471429
lcl.NC_004741.1_cds_WP_001028876.1_1928	0.396825	0.380952	0.412698	0.396825
lcl.NC_004741.1_cds_WP_000755956.1_1929	0.519324	0.576087	0.384058	0.597826
lcl.NC_004741.1_cds_WP_001099210.1_1930	0.52	0.6	0.404	0.556
lcl.NC_004741.1_cds_WP_000586688.1_1931	0.501754	0.578947	0.378947	0.547368
lcl.NC_004741.1_cds_WP_000457719.1_1932	0.473251	0.54321	0.358025	0.518519
lcl.NC_004741.1_cds_WP_001030133.1_1933	0.503401	0.571429	0.346939	0.591837
lcl.NC_004741.1_cds_S_RS10550_1934	0.466667	0.545455	0.454545	0.4
lcl.NC_004741.1_cds_WP_000747032.1_1935	0.519658	0.538462	0.448718	0.571795
lcl.NC_004741.1_cds_S_RS10565_1936	0.474138	0.612069	0.422414	0.387931
lcl.NC_004741.1_cds_WP_005048647.1_1937	0.492424	0.530303	0.378788	0.568182
lcl.NC_004741.1_cds_WP_000019588.1_1938	0.505376	0.580645	0.375	0.560484
lcl.NC_004741.1_cds_WP_000564755.1_1939	0.520576	0.608025	0.382716	0.570988
lcl.NC_004741.1_cds_WP_001229400.1_1940	0.520576	0.580247	0.433333	0.548148
lcl.NC_004741.1_cds_WP_001214308.1_1941	0.476839	0.542234	0.425068	0.463215
lcl.NC_004741.1_cds_WP_001185741.1_1942	0.519411	0.634538	0.441767	0.481928
lcl.NC_004741.1_cds_WP_005048653.1_1943	0.507937	0.597884	0.428571	0.497354
lcl.NC_004741.1_cds_WP_001025297.1_1944	0.529988	0.652249	0.363322	0.574394
lcl.NC_004741.1_cds_WP_212734366.1_1945	0.333333	0.333333	0.333333	0.333333
lcl.NC_004741.1_cds_WP_005063152.1_1946	0.384458	0.490798	0.337423	0.325153
lcl.NC_004741.1_cds_S_RS27725_1947	0.478261	0.608696	0.434783	0.391304
lcl.NC_004741.1_cds_S_RS25970_1948	0.537625	0.521303	0.541353	0.550251
lcl.NC_004741.1_cds_WP_001259572.1_1949	0.557522	0.59292	0.566372	0.513274
lcl.NC_004741.1_cds_S_RS10635_1950	0.546581	0.460624	0.518574	0.660714
lcl.NC_004741.1_cds_S_RS10640_1951	0.549652	0.626632	0.407311	0.615183
lcl.NC_004741.1_cds_WP_236612244.1_1952	0.5	0.6	0.414286	0.485714
lcl.NC_004741.1_cds_S_RS10650_1953	0.520725	0.484456	0.531088	0.546632
lcl.NC_004741.1_cds_WP_001103659.1_1954	0.45202	0.545455	0.340909	0.469697
lcl.NC_004741.1_cds_S_RS25980_1955	0.496111	0.448187	0.523316	0.516883
lcl.NC_004741.1_cds_WP_032356112.1_1956	0.383333	0.458333	0.316667	0.375
lcl.NC_004741.1_cds_WP_000983598.1_1957	0.533333	0.660465	0.367442	0.572093
lcl.NC_004741.1_cds_WP_000763867.1_1958	0.489744	0.569231	0.338462	0.561538
lcl.NC_004741.1_cds_WP_000036372.1_1959	0.537143	0.608571	0.437143	0.565714
lcl.NC_004741.1_cds_WP_000204331.1_1960	0.538908	0.602787	0.414634	0.599303
lcl.NC_004741.1_cds_WP_000483183.1_1961	0.538702	0.588015	0.43633	0.59176
lcl.NC_004741.1_cds_WP_000610392.1_1962	0.527076	0.595668	0.433213	0.552347
lcl.NC_004741.1_cds_WP_000147302.1_1963	0.515873	0.613095	0.339286	0.595238
lcl.NC_004741.1_cds_WP_000020706.1_1964	0.531807	0.639695	0.378626	0.577099
lcl.NC_004741.1_cds_WP_000795618.1_1965	0.530744	0.595469	0.423948	0.572816
lcl.NC_004741.1_cds_WP_000906331.1_1966	0.516892	0.594595	0.402027	0.554054
lcl.NC_004741.1_cds_WP_001291603.1_1967	0.490501	0.559585	0.430052	0.481865
lcl.NC_004741.1_cds_S_RS10735_1968	0.493151	0.589041	0.356164	0.534247
lcl.NC_004741.1_cds_WP_225620329.1_1969	0.527897	0.55794	0.433476	0.592275
lcl.NC_004741.1_cds_S_RS25985_1970	0.513453	0.449664	0.536913	0.554054
lcl.NC_004741.1_cds_WP_005048706.1_1971	0.508115	0.625468	0.434457	0.464419
lcl.NC_004741.1_cds_WP_000100205.1_1972	0.508612	0.522796	0.43769	0.56535
lcl.NC_004741.1_cds_WP_001187792.1_1973	0.524752	0.615842	0.394059	0.564356
lcl.NC_004741.1_cds_S_RS10765_1974	0.50101	0.587879	0.393939	0.521212
lcl.NC_004741.1_cds_WP_000179469.1_1975	0.482143	0.589286	0.327381	0.529762
lcl.NC_004741.1_cds_WP_000082120.1_1976	0.488095	0.642857	0.309524	0.511905
lcl.NC_004741.1_cds_WP_010723106.1_1977	0.390805	0.310345	0.275862	0.586207
lcl.NC_004741.1_cds_WP_001237866.1_1978	0.506173	0.564815	0.444444	0.509259
lcl.NC_004741.1_cds_WP_000917208.1_1979	0.429719	0.518072	0.295181	0.475904
lcl.NC_004741.1_cds_WP_000377229.1_1980	0.470833	0.575	0.4375	0.4
lcl.NC_004741.1_cds_WP_000797560.1_1981	0.509076	0.559406	0.433168	0.534653
lcl.NC_004741.1_cds_WP_000847902.1_1982	0.524024	0.608108	0.391892	0.572072
lcl.NC_004741.1_cds_WP_001160190.1_1983	0.52459	0.546448	0.431694	0.595628
lcl.NC_004741.1_cds_WP_001283406.1_1984	0.517185	0.608838	0.394435	0.548282
lcl.NC_004741.1_cds_WP_000611335.1_1985	0.490107	0.575342	0.392694	0.502283
lcl.NC_004741.1_cds_S_RS29480_1986	0.486111	0.416667	0.458333	0.583333
lcl.NC_004741.1_cds_WP_032155628.1_1987	0.338983	0.305085	0.305085	0.40678
lcl.NC_004741.1_cds_WP_000106474.1_1988	0.48	0.573333	0.333333	0.533333
lcl.NC_004741.1_cds_S_RS10850_1989	0.468599	0.521739	0.36715	0.516908
lcl.NC_004741.1_cds_WP_001272995.1_1990	0.545817	0.653386	0.386454	0.59761
lcl.NC_004741.1_cds_WP_001158220.1_1991	0.533632	0.533632	0.434978	0.632287
lcl.NC_004741.1_cds_WP_001128248.1_1992	0.541033	0.659574	0.413374	0.550152
lcl.NC_004741.1_cds_S_RS10870_1993	0.502494	0.552239	0.490637	0.464419
lcl.NC_004741.1_cds_WP_005048734.1_1994	0.46558	0.532609	0.36413	0.5
lcl.NC_004741.1_cds_S_RS10880_1995	0.540278	0.691667	0.358333	0.570833
lcl.NC_004741.1_cds_WP_000079690.1_1996	0.482154	0.513612	0.46098	0.471869
lcl.NC_004741.1_cds_WP_000146764.1_1997	0.522388	0.454158	0.484009	0.628998
lcl.NC_004741.1_cds_WP_000270672.1_1998	0.481752	0.547445	0.357664	0.540146
lcl.NC_004741.1_cds_WP_001057836.1_1999	0.519126	0.622951	0.303279	0.631148
[truncated: 2,496 more rows]

## Sheet: Sf14_GC
	Total	GC1	GC2	GC3
Sf14_gp001	0.319149	0.425532	0.191489	0.340426
Sf14_gp002	0.356061	0.403409	0.3125	0.352273
Sf14_gp003	0.333333	0.443182	0.295455	0.261364
Sf14_gp004	0.380952	0.47619	0.297619	0.369048
Sf14_gp005	0.375375	0.459459	0.252252	0.414414
Sf14_gp006	0.370115	0.468966	0.331034	0.310345
Sf14_gp007	0.397436	0.5	0.336538	0.355769
Sf14_gp008	0.370614	0.467105	0.315789	0.328947
Sf14_gp009	0.366667	0.471429	0.285714	0.342857
Sf14_gp010	0.333333	0.387097	0.258065	0.354839
Sf14_gp011	0.370809	0.384615	0.331361	0.39645
Sf14_gp012	0.378995	0.383562	0.39726	0.356164
Sf14_gp013	0.394062	0.477733	0.368421	0.336032
Sf14_gp014	0.40404	0.484848	0.318182	0.409091
Sf14_gp015	0.371014	0.46087	0.234783	0.417391
Sf14_gp016	0.387755	0.44898	0.27551	0.438776
Sf14_gp017	0.409214	0.585366	0.333333	0.308943
Sf14_gp018	0.391727	0.445255	0.321168	0.408759
Sf14_gp019	0.397849	0.496774	0.367742	0.329032
Sf14_gp020	0.426273	0.479893	0.495979	0.302949
Sf14_gp021	0.384824	0.512195	0.333333	0.308943
Sf14_gp022	0.362098	0.390863	0.335025	0.360406
Sf14_gp023	0.346154	0.358974	0.397436	0.282051
Sf14_gp024	0.44086	0.483871	0.435484	0.403226
Sf14_gp025	0.410311	0.521186	0.385593	0.324153
Sf14_gp131	0.4	0.497959	0.436735	0.265306
Sf14_gp130	0.357488	0.594203	0.26087	0.217391
Sf14_gp129	0.405743	0.520599	0.404494	0.292135
Sf14_gp128	0.383095	0.488753	0.368098	0.292434
Sf14_gp127	0.341317	0.42515	0.335329	0.263473
Sf14_gp126	0.399399	0.45045	0.432432	0.315315
Sf14_gp125	0.402963	0.546667	0.386667	0.275556
Sf14_gp124	0.444444	0.626984	0.380952	0.325397
Sf14_gp123	0.451993	0.548913	0.361413	0.445652
Sf14_gp122	0.411111	0.52	0.346667	0.366667
Sf14_gp121	0.378882	0.447205	0.391304	0.298137
Sf14_gp120	0.355721	0.440299	0.350746	0.276119
Sf14_gp119	0.383333	0.56	0.34	0.25
Sf14_gp118	0.41833	0.496674	0.45898	0.299335
Sf14_gp117	0.418345	0.516779	0.416107	0.322148
Sf14_gp116	0.390547	0.492537	0.335821	0.343284
Sf14_gp115	0.372807	0.5	0.276316	0.342105
Sf14_gp114	0.403038	0.494638	0.406166	0.308311
Sf14_gp113	0.379182	0.449814	0.420074	0.267658
Sf14_gp112	0.365497	0.403509	0.368421	0.324561
Sf14_gp111	0.359918	0.395706	0.380368	0.303681
Sf14_gp110	0.392523	0.504673	0.406542	0.266355
Sf14_gp109	0.347722	0.431655	0.338129	0.273381
Sf14_gp108	0.394558	0.497959	0.410204	0.27551
Sf14_gp107	0.367133	0.433566	0.388112	0.27972
Sf14_gp106	0.413333	0.48	0.44	0.32
Sf14_gp105	0.414966	0.502551	0.443878	0.298469
Sf14_gp104	0.407734	0.455233	0.474149	0.293821
Sf14_gp103	0.353846	0.446154	0.276923	0.338462
Sf14_gp102	0.365333	0.44	0.288	0.368
Sf14_gp101	0.417778	0.49	0.39	0.373333
Sf14_gp100	0.388278	0.489011	0.32967	0.346154
Sf14_gp099	0.4125	0.4625	0.4125	0.3625
Sf14_gp098	0.368217	0.476744	0.319767	0.30814
Sf14_gp097	0.371032	0.47619	0.303571	0.333333
Sf14_gp096	0.394444	0.458333	0.333333	0.391667
Sf14_gp095	0.366667	0.48	0.31	0.31
Sf14_gp094	0.382353	0.455882	0.367647	0.323529
Sf14_gp093	0.372703	0.488189	0.291339	0.338583
Sf14_gp092	0.409628	0.536785	0.318801	0.373297
Sf14_gp091	0.40404	0.393939	0.515152	0.30303
Sf14_gp090	0.364865	0.5	0.216216	0.378378
Sf14_gp089	0.406504	0.439024	0.402439	0.378049
Sf14_gp088	0.357143	0.440476	0.309524	0.321429
Sf14_gp087	0.37619	0.428571	0.342857	0.357143
Sf14_gp086	0.373134	0.432836	0.313433	0.373134
Sf14_gp085	0.422222	0.511111	0.362222	0.393333
Sf14_gp084	0.371882	0.47619	0.29932	0.340136
Sf14_gp083	0.401258	0.535849	0.328302	0.339623
Sf14_gp082	0.368421	0.437247	0.340081	0.327935
Sf14_gp081	0.39801	0.552239	0.283582	0.358209
Sf14_gp080	0.406124	0.533133	0.371988	0.313253
Sf14_gp079	0.333333	0.408602	0.268817	0.322581
Sf14_gp078	0.405797	0.5	0.456522	0.26087
Sf14_gp077	0.428571	0.592334	0.334495	0.358885
Sf14_gp076	0.398281	0.512894	0.352436	0.329513
Sf14_gp075	0.343496	0.420732	0.329268	0.280488
Sf14_gp074	0.355159	0.386905	0.315476	0.363095
Sf14_gp073	0.365741	0.5	0.263889	0.333333
Sf14_gp072	0.386243	0.515873	0.329365	0.313492
Sf14_gp071	0.391437	0.458716	0.256881	0.458716
Sf14_gp070	0.345238	0.428571	0.3125	0.294643
Sf14_gp069	0.408501	0.500671	0.358389	0.366443
Sf14_gp068	0.343434	0.424242	0.333333	0.272727
Sf14_gp067	0.376164	0.527933	0.287709	0.312849
Sf14_gp066	0.395062	0.530864	0.296296	0.358025
Sf14_gp065	0.348259	0.477612	0.268657	0.298507
Sf14_gp064	0.39627	0.488112	0.358042	0.342657
Sf14_gp063	0.379404	0.471545	0.325203	0.341463
Sf14_gp062	0.384774	0.475309	0.358025	0.320988
Sf14_gp061	0.337209	0.406977	0.27907	0.325581
Sf14_gp060	0.457364	0.616279	0.476744	0.27907
Sf14_gp059	0.352564	0.423077	0.240385	0.394231
Sf14_gp058	0.422481	0.505814	0.325581	0.436047
Sf14_gp057	0.401434	0.494624	0.387097	0.322581
Sf14_gp056	0.412698	0.544218	0.367347	0.326531
Sf14_gp055	0.419267	0.538588	0.3711	0.348112
Sf14_gp054	0.342262	0.455357	0.25	0.321429
Sf14_gp053	0.377778	0.466667	0.416667	0.25
Sf14_gp052	0.397387	0.476612	0.353982	0.361568
Sf14_gp051	0.418895	0.548128	0.371658	0.336898
Sf14_gp050	0.371585	0.437158	0.31694	0.360656
Sf14_gp049	0.362069	0.469828	0.344828	0.271552
Sf14_gp048	0.402597	0.448052	0.448052	0.311688
Sf14_gp047	0.364943	0.439655	0.301724	0.353448
Sf14_gp046	0.364103	0.446154	0.323077	0.323077
Sf14_gp045	0.37037	0.455556	0.311111	0.344444
Sf14_gp044	0.384354	0.571429	0.306122	0.27551
Sf14_gp043	0.373089	0.53211	0.284404	0.302752
Sf14_gp042	0.40613	0.494253	0.390805	0.333333
Sf14_gp041	0.422886	0.537313	0.41791	0.313433
Sf14_gp040	0.415094	0.528302	0.339623	0.377358
Sf14_gp039	0.396624	0.481013	0.329114	0.379747
Sf14_gp038	0.309179	0.333333	0.304348	0.289855
Sf14_gp037	0.296296	0.351852	0.240741	0.296296
Sf14_gp036	0.319865	0.343434	0.30303	0.313131
Sf14_gp035	0.336207	0.431034	0.224138	0.353448
Sf14_gp034	0.336996	0.417582	0.340659	0.252747
Sf14_gp033	0.379902	0.5	0.316176	0.323529
Sf14_gp032	0.333333	0.337349	0.325301	0.337349
Sf14_gp031	0.37276	0.456989	0.301075	0.360215
Sf14_gp030	0.333333	0.441558	0.311688	0.246753
Sf14_gp029	0.333333	0.432432	0.256757	0.310811
Sf14_gp028	0.328283	0.378788	0.257576	0.348485
Sf14_gp027	0.380117	0.412281	0.324561	0.403509
Sf14_gp026	0.380117	0.412281	0.324561	0.403509

## Sheet: total_GC_Dunn_test
Comparison	Z	P.unadj	P.adj
2457T Biosynthesis - 2457T Gene Expression	2.59445	0.00947428	0.341074
2457T Biosynthesis - 2457T Metabolism	0.982773	0.325719	1
2457T Gene Expression - 2457T Metabolism	-2.98433	0.00284202	0.102313
2457T Biosynthesis - 2457T Stress and Drug Resistance	2.05796	0.0395944	1
2457T Gene Expression - 2457T Stress and Drug Resistance	-0.549864	0.582413	1
2457T Metabolism - 2457T Stress and Drug Resistance	1.95306	0.0508129	1
2457T Biosynthesis - 2457T Transport and Misc	1.08822	0.276497	1
2457T Gene Expression - 2457T Transport and Misc	-1.77308	0.0762154	1
2457T Metabolism - 2457T Transport and Misc	0.410775	0.681237	1
2457T Stress and Drug Resistance - 2457T Transport and Misc	-1.15152	0.249519	1
2457T Biosynthesis - Sf14 Early	3.82623	0.000130121	0.00468434
2457T Gene Expression - Sf14 Early	2.51841	0.0117887	0.424394
2457T Metabolism - Sf14 Early	3.77253	0.0001616	0.00581761
2457T Stress and Drug Resistance - Sf14 Early	2.74316	0.00608503	0.219061
2457T Transport and Misc - Sf14 Early	3.35251	0.000800822	0.0288296
2457T Biosynthesis - Sf14 Hypothetical	7.67572	1.64486e-14	5.92149e-13
2457T Gene Expression - Sf14 Hypothetical	7.14255	9.16152e-13	3.29815e-11
2457T Metabolism - Sf14 Hypothetical	13.7431	5.60552e-43	2.01799e-41
2457T Stress and Drug Resistance - Sf14 Hypothetical	7.03509	1.99135e-12	7.16888e-11
2457T Transport and Misc - Sf14 Hypothetical	8.22662	1.92575e-16	6.93268e-15
Sf14 Early - Sf14 Hypothetical	0.427657	0.668901	1
2457T Biosynthesis - Sf14 Late	6.25083	4.08273e-10	1.46978e-08
2457T Gene Expression - Sf14 Late	4.96882	6.73619e-07	2.42503e-05
2457T Metabolism - Sf14 Late	8.65727	4.83205e-18	1.73954e-16
2457T Stress and Drug Resistance - Sf14 Late	5.1352	2.81839e-07	1.01462e-05
2457T Transport and Misc - Sf14 Late	6.19741	5.74006e-10	2.06642e-08
Sf14 Early - Sf14 Late	0.0017177	0.998629	1
Sf14 Hypothetical - Sf14 Late	-0.90916	0.363265	1
2457T Biosynthesis - Sf14 Middle	5.74602	9.1368e-09	3.28925e-07
2457T Gene Expression - Sf14 Middle	4.32136	1.55068e-05	0.000558245
2457T Metabolism - Sf14 Middle	7.2614	3.83107e-13	1.37918e-11
2457T Stress and Drug Resistance - Sf14 Middle	4.54	5.6254e-06	0.000202514
2457T Transport and Misc - Sf14 Middle	5.52285	3.33536e-08	1.20073e-06
Sf14 Early - Sf14 Middle	-0.0670141	0.94657	1
Sf14 Hypothetical - Sf14 Middle	-0.934102	0.350251	1
Sf14 Late - Sf14 Middle	-0.120121	0.904388	1

## Sheet: GC1_Dunn_test
Comparison	Z	P.unadj	P.adj
2457T Biosynthesis - 2457T Gene Expression	2.97601	0.00292028	0.10513
2457T Biosynthesis - 2457T Metabolism	1.83098	0.0671042	1
2457T Gene Expression - 2457T Metabolism	-2.33282	0.0196574	0.707666
2457T Biosynthesis - 2457T Stress and Drug Resistance	2.58666	0.0096911	0.34888
2457T Gene Expression - 2457T Stress and Drug Resistance	-0.333207	0.738978	1
2457T Metabolism - 2457T Stress and Drug Resistance	1.64406	0.100164	1
2457T Biosynthesis - 2457T Transport and Misc	1.52162	0.128105	1
2457T Gene Expression - 2457T Transport and Misc	-1.67708	0.093527	1
2457T Metabolism - 2457T Transport and Misc	-0.0292207	0.976689	1
2457T Stress and Drug Resistance - 2457T Transport and Misc	-1.26005	0.207653	1
2457T Biosynthesis - Sf14 Early	4.17276	3.0093e-05	0.00108335
2457T Gene Expression - Sf14 Early	2.65311	0.00797532	0.287112
2457T Metabolism - Sf14 Early	3.66373	0.000248567	0.0089484
2457T Stress and Drug Resistance - Sf14 Early	2.7675	0.00564876	0.203355
2457T Transport and Misc - Sf14 Early	3.43546	0.000591541	0.0212955
2457T Biosynthesis - Sf14 Hypothetical	7.10463	1.20644e-12	4.34317e-11
2457T Gene Expression - Sf14 Hypothetical	5.72054	1.06185e-08	3.82266e-07
2457T Metabolism - Sf14 Hypothetical	10.9352	7.82019e-28	2.81527e-26
2457T Stress and Drug Resistance - Sf14 Hypothetical	5.5155	3.47799e-08	1.25208e-06
2457T Transport and Misc - Sf14 Hypothetical	6.87276	6.2972e-12	2.26699e-10
Sf14 Early - Sf14 Hypothetical	-0.309581	0.75688	1
2457T Biosynthesis - Sf14 Late	5.7838	7.3032e-09	2.62915e-07
2457T Gene Expression - Sf14 Late	3.87488	0.000106676	0.00384035
2457T Metabolism - Sf14 Late	6.75613	1.41721e-11	5.10197e-10
2457T Stress and Drug Resistance - Sf14 Late	3.91568	9.015e-05	0.0032454
2457T Transport and Misc - Sf14 Late	5.10762	3.2624e-07	1.17446e-05
Sf14 Early - Sf14 Late	-0.674484	0.500004	1
Sf14 Hypothetical - Sf14 Late	-0.844372	0.398461	1
2457T Biosynthesis - Sf14 Middle	5.69531	1.2315e-08	4.43342e-07
2457T Gene Expression - Sf14 Middle	3.82841	0.000128975	0.0046431
2457T Metabolism - Sf14 Middle	6.19924	5.67358e-10	2.04249e-08
2457T Stress and Drug Resistance - Sf14 Middle	3.89212	9.93721e-05	0.0035774
2457T Transport and Misc - Sf14 Middle	4.98308	6.2579e-07	2.25284e-05
Sf14 Early - Sf14 Middle	-0.46108	0.644741	1
Sf14 Hypothetical - Sf14 Middle	-0.349403	0.726786	1
Sf14 Late - Sf14 Middle	0.338699	0.734837	1

## Sheet: GC2_Dunn_test
Comparison	Z	P.unadj	P.adj
2457T Biosynthesis - 2457T Gene Expression	2.12247	0.0337984	1
2457T Biosynthesis - 2457T Metabolism	-0.647286	0.517447	1
2457T Gene Expression - 2457T Metabolism	-4.69031	2.72792e-06	9.82052e-05
2457T Biosynthesis - 2457T Stress and Drug Resistance	0.860178	0.389691	1
2457T Gene Expression - 2457T Stress and Drug Resistance	-1.53359	0.125131	1
2457T Metabolism - 2457T Stress and Drug Resistance	2.25632	0.0240508	0.86583
2457T Biosynthesis - 2457T Transport and Misc	-0.472877	0.636301	1
2457T Gene Expression - 2457T Transport and Misc	-3.2296	0.00123965	0.0446275
2457T Metabolism - 2457T Transport and Misc	0.112502	0.910426	1
2457T Stress and Drug Resistance - 2457T Transport and Misc	-1.61099	0.107182	1
2457T Biosynthesis - Sf14 Early	2.33944	0.0193126	0.695252
2457T Gene Expression - Sf14 Early	1.19826	0.230816	1
2457T Metabolism - Sf14 Early	3.04721	0.00230977	0.0831516
2457T Stress and Drug Resistance - Sf14 Early	1.93785	0.0526415	1
2457T Transport and Misc - Sf14 Early	2.79995	0.00511099	0.183996
2457T Biosynthesis - Sf14 Hypothetical	4.64826	3.34753e-06	0.000120511
2457T Gene Expression - Sf14 Hypothetical	3.47085	0.000518805	0.018677
2457T Metabolism - Sf14 Hypothetical	10.73	7.3559e-27	2.64813e-25
2457T Stress and Drug Resistance - Sf14 Hypothetical	4.82437	1.40447e-06	5.05609e-05
2457T Transport and Misc - Sf14 Hypothetical	6.61419	3.73603e-11	1.34497e-09
Sf14 Early - Sf14 Hypothetical	0.233993	0.81499	1
2457T Biosynthesis - Sf14 Late	1.43961	0.149979	1
2457T Gene Expression - Sf14 Late	-0.770943	0.440741	1
2457T Metabolism - Sf14 Late	3.1828	0.00145861	0.0525098
2457T Stress and Drug Resistance - Sf14 Late	0.709652	0.47792	1
2457T Transport and Misc - Sf14 Late	2.3083	0.0209824	0.755366
Sf14 Early - Sf14 Late	-1.55852	0.119109	1
Sf14 Hypothetical - Sf14 Late	-3.97781	6.95542e-05	0.00250395
2457T Biosynthesis - Sf14 Middle	3.62814	0.000285474	0.010277
2457T Gene Expression - Sf14 Middle	2.184	0.0289624	1
2457T Metabolism - Sf14 Middle	6.06171	1.34685e-09	4.84867e-08
2457T Stress and Drug Resistance - Sf14 Middle	3.35483	0.000794124	0.0285885
2457T Transport and Misc - Sf14 Middle	4.77298	1.81519e-06	6.53469e-05
Sf14 Early - Sf14 Middle	0.0370801	0.970421	1
Sf14 Hypothetical - Sf14 Middle	-0.362673	0.716849	1
Sf14 Late - Sf14 Middle	2.71084	0.00671138	0.24161

## Sheet: GC3_Dunn_test
Comparison	Z	P.unadj	P.adj
2457T Biosynthesis - 2457T Gene Expression	1.55794	0.119248	1
2457T Biosynthesis - 2457T Metabolism	0.934941	0.349819	1
2457T Gene Expression - 2457T Metabolism	-1.25776	0.208478	1
2457T Biosynthesis - 2457T Stress and Drug Resistance	1.64426	0.100122	1
2457T Gene Expression - 2457T Stress and Drug Resistance	0.207462	0.835649	1
2457T Metabolism - 2457T Stress and Drug Resistance	1.35668	0.174882	1
2457T Biosynthesis - 2457T Transport and Misc	1.17179	0.241282	1
2457T Gene Expression - 2457T Transport and Misc	-0.388233	0.697844	1
2457T Metabolism - 2457T Transport and Misc	0.605241	0.545019	1
2457T Stress and Drug Resistance - 2457T Transport and Misc	-0.551908	0.581012	1
2457T Biosynthesis - Sf14 Early	3.25797	0.00112213	0.0403965
2457T Gene Expression - Sf14 Early	2.5592	0.0104912	0.377685
2457T Metabolism - Sf14 Early	3.15402	0.00161037	0.0579733
2457T Stress and Drug Resistance - Sf14 Early	2.40649	0.0161065	0.579835
2457T Transport and Misc - Sf14 Early	2.69302	0.00708088	0.254912
2457T Biosynthesis - Sf14 Hypothetical	7.05358	1.74367e-12	6.2772e-11
2457T Gene Expression - Sf14 Hypothetical	7.84422	4.35643e-15	1.56831e-13
2457T Metabolism - Sf14 Hypothetical	12.5675	3.18736e-36	1.14745e-34
2457T Stress and Drug Resistance - Sf14 Hypothetical	6.82558	8.75678e-12	3.15244e-10
2457T Transport and Misc - Sf14 Hypothetical	7.31211	2.62977e-13	9.46717e-12
Sf14 Early - Sf14 Hypothetical	0.681474	0.495572	1
2457T Biosynthesis - Sf14 Late	6.86524	6.63811e-12	2.38972e-10
2457T Gene Expression - Sf14 Late	7.07933	1.44852e-12	5.21468e-11
2457T Metabolism - Sf14 Late	9.70477	2.8772e-22	1.03579e-20
2457T Stress and Drug Resistance - Sf14 Late	6.39436	1.61221e-10	5.80395e-09
2457T Transport and Misc - Sf14 Late	6.83505	8.19746e-12	2.95109e-10
Sf14 Early - Sf14 Late	1.01144	0.311807	1
Sf14 Hypothetical - Sf14 Late	0.802426	0.422307	1
2457T Biosynthesis - Sf14 Middle	5.45769	4.82382e-08	1.73657e-06
2457T Gene Expression - Sf14 Middle	5.12368	2.99626e-07	1.07865e-05
2457T Metabolism - Sf14 Middle	6.89529	5.37533e-12	1.93512e-10
2457T Stress and Drug Resistance - Sf14 Middle	4.6572	3.20539e-06	0.000115394
2457T Transport and Misc - Sf14 Middle	5.09257	3.53251e-07	1.2717e-05
Sf14 Early - Sf14 Middle	0.326813	0.74381	1
Sf14 Hypothetical - Sf14 Middle	-0.615838	0.538001	1
Sf14 Late - Sf14 Middle	-1.14559	0.251966	1

## Sheet: Statistics
Statistics for Genome Comparison
Wilcoxon Rank-Sum Test with continuity correction
data	Total GC	GC1	GC2	GC3
W	17987.5	67841	110764	15157.5
P value <	3.57667e-75	4.1917e-51	3.57729e-34	1.109e-76
Statistics for Group Comparison
Kruskal-Wallis rank sum test
data	GC_Content by Organism
chi-squared	150.77
df	7
p-value <	2.2e-16
Dunn's test		TOTAL GC				GC1				GC2				GC3
Comparison		Z	P.unadj	P.adj	Significance	Z	P.unadj	P.adj	Significance	Z	P.unadj	P.adj	Significance	Z	P.unadj	P.adj	Significance
Biosynthesis	Gene Expression	2.59445	0.00947428	0.341074		2.97601	0.00292028	0.10513		2.12247	0.0337984	1		1.55794	0.119248	1
Biosynthesis	Metabolism	0.982773	0.325719	1		1.83098	0.0671042	1		-0.647286	0.517447	1		0.934941	0.349819	1
Gene Expression	Metabolism	-2.98433	0.00284202	0.102313		-2.33282	0.0196574	0.707666		-4.69031	2.72792e-06	9.82052e-05	***	-1.25776	0.208478	1
Biosynthesis	Stress and Drug Resistance	2.05796	0.0395944	1		2.58666	0.0096911	0.34888		0.860178	0.389691	1		1.64426	0.100122	1
Gene Expression	Stress and Drug Resistance	-0.549864	0.582413	1		-0.333207	0.738978	1		-1.53359	0.125131	1		0.207462	0.835649	1
Metabolism	Stress and Drug Resistance	1.95306	0.0508129	1		1.64406	0.100164	1		2.25632	0.0240508	0.86583		1.35668	0.174882	1
Biosynthesis	Transport and Misc	1.08822	0.276497	1		1.52162	0.128105	1		-0.472877	0.636301	1		1.17179	0.241282	1
Gene Expression	Transport and Misc	-1.77308	0.0762154	1		-1.67708	0.093527	1		-3.2296	0.00123965	0.0446275	*	-0.388233	0.697844	1
Metabolism	Transport and Misc	0.410775	0.681237	1		-0.0292207	0.976689	1		0.112502	0.910426	1		0.605241	0.545019	1
Stress and Drug Resistance	Transport and Misc	-1.15152	0.249519	1		-1.26005	0.207653	1		-1.61099	0.107182	1		-0.551908	0.581012	1
Biosynthesis	Sf14 Early	3.82623	0.000130121	0.00468434	**	4.17276	3.0093e-05	0.00108335	**	2.33944	0.0193126	0.695252		3.25797	0.00112213	0.0403965	*
Gene Expression	Sf14 Early	2.51841	0.0117887	0.424394		2.65311	0.00797532	0.287112		1.19826	0.230816	1		2.5592	0.0104912	0.377685
Metabolism	Sf14 Early	3.77253	0.0001616	0.00581761	**	3.66373	0.000248567	0.0089484	**	3.04721	0.00230977	0.0831516		3.15402	0.00161037	0.0579733
Stress and Drug Resistance	Sf14 Early	2.74316	0.00608503	0.219061		2.7675	0.00564876	0.203355		1.93785	0.0526415	1		2.40649	0.0161065	0.579835
Transport and Misc	Sf14 Early	3.35251	0.000800822	0.0288296	*	3.43546	0.000591541	0.0212955	*	2.79995	0.00511099	0.183996		2.69302	0.00708088	0.254912
Biosynthesis	Sf14 Hypothetical	7.67572	1.64486e-14	5.92149e-13	***	7.10463	1.20644e-12	4.34317e-11	***	4.64826	3.34753e-06	0.000120511	***	7.05358	1.74367e-12	6.2772e-11	***
Gene Expression	Sf14 Hypothetical	7.14255	9.16152e-13	3.29815e-11	***	5.72054	1.06185e-08	3.82266e-07	***	3.47085	0.000518805	0.018677	*	7.84422	4.35643e-15	1.56831e-13	***
Metabolism	Sf14 Hypothetical	13.7431	5.60552e-43	2.01799e-41	***	10.9352	7.82019e-28	2.81527e-26	***	10.73	7.3559e-27	2.64813e-25	***	12.5675	3.18736e-36	1.14745e-34	***
Stress and Drug Resistance	Sf14 Hypothetical	7.03509	1.99135e-12	7.16888e-11	***	5.5155	3.47799e-08	1.25208e-06	***	4.82437	1.40447e-06	5.05609e-05	***	6.82558	8.75678e-12	3.15244e-10	***
Transport and Misc	Sf14 Hypothetical	8.22662	1.92575e-16	6.93268e-15	***	6.87276	6.2972e-12	2.26699e-10	***	6.61419	3.73603e-11	1.34497e-09	***	7.31211	2.62977e-13	9.46717e-12	***
Sf14 Early	Sf14 Hypothetical	0.427657	0.668901	1		-0.309581	0.75688	1		0.233993	0.81499	1		0.681474	0.495572	1
Biosynthesis	Sf14 Late	6.25083	4.08273e-10	1.46978e-08	***	5.7838	7.3032e-09	2.62915e-07	***	1.43961	0.149979	1		6.86524	6.63811e-12	2.38972e-10	***
Gene Expression	Sf14 Late	4.96882	6.73619e-07	2.42503e-05	***	3.87488	0.000106676	0.00384035	**	-0.770943	0.440741	1		7.07933	1.44852e-12	5.21468e-11	***
Metabolism	Sf14 Late	8.65727	4.83205e-18	1.73954e-16	***	6.75613	1.41721e-11	5.10197e-10	***	3.1828	0.00145861	0.0525098		9.70477	2.8772e-22	1.03579e-20	***
Stress and Drug Resistance	Sf14 Late	5.1352	2.81839e-07	1.01462e-05	***	3.91568	9.015e-05	0.0032454	**	0.709652	0.47792	1		6.39436	1.61221e-10	5.80395e-09	***
Transport and Misc	Sf14 Late	6.19741	5.74006e-10	2.06642e-08	***	5.10762	3.2624e-07	1.17446e-05	***	2.3083	0.0209824	0.755366		6.83505	8.19746e-12	2.95109e-10	***
Sf14 Early	Sf14 Late	0.0017177	0.998629	1		-0.674484	0.500004	1		-1.55852	0.119109	1		1.01144	0.311807	1
Sf14 Hypothetical	Sf14 Late	-0.90916	0.363265	1		-0.844372	0.398461	1		-3.97781	6.95542e-05	0.00250395	***	0.802426	0.422307	1
Biosynthesis	Sf14 Middle	5.74602	9.1368e-09	3.28925e-07	***	5.69531	1.2315e-08	4.43342e-07	***	3.62814	0.000285474	0.010277	*	5.45769	4.82382e-08	1.73657e-06	***
Gene Expression	Sf14 Middle	4.32136	1.55068e-05	0.000558245	***	3.82841	0.000128975	0.0046431	**	2.184	0.0289624	1		5.12368	2.99626e-07	1.07865e-05	***
Metabolism	Sf14 Middle	7.2614	3.83107e-13	1.37918e-11	***	6.19924	5.67358e-10	2.04249e-08	***	6.06171	1.34685e-09	4.84867e-08	***	6.89529	5.37533e-12	1.93512e-10	***
Stress and Drug Resistance	Sf14 Middle	4.54	5.6254e-06	0.000202514	***	3.89212	9.93721e-05	0.0035774	**	3.35483	0.000794124	0.0285885	*	4.6572	3.20539e-06	0.000115394	***
Transport and Misc	Sf14 Middle	5.52285	3.33536e-08	1.20073e-06	***	4.98308	6.2579e-07	2.25284e-05	***	4.77298	1.81519e-06	6.53469e-05	***	5.09257	3.53251e-07	1.2717e-05	***
Sf14 Early	Sf14 Middle	-0.0670141	0.94657	1		-0.46108	0.644741	1		0.0370801	0.970421	1		0.326813	0.74381	1
Sf14 Hypothetical	Sf14 Middle	-0.934102	0.350251	1		-0.349403	0.726786	1		-0.362673	0.716849	1		-0.615838	0.538001	1
Sf14 Late	Sf14 Middle	-0.120121	0.904388	1		0.338699	0.734837	1		2.71084	0.00671138	0.24161		-1.14559	0.251966	1
