# Supplementary material for: A computational investigation into the role of tRNAs encoded by Shigella phage Sf14
Source: BMC Genomics. 2025 Sep 29;26:858. doi: 10.1186/s12864-025-11998-9 (PMC12482277; doi:10.1186/s12864-025-11998-9)
Supplement: Supplementary file 1 — Supplementary Material 1. Supplementary figure S1: median RSCU values of the Sf14 and S. flexneri 2457 T genomes Stacked bar graph comparing the median RSCU values of each codon in Sf14 and host S. flexneri 2457T. Asterisks indicate the difference in RSCU is significant. Supplementary figure S2: average RSCU values for the S. flexneri 2457 T genome and all gene groups of interest Bar graphs showing the average RSCU values for all codons in 2457 T for (A) genome, (B) metabolism genes, (C) biosynthesis genes, (D) gene expression genes, (E) stress response and drug resistance genes, and (F) transport and miscellaneous genes. Supplementary figure S3: average RSCU values for Sf14 genome and all Sf14 gene groups Bar graphs showing the average RSCU values for all codons in Sf14 (A) genome, (B) early genes, (C) middle genes, (D) late genes, and (E) hypothetical genes. Supplementary figure S4: PCA plot of RSCU scores for all codons in the Sf14 and S. flexneri 2457 T gene groups Genes are assigned a color based on their group, as indicated in the key on the right. An unlabeled version of this plot is available in the text (Fig. 4). Some labels are hidden due to multiple overlapping observations. Supplementary figure S5: tAI values for both Sf14 and S. flexneri 2457 T genomes and host genes of interest Bar graphs depicting the tAI values for the (A) host genome, (B) host genes of interest, (C) Sf14 genome; (D) Boxplot of the distribution of tAI values in S. flexneri 2457 T and Sf14. Supplementary figure S6: Sf14-encoded tRNA mutation frequency by isotype and position (A) Bar graph of the mutation frequency for Sf14 tRNAs according to their isotype. (B) Bar graph of the frequency of mutations at each anticodon loop position. Supplementary figure S7: comparison of tRNA ∆G values between Sf14 and S. flexneri 2457 T Free energy (∆G) values for Sf14-encoded tRNAs and their counterparts in 2457T. Sf14 ∆G values are on the y-axis, and 2457 T ∆G values are on the x-axis. Supplementary [file 12864_2025_11998_MOESM1_ESM.zip › SI zip revised/Supplementary Dataset 3.xlsx]

## Sheet: 2457T tRNAscan
Sequence		tRNA	Bounds	tRNA	Anti	Intron Bounds	Inf	Isotype	Isotype
Name	tRNA #	Begin	End	Type	Codon	Begin	End	Score	CM	Score	Note
--------	------	-----	------	----	-----	-----	----	------	-------	-------	------
2457T	1	106355	106431	Ile	GAT	0	0	75.8	Ile	110.9
2457T	2	106474	106549	Ala	TGC	0	0	78.1	Ala	115.6
2457T	3	109902	109978	Asp	GTC	0	0	85.5	Asp	128.1
2457T	4	119552	119628	Asp	GTC	0	0	85.5	Asp	128.1
2457T	5	204343	204418	Thr	CGT	0	0	85.1	Thr	105.6
2457T	7	55746	55822	Arg	TCT	0	0	86.6	Arg	103.5
2457T	8	226829	226905	Met	CAT	0	0	84.4	Met	111.6
2457T	9	226914	226998	Leu	TAG	0	0	74.1	Leu	115.3
2457T	10	227022	227096	Gln	TTG	0	0	70.4	Gln	101.4
2457T	11	227131	227205	Gln	TTG	0	0	70.4	Gln	101.4
2457T	12	227221	227297	Met	CAT	0	0	84.4	Met	111.6
2457T	13	227346	227420	Gln	CTG	0	0	70.8	Gln	100
2457T	14	227458	227532	Gln	CTG	0	0	70.8	Gln	100
2457T	15	285318	285394	Ile2	CAT	0	0	80.9	Ile2	104.6
2457T	16	285396	285472	Arg	TCT	0	0	61.5	Lys	80.6	IPD:-5.10
2457T	17	285475	285549	Thr	TGT	0	0	63.9	Thr	87.6
2457T	18	285553	285627	Gly	TCC	0	0	70.6	Gly	86.6
2457T	19	294328	294404	Ile2	CAT	0	0	80.9	Ile2	104.6
2457T	20	294406	294482	Arg	TCT	0	0	61.5	Lys	80.6	IPD:-5.10
2457T	21	294485	294560	Thr	TGT	0	0	79	Thr	102
2457T	22	294564	294638	Gly	TCC	0	0	70.6	Gly	86.6
2457T	23	148810	148735	Lys	TTT	0	0	94.9	Lys	113.3
2457T	24	148599	148524	Val	TAC	0	0	84.6	Val	110.9
2457T	25	148521	148446	Lys	TTT	0	0	94.9	Lys	113.3
2457T	26	148394	148319	Val	TAC	0	0	84.6	Val	110.9
2457T	27	148315	148240	Lys	TTT	0	0	94.9	Lys	113.3
2457T	28	222586	222499	Ser	TGA	0	0	83.5	Ser	103.3
2457T	29	71146	71059	Ser	GGA	0	0	76.9	Ser	117
2457T	30	14441	14354	Ser	GGA	0	0	76.9	Ser	117
2457T	31	50834	50750	Tyr	GTA	0	0	72.2	Tyr	119.1
2457T	32	223264	223340	Val	GAC	0	0	82.5	Val	101.9
2457T	33	223345	223421	Val	GAC	0	0	85.9	Val	104.4
2457T	34	74204	74129	Ile2	CAT	0	0	80.5	Ile2	102
2457T	35	74027	73951	Arg	TCT	0	0	78.3	Lys	92	IPD:-3.00
2457T	36	164113	164188	Asn	GTT	0	0	79.7	Asn	115.2
2457T	37	173798	173873	Asn	GTT	0	0	79.7	Asn	115.2
2457T	38	176208	176283	Asn	GTT	0	0	79.7	Asn	115.2
2457T	39	172065	171990	Asn	GTT	0	0	79.7	Asn	115.2
2457T	40	163121	163032	Ser	CGA	0	0	90.4	Ser	122.5
2457T	41	157813	157738	Ile2	CAT	0	0	80.5	Ile2	102
2457T	42	157736	157660	Lys	TTT	0	0	44	Lys	70.7
2457T	43	157657	157582	Thr	TGT	0	0	80.3	Thr	103.6
2457T	44	157578	157504	Gly	TCC	0	0	70.6	Gly	86.6
2457T	46	86325	86250	Gly	GCC	0	0	81.5	Gly	104.3
2457T	47	86195	86122	Cys	GCA	0	0	63	Cys	86.2
2457T	48	86109	86023	Leu	TAA	0	0	71.7	Leu	101.8
2457T	49	35932	35857	Ile2	CAT	0	0	79.5	Ile2	102.6
2457T	50	35855	35779	Arg	TCT	0	0	64	Lys	82.8	IPD:-1.20
2457T	51	35776	35701	Thr	TGT	0	0	79	Thr	102
2457T	52	35697	35623	Gly	TCC	0	0	70.6	Gly	86.6
2457T	53	127408	127484	Pro	GGG	0	0	67.3	Pro	110.3
2457T	54	87956	88030	Arg	CCT	0	0	62.5	Arg	77.7
2457T	55	133711	133786	Val	TAC	0	0	84.6	Val	110.9
2457T	56	133831	133906	Val	TAC	0	0	84.6	Val	110.9
2457T	57	133911	133986	Lys	TTT	0	0	94.9	Lys	113.3
2457T	58	131011	130936	Ala	GGC	0	0	75	Ala	114
2457T	59	130896	130821	Ala	GGC	0	0	75	Ala	114
2457T	61	367042	367118	fMet	CAT	0	0	77.5	fMet	129.5
2457T	62	367152	367228	fMet	CAT	0	0	77.5	fMet	129.5
2457T	63	509169	509244	Phe	GAA	0	0	75.3	Phe	104.8
2457T	64	415680	415607	Gly	CCC	0	0	81.1	Gly	100.5
2457T	65	251309	251217	Ser	GCT	0	0	83.4	Ser	109.5
2457T	66	251213	251137	Arg	ACG	0	0	85.1	Arg	100.6
2457T	67	251072	250996	Arg	ACG	0	0	85.1	Arg	100.6
2457T	68	250931	250855	Arg	ACG	0	0	85.1	Arg	100.6
2457T	69	250790	250714	Arg	ACG	0	0	79	Arg	96.4
2457T	70	217608	217533	Ile2	CAT	0	0	84.7	Ile2	112.8
2457T	71	184470	184395	Glu	TTC	0	0	66.6	Glu	105.4
2457T	72	114457	114532	Ile2	CAT	0	0	85.1	Ile2	111.7
2457T	73	319840	319764	Ile	GAT	0	0	75.8	Ile	110.9
2457T	74	319721	319646	Ala	TGC	0	0	78.1	Ala	115.6
2457T	75	316333	316258	Thr	GGT	0	0	79.8	Thr	99.7
2457T	76	225178	225092	Leu	GAG	0	0	64.5	Leu	103.6
2457T	77	221308	221232	fMet	CAT	0	0	77.5	fMet	129.5
2457T	78	554932	555008	Pro	CGG	0	0	76	Pro	109.5
2457T	79	428323	428229	SeC	TCA	0	0	142.5	SeC	142.5
2457T	80	279846	279771	Glu	TTC	0	0	66.6	Glu	105.4
2457T	81	276408	276332	Asp	GTC	0	0	85.5	Asp	128.1
2457T	82	276323	276248	Trp	CCA	0	0	79.9	Trp	98.7
2457T	83	241824	241748	Arg	CCG	0	0	82.2	Arg	104
2457T	84	241689	241614	His	GTG	0	0	78.7	His	106.7
2457T	85	241593	241507	Leu	CAG	0	0	67.1	Leu	109.1
2457T	86	241464	241388	Pro	TGG	0	0	82.4	Pro	115
2457T	87	182690	182614	Ile	GAT	0	0	75.8	Ile	110.9
2457T	88	182571	182496	Ala	TGC	0	0	78.1	Ala	115.6
2457T	89	44391	44316	Glu	TTC	0	0	66.6	Glu	105.4
2457T	90	37548	37473	Thr	TGT	0	0	81.3	Thr	106.1
2457T	91	37464	37380	Tyr	GTA	0	0	73	Tyr	118.5
2457T	92	37263	37189	Gly	TCC	0	0	70.6	Gly	86.6
2457T	93	37182	37107	Thr	GGT	0	0	84.7	Thr	103
2457T	94	3955	3880	Glu	TTC	0	0	66.6	Glu	105.4
2457T	95	331456	331531	Gly	GCC	0	0	88.4	Gly	113.7
2457T	96	331689	331764	Gly	GCC	0	0	88.4	Gly	113.7
2457T	97	331800	331875	Gly	GCC	0	0	88.4	Gly	113.7
2457T	98	331911	331986	Gly	GCC	0	0	88.4	Gly	113.7
2457T	99	407764	407678	Leu	CAG	0	0	67.1	Leu	109.1
2457T	100	407649	407563	Leu	CAG	0	0	65	Leu	106.8
2457T	101	407528	407442	Leu	CAG	0	0	67.1	Leu	109.1
2457T	102	300789	300714	Phe	GAA	0	0	75.3	Phe	104.8
2457T	103	230778	230694	Leu	CAA	0	0	79.3	Leu	110.3

## Sheet: Sf14 tRNAscan
Sequence		tRNA	Bounds	tRNA	Anti	Intron Bounds	Inf	Isotype	Isotype
Name	tRNA #	Begin	End	Type	Codon	Begin	End	Score	CM	Score	Note
--------	------	-----	------	----	-----	-----	----	------	-------	-------	------
Sf14	1	14151	14227	Pro	TGG	0	0	60.2	Pro	73.1
Sf14	2	14234	14311	Glu	TTC	0	0	65	Cys	58.4	IPD:-10.60
Sf14	3	14400	14475	Met	CAT	0	0	32.3	Cys	28.8	IPD:-12.50
Sf14	4	14561	14637	Asn	GTT	0	0	39.6	Lys	52.7	IPD:-4.80
Sf14	5	14707	14794	Tyr	GTA	0	0	45.9	Tyr	60.3
Sf14	6	14801	14877	Asp	GTC	0	0	72.6	Asp	87
Sf14	7	15328	15403	Lys	TTT	0	0	66	Ile2	53.6	IPD:-15.20
Sf14	8	15408	15484	Met	CAT	0	0	53.4	Cys	63.8	IPD:-18.60
Sf14	9	15487	15562	Ile	GAT	0	0	60	Arg	67.1	IPD:-13.80
Sf14	10	15811	15887	Arg	TCT	0	0	69.9	Arg	82.6
Sf14	11	16149	16236	Ser	TGA	0	0	28.7	Ser	28.5
Sf14	12	16492	16568	Leu	TAG	0	0	60.6	Leu	67.4
Sf14	13	16576	16651	Lys	CTT	0	0	66.8	Cys	60.7	IPD:-19.30
Sf14	14	16658	16733	Ala	TGC	0	0	58.5	Ala	58.2
Sf14	15	16740	16814	Gly	TCC	0	0	59.7	Gly	61.4
Sf14	16	16821	16896	Thr	TGT	0	0	55	Lys	53.3	IPD:-2.60
Sf14	17	16992	17066	Val	TAC	0	0	51.4	Arg	47.1	IPD:-20.40
Sf14	18	17068	17145	Leu	CAA	0	0	48.3	Leu	49.1
Sf14	19	17321	17397	Arg	ACG	0	0	62.5	Arg	62.6
Sf14	20	17407	17481	Gln	TTG	0	0	54	Gly	43.6	IPD:-12.20,trunc_start:1
Sf14	21	17484	17562	Leu	TAA	0	0	57.3	Leu	60.2
Sf14	22	17569	17644	Gln	CTG	0	0	62.8	Trp	57.9	IPD:-2.40
Sf14	23	17676	17752	His	GTG	0	0	39.1	Ile2	41.3	IPD:-9.70
Sf14	24	17760	17835	Phe	GAA	0	0	38.8	Ile2	34.1	IPD:-20.30
Sf14	25	18588	18680	Ser	GCT	0	0	51.1	Cys	42.4	IPD:-3.60
Sf14	26	18687	18762	Cys	GCA	0	0	55.1	Cys	46.2

## Sheet: combined tRNAscan
Sequence		tRNA	Bounds	tRNA	Anti	Intron Bounds	Inf	Isotype	Isotype
Name	tRNA #	Begin	End	Type	Codon	Begin	End	Score	CM	Score	Note
--------	------	-----	------	----	-----	-----	----	------	-------	-------	------
2457T	1	106355	106431	Ile	GAT	0	0	75.8	Ile	110.9
2457T	2	106474	106549	Ala	TGC	0	0	78.1	Ala	115.6
2457T	3	109902	109978	Asp	GTC	0	0	85.5	Asp	128.1
2457T	4	119552	119628	Asp	GTC	0	0	85.5	Asp	128.1
2457T	5	204343	204418	Thr	CGT	0	0	85.1	Thr	105.6
2457T	7	55746	55822	Arg	TCT	0	0	86.6	Arg	103.5
2457T	8	226829	226905	Met	CAT	0	0	84.4	Met	111.6
2457T	9	226914	226998	Leu	TAG	0	0	74.1	Leu	115.3
2457T	10	227022	227096	Gln	TTG	0	0	70.4	Gln	101.4
2457T	11	227131	227205	Gln	TTG	0	0	70.4	Gln	101.4
2457T	12	227221	227297	Met	CAT	0	0	84.4	Met	111.6
2457T	13	227346	227420	Gln	CTG	0	0	70.8	Gln	100
2457T	14	227458	227532	Gln	CTG	0	0	70.8	Gln	100
2457T	15	285318	285394	Ile2	CAT	0	0	80.9	Ile2	104.6
2457T	16	285396	285472	Arg	TCT	0	0	61.5	Lys	80.6	IPD:-5.10
2457T	17	285475	285549	Thr	TGT	0	0	63.9	Thr	87.6
2457T	18	285553	285627	Gly	TCC	0	0	70.6	Gly	86.6
2457T	19	294328	294404	Ile2	CAT	0	0	80.9	Ile2	104.6
2457T	20	294406	294482	Arg	TCT	0	0	61.5	Lys	80.6	IPD:-5.10
2457T	21	294485	294560	Thr	TGT	0	0	79	Thr	102
2457T	22	294564	294638	Gly	TCC	0	0	70.6	Gly	86.6
2457T	23	148810	148735	Lys	TTT	0	0	94.9	Lys	113.3
2457T	24	148599	148524	Val	TAC	0	0	84.6	Val	110.9
2457T	25	148521	148446	Lys	TTT	0	0	94.9	Lys	113.3
2457T	26	148394	148319	Val	TAC	0	0	84.6	Val	110.9
2457T	27	148315	148240	Lys	TTT	0	0	94.9	Lys	113.3
2457T	28	222586	222499	Ser	TGA	0	0	83.5	Ser	103.3
2457T	29	71146	71059	Ser	GGA	0	0	76.9	Ser	117
2457T	30	14441	14354	Ser	GGA	0	0	76.9	Ser	117
2457T	31	50834	50750	Tyr	GTA	0	0	72.2	Tyr	119.1
2457T	32	223264	223340	Val	GAC	0	0	82.5	Val	101.9
2457T	33	223345	223421	Val	GAC	0	0	85.9	Val	104.4
2457T	34	74204	74129	Ile2	CAT	0	0	80.5	Ile2	102
2457T	35	74027	73951	Arg	TCT	0	0	78.3	Lys	92	IPD:-3.00
2457T	36	164113	164188	Asn	GTT	0	0	79.7	Asn	115.2
2457T	37	173798	173873	Asn	GTT	0	0	79.7	Asn	115.2
2457T	38	176208	176283	Asn	GTT	0	0	79.7	Asn	115.2
2457T	39	172065	171990	Asn	GTT	0	0	79.7	Asn	115.2
2457T	40	163121	163032	Ser	CGA	0	0	90.4	Ser	122.5
2457T	41	157813	157738	Ile2	CAT	0	0	80.5	Ile2	102
2457T	42	157736	157660	Lys	TTT	0	0	44	Lys	70.7
2457T	43	157657	157582	Thr	TGT	0	0	80.3	Thr	103.6
2457T	44	157578	157504	Gly	TCC	0	0	70.6	Gly	86.6
2457T	46	86325	86250	Gly	GCC	0	0	81.5	Gly	104.3
2457T	47	86195	86122	Cys	GCA	0	0	63	Cys	86.2
2457T	48	86109	86023	Leu	TAA	0	0	71.7	Leu	101.8
2457T	49	35932	35857	Ile2	CAT	0	0	79.5	Ile2	102.6
2457T	50	35855	35779	Arg	TCT	0	0	64	Lys	82.8	IPD:-1.20
2457T	51	35776	35701	Thr	TGT	0	0	79	Thr	102
2457T	52	35697	35623	Gly	TCC	0	0	70.6	Gly	86.6
2457T	53	127408	127484	Pro	GGG	0	0	67.3	Pro	110.3
2457T	54	87956	88030	Arg	CCT	0	0	62.5	Arg	77.7
2457T	55	133711	133786	Val	TAC	0	0	84.6	Val	110.9
2457T	56	133831	133906	Val	TAC	0	0	84.6	Val	110.9
2457T	57	133911	133986	Lys	TTT	0	0	94.9	Lys	113.3
2457T	58	131011	130936	Ala	GGC	0	0	75	Ala	114
2457T	59	130896	130821	Ala	GGC	0	0	75	Ala	114
2457T	61	367042	367118	fMet	CAT	0	0	77.5	fMet	129.5
2457T	62	367152	367228	fMet	CAT	0	0	77.5	fMet	129.5
2457T	63	509169	509244	Phe	GAA	0	0	75.3	Phe	104.8
2457T	64	415680	415607	Gly	CCC	0	0	81.1	Gly	100.5
2457T	65	251309	251217	Ser	GCT	0	0	83.4	Ser	109.5
2457T	66	251213	251137	Arg	ACG	0	0	85.1	Arg	100.6
2457T	67	251072	250996	Arg	ACG	0	0	85.1	Arg	100.6
2457T	68	250931	250855	Arg	ACG	0	0	85.1	Arg	100.6
2457T	69	250790	250714	Arg	ACG	0	0	79	Arg	96.4
2457T	70	217608	217533	Ile2	CAT	0	0	84.7	Ile2	112.8
2457T	71	184470	184395	Glu	TTC	0	0	66.6	Glu	105.4
2457T	72	114457	114532	Ile2	CAT	0	0	85.1	Ile2	111.7
2457T	73	319840	319764	Ile	GAT	0	0	75.8	Ile	110.9
2457T	74	319721	319646	Ala	TGC	0	0	78.1	Ala	115.6
2457T	75	316333	316258	Thr	GGT	0	0	79.8	Thr	99.7
2457T	76	225178	225092	Leu	GAG	0	0	64.5	Leu	103.6
2457T	77	221308	221232	fMet	CAT	0	0	77.5	fMet	129.5
2457T	78	554932	555008	Pro	CGG	0	0	76	Pro	109.5
2457T	79	428323	428229	SeC	TCA	0	0	142.5	SeC	142.5
2457T	80	279846	279771	Glu	TTC	0	0	66.6	Glu	105.4
2457T	81	276408	276332	Asp	GTC	0	0	85.5	Asp	128.1
2457T	82	276323	276248	Trp	CCA	0	0	79.9	Trp	98.7
2457T	83	241824	241748	Arg	CCG	0	0	82.2	Arg	104
2457T	84	241689	241614	His	GTG	0	0	78.7	His	106.7
2457T	85	241593	241507	Leu	CAG	0	0	67.1	Leu	109.1
2457T	86	241464	241388	Pro	TGG	0	0	82.4	Pro	115
2457T	87	182690	182614	Ile	GAT	0	0	75.8	Ile	110.9
2457T	88	182571	182496	Ala	TGC	0	0	78.1	Ala	115.6
2457T	89	44391	44316	Glu	TTC	0	0	66.6	Glu	105.4
2457T	90	37548	37473	Thr	TGT	0	0	81.3	Thr	106.1
2457T	91	37464	37380	Tyr	GTA	0	0	73	Tyr	118.5
2457T	92	37263	37189	Gly	TCC	0	0	70.6	Gly	86.6
2457T	93	37182	37107	Thr	GGT	0	0	84.7	Thr	103
2457T	94	3955	3880	Glu	TTC	0	0	66.6	Glu	105.4
2457T	95	331456	331531	Gly	GCC	0	0	88.4	Gly	113.7
2457T	96	331689	331764	Gly	GCC	0	0	88.4	Gly	113.7
2457T	97	331800	331875	Gly	GCC	0	0	88.4	Gly	113.7
2457T	98	331911	331986	Gly	GCC	0	0	88.4	Gly	113.7
2457T	99	407764	407678	Leu	CAG	0	0	67.1	Leu	109.1
2457T	100	407649	407563	Leu	CAG	0	0	65	Leu	106.8
2457T	101	407528	407442	Leu	CAG	0	0	67.1	Leu	109.1
2457T	102	300789	300714	Phe	GAA	0	0	75.3	Phe	104.8
2457T	103	230778	230694	Leu	CAA	0	0	79.3	Leu	110.3
Sf14	1	14151	14227	Pro	TGG	0	0	60.2	Pro	73.1
Sf14	2	14234	14311	Glu	TTC	0	0	65	Cys	58.4	IPD:-10.60
Sf14	3	14400	14475	Met	CAT	0	0	32.3	Cys	28.8	IPD:-12.50
Sf14	4	14561	14637	Asn	GTT	0	0	39.6	Lys	52.7	IPD:-4.80
Sf14	5	14707	14794	Tyr	GTA	0	0	45.9	Tyr	60.3
Sf14	6	14801	14877	Asp	GTC	0	0	72.6	Asp	87
Sf14	7	15328	15403	Lys	TTT	0	0	66	Ile2	53.6	IPD:-15.20
Sf14	8	15408	15484	Met	CAT	0	0	53.4	Cys	63.8	IPD:-18.60
Sf14	9	15487	15562	Ile	GAT	0	0	60	Arg	67.1	IPD:-13.80
Sf14	10	15811	15887	Arg	TCT	0	0	69.9	Arg	82.6
Sf14	11	16149	16236	Ser	TGA	0	0	28.7	Ser	28.5
Sf14	12	16492	16568	Leu	TAG	0	0	60.6	Leu	67.4
Sf14	13	16576	16651	Lys	CTT	0	0	66.8	Cys	60.7	IPD:-19.30
Sf14	14	16658	16733	Ala	TGC	0	0	58.5	Ala	58.2
Sf14	15	16740	16814	Gly	TCC	0	0	59.7	Gly	61.4
Sf14	16	16821	16896	Thr	TGT	0	0	55	Lys	53.3	IPD:-2.60
Sf14	17	16992	17066	Val	TAC	0	0	51.4	Arg	47.1	IPD:-20.40
Sf14	18	17068	17145	Leu	CAA	0	0	48.3	Leu	49.1
Sf14	19	17321	17397	Arg	ACG	0	0	62.5	Arg	62.6
Sf14	20	17407	17481	Gln	TTG	0	0	54	Gly	43.6	IPD:-12.20,trunc_start:1
Sf14	21	17484	17562	Leu	TAA	0	0	57.3	Leu	60.2
Sf14	22	17569	17644	Gln	CTG	0	0	62.8	Trp	57.9	IPD:-2.40
Sf14	23	17676	17752	His	GTG	0	0	39.1	Ile2	41.3	IPD:-9.70
Sf14	24	17760	17835	Phe	GAA	0	0	38.8	Ile2	34.1	IPD:-20.30
Sf14	25	18588	18680	Ser	GCT	0	0	51.1	Cys	42.4	IPD:-3.60
Sf14	26	18687	18762	Cys	GCA	0	0	55.1	Cys	46.2
