# Supplementary material for: A computational investigation into the role of tRNAs encoded by Shigella phage Sf14
Source: BMC Genomics. 2025 Sep 29;26:858. doi: 10.1186/s12864-025-11998-9 (PMC12482277; doi:10.1186/s12864-025-11998-9)
Supplement: Supplementary file 1 — Supplementary Material 1. Supplementary figure S1: median RSCU values of the Sf14 and S. flexneri 2457 T genomes Stacked bar graph comparing the median RSCU values of each codon in Sf14 and host S. flexneri 2457T. Asterisks indicate the difference in RSCU is significant. Supplementary figure S2: average RSCU values for the S. flexneri 2457 T genome and all gene groups of interest Bar graphs showing the average RSCU values for all codons in 2457 T for (A) genome, (B) metabolism genes, (C) biosynthesis genes, (D) gene expression genes, (E) stress response and drug resistance genes, and (F) transport and miscellaneous genes. Supplementary figure S3: average RSCU values for Sf14 genome and all Sf14 gene groups Bar graphs showing the average RSCU values for all codons in Sf14 (A) genome, (B) early genes, (C) middle genes, (D) late genes, and (E) hypothetical genes. Supplementary figure S4: PCA plot of RSCU scores for all codons in the Sf14 and S. flexneri 2457 T gene groups Genes are assigned a color based on their group, as indicated in the key on the right. An unlabeled version of this plot is available in the text (Fig. 4). Some labels are hidden due to multiple overlapping observations. Supplementary figure S5: tAI values for both Sf14 and S. flexneri 2457 T genomes and host genes of interest Bar graphs depicting the tAI values for the (A) host genome, (B) host genes of interest, (C) Sf14 genome; (D) Boxplot of the distribution of tAI values in S. flexneri 2457 T and Sf14. Supplementary figure S6: Sf14-encoded tRNA mutation frequency by isotype and position (A) Bar graph of the mutation frequency for Sf14 tRNAs according to their isotype. (B) Bar graph of the frequency of mutations at each anticodon loop position. Supplementary figure S7: comparison of tRNA ∆G values between Sf14 and S. flexneri 2457 T Free energy (∆G) values for Sf14-encoded tRNAs and their counterparts in 2457T. Sf14 ∆G values are on the y-axis, and 2457 T ∆G values are on the x-axis. Supplementary [file 12864_2025_11998_MOESM1_ESM.zip › SI zip revised/Supplementary Dataset 2.xlsx]

## Sheet: Genome_RSCU_Avg
AntiCodon	Codon	Phage RSCU	Host RSCU			BOLD TEXT indicates Sf14 carries a cognate tRNA isodecoder for that codon
TTT	AAA	1.20454	1.49957			RED TEXT indicates the Sf14 isodecoder is incosistent with predicted model
GTT	AAC	0.957081	1.05882
CTT	AAG	0.795457	0.500433
ATT	AAT	1.04292	0.941182
TGT	ACA	1.50495	0.61147
GGT	ACC	0.519861	1.58984
CGT	ACG	0.227702	1.08307
AGT	ACT	1.74749	0.715611
TCT	AGA	2.11414	0.344184
GCT	AGC	0.777847	1.61348
CCT	AGG	0.555479	0.223676
ACT	AGT	1.08845	0.923756
TAT	ATA	0.27757	0.296802
GAT	ATC	0.961557	1.2277
CAT	ATG	1	1
AAT	ATT	1.76087	1.4755
TTG	CAA	1.11549	0.705464
GTG	CAC	0.970536	0.859793
CTG	CAG	0.884507	1.29454
ATG	CAT	1.02946	1.14021
TGG	CCA	1.87297	0.786271
GGG	CCC	0.192705	0.54521
CGG	CCG	0.293981	1.95462
AGG	CCT	1.64034	0.713895
TCG	CGA	0.47012	0.431415
GCG	CGC	0.434553	2.21484
CCG	CGG	0.0743643	0.618663
ACG	CGT	2.35134	2.16722
TAG	CTA	0.693753	0.247073
GAG	CTC	0.397734	0.631236
CAG	CTG	0.812584	2.86547
AAG	CTT	1.72543	0.676666
TTC	GAA	1.30142	1.36819
GTC	GAC	0.660596	0.75061
CTC	GAG	0.698577	0.631814
ATC	GAT	1.3394	1.24939
TGC	GCA	1.73424	0.901139
GGC	GCC	0.321104	1.07263
CGC	GCG	0.176568	1.29919
AGC	GCT	1.76809	0.727047
TCC	GGA	0.768951	0.556181
GCC	GGC	0.498619	1.53324
CCC	GGG	0.399838	0.624927
ACC	GGT	2.33259	1.28565
TAC	GTA	1.24172	0.655363
GAC	GTC	0.433659	0.871809
CAC	GTG	0.4893	1.40521
AAC	GTT	1.83532	1.06762
GTA	TAC	0.849744	0.862968
ATA	TAT	1.15026	1.13703
TGA	TCA	1.55389	0.792016
GGA	TCC	0.394282	0.904361
AGA	TCT	2.03259	0.882504
GCA	TGC	0.397296	0.98287
CCA	TGG	1	1
ACA	TGT	1.30903	0.901094
TAA	TTA	1.62902	0.828861
GAA	TTC	0.801543	0.840746
CAA	TTG	0.741488	0.750693
AAA	TTT	1.19846	1.15925

## Sheet: Group_RSCU_Avg
AntiCodon	Codon	2457T Metabolism	2457T Biosynthesis	2457T Gene Expression	2457T Stress/Drug Response	2457T Transport Misc	Sf14 Early	Sf14 Middle	Sf14 Late	Sf14 Hypothetical
TTT	AAA	1.51973	1.47636	1.26872	1.47497	1.50379	1.1429	1.18763	1.16517	1.22267
GTT	AAC	1.01454	0.889757	0.960551	1.00151	0.983334	0.999321	0.983938	1.04367	0.921115
CTT	AAG	0.480269	0.52364	0.731276	0.525025	0.496214	0.857096	0.812373	0.834826	0.77733
ATT	AAT	0.985463	1.11024	1.03945	0.998486	1.01667	1.00068	1.01606	0.956332	1.07888
TGT	ACA	0.31568	0.210048	0.434502	0.316334	0.327377	0.93265	1.49297	1.44679	1.45969
GGT	ACC	2.02053	2.14212	1.53897	1.67187	2.04832	1.1455	0.684691	0.56639	0.569338
CGT	ACG	1.12453	1.24422	1.23843	1.07678	1.11989	0.394667	0.338082	0.289516	0.220419
AGT	ACT	0.53926	0.403615	0.788097	0.93501	0.504414	1.52718	1.48426	1.6973	1.75055
TCT	AGA	0.386625	0.320368	0.510411	0.47995	0.481442	0.685714	1.91658	2.5963	2.1301
GCT	AGC	2.1403	2.58606	1.87692	2.58235	2.18279	1.45273	1.00195	0.781162	0.841615
CCT	AGG	0.195809	0.169517	0.195479	0.317885	0.219537	1.32857	0.829791	0.787775	0.503826
ACT	AGT	1.2593	1.16706	1.36917	0.722071	0.926443	1.05273	1.49322	1.04538	1.06605
TAT	ATA	0.497438	0.369581	0.439411	0.452952	0.47001	0.36449	0.402109	0.0368354	0.413418
GAT	ATC	1.45682	1.53321	1.50363	1.52054	1.49617	0.92961	1.08311	0.903935	0.955177
CAT	ATG	1	1	1	1	1	1	1	1	1
AAT	ATT	1.04574	1.09721	1.05696	1.02651	1.03382	1.7059	1.51478	2.05923	1.63141
TTG	CAA	0.452141	0.38597	0.549782	0.451851	0.418527	1.26128	0.985781	1.04585	1.19052
GTG	CAC	0.97989	1.04569	0.872785	0.865413	0.958328	0.941667	0.746573	1.10779	0.915699
CTG	CAG	1.54786	1.61403	1.45022	1.54815	1.58147	0.738716	1.01422	0.95415	0.809478
ATG	CAT	1.02011	0.954313	1.12722	1.13459	1.04167	1.05833	1.25343	0.892208	1.0843
TGG	CCA	1.52418	1.41743	1.24893	1.38998	1.57945	2.10222	1.87138	1.85834	1.92892
GGG	CCC	0.837258	1.2101	0.792516	1.23011	0.985667	0.666667	0.34619	0.102771	0.270362
CGG	CCG	1.31799	1.14409	1.51085	1.04622	1.11153	0.064	0.271221	0.269072	0.296516
AGG	CCT	0.320571	0.228372	0.447712	0.333691	0.323354	1.16711	1.51121	1.76982	1.5042
TCG	CGA	0.359816	0.212075	0.405981	0.373577	0.46104	0.41203	0.575558	0.213472	0.559127
GCG	CGC	2.43103	2.50991	1.95421	1.7794	2.24902	1.09549	0.186608	0.178653	0.560195
CCG	CGG	1.02566	1.29661	1.16255	1.17121	0.961426	0	0.121212	0.0188088	0.115664
ACG	CGT	1.60106	1.49151	1.77137	1.87798	1.62754	2.4782	2.37025	2.20499	2.13109
TAG	CTA	0.110225	0.0226475	0.0612165	0.070319	0.100799	0.198462	0.682692	0.713853	0.670527
GAG	CTC	0.993536	1.34935	1.09633	0.985934	0.807375	0.732308	0.699275	0.338504	0.428936
CAG	CTG	2.93571	2.8598	2.5842	2.92306	3.0146	1.48659	0.954528	0.696418	0.800423
AAG	CTT	0.630238	0.701389	0.727933	0.652079	0.824541	1.60352	1.87049	1.63805	1.7323
TTC	GAA	1.4103	1.41009	1.36718	1.32003	1.33406	1.30475	1.34026	1.40758	1.29289
GTC	GAC	0.775181	0.810828	0.710234	0.705486	0.695275	0.557959	0.787185	0.735969	0.587667
CTC	GAG	0.589703	0.589907	0.632825	0.679965	0.665941	0.695255	0.659741	0.592421	0.70711
ATC	GAT	1.22482	1.18917	1.28977	1.29451	1.30473	1.44204	1.21282	1.26403	1.41233
TGC	GCA	0.611125	0.424266	0.61435	0.594077	0.480494	1.08229	1.563	1.54447	1.82737
GGC	GCC	1.47408	1.50772	1.25824	1.22984	1.52012	1.22612	0.356681	0.25383	0.382902
CGC	GCG	1.18647	1.24671	1.25299	1.16152	1.12147	0.317735	0.336795	0.126279	0.179757
AGC	GCT	0.728324	0.821301	0.874425	1.01456	0.877924	1.37385	1.74353	2.07542	1.60997
TCC	GGA	0.506921	0.493863	0.516805	0.513039	0.468297	1.00612	0.803655	0.656073	0.830331
GCC	GGC	1.59265	1.75558	1.51736	1.7222	1.56518	0.887009	0.681053	0.374032	0.576583
CCC	GGG	0.353505	0.143014	0.419485	0.262849	0.283561	0.728517	0.250295	0.348073	0.410858
ACC	GGT	1.54692	1.60754	1.54635	1.50191	1.68297	1.37836	2.265	2.62182	2.18223
TAC	GTA	0.706721	0.631801	0.605779	0.743881	0.696476	1.40318	1.16298	1.36842	1.1356
GAC	GTC	0.982532	1.0159	1.10163	1.06185	1.00756	0.3977	0.665406	0.423526	0.465849
CAC	GTG	1.11251	1.11509	0.840657	0.748638	0.843608	0.444791	0.49279	0.389389	0.533698
AAC	GTT	1.19824	1.23721	1.45194	1.44563	1.45236	1.75433	1.67883	1.81866	1.86485
GTA	TAC	1.37432	1.47217	1.3629	1.2638	1.45256	1.04277	1.04123	0.916277	0.874785
ATA	TAT	0.625675	0.527832	0.637104	0.736204	0.547438	0.957229	0.958766	1.08372	1.12521
TGA	TCA	0.434546	0.364762	0.468088	0.325468	0.412166	1.24344	1.11687	1.36903	1.62238
GGA	TCC	0.982739	0.970346	0.84245	1.08823	1.28446	0.525683	0.4244	0.420402	0.387312
AGA	TCT	0.627468	0.563983	0.683551	0.793063	0.582713	1.5224	1.82541	2.31007	1.90408
GCA	TGC	0.962235	0.867423	0.969673	0.948849	1.02442	0.451503	0.461119	0.38034	0.414649
CCA	TGG	1	1	1	1	1	1	1	1	1
ACA	TGT	0.614033	0.612947	0.791329	0.540004	0.592077	1.3	1.21592	1.252	1.27886
TAA	TTA	0.433222	0.290534	0.453479	0.510973	0.387312	1.05824	1.00147	1.82696	1.67525
GAA	TTC	1.03988	1.21955	1.0922	0.956279	0.894916	0.712222	0.802145	0.908463	0.772769
CAA	TTG	0.897068	0.776279	1.07684	0.857632	0.865371	0.920879	0.791539	0.786214	0.692566
AAA	TTT	0.960121	0.780447	0.907797	1.04372	1.10508	1.28778	1.19786	1.09154	1.22723

## Sheet: 2457T_RSCU
	aaa	aac	aag	aat	aca	acc	acg	act	aga	agc	agg	agt	ata	atc	atg	att	caa	cac	cag	cat	cca	ccc	ccg	cct	cga	cgc	cgg	cgt	cta	ctc	ctg	ctt	gaa	gac	gag	gat	gca	gcc	gcg	gct	gga	ggc	ggg	ggt	gta	gtc	gtg	gtt	taa
lcl|NC_004741.1_cds_WP_001386572.1_1	2	2	0	0	0.5	3.5	0	0	0	6	0	0	0	0.75	1	2.25	NA	NA	NA	NA	NA	NA	NA	NA	0	6	0	0	NA	NA	NA	NA	NA	NA	NA	NA	0	0	4	0	0	1.33333	0	2.66667	NA	NA	NA	NA	0
lcl|NC_004741.1_cds_WP_001264716.1_2	1.29412	0.864865	0.705882	1.13514	0.117647	2.47059	0.941176	0.470588	0	1.26923	0.26087	0.576923	0.0652174	0.978261	1	1.95652	0.666667	0.857143	1.33333	1.14286	0.275862	0.827586	2.48276	0.413793	0.391304	2.21739	0.521739	2.6087	0.134831	0.876404	2.76404	0.606742	1.50943	0.636364	0.490566	1.36364	0.571429	1.62637	1.18681	0.615385	0.571429	1.46032	0.698413	1.26984	0.114286	0.971429	1.77143	1.14286	0
lcl|NC_004741.1_cds_WP_000241642.1_3	0.6	1	1.4	1	0.5	1	1.5	1	0	1.76471	0	0.705882	0	1.6875	1	1.3125	0.428571	1	1.57143	1	0.75	0.5	2.25	0.5	0.705882	1.41176	2.11765	1.76471	0.193548	0.774194	2.51613	0.774194	1.3	0.714286	0.7	1.28571	0.631579	0.947368	1.78947	0.631579	0.592593	1.77778	0.592593	1.03704	0.521739	0.869565	1.21739	1.3913	3
lcl|NC_004741.1_cds_WP_000781046.1_4	1.54545	1.15789	0.454545	0.842105	0.181818	2.18182	1.09091	0.545455	0	1.8	0	0.9	0	1.58824	1	1.41176	0.47619	1	1.52381	1	1.56522	0.521739	1.91304	0	0.352941	2.47059	0	3.17647	0	0.566038	3.39623	0.113208	1.31034	0.4	0.689655	1.6	0.425532	0.680851	2.12766	0.765957	0.296296	1.62963	0.592593	1.48148	0.296296	0.740741	2.22222	0.740741	3
lcl|NC_004741.1_cds_WP_000738723.1_5	1.42857	0	0.571429	2	0	0	4	0	0	0	0	0	1	1	1	1	1	1.07692	1	0.923077	1.2	0.4	2	0.4	0.857143	3.42857	0	1.71429	0	1	2	1	2	0.4	0	1.6	1.71429	0	0.571429	1.71429	0.727273	2.18182	0	1.09091	1.33333	1.33333	0.666667	0.666667	3
lcl|NC_004741.1_cds_WP_000906197.1_6	1.22222	0.615385	0.777778	1.38462	0	1.84615	1.84615	0.307692	0	2.8	0	0.4	0	1.58824	1	1.41176	0.714286	0	1.28571	2	0.666667	0	2.33333	1	0.8	2.8	0.8	1.6	0	0.580645	3.09677	0.774194	1	0.470588	1	1.52941	0.631579	1.26316	1.68421	0.421053	0.285714	1.71429	0.571429	1.42857	0.571429	0.571429	2.85714	0	3
lcl|NC_004741.1_cds_S_RS00040_7	1.66667	1.25	0.333333	0.75	0.173913	2.6087	0.695652	0.521739	0	1.74194	0	1.16129	0.375	1.125	1	1.5	0.4	0.4	1.6	1.6	0.952381	0.190476	2.09524	0.761905	0.3	3.3	0.9	1.5	0.339623	0.90566	2.26415	1.13208	1.33333	0.545455	0.666667	1.45455	1	1.21429	1.28571	0.5	0.711111	1.68889	0.533333	1.06667	0.352941	1.29412	1.17647	1.17647	1.5
lcl|NC_004741.1_cds_WP_000130185.1_8	1.63636	1.63636	0.363636	0.363636	0.235294	2.58824	0.235294	0.941176	0	1.5	0	0	0	1.84615	1	1.15385	0.133333	2	1.86667	0	0.4	0	3.2	0.4	0	0.75	0	5.25	0	0.363636	4.54545	0.727273	1.44	0.857143	0.56	1.14286	1.23077	0.307692	1.53846	0.923077	0	2.11765	0.470588	1.41176	1	0.25	1.5	1.25	3
lcl|NC_004741.1_cds_WP_001295414.1_9	1	1.33333	1	0.666667	0.285714	0.857143	2	0.857143	1	2	0	1	0	1.61538	1	1.38462	0.222222	0	1.77778	2	1.23077	0.923077	1.53846	0.307692	0	3	0	2	0.3	0.3	3	0.6	1.29412	0.888889	0.705882	1.11111	1.25	0.25	2	0.5	0.285714	2	0.285714	1.42857	0.888889	0	1.77778	1.33333	3
lcl|NC_004741.1_cds_WP_000528538.1_10	1.6	1.33333	0.4	0.666667	0	2.33333	0.666667	1	0	2.4	0	0	0	1.2	1	1.8	1	2	1	0	0.8	0	3.2	0	0	6	0	0	0	0	5.03226	0.580645	1	1	1	1	0.8	1.2	1.4	0.6	0	1.77778	0	2.22222	0.444444	0.888889	1.33333	1.33333	3
lcl|NC_004741.1_cds_WP_001102351.1_11	1.5	0.545455	0.5	1.45455	0	2.22222	0.888889	0.888889	0	2.4	0.375	0.8	0.375	0.75	1	1.875	0.833333	0.545455	1.16667	1.45455	1	1	1	1	0.75	3.75	0.75	0.375	0	0.461538	3.07692	0.461538	1.05882	0.666667	0.941176	1.33333	1.33333	2	0.666667	0	0.705882	1.41176	0.941176	0.941176	0.615385	0.923077	1.23077	1.23077	0
lcl|NC_004741.1_cds_WP_000843568.1_12	2	1.55556	0	0.444444	0	1.5	2	0.5	0	1.875	0	0.75	0.5	0.75	1	1.75	0.8	0	1.2	2	0	0	1.33333	2.66667	0	3.6	0	2.4	0	1.38462	3.23077	0.461538	2	1.2	0	0.8	1	2	1	0	0	2	0.666667	1.33333	0	1.14286	1.14286	1.71429	3
lcl|NC_004741.1_cds_WP_000516121.1_13	1.68	2	0.32	0	0	2.13953	0.372093	1.48837	0	1.2	0	0	0.0666667	2.06667	1	0.866667	0.108108	1.25	1.89189	0.75	0.347826	0	3.30435	0.347826	0	2.4	0	3.6	0.125	0.125	5.75	0	1.72	1.16364	0.28	0.836364	1.08571	0.4	0.857143	1.65714	0	1.2766	0.0851064	2.6383	1.10638	0.255319	0.595745	2.04255	3
lcl|NC_004741.1_cds_WP_001118475.1_14	1.33333	2	0.666667	0	0.666667	2.44444	0.444444	0.444444	0.230769	3	0	0	0	1.84615	1	1.15385	0.521739	1	1.47826	1	0.75	0	3	0.25	0	3.23077	0	2.53846	0.26087	0.521739	3.91304	0.521739	1.09677	1	0.903226	1	1.03704	0.444444	1.48148	1.03704	0.301887	1.81132	0.0754717	1.81132	0.64	0.96	0.8	1.6	3
lcl|NC_004741.1_cds_WP_000809168.1_15	0.666667	NA	1.33333	NA	0	0.8	2.4	0.8	3	0	0	0	0	2.4	1	0.6	0	1	2	1	NA	NA	NA	NA	3	0	0	0	0	2	4	0	0.5	2	1.5	0	0	1.14286	1.71429	1.14286	0	4	0	0	1	1	0.5	1.5	3
lcl|NC_004741.1_cds_WP_000681363.1_16	1.45455	1.11111	0.545455	0.888889	0	0.923077	1.23077	1.84615	0	1.5	0	1	0.075	1.275	1	1.65	1	0.75	1	1.25	1.33333	0	2.13333	0.533333	0.857143	2.14286	0.428571	2.57143	0.09375	0.46875	2.90625	0.46875	1.11111	0.8	0.888889	1.2	0.680851	0.93617	1.44681	0.93617	0.666667	1.22222	1	1.11111	1.02857	0.685714	1.14286	1.14286	0
lcl|NC_004741.1_cds_WP_001338226.1_17	1.83333	1	0.166667	1	0.4	1.6	1.2	0.8	0.333333	1	0	1.33333	0.1875	0.9375	1	1.875	0.545455	0.888889	1.45455	1.11111	1.84615	0.615385	1.23077	0.307692	1.33333	2.66667	0.666667	1	0	0.363636	2	1.45455	1.30769	0.666667	0.692308	1.33333	0.869565	0.869565	1.21739	1.04348	0.888889	1.77778	0.444444	0.888889	0.952381	0.952381	1.52381	0.571429	3
lcl|NC_004741.1_cds_S_RS00095_18	2	0.6	0	1.4	1	1	2	0	1.5	2.18182	0	1.63636	1.5	0.9	1	0.6	0.8	0	1.2	2	0.8	1.6	0.8	0.8	1.5	1.5	0	1.5	1.2	1.2	0	0	1.33333	1.5	0.666667	0.5	0	0	4	0	1.09091	0.727273	0.363636	1.81818	0.571429	1.14286	1.14286	1.14286	3
lcl|NC_004741.1_cds_WP_240532664.1_19	1.23077	1	0.769231	1	0.615385	0.615385	1.23077	1.53846	0.521739	0.9	1.04348	0.6	0.75	1	1	1.25	0.545455	0.833333	1.45455	1.16667	0	0.8	2.4	0.8	0.26087	2.08696	0.521739	1.56522	0.272727	0.818182	4.36364	0.272727	1.11111	0.857143	0.888889	1.14286	0.571429	1.71429	0.571429	1.14286	1.06667	2.13333	0.266667	0.533333	0.421053	1.26316	1.47368	0.842105	3
lcl|NC_004741.1_cds_WP_001274021.1_20	1.14286	1.66667	0.857143	0.333333	0	0	0	4	0	1.5	0	0	0	2.57143	1	0.428571	0.4	1.33333	1.6	0.666667	0	0	4	0	0	1.71429	0	4.28571	0	0	4.5	0	2	2	0	0	1.26316	0.210526	0	2.52632	0	2	0	2	2	0	2	0	3
lcl|NC_004741.1_cds_WP_011110533.1_21	2	0	0	2	0	4	0	0	0	1.5	0	0.75	1.2	0	1	1.8	0.666667	2	1.33333	0	0	4	0	0	1.2	1.2	2.4	1.2	0	1.33333	1.33333	1.33333	2	0	0	2	2.28571	0	1.14286	0.571429	1.14286	1.14286	0.571429	1.14286	2.66667	0	1.33333	0	0
lcl|NC_004741.1_cds_WP_000767329.1_22	1.38462	0.5	0.615385	1.5	0.571429	1.71429	0.857143	0.857143	0.206897	2.66667	0.206897	1.33333	1.15385	1.15385	1	0.692308	0.666667	0.5	1.33333	1.5	0.615385	0.307692	2.76923	0.307692	0.206897	2.89655	0.413793	2.06897	0.285714	0.285714	2.57143	0.714286	1.78947	0.625	0.210526	1.375	0.714286	1	1.42857	0.857143	0.137931	1.37931	0.965517	1.51724	0.923077	0.153846	2.15385	0.769231	3
lcl|NC_004741.1_cds_WP_001286897.1_23	1.60656	1.61905	0.393443	0.380952	0.170213	2.55319	0.425532	0.851064	0	1.30435	0	0.391304	0	2.26667	1	0.733333	0.193548	1.68	1.80645	0.32	0.380952	0	2.85714	0.761905	0.133333	2.26667	0	3.6	0.0769231	0.923077	4.38462	0.153846	1.34483	1.12676	0.655172	0.873239	0.869565	0.73913	1.86957	0.521739	0.105263	2.26316	0.157895	1.47368	0.702703	0.648649	1.56757	1.08108	0
lcl|NC_004741.1_cds_WP_000083382.1_24	1.33333	1.42857	0.666667	0.571429	0.8	0.8	1.6	0.8	0	1.8	0	1.2	0	1.38462	1	1.61538	0.8	1.33333	1.2	0.666667	0	0	2.66667	1.33333	0	3.6	0	2.4	0.521739	0.521739	3.91304	0.782609	2	0.75	0	1.25	0.444444	1.33333	1.77778	0.444444	0	2.4	0.8	0.8	0.333333	1.66667	1.66667	0.333333	3
lcl|NC_004741.1_cds_WP_000004655.1_25	2	1.6	0	0.4	0	3.11111	0.444444	0.444444	0	1	0	0.5	0	1.125	1	1.875	0.5	1	1.5	1	1	0	2.5	0.5	0	4.8	0	1.2	0.375	0.375	4.5	0.75	1.07692	0.666667	0.923077	1.33333	1.33333	1	1.33333	0.333333	0	2.46154	0.923077	0.615385	0.444444	0.444444	2.22222	0.888889	3
lcl|NC_004741.1_cds_WP_001166389.1_26	1.85714	1.66667	0.142857	0.333333	0	1.33333	2	0.666667	0	1.66667	0	0.333333	0.142857	1.14286	1	1.71429	0.166667	1.42857	1.83333	0.571429	0.333333	0.333333	3.33333	0	0	2.45455	0	3.54545	0.26087	0.521739	3.3913	0	1.51724	0.736842	0.482759	1.26316	0.666667	1.46667	1.46667	0.4	0.181818	1.45455	1.09091	1.27273	0.216216	0.972973	2.05405	0.756757	3
lcl|NC_004741.1_cds_WP_001239124.1_27	1.42857	0.333333	0.571429	1.66667	0.235294	2.35294	0.470588	0.941176	0	2.4	0	0.6	0.352941	1.23529	1	1.41176	1.2	1.66667	0.8	0.333333	0.952381	0.571429	2.09524	0.380952	0.8	2	0.4	2.8	0	1.2973	3.08108	0.162162	1	0.875	1	1.125	0.615385	1.74359	0.820513	0.820513	0.545455	2.18182	0.181818	1.09091	0.64	1.12	1.6	0.64	3
lcl|NC_004741.1_cds_WP_000543585.1_28	1.5	1.14286	0.5	0.857143	0.571429	2.57143	0.571429	0.285714	0.8	1.84615	0	1.84615	0.176471	1.41176	1	1.41176	0.333333	0.2	1.66667	1.8	1.33333	0	2.66667	0	0.4	1.6	0.4	2.8	0	0.5	2.75	1.25	1.25	0.47619	0.75	1.52381	1	1.3	1.2	0.5	0.375	1.5	0.625	1.5	0.222222	0.666667	1.77778	1.33333	3
lcl|NC_004741.1_cds_WP_005086795.1_29	1.14286	1.25	0.857143	0.75	0.461538	1.84615	0.615385	1.07692	0.375	2	0	0	0.125	1.625	1	1.25	0.714286	1.06667	1.28571	0.933333	0.8	0.2	2	1	0	2.625	0.75	2.25	0.162162	0.810811	3.40541	0.162162	1.57895	0.8	0.421053	1.2	0.820513	1.33333	1.64103	0.205128	0.121212	1.81818	0.363636	1.69697	0.347826	0.869565	1.73913	1.04348	3
lcl|NC_004741.1_cds_WP_001126371.1_30	1.67857	1.66667	0.321429	0.333333	0.0666667	2.53333	0.4	1	0	0.652174	0	0.391304	0.0422535	1.64789	1	1.30986	0.4	1.46667	1.6	0.533333	0.909091	0	3	0.0909091	0	2.69565	0.0869565	3.21739	0.0722892	0.216867	4.91566	0.216867	1.47826	1.26984	0.521739	0.730159	0.571429	0.75	2.10714	0.571429	0.0481928	2.31325	0.0963855	1.54217	0.553191	0.468085	2.12766	0.851064	3
lcl|NC_004741.1_cds_WP_000333125.1_31	0.666667	0.666667	1.33333	1.33333	1.6	0.8	0.8	0.8	1	1.71429	0	1.71429	0.545455	1.09091	1	1.36364	0.4	1	1.6	1	0.8	0	1.6	1.6	0.5	1.5	1.5	1.5	0	1	2.5	0.5	1.57143	0	0.428571	2	0.666667	1.33333	1.33333	0.666667	2	1	1	0	0.363636	1.09091	0.727273	1.81818	3
lcl|NC_004741.1_cds_WP_000122884.1_32	2	0.8	0	1.2	0	0.888889	2.66667	0.444444	0	2.4	0.5	2.4	0	1.07143	1	1.92857	0.571429	0.444444	1.42857	1.55556	1.5	1	1	0.5	0	3	1.5	1	0	0.4	1.2	0.4	0.8	0.909091	1.2	1.09091	1	1.75	1	0.25	0.5	1.5	1.16667	0.833333	0.4	1.4	1.4	0.8	0
lcl|NC_004741.1_cds_WP_005053639.1_33	1.63636	1	0.363636	1	0.444444	3.55556	0	0	0.4	3.23077	0	0.461538	0.1875	0.9375	1	1.875	0.5	0.666667	1.5	1.33333	0.8	0	2.66667	0.533333	0.4	3.2	0	2	0.24	0.24	4.08	0.24	1.63636	0.571429	0.363636	1.42857	0.8	1.25714	1.48571	0.457143	0.695652	2.08696	0.347826	0.869565	0.470588	0.705882	1.41176	1.41176	3
lcl|NC_004741.1_cds_WP_005053636.1_34	1.76	0.952381	0.24	1.04762	0.275862	1.93103	1.10345	0.689655	0.363636	1.5	0	0.75	0.0789474	1.26316	1	1.65789	0.956522	0.6	1.04348	1.4	0.380952	0.380952	2.28571	0.952381	0.363636	3.63636	0.909091	0.727273	0.585366	0.731707	3.07317	0.292683	1.25714	0.758621	0.742857	1.24138	0.878049	1.26829	1.65854	0.195122	0.705882	1.52941	0.823529	0.941176	0.275862	0.689655	2.34483	0.689655	3
lcl|NC_004741.1_cds_WP_000349932.1_35	2	1.125	0	0.875	0	2.85714	0.761905	0.380952	0	1.71429	0	1.28571	0	1.96552	1	1.03448	0.625	0.888889	1.375	1.11111	0.5	0.666667	2.5	0.333333	0	3.6	0	2.4	0.363636	0.727273	3.45455	0.363636	1.625	0.777778	0.375	1.22222	0.631579	2.52632	0.631579	0.210526	0.666667	1.77778	0.111111	1.44444	0.842105	0.631579	0.842105	1.68421	3
lcl|NC_004741.1_cds_WP_000347117.1_36	1.36842	1.25	0.631579	0.75	0.210526	2.73684	0.631579	0.421053	0.26087	2.66667	0	1	0	1.83333	1	1.16667	0.333333	1.5	1.66667	0.5	0.444444	0	2.66667	0.888889	0	2.86957	0.26087	2.6087	0	0.413793	4.55172	0.413793	1.28571	1.28	0.714286	0.72	0.777778	1.33333	1.55556	0.333333	0.342857	1.37143	0.571429	1.71429	0.521739	1.04348	1.91304	0.521739	3
lcl|NC_004741.1_cds_WP_000787092.1_37	1.52941	1.375	0.470588	0.625	0.5	2.375	0.625	0.5	0.75	1.65517	0	1.44828	0.195652	1.69565	1	1.1087	1	1.33333	1	0.666667	0.833333	0.333333	2.66667	0.166667	0	2.625	0	2.625	0	0.842105	3.47368	0.526316	1.64706	0.727273	0.352941	1.27273	0.390244	2.04878	0.780488	0.780488	0.717949	1.33333	0.512821	1.4359	0.512821	1.12821	1.74359	0.615385	3
lcl|NC_004741.1_cds_WP_000692206.1_38	1.46667	1.11111	0.533333	0.888889	0.4	2	0.8	0.8	0	1.875	0	0.375	0.142857	0.857143	1	2	0.6	NA	1.4	NA	0.8	0	2	1.2	0	4.28571	0	1.71429	0.545455	1.36364	2.72727	0.545455	1.52941	0.526316	0.470588	1.47368	0.947368	1.36842	1.05263	0.631579	0	2.4	0.266667	1.33333	0.190476	0.761905	1.71429	1.33333	3
lcl|NC_004741.1_cds_S_RS00215_39	1.73333	1.25	0.266667	0.75	0.235294	2.11765	1.17647	0.470588	0	3.17647	0	0	0.157895	1.57895	1	1.26316	0.4	1.66667	1.6	0.333333	0.727273	0.363636	2.54545	0.363636	0	3.6	0.4	2	0	0.666667	3.33333	0.666667	1.42857	0.823529	0.571429	1.17647	0.782609	0.782609	1.56522	0.869565	0	2.24	0.32	1.44	0.5	1.5	1.5	0.5	0
lcl|NC_004741.1_cds_WP_001287727.1_40	1.23077	1.23077	0.769231	0.769231	0	2.66667	0.8	0.533333	0	0.521739	0	1.30435	0	1.90909	1	1.09091	0.461538	0.8	1.53846	1.2	0.75	0.5	2.75	0	0	4	0	2	0.12766	1.02128	2.93617	0.765957	1.62963	0.692308	0.37037	1.30769	0.666667	1.5	1.5	0.333333	0.266667	1.86667	0.711111	1.15556	0.685714	0.571429	1.71429	1.02857	0
lcl|NC_004741.1_cds_WP_000203747.1_41	1.14286	0	0.857143	2	0	2.66667	0	1.33333	0	0	0	2	0	0	1	3	0	1	2	1	0	2	2	0	0	4.5	0	1.5	0	0	6	0	0.857143	0.571429	1.14286	1.42857	0.666667	1.33333	1.33333	0.666667	0.4	2	0.8	0.8	0	1.45455	2.18182	0.363636	0
lcl|NC_004741.1_cds_WP_001183183.1_42	2	0.666667	0	1.33333	0.190476	1.71429	1.14286	0.952381	0.48	1.27273	0	0.545455	0.409091	1.36364	1	1.22727	0.666667	1	1.33333	1	0.545455	0.545455	2.36364	0.545455	0.72	2.88	0.96	0.96	0.413793	0.827586	2.48276	0.103448	1.2	0.428571	0.8	1.57143	0.333333	1.66667	1.77778	0.222222	0.608696	1.56522	0.782609	1.04348	0.705882	0.588235	1.64706	1.05882	0
lcl|NC_004741.1_cds_WP_000600737.1_43	1.6	0.666667	0.4	1.33333	0	1.71429	2.28571	0	0	1.71429	1	0	0	1.5	1	1.5	0.4	0.666667	1.6	1.33333	0.4	0	2.8	0.8	0	3	1	1	0.285714	1.14286	2.57143	1.42857	1.45455	0.857143	0.545455	1.14286	0.5	1.25	2	0.25	0.285714	2.28571	0.857143	0.571429	0	1.6	1.6	0.8	0
lcl|NC_004741.1_cds_WP_000377186.1_44	1.76471	0.727273	0.235294	1.27273	0.16	1.6	2.24	0	0	0.9375	0.157895	1.3125	0.0714286	1.28571	1	1.64286	0.571429	0.545455	1.42857	1.45455	0.6	0.4	3	0	0.631579	2.52632	0.315789	2.36842	0.0638298	0.638298	3.44681	0.319149	1.31818	0.47619	0.681818	1.52381	0.56338	1.07042	2.25352	0.112676	0.528302	1.58491	0.754717	1.13208	0.608696	0.434783	2.43478	0.521739	3
lcl|NC_004741.1_cds_WP_000624375.1_45	2	1.33333	0	0.666667	0	1.33333	2	0.666667	0	2	0	1.33333	0	1.5	1	1.5	1	0.8	1	1.2	1.2	0.4	2	0.4	0	4	1.33333	0.666667	0	1.09091	3.27273	0	1.33333	0.923077	0.666667	1.07692	0.307692	1.53846	2.15385	0	0.4	2	0	1.6	1.45455	0	1.81818	0.727273	3
lcl|NC_004741.1_cds_WP_000257186.1_46	1.69231	1.25	0.307692	0.75	0.666667	2.33333	1	0	0.4	1.6	0	0.4	0	2	1	1	0.571429	0.857143	1.42857	1.14286	0.421053	0.421053	2.31579	0.842105	0	2.8	0.8	2	0	0.162162	4.54054	0.486486	1.66667	0.6	0.333333	1.4	0.5	1.33333	1.83333	0.333333	0.173913	1.73913	0.869565	1.21739	1.23077	0.923077	1.23077	0.615385	3
lcl|NC_004741.1_cds_WP_000610901.1_47	NA	0	NA	2	0.5	3.5	0	0	0	3	0	0	0.25	1.5	1	1.25	0.5	1	1.5	1	0.888889	1.33333	0.444444	1.33333	2.57143	0.857143	0	2.57143	0	1.5	2.25	0.75	1.6	0.666667	0.4	1.33333	1.33333	0.666667	1.33333	0.666667	0.333333	2.33333	0.666667	0.666667	0.615385	1.23077	0.923077	1.23077	3
lcl|NC_004741.1_cds_WP_001065372.1_48	1.77778	1.52941	0.222222	0.470588	0.307692	1.84615	1.53846	0.307692	0	3.23077	0	0.461538	0	1.71429	1	1.28571	0.75	1.14286	1.25	0.857143	0.6	0.4	2.2	0.8	1.125	1.875	0	3	0	0.444444	3.33333	0.222222	1.07692	0.909091	0.923077	1.09091	0.833333	1.33333	1.83333	0	0.533333	2.13333	0.533333	0.8	0.173913	1.56522	1.3913	0.869565	3
lcl|NC_004741.1_cds_WP_000241261.1_49	2	1.4	0	0.6	0.592593	1.62963	1.18519	0.592593	0	0.857143	0	0.857143	0.15	0.75	1	2.1	0.666667	0.909091	1.33333	1.09091	0	1.09091	2	0.909091	0.4	2.4	0.8	2.4	0.418605	1.11628	2.23256	1.11628	1.3	0.875	0.7	1.125	0.8	1.02857	1.82857	0.342857	0.137931	1.7931	0.965517	1.10345	0	1.07692	2	0.923077	0
lcl|NC_004741.1_cds_WP_000800457.1_50	1.56522	1.7037	0.434783	0.296296	0.235294	1.88235	0.941176	0.941176	0	2.22222	0.24	0.666667	0	1.93548	1	1.06452	0.352941	0.75	1.64706	1.25	1.14286	0.285714	2.28571	0.285714	0	2.4	0	3.36	0	0.324324	4.54054	0.324324	1.36364	0.642857	0.636364	1.35714	0.666667	1.08333	1.16667	1.08333	0.307692	2	0.461538	1.23077	0.32	1.28	1.28	1.12	3
lcl|NC_004741.1_cds_WP_000746145.1_51	1.18519	1.33333	0.814815	0.666667	0.24	2.32	0.8	0.64	0.266667	2.03571	0.133333	0.535714	0.176471	1.5	1	1.32353	0.863636	0.769231	1.13636	1.23077	0.588235	0.352941	2.47059	0.588235	0	2	0.533333	3.06667	0	0.792453	3.28302	0.45283	1.31429	1.09375	0.685714	0.90625	0.816327	1.46939	0.979592	0.734694	0.222222	1.55556	0.37037	1.85185	0.72	0.8	1.36	1.12	0
lcl|NC_004741.1_cds_WP_001200573.1_52	1.29412	1.14286	0.705882	0.857143	0	1.77778	1.33333	0.888889	0	1.2	0	1.2	0.230769	1.15385	1	1.61538	0.25	0.571429	1.75	1.42857	0	0.571429	2.85714	0.571429	0.315789	1.89474	0.631579	3.15789	0	0	3.27273	0.272727	1.14286	0.545455	0.857143	1.45455	0.285714	1.28571	1.85714	0.571429	0.296296	2.07407	0.444444	1.18519	0.307692	0.923077	2.76923	0	3
lcl|NC_004741.1_cds_WP_000525176.1_53	1.63636	1.33333	0.363636	0.666667	0	1.6	2.4	0	0.75	2	0	0.666667	0	0.375	1	2.625	0.222222	0.222222	1.77778	1.77778	1.05263	0.421053	2.31579	0.210526	0	2.25	0.375	2.625	0.3	0.3	2.7	0	1.125	0.6	0.875	1.4	1.2	0.4	2.2	0.2	0	1.09091	1.45455	1.45455	0.222222	0.666667	2.88889	0.222222	3
lcl|NC_004741.1_cds_WP_001116997.1_54	1.76923	1.79487	0.230769	0.205128	0.177778	2.48889	0.711111	0.622222	0	3.05882	0	0.352941	0	1.56	1	1.44	0.280702	1.10345	1.7193	0.896552	0.444444	0.111111	3	0.444444	0.0821918	2.38356	0	3.53425	0.101695	0.355932	4.52542	0.355932	1.46341	0.686567	0.536585	1.31343	0.752941	1.36471	1.08235	0.8	0.37037	1.62963	0.296296	1.7037	0.758621	0.482759	1.7931	0.965517	3
lcl|NC_004741.1_cds_WP_000035612.1_55	1.41935	0.96	0.580645	1.04	0.3	2.4	0.6	0.7	0	1.2	0	0.4	0.157895	1.73684	1	1.10526	0.682927	1.12	1.31707	0.88	0.608696	0.521739	2.34783	0.521739	0.47619	2.85714	0.952381	1.71429	0.365854	0.585366	3.43902	0.878049	1.10714	0.666667	0.892857	1.33333	0.785714	1.42857	1.28571	0.5	0.280702	1.68421	0.842105	1.19298	0.181818	0.909091	2	0.909091	0
lcl|NC_004741.1_cds_WP_000910215.1_56	1.5	1.71429	0.5	0.285714	0.222222	2.44444	1.11111	0.222222	0	1.8	0	0	0.25	1.75	1	1	0.363636	1.27273	1.63636	0.727273	1.09091	1.45455	1.09091	0.363636	0	3.75	0.75	1.5	0	1.125	3.375	0	1.57143	0.666667	0.428571	1.33333	1.14286	1.14286	1.33333	0.380952	0	2.52632	0.421053	1.05263	0.380952	1.71429	1.14286	0.761905	3
lcl|NC_004741.1_cds_WP_000963947.1_57	1.63636	1.27273	0.363636	0.727273	0.25	2.875	0.625	0.25	0	1.76471	0	0.352941	0	1.625	1	1.375	0.615385	1.04762	1.38462	0.952381	0.8	0.4	2.4	0.4	0.75	1.75	0	3.5	0	0.875	4.5	0.25	1.28	0.875	0.72	1.125	0.380952	1.14286	2.09524	0.380952	0.102564	2.25641	0.102564	1.53846	0.222222	1.22222	1.66667	0.888889	3
lcl|NC_004741.1_cds_WP_000951772.1_58	2	1.44444	0	0.555556	0	2.4	0.32	1.28	0	2.29412	0	0.705882	0	1.06452	1	1.93548	0.764706	0.923077	1.23529	1.07692	0.625	0.25	2.625	0.5	0.222222	3.55556	0.444444	1.77778	0.122449	0.857143	3.18367	0.979592	1.24138	1.2	0.758621	0.8	0.962025	1.46835	1.16456	0.405063	0.186047	2.13953	0.465116	1.2093	0.512821	0.512821	1.94872	1.02564	3
lcl|NC_004741.1_cds_WP_005053594.1_59	1.42857	0.571429	0.571429	1.42857	0	2.85714	1.14286	0	0	3.15789	0	0	0.2	1.2	1	1.6	0.8	0.727273	1.2	1.27273	0.470588	0.235294	3.05882	0.235294	0.857143	2.85714	0.857143	1.42857	0	0.967742	2.51613	0.774194	1	0.714286	1	1.28571	0.380952	1.90476	1.14286	0.571429	0.761905	0	1.33333	1.90476	0.8	1.33333	1.06667	0.8	3
lcl|NC_004741.1_cds_WP_001148403.1_60	1.6	1	0.4	1	0	1.6	2	0.4	0	1.84615	0	0.923077	0	0.882353	1	2.11765	1.5	1	0.5	1	0.857143	0.285714	2.57143	0.285714	0	2.72727	0.545455	2.72727	0.130435	0.130435	3.26087	0	0.8	0.333333	1.2	1.66667	0.952381	0.571429	2.28571	0.190476	0.5	1.83333	0.666667	1	0.181818	0.545455	2.54545	0.727273	0
lcl|NC_004741.1_cds_WP_000916288.1_61	1.42857	1.14286	0.571429	0.857143	0.25	0.75	2.25	0.75	0	2.33333	0	1	0.25	1.5	1	1.25	0.142857	1.33333	1.85714	0.666667	0.727273	0	3.27273	0	0.428571	2.57143	0.857143	2.14286	0.342857	0.514286	2.22857	0.342857	1.09091	0.25	0.909091	1.75	0.545455	1.09091	2.18182	0.181818	0	0.842105	1.47368	1.68421	0.307692	0.615385	2.76923	0.307692	0
lcl|NC_004741.1_cds_WP_000235706.1_62	1.71429	1.27273	0.285714	0.727273	0	2.6	0.8	0.6	0	2	0.176471	1.11111	0.214286	0.964286	1	1.82143	0.571429	0.5	1.42857	1.5	0.571429	0.714286	2.42857	0.285714	0.529412	3.17647	0.705882	1.41176	0.524272	0.932039	3.02913	0.291262	1.33333	0.933333	0.666667	1.06667	0.516129	1.03226	2.12903	0.322581	0	2.28571	0.571429	1.14286	0.878049	0.682927	1.95122	0.487805	0
lcl|NC_004741.1_cds_WP_005053588.1_63	1.69231	1.29412	0.307692	0.705882	0.421053	2.31579	0.842105	0.421053	0	3.52941	0	1.05882	0	1.2	1	1.8	1.06667	2	0.933333	0	0.8	0.8	2	0.4	0	1.5	1.5	3	0.324324	0.486486	3.72973	0.324324	1.52941	0.625	0.470588	1.375	0.421053	2.10526	0.842105	0.631579	0.210526	1.68421	0.842105	1.26316	0.153846	1.23077	1.38462	1.23077	3
lcl|NC_004741.1_cds_WP_005053586.1_64	1.84615	0.888889	0.153846	1.11111	0.307692	1.84615	1.53846	0.307692	0	2.36364	0.146341	1.09091	0.272727	1.63636	1	1.09091	0.842105	0.916667	1.15789	1.08333	1	0.285714	2.42857	0.285714	0.146341	2.78049	0.878049	2.04878	0.333333	0.916667	3.33333	0.416667	1.25714	1.23077	0.742857	0.769231	0.777778	1.44444	1.33333	0.444444	0.533333	1.33333	0.933333	1.2	0.173913	1.21739	1.73913	0.869565	0
lcl|NC_004741.1_cds_WP_001248770.1_65	0	0	2	2	1.33333	2.66667	0	0	0	2	0	2	NA	NA	1	NA	0.5	2	1.5	0	4	0	0	0	1.5	1.5	0	3	0	0	1	1	2	1	0	1	0	0	4	0	4	0	0	0	0	4	0	0	0
lcl|NC_004741.1_cds_WP_000637838.1_66	1.42857	1	0.571429	1	0.6	1.4	1.4	0.6	0.352941	1.30435	0	1.56522	0.4	0.8	1	1.8	0.727273	0.666667	1.27273	1.33333	2	0	0.8	1.2	1.05882	0.352941	1.76471	2.47059	0.352941	0.352941	2.47059	0.588235	1.66667	0.8	0.333333	1.2	1.2549	0.470588	1.17647	1.09804	0.903226	0.903226	1.16129	1.03226	1	0.75	1.375	0.875	0
lcl|NC_004741.1_cds_WP_000818230.1_67	2	1.09091	0	0.909091	0.5	3	0.5	0	0	2.25	0	0.75	0	2.1	1	0.9	0.6	1.33333	1.4	0.666667	0.4	0.4	2.8	0.4	0.857143	2.57143	0	2.57143	0	0.333333	4.33333	0	1.2	1.125	0.8	0.875	1.14286	0.761905	1.52381	0.571429	0.307692	2.46154	0.307692	0.923077	0	0.333333	3.33333	0.333333	0
lcl|NC_004741.1_cds_WP_001140640.1_68	1.92	1.29412	0.08	0.705882	0.121212	3.0303	0.242424	0.606061	0	1.41176	0	0	0.115385	1.15385	1	1.73077	0.352941	1.14286	1.64706	0.857143	0.173913	0.521739	2.95652	0.347826	0.285714	3.14286	0	2.57143	0	0	4.6	0	1.75	1.13043	0.25	0.869565	1	1.21429	1.07143	0.714286	0.0869565	2.34783	0.695652	0.869565	0.571429	1.25714	1.48571	0.685714	3
lcl|NC_004741.1_cds_WP_000042384.1_69	1.53846	1.71429	0.461538	0.285714	0	3	0.666667	0.333333	0	1.5	0	0.3	0	1.55556	1	1.44444	1	1	1	1	1.47368	0	2.10526	0.421053	0	3.27273	0	2.72727	0	0	4.76471	0	1.44	0.818182	0.56	1.18182	1.02326	1.67442	0.837209	0.465116	0.375	2.375	0.5	0.75	0.666667	0.666667	2	0.666667	3
lcl|NC_004741.1_cds_WP_000082848.1_70	1.62963	1.46667	0.37037	0.533333	0.48	3.2	0	0.32	0	2	0	0.4	0.0769231	1.46154	1	1.46154	0.727273	1.33333	1.27273	0.666667	0.666667	0.666667	2.33333	0.333333	0.222222	3.55556	0	2.22222	0.166667	0.166667	4	0.166667	1.45	0.666667	0.55	1.33333	0.542373	2.0339	1.08475	0.338983	0.114286	1.48571	0.457143	1.94286	0.434783	1.47826	1.56522	0.521739	0
lcl|NC_004741.1_cds_WP_001300467.1_71	NA	2	NA	0	0	0	0	4	1.5	2	0	0	0	3	1	0	0	1	2	1	NA	NA	NA	NA	1.5	3	0	0	4.8	0	0	0	NA	NA	NA	NA	4	0	0	0	0	1.33333	0	2.66667	0	0	2	2	3
lcl|NC_004741.1_cds_WP_001297362.1_72	1.27273	1	0.727273	1	0.615385	1.53846	1.23077	0.615385	0.4	2	0	1.11111	0.25	0.25	1	2.5	1.08333	0.153846	0.916667	1.84615	1.25	0.25	1.5	1	0	2.4	0	3.2	0.375	0.5625	1.5	0.75	1.30435	0.666667	0.695652	1.33333	0.64	0.8	1.44	1.12	0	1.6	0.4	2	1.03704	0.592593	1.03704	1.33333	3
lcl|NC_004741.1_cds_WP_128566915.1_73	2	1	0	1	NA	NA	NA	NA	6	NA	0	NA	0	3	NA	0	NA	0	NA	2	NA	NA	NA	NA	0	0	0	0	0	3	0	0	2	0	0	2	NA	NA	NA	NA	4	0	0	0	0	0	4	0	0
lcl|NC_004741.1_cds_WP_000425636.1_74	1.54545	0.555556	0.454545	1.44444	0	1.57576	1.33333	1.09091	0.26087	0.5625	0	1.125	0.103448	1.24138	1	1.65517	0.606061	0.631579	1.39394	1.36842	1	0.857143	1.71429	0.428571	1.04348	2.34783	0.26087	2.08696	0.113208	0.45283	2.60377	1.01887	1.10345	0.6	0.896552	1.4	0.765957	0.765957	1.87234	0.595745	0.571429	1.30612	1.14286	0.979592	0.542373	1.28814	1.28814	0.881356	0
lcl|NC_004741.1_cds_WP_001252744.1_75	1.25	0.666667	0.75	1.33333	0.444444	3.11111	0.444444	0	0	1.38462	0	0.461538	0.692308	0.923077	1	1.38462	0.75	1	1.25	1	1.33333	1.33333	1.33333	0	0.428571	2.57143	0.857143	2.14286	0	0.333333	1	1.66667	1.5	0.4	0.5	1.6	1.33333	0.444444	1.77778	0.444444	0.307692	2.15385	0.923077	0.615385	0.222222	1.11111	1.77778	0.888889	0
lcl|NC_004741.1_cds_WP_001303787.1_76	2	0.666667	0	1.33333	0	4	0	0	0	1.2	0	2.4	NA	NA	1	NA	0	NA	2	NA	0	4	0	0	0	4	0	2	0	0	0	0	NA	NA	NA	NA	0	0	2	2	4	0	0	0	0	0	4	0	3
lcl|NC_004741.1_cds_WP_000762401.1_77	1.5	1.6	0.5	0.4	0.5	1.5	1.5	0.5	0	3.17647	0	0	0	0.692308	1	2.30769	0.933333	1	1.06667	1	0.666667	0.444444	2	0.888889	0	2.25	0.9375	2.8125	0	0.615385	3.07692	1.07692	1.12	0.761905	0.88	1.2381	0.705882	1.17647	1.05882	1.05882	0.857143	1.42857	0.285714	1.42857	0	0.923077	2.30769	0.769231	3
lcl|NC_004741.1_cds_WP_225620329.1_78	1.23077	1	0.769231	1	0.615385	0.615385	1.23077	1.53846	0.521739	0.9	1.04348	0.6	0.75	1	1	1.25	0.545455	0.833333	1.45455	1.16667	0	0.8	2.4	0.8	0.26087	1.82609	0.521739	1.82609	0.272727	0.818182	4.36364	0.272727	1.11111	1	0.888889	1	0.571429	1.71429	0.571429	1.14286	0.8	2.13333	0.266667	0.8	0.6	1.2	1.4	0.8	3
lcl|NC_004741.1_cds_WP_005053563.1_79	1.2	1.5	0.8	0.5	1.14286	2.28571	0.571429	0	0	2.57143	0	0	0	1.5	1	1.5	0.727273	0.4	1.27273	1.6	0.666667	0.666667	1.33333	1.33333	1.09091	1.63636	1.63636	1.63636	0.461538	0.230769	2.53846	0.461538	1.07692	1.25	0.923077	0.75	1.33333	1.33333	0.444444	0.888889	1.33333	0.444444	0.888889	1.33333	0.444444	0.888889	1.33333	1.33333	3
lcl|NC_004741.1_cds_WP_000970469.1_80	1.42857	1.55556	0.571429	0.444444	0	2	0.857143	1.14286	0	1.05882	0.206897	0.705882	0.142857	1.57143	1	1.28571	0.545455	1	1.45455	1	0.25	0.25	2.75	0.75	0.206897	2.48276	0.206897	2.89655	0.580645	1.16129	2.51613	0.967742	1.24138	0.555556	0.758621	1.44444	0.8	1.46667	0.933333	0.8	0.16	1.76	0.8	1.28	0.470588	0.705882	1.64706	1.17647	0
lcl|NC_004741.1_cds_WP_000625658.1_81	1.2	0.666667	0.8	1.33333	0.5	2	1.5	0	0.666667	4	0.666667	0	0	1.66667	1	1.33333	1.33333	0.666667	0.666667	1.33333	1.33333	0	1.33333	1.33333	1.33333	2	0.666667	0.666667	0.352941	0.705882	2.47059	0.705882	1.4	1	0.6	1	0.5	0.5	1.5	1.5	1.33333	0.666667	0.666667	1.33333	0.727273	0	2.18182	1.09091	3
lcl|NC_004741.1_cds_WP_000642215.1_82	1.5625	1.48148	0.4375	0.518519	0.516129	2.06452	0.645161	0.774194	0.15	1.28571	0.15	1	0.0857143	1.11429	1	1.8	0.736842	0.857143	1.26316	1.14286	0.387097	0.258065	2.83871	0.516129	0.3	2.85	0.3	2.25	0.244898	0.612245	2.93878	0.367347	1.35714	1.12	0.642857	0.88	0.37037	0.666667	2.37037	0.592593	0.290909	2.03636	0.654545	1.01818	0.666667	0.666667	1.55556	1.11111	3
lcl|NC_004741.1_cds_WP_000785134.1_83	1.75	1.29412	0.25	0.705882	0.461538	1.84615	1.07692	0.615385	0	2.57143	0	0.285714	0.166667	1.16667	1	1.66667	0.375	0.842105	1.625	1.15789	0.888889	0.222222	2.66667	0.222222	0.642857	2.14286	0	3.21429	0	0.692308	3.57692	0.692308	1.44828	0.705882	0.551724	1.29412	0.8	0.553846	2.03077	0.615385	0.363636	2.18182	0.545455	0.909091	0.909091	0.545455	1.81818	0.727273	0
lcl|NC_004741.1_cds_WP_000626666.1_84	1.75	1.30435	0.25	0.695652	0.133333	1.86667	1.46667	0.533333	0	2.78571	0	0.428571	0	1.30435	1	1.69565	0.777778	0.666667	1.22222	1.33333	0.266667	0.533333	2.93333	0.266667	0.375	2.625	0	3	0.222222	0.555556	3.22222	0.888889	1.47826	0.818182	0.521739	1.18182	0.8125	0.875	1.25	1.0625	0	1.94872	0.410256	1.64103	1	0.555556	1.11111	1.33333	0
lcl|NC_004741.1_cds_WP_000964131.1_85	1.66667	1.75	0.333333	0.25	0.25	2	1.5	0.25	0	1.2	0	0	0.230769	0.807692	1	1.96154	0.75	1.25	1.25	0.75	0.285714	0.285714	3.14286	0.285714	0.4	2.8	0	2.8	0.122449	0	4.16327	0.489796	2	0.888889	0	1.11111	0.689655	0.965517	1.51724	0.827586	0.222222	1.44444	0.666667	1.66667	0.636364	1.45455	1.45455	0.454545	3
lcl|NC_004741.1_cds_WP_000796473.1_86	1.73333	1.04762	0.266667	0.952381	0.333333	2.16667	1.16667	0.333333	0	2.57143	0	0.857143	0	0.857143	1	2.14286	0.533333	0.6	1.46667	1.4	0.470588	0.470588	2.58824	0.470588	0.272727	3.54545	0.272727	1.90909	0.321429	0.321429	3.75	0.321429	1.48148	0.4	0.518519	1.6	0.8	0.8	1.84	0.56	0.1	2	0.4	1.5	0.444444	0.666667	1.77778	1.11111	0
lcl|NC_004741.1_cds_WP_001239796.1_87	1.69231	1.42857	0.307692	0.571429	0.631579	1.47368	1.47368	0.421053	0	1.2	0	0.72	0.0882353	1.58824	1	1.32353	0.909091	2	1.09091	0	0.533333	0.533333	2.4	0.533333	0.48	2.16	0.24	3.12	0.268657	0.537313	3.13433	0.268657	1.42857	0.833333	0.571429	1.16667	0.666667	0.777778	2.33333	0.222222	0.324324	1.62162	0.432432	1.62162	0.965517	0.551724	1.93103	0.551724	0
lcl|NC_004741.1_cds_WP_000016582.1_88	1.73333	1.11111	0.266667	0.888889	0.307692	2.46154	0	1.23077	0	1.2	0	0.8	0.333333	1	1	1.66667	0.818182	0.285714	1.18182	1.71429	0.842105	0	2.73684	0.421053	0.857143	1.71429	0.857143	2.57143	0.6	0.2	2.2	0.6	1.73333	0.666667	0.266667	1.33333	0.581818	0.8	1.89091	0.727273	0.756757	1.08108	0.324324	1.83784	0.625	0.5	2	0.875	3
lcl|NC_004741.1_cds_WP_001096032.1_89	1.83333	0.9	0.166667	1.1	0.551724	1.51724	1.37931	0.551724	0	2.47059	0	0.705882	0.1	0.9	1	2	0.5	0.941176	1.5	1.05882	0.714286	0.285714	2.71429	0.285714	0	1.3125	0.375	4.3125	0	0.409091	3.95455	0	1.35484	0.967742	0.645161	1.03226	0.740741	1.18519	1.48148	0.592593	0.585366	1.17073	0.780488	1.46341	0.631579	0.736842	1.26316	1.36842	0
lcl|NC_004741.1_cds_WP_000130034.1_90	1.42857	0	0.571429	2	0.307692	1.53846	1.53846	0.615385	0.6	1.68	0	0.72	0.692308	0.692308	1	1.61538	0.714286	2	1.28571	0	0.285714	0.285714	2.85714	0.571429	0.6	1.8	0.6	2.4	0.585366	0.439024	2.4878	0.292683	1.3913	0.666667	0.608696	1.33333	1.54839	0.516129	1.54839	0.387097	0.774194	1.03226	0.387097	1.80645	1.09091	0.727273	1.27273	0.909091	3
lcl|NC_004741.1_cds_WP_000075755.1_91	0.4	0.769231	1.6	1.23077	0.222222	1.77778	1.55556	0.444444	0.571429	3	0	0	0.272727	1.36364	1	1.36364	0.72	0.666667	1.28	1.33333	0.923077	0.307692	2.46154	0.307692	0.285714	2.28571	1.42857	1.42857	0	0.387097	2.51613	0.774194	1.66667	0.571429	0.333333	1.42857	1.11111	0	2.22222	0.666667	0.75	2	0.5	0.75	0.571429	0.571429	1.71429	1.14286	0
lcl|NC_004741.1_cds_WP_000588474.1_92	1.2381	1.23077	0.761905	0.769231	0.842105	1.68421	1.47368	0	0.285714	1.25	0	1	0.214286	1.71429	1	1.07143	0.842105	1.07692	1.15789	0.923077	0.285714	0.285714	2.85714	0.571429	0.571429	2	0.571429	2.57143	0	0.5	2.83333	1	1.39394	0.777778	0.606061	1.22222	1.11111	0.777778	1.44444	0.666667	0.5	1	0.7	1.8	0.88	0.8	1.52	0.8	3
lcl|NC_004741.1_cds_WP_000462776.1_93	1.17647	0.875	0.823529	1.125	0.5	1.66667	0.5	1.33333	0	1	0	0	0	2.31818	1	0.681818	0.714286	0.666667	1.28571	1.33333	1.33333	0	2.13333	0.533333	0	2.66667	0	3.33333	0.206897	0	4.75862	0.413793	1.46154	1	0.538462	1	1.02128	0.170213	1.53191	1.2766	0.190476	1.71429	0.190476	1.90476	0.736842	0.736842	1.26316	1.26316	3
lcl|NC_004741.1_cds_WP_000595482.1_94	1.6	1.33333	0.4	0.666667	0.266667	2.4	1.06667	0.266667	0	2	0.333333	0	0	2.21053	1	0.789474	0.25	0.857143	1.75	1.14286	0.333333	0	3	0.666667	0	2	0.333333	3.33333	0	0.827586	3.31034	0.413793	1.46667	0.8	0.533333	1.2	0.5	1.125	1.25	1.125	0	1.68421	0.210526	2.10526	1.09091	1.09091	0.545455	1.27273	3
lcl|NC_004741.1_cds_WP_000014321.1_95	1.6	1.71429	0.4	0.285714	0.666667	1.33333	2	0	0	2	0	1	1	1	1	1	1.27273	0.285714	0.727273	1.71429	0.615385	0.923077	1.23077	1.23077	0.545455	3.81818	0	1.63636	0	1.14286	1.71429	0.857143	1.71429	0	0.285714	2	0.909091	0.727273	1.81818	0.545455	0.444444	1.33333	0.444444	1.77778	0.571429	1.14286	0.571429	1.71429	3
lcl|NC_004741.1_cds_WP_000905790.1_96	1.68627	1.70588	0.313725	0.294118	0.186047	2.32558	0.651163	0.837209	0	1.22727	0	0.545455	0	1.72222	1	1.27778	0.428571	1.54545	1.57143	0.454545	0.827586	0	2.62069	0.551724	0.181818	1.45455	0.0909091	4.27273	0.146341	0.292683	4.68293	0.292683	1.5914	0.923077	0.408602	1.07692	0.95	0.9	1.35	0.8	0.142857	1.21429	0.357143	2.28571	0.542373	0.610169	1.69492	1.15254	3
lcl|NC_004741.1_cds_WP_000736027.1_97	1.25	0.666667	0.75	1.33333	1	1	1	1	0	0	1	2	0.666667	0.333333	1	2	1.2	0.666667	0.8	1.33333	0.888889	0.888889	2.22222	0	0	2	0	3	0.545455	0	3.81818	1.63636	1.52941	0.5	0.470588	1.5	0.888889	0.888889	2.22222	0	0	0.8	1.2	2	1	1.5	1.5	0	0
lcl|NC_004741.1_cds_WP_000005042.1_98	1.5	0	0.5	2	0	1	2	1	0	3	0	0.75	0	2.25	1	0.75	0	NA	2	NA	2.4	0.8	0.8	0	2	0	2	2	0	2	2	2	1.75	1	0.25	1	0	0	0	4	1	1	1	1	0	0	4	0	0
lcl|NC_004741.1_cds_WP_001194727.1_99	1.66667	0.888889	0.333333	1.11111	0.727273	2.54545	0	0.727273	0	3.42857	0	0.428571	0	0.6	1	2.4	0.454545	0.666667	1.54545	1.33333	0.666667	1	1.66667	0.666667	0.3	1.8	0.3	3.6	0.307692	0.615385	2.61538	0.615385	1.57143	0.769231	0.428571	1.23077	0.533333	1.6	1.33333	0.533333	0.727273	2.18182	0.363636	0.727273	0.857143	0.857143	1.42857	0.857143	3
lcl|NC_004741.1_cds_WP_000540596.1_100	1.33333	1.4	0.666667	0.6	0.444444	0.888889	1.77778	0.888889	0	0.75	0	1.5	0.214286	0.857143	1	1.92857	0.666667	1.14286	1.33333	0.857143	1.33333	0.444444	1.77778	0.444444	0.5	4	1	0.5	0.3	0.3	2.4	1.5	1.5	0.285714	0.5	1.71429	1	1.28571	0.714286	1	1.2	1.6	0.4	0.8	0.631579	1.05263	1.26316	1.05263	3
lcl|NC_004741.1_cds_S_RS28720_101	1.33333	NA	0.666667	NA	0	0	4	0	0	6	0	0	0	1.5	1	1.5	NA	NA	NA	NA	NA	NA	NA	NA	6	0	0	0	0	0	0	0	NA	NA	NA	NA	0	0	4	0	NA	NA	NA	NA	NA	NA	NA	NA	0
lcl|NC_004741.1_cds_WP_001217323.1_102	1.7	1.33333	0.3	0.666667	0.727273	1.81818	0.545455	0.909091	0	1.2	0	0	0	1.5	1	1.5	0.75	1.25	1.25	0.75	0.5	0	3	0.5	0.352941	2.82353	0	2.82353	0	0.692308	3.69231	0.923077	1.28	0.5	0.72	1.5	0.516129	0.645161	1.93548	0.903226	0.108108	2.48649	0.108108	1.2973	0.387097	0.645161	1.16129	1.80645	3
lcl|NC_004741.1_cds_WP_000157258.1_103	1.14286	1	0.857143	1	0.869565	1.21739	1.56522	0.347826	0.705882	1.42857	0.352941	1.71429	0.333333	1.77778	1	0.888889	0.962963	0.363636	1.03704	1.63636	0.75	1	2.25	0	0.705882	2.11765	0.705882	1.41176	0.6	0.685714	2.65714	0.428571	1.25	0.769231	0.75	1.23077	1.14286	0.761905	1.80952	0.285714	0.857143	1.57143	0.714286	0.857143	0.285714	0.571429	2.28571	0.857143	3
lcl|NC_004741.1_cds_S_RS00550_104	1.06667	1.14286	0.933333	0.857143	0.96	1.12	1.28	0.64	0.206897	2.28571	0.62069	1.14286	0.428571	0.857143	1	1.71429	0.818182	0.615385	1.18182	1.38462	1.54839	0.903226	1.03226	0.516129	0.206897	3.31034	0.62069	1.03448	0.136364	0.136364	2.45455	0	1.33333	1	0.666667	1	0.727273	1.45455	0.969697	0.848485	1.6	1.2	0.6	0.6	1	1.125	0.875	1	2.25
lcl|NC_004741.1_cds_WP_000360918.1_105	0.666667	1.25	1.33333	0.75	0.363636	3.27273	0.363636	0	0	2.18182	0	1.63636	0	0.666667	1	2.33333	1.71429	0	0.285714	2	0.8	1.6	0	1.6	0	5	0	1	0.923077	0.923077	1.84615	0.461538	1.6	1.11111	0.4	0.888889	1.23077	1.84615	0.615385	0.307692	0.285714	1.71429	0.571429	1.42857	0.333333	1.33333	1.66667	0.666667	3
lcl|NC_004741.1_cds_WP_001135168.1_106	1.66667	1	0.333333	1	0.631579	1.47368	1.26316	0.631579	0	0	0	0.461538	0.214286	1.71429	1	1.07143	1	0.857143	1	1.14286	0.8	0.8	1.2	1.2	0.285714	4.28571	0.285714	1.14286	0.333333	0.333333	2.66667	1.33333	1.61538	0.8	0.384615	1.2	0.461538	1.84615	1.53846	0.153846	0.727273	2.90909	0.181818	0.181818	0.923077	1.38462	1.38462	0.307692	3
lcl|NC_004741.1_cds_WP_000923711.1_107	1.33333	0.5	0.666667	1.5	1	1.33333	0.666667	1	0	2	0	0	0.545455	0.818182	1	1.63636	0.25	0.571429	1.75	1.42857	0.615385	1.23077	1.23077	0.923077	0	3	1.28571	1.71429	0	0	3.2	0.8	1.11111	0.25	0.888889	1.75	1.11111	0.444444	1.77778	0.666667	0.615385	1.53846	0.923077	0.923077	0	1.6	0.8	1.6	0
lcl|NC_004741.1_cds_WP_000172005.1_108	1	1	1	1	0.444444	1.11111	2	0.444444	0	0.666667	0	0	0	0.25	1	2.75	0.666667	0.307692	1.33333	1.69231	0	0.888889	3.11111	0	0.333333	1	0.666667	4	0.255319	0.255319	2.55319	0.765957	0.8	0.285714	1.2	1.71429	1.10345	0.551724	1.65517	0.689655	0.571429	1.33333	0.761905	1.33333	0.615385	0.461538	2.15385	0.769231	0
lcl|NC_004741.1_cds_WP_000969912.1_109	1.6	1.88889	0.4	0.111111	0.470588	2.58824	0	0.941176	0	1.44	0	1.2	0.157895	1.73684	1	1.10526	0.666667	1.14286	1.33333	0.857143	0.941176	0	2.58824	0.470588	0	4.2	0	1.8	0.333333	0.222222	4.22222	0.444444	1.125	0	0.875	2	0.846154	1.23077	1.53846	0.384615	0.190476	1.71429	0.571429	1.52381	1.30435	0.26087	1.47826	0.956522	3
lcl|NC_004741.1_cds_WP_000331777.1_110	1	0.8	1	1.2	0.666667	2	0	1.33333	0.214286	2.1	0.214286	0.9	0.5	1.25	1	1.25	0.625	1.11111	1.375	0.888889	0.8	0.4	2.4	0.4	0.428571	2.57143	0	2.57143	0.315789	1.73684	2.36842	0.315789	1.35484	1.2	0.645161	0.8	0.380952	1.90476	1.52381	0.190476	0	2.66667	0	1.33333	0.363636	1.81818	1.45455	0.363636	0
lcl|NC_004741.1_cds_WP_000003825.1_111	1.66667	1.73684	0.333333	0.263158	0.190476	2.47619	0.285714	1.04762	0	1.67442	0	0	0	2.41071	1	0.589286	0.243902	1.65217	1.7561	0.347826	0.333333	0.111111	3.44444	0.111111	0	1.22449	0	4.77551	0	0.507042	5.15493	0.338028	1.43662	1.11538	0.56338	0.884615	0.944444	0.333333	1.27778	1.44444	0.0506329	1.62025	0.101266	2.22785	0.627451	0.470588	1.09804	1.80392	3
lcl|NC_004741.1_cds_WP_000963541.1_112	1.50943	1.76471	0.490566	0.235294	0	2.89655	0.137931	0.965517	0	0.827586	0	0.206897	0	2.2	1	0.8	0	1.6	2	0.4	0.222222	0.111111	3	0.666667	0	2.1	0	3.9	0	0.363636	5.45455	0.181818	1.62069	1.27273	0.37931	0.727273	1.14286	0.263736	1.27473	1.31868	0	2.35294	0.0784314	1.56863	0.294118	0.470588	1.64706	1.58824	3
lcl|NC_004741.1_cds_WP_000102485.1_113	1.58974	1.71429	0.410256	0.285714	0	3.07692	0.153846	0.769231	0	1.28571	0	0.428571	0	2.23077	1	0.769231	0.25	1.84615	1.75	0.153846	0.571429	0.190476	3.04762	0.190476	0	1.6	0	4.4	0	0.176471	5.29412	0.352941	1.69231	1.52	0.307692	0.48	1.12	0.64	1.04	1.2	0	1.33333	0.156863	2.5098	0.8	0.622222	1.06667	1.51111	3
lcl|NC_004741.1_cds_S_RS27460_114	1.36842	1.27273	0.631579	0.727273	1.08108	1.2973	0.648649	0.972973	0.367347	1.60976	0.367347	0.731707	0.75	0.75	1	1.5	0.735294	0.736842	1.26471	1.26316	1.06667	1.06667	1.15556	0.711111	0.612245	1.83673	0.734694	2.08163	1.16129	0.193548	2.70968	0.967742	1	1.10526	1	0.894737	1.41176	1.05882	0.764706	0.764706	0.761905	1.90476	0.761905	0.571429	0.666667	1.16667	1.08333	1.08333	1.5
lcl|NC_004741.1_cds_WP_011110534.1_115	1.63265	1.80645	0.367347	0.193548	0.0851064	2.29787	0.765957	0.851064	0	0.648649	0	0.162162	0	1.65957	1	1.34043	0.4	1.6	1.6	0.4	0.666667	0.37037	2.74074	0.222222	0	1.38462	0	4.61538	0.136364	0.0681818	5.11364	0.340909	1.44828	0.792453	0.551724	1.20755	0.659794	0.824742	1.69072	0.824742	0	1.94737	0.210526	1.84211	0.881356	0.813559	1.28814	1.01695	3
lcl|NC_004741.1_cds_WP_005053505.1_116	1	0.8	1	1.2	0	4	0	0	0	2.4	0	0	0	0	1	3	1	1	1	1	NA	NA	NA	NA	0	3	2	1	0.6	0	4.2	0.6	1.55556	0.571429	0.444444	1.42857	1.2	0.8	0.8	1.2	0.5	1	2	0.5	0.307692	0.615385	2.46154	0.615385	3
lcl|NC_004741.1_cds_WP_000734287.1_117	1.375	0.769231	0.625	1.23077	0.25	2.75	0.25	0.75	0	0.857143	0	2.14286	0	1.25	1	1.75	0	0.833333	2	1.16667	1.45455	0.363636	1.81818	0.363636	0	5.4	0	0.6	0	0.75	3.25	1	1.45455	0.947368	0.545455	1.05263	0	2	0.857143	1.14286	0	1.45455	0.727273	1.81818	0.857143	0.857143	1.42857	0.857143	3
lcl|NC_004741.1_cds_WP_000818422.1_118	1.75	1.27273	0.25	0.727273	0.25	2.75	0.75	0.25	0	2.57143	0	0	0	2.16667	1	0.833333	0.588235	0.533333	1.41176	1.46667	0	0.8	2	1.2	0.545455	2.72727	0	2.72727	0.857143	0.857143	3.42857	0	1.33333	1	0.666667	1	1.07692	1.07692	1.23077	0.615385	0	2.28571	0.190476	1.52381	1.05263	1.05263	0.842105	1.05263	3
lcl|NC_004741.1_cds_WP_005094211.1_119	1.42857	1.66667	0.571429	0.333333	1	1	2	0	1.2	3	0	1.2	0	0.75	1	2.25	0.8	NA	1.2	NA	0	4	0	0	0	3.6	0	1.2	0	1.71429	2.14286	0.428571	1.5	0.666667	0.5	1.33333	0.923077	2.15385	0.307692	0.615385	0	2	0.666667	1.33333	0	2.28571	0.571429	1.14286	3
lcl|NC_004741.1_cds_WP_001189592.1_120	1.16667	0.818182	0.833333	1.18182	0.16	1.44	1.92	0.48	0	2.28571	0	0.857143	0	1.28571	1	1.71429	0.608696	0.869565	1.3913	1.13043	0.941176	0.117647	2.23529	0.705882	0.3	2.7	0.3	2.7	0.230769	0.461538	3.46154	0.115385	1.2381	0.774194	0.761905	1.22581	0.636364	1.18182	1.45455	0.727273	0.16	1.84	1.04	0.96	0.648649	0.540541	2.05405	0.756757	3
lcl|NC_004741.1_cds_WP_005053495.1_121	1.57576	1.24324	0.424242	0.756757	0.384615	1.92308	1.23077	0.461538	0	1.73684	0	0.315789	0	1.31707	1	1.68293	0.461538	1.63636	1.53846	0.363636	0.895522	0.119403	2.56716	0.41791	0.413793	2.68966	0	2.89655	0.25	0.75	4	0.666667	1.57576	0.536585	0.424242	1.46341	0.853333	1.54667	1.01333	0.586667	0.162162	1.78378	0.324324	1.72973	0.145455	1.09091	1.96364	0.8	3
lcl|NC_004741.1_cds_WP_000683335.1_122	1.6	1	0.4	1	0.571429	1.71429	0.571429	1.14286	0	2.14286	0	0	0	1.6875	1	1.3125	0	0	2	2	0	0.666667	3.33333	0	0	0.461538	0	5.53846	0	0.352941	4.94118	0	1.33333	0.8	0.666667	1.2	0.571429	1.14286	2.28571	0	0	2	0.333333	1.66667	0.705882	0.470588	2.11765	0.705882	3
lcl|NC_004741.1_cds_WP_000651599.1_123	1.8	1.69231	0.2	0.307692	0.444444	3.55556	0	0	0	1.2	0	0.6	0.214286	1.07143	1	1.71429	1.33333	1.66667	0.666667	0.333333	0	0.666667	2.66667	0.666667	0	3	0	3	0.642857	1.07143	2.57143	0.857143	1.375	0.727273	0.625	1.27273	1.33333	1.66667	0.666667	0.333333	0.25	2.25	1	0.5	0.5	0.5	1	2	3
lcl|NC_004741.1_cds_WP_000150612.1_124	1.42857	1.33333	0.571429	0.666667	0.266667	2.93333	0.533333	0.266667	0	1.6	0	1.2	0.166667	1	1	1.83333	0.470588	0.666667	1.52941	1.33333	0.444444	0	3.11111	0.444444	0.315789	2.52632	0.315789	2.84211	0.285714	1	2.14286	1	1.44	0.307692	0.56	1.69231	1.26316	0.421053	1.89474	0.421053	0.64	1.44	1.12	0.8	0.761905	0.761905	1.71429	0.761905	0
lcl|NC_004741.1_cds_WP_000972203.1_125	1.5	1.42857	0.5	0.571429	0	1.6	1.6	0.8	0	1.6	0	0.4	0.26087	1.69565	1	1.04348	0.666667	0.666667	1.33333	1.33333	1.33333	0	2.66667	0	0	1.33333	0	4.66667	0.363636	0.545455	2.90909	0.727273	0.666667	0.5	1.33333	1.5	0.266667	1.33333	2.13333	0.266667	0.347826	1.56522	0.521739	1.56522	0.516129	0.903226	2.06452	0.516129	3
lcl|NC_004741.1_cds_WP_000901986.1_126	2	0	0	2	0	3.2	0.8	0	0	1.5	0	1.5	0.857143	0.428571	1	1.71429	1.33333	1.14286	0.666667	0.857143	0.666667	0	2.66667	0.666667	0	2.25	1.5	2.25	0	0.705882	1.41176	1.05882	0.833333	0.666667	1.16667	1.33333	0.4	0.8	1.6	1.2	0.888889	0	0.888889	2.22222	0.444444	1.77778	1.77778	0	3
lcl|NC_004741.1_cds_WP_000277944.1_127	1.30435	0.782609	0.695652	1.21739	0.363636	2.18182	0.909091	0.545455	0.214286	1.2	0.428571	2.16	0.142857	1.14286	1	1.71429	1.15789	0.666667	0.842105	1.33333	0.8	0.6	2	0.6	1.07143	2.35714	0.642857	1.28571	0.285714	0.714286	2.85714	0.428571	1.09091	0.727273	0.909091	1.27273	0.685714	1.14286	1.6	0.571429	0.833333	1.5	0.833333	0.833333	0.571429	0.571429	2	0.857143	3
lcl|NC_004741.1_cds_WP_000621515.1_128	1.6	1	0.4	1	0	2.28571	0.571429	1.14286	0.75	2	0	0	0	1.25	1	1.75	0	1.5	2	0.5	1.33333	1.33333	1.33333	0	0.75	3	0	1.5	0	2.4	2.4	1.2	2	1	0	1	0.444444	1.77778	1.33333	0.444444	0	2	0	2	0.4	1.6	0.8	1.2	0
lcl|NC_004741.1_cds_WP_000339937.1_129	1	1.33333	1	0.666667	0.923077	0.615385	1.84615	0.615385	0.666667	1.2	0.666667	2	0.352941	0.529412	1	2.11765	1.11111	0.615385	0.888889	1.38462	0.285714	0.285714	2.57143	0.857143	0.333333	2.33333	1.33333	0.666667	0.315789	0.631579	2.68421	0.789474	1	0.941176	1	1.05882	0.666667	1.11111	1.33333	0.888889	1	0.75	1.25	1	0.571429	0.571429	2	0.857143	3
lcl|NC_004741.1_cds_WP_000905404.1_130	1.52941	1.33333	0.470588	0.666667	0.333333	2	0.333333	1.33333	0	1.5	0	1.5	0	0.75	1	2.25	0.727273	1	1.27273	1	0.666667	0	2	1.33333	0	3.42857	0.857143	1.71429	0.375	0.1875	3.75	0.375	1.47368	0.857143	0.526316	1.14286	0.333333	2	1.16667	0.5	0.222222	1.55556	0.444444	1.77778	0.48	1.28	0.96	1.28	3
lcl|NC_004741.1_cds_WP_000805476.1_131	1.66667	1	0.333333	1	0	2.58824	0.705882	0.705882	0	2	0	0.666667	0	1.15385	1	1.84615	0.444444	1.71429	1.55556	0.285714	1.09091	0	2.18182	0.727273	0.6	1.8	0.6	3	0.72	0.72	2.88	0.48	1.52941	1	0.470588	1	0.8	1.48571	0.8	0.914286	0	1.92	0.64	1.44	1.04348	0.695652	1.04348	1.21739	3
lcl|NC_004741.1_cds_S_RS00695_132	1.71429	0.333333	0.285714	1.66667	1.71429	0.571429	0.285714	1.42857	6	0	0	3	3	0	1	0	1	0	1	2	0.571429	0	1.14286	2.28571	0	0	0	0	1.33333	2.66667	0	0.666667	1.5	0.444444	0.5	1.55556	2	1.33333	0	0.666667	1.23077	0.307692	0.307692	2.15385	1.33333	0.666667	0	2	3
lcl|NC_004741.1_cds_WP_227804274.1_133	1.14286	1	0.857143	1	0.666667	0.666667	1	1.66667	0.521739	0.9	1.04348	0.6	0.75	1	1	1.25	0.545455	0.833333	1.45455	1.16667	0	0.8	2.4	0.8	0.26087	2.08696	0.521739	1.56522	0.272727	0.818182	4.36364	0.272727	1.11111	1	0.888889	1	0.571429	1.71429	0.571429	1.14286	0.8	2.13333	0.266667	0.8	0.6	1.2	1.4	0.8	3
lcl|NC_004741.1_cds_WP_000215147.1_134	1.6	0.571429	0.4	1.42857	1.33333	1.33333	0.888889	0.444444	0.545455	2.57143	0	0	1.125	0.75	1	1.125	1	0.666667	1	1.33333	0.615385	0.615385	2.15385	0.615385	0	3.27273	0	2.18182	0	0.857143	3.14286	0.571429	1.23077	0.25	0.769231	1.75	0.8	1.86667	0.8	0.533333	1	1	1	1	0	1	1.5	1.5	3
lcl|NC_004741.1_cds_WP_203401281.1_135	1.18182	1.44444	0.818182	0.555556	0.148148	2.07407	1.33333	0.444444	0	2.82353	0.111111	0.352941	0	2	1	1	0.444444	0.75	1.55556	1.25	0.96	0	2.56	0.48	0.222222	2.55556	0.111111	3	0.244898	0.244898	3.91837	0.367347	1.38889	0.916667	0.611111	1.08333	0.842105	1.26316	0.947368	0.947368	0.32	1.76	0.32	1.6	0.923077	0.615385	1.53846	0.923077	0
lcl|NC_004741.1_cds_WP_000132714.1_136	1.66667	0.857143	0.333333	1.14286	1.81818	0.727273	0.727273	0.727273	0	1.28571	0.285714	0.428571	0.3	1.2	1	1.5	0.909091	0.533333	1.09091	1.46667	1.17647	0.705882	1.41176	0.705882	0.285714	2.28571	0.857143	2.28571	0.387097	0.580645	2.90323	1.16129	1.57143	0.888889	0.428571	1.11111	1.06667	1.46667	0.933333	0.533333	0.380952	2.09524	0.571429	0.952381	0.888889	0.666667	1.33333	1.11111	0
lcl|NC_004741.1_cds_WP_001155227.1_137	1.2	1.2	0.8	0.8	2	0.666667	1.33333	0	0	1.2	0.4	1.2	0	1.33333	1	1.66667	0.75	1	1.25	1	0.8	0	3.2	0	0	2.4	0	3.2	0	1.5	4.5	0	1.54545	0.8	0.454545	1.2	0.923077	1.53846	0.615385	0.923077	0	1.71429	1.14286	1.14286	0.666667	0.666667	1.33333	1.33333	3
lcl|NC_004741.1_cds_WP_000396044.1_138	2	1	0	1	0.705882	0.941176	1.64706	0.705882	0	1.71429	0.8	0	0	0.75	1	2.25	0.545455	1.6	1.45455	0.4	0.8	1.6	0.8	0.8	0.4	1.6	1.2	2	1.09091	0	1.36364	1.09091	1.57895	0.666667	0.421053	1.33333	0.363636	0.545455	1.81818	1.27273	0.333333	2	0.333333	1.33333	1	1	1	1	0
lcl|NC_004741.1_cds_WP_001294698.1_139	1.33333	0.5	0.666667	1.5	1.45455	0.727273	1.45455	0.363636	0	2.18182	0	0	0	1.71429	1	1.28571	1.11111	0.8	0.888889	1.2	0.857143	0	2	1.14286	0	2.66667	0.333333	3	0.571429	0.571429	1.42857	1.14286	0.888889	1.2	1.11111	0.8	0.6	1.8	1.2	0.4	1.6	0.8	0.4	1.2	0	0.666667	3.33333	0	3
lcl|NC_004741.1_cds_WP_005059933.1_140	1.52	1.2	0.48	0.8	0	1.57576	2.06061	0.363636	0.09375	1.5	0.09375	1.77273	0	1.64516	1	1.35484	1.07143	0.333333	0.928571	1.66667	0.48	0.48	2.72	0.32	0.1875	2.4375	0.9375	2.25	0.380952	0.380952	2.52381	0.571429	1.33333	0.73913	0.666667	1.26087	0.615385	1.0989	1.93407	0.351648	0.692308	1.07692	1.30769	0.923077	0.408163	0.653061	2.20408	0.734694	3
lcl|NC_004741.1_cds_WP_000918166.1_141	1.4	1.48571	0.6	0.514286	0.5	1.7	1.3	0.5	0.1	2.52	0	0.84	0	1.7027	1	1.2973	0.412698	0	1.5873	2	0.692308	0.0769231	2.76923	0.461538	0.2	1.2	0	4.5	0.361446	0.506024	3.54217	0.578313	1.10526	0.769231	0.894737	1.23077	1.05882	0.764706	1.82353	0.352941	0.242424	1.45455	0.909091	1.39394	0.689655	0.758621	1.86207	0.689655	3
lcl|NC_004741.1_cds_WP_000124415.1_142	1.5	1.16279	0.5	0.837209	0.210526	2.24561	0.561404	0.982456	0	1.81132	0	0.339623	0	1.23529	1	1.76471	0.545455	1.25	1.45455	0.75	0.526316	0.105263	2.52632	0.842105	0.181818	1.27273	0.181818	4.36364	0.133333	0.133333	4	0.8	1.48571	0.77551	0.514286	1.22449	1.08571	0.571429	1.65714	0.685714	0.129032	1.67742	0.322581	1.87097	0.533333	0.933333	0.933333	1.6	3
lcl|NC_004741.1_cds_WP_001158930.1_143	1.71429	0.5	0.285714	1.5	0	1.66667	1.33333	1	0	1.41176	0	1.41176	0	1.28571	1	1.71429	0	0.8	2	1.2	0	0.235294	2.58824	1.17647	0	2.33333	0.666667	3	0	0.685714	3.08571	0.857143	1.75	0.2	0.25	1.8	0.714286	1	1.71429	0.571429	0.173913	1.21739	0.869565	1.73913	0	0.941176	2.35294	0.705882	0
lcl|NC_004741.1_cds_WP_000015992.1_144	1.75	1.45455	0.25	0.545455	0.571429	1.71429	1.71429	0	0	2	0	1	0	1.61538	1	1.38462	0.857143	1	1.14286	1	0.761905	0.571429	1.90476	0.761905	0.315789	2.84211	0	2.84211	0.153846	0.461538	2.46154	0.923077	1.69231	0.941176	0.307692	1.05882	1.29032	0.645161	1.93548	0.129032	0.666667	1.55556	0.444444	1.33333	0.222222	1.55556	1.77778	0.444444	0
lcl|NC_004741.1_cds_WP_000044073.1_145	1.2	1.33333	0.8	0.666667	0.102564	1.74359	1.53846	0.615385	0.171429	2	0	1.16667	0	1.18605	1	1.81395	0.666667	1	1.33333	1	0.625	0.25	3	0.125	1.2	1.88571	1.02857	1.71429	0.0967742	0.387097	3.33871	0.33871	1.14286	0.666667	0.857143	1.33333	0.376471	0.329412	2.91765	0.376471	0.327869	1.44262	1.11475	1.11475	0.54902	0.784314	2.11765	0.54902	3
lcl|NC_004741.1_cds_WP_000045281.1_146	1.45455	1.28571	0.545455	0.714286	0.545455	2	0.909091	0.545455	0	1.5	0	0.375	0	2	1	1	0.75	1.11111	1.25	0.888889	0.833333	0	2.83333	0.333333	0	2.66667	0.333333	3	0.166667	0.333333	4.16667	0.333333	1.28571	0.545455	0.714286	1.45455	0.981132	1.28302	1.43396	0.301887	0.266667	1.6	0.0888889	2.04444	0.571429	0.914286	1.82857	0.685714	0
lcl|NC_004741.1_cds_WP_211180485.1_147	2	NA	0	NA	NA	NA	NA	NA	0	0	0	2	NA	NA	1	NA	2	NA	0	NA	0	0	4	0	0	0	0	6	0	0	0	0	2	2	0	0	0	0	4	0	NA	NA	NA	NA	NA	NA	NA	NA	3
lcl|NC_004741.1_cds_WP_000845417.1_148	1.84615	0.666667	0.153846	1.33333	0.413793	1.7931	1.10345	0.689655	0.26087	1.125	0	0.375	0	0.648649	1	2.35135	0.933333	1	1.06667	1	0.6	0.4	2.2	0.8	0.521739	3.3913	0.521739	1.30435	0.358209	0.447761	2.86567	0.80597	1.17647	0.363636	0.823529	1.63636	0.689655	0.62069	1.7931	0.896552	0.561404	1.33333	1.26316	0.842105	0.551724	1.24138	1.37931	0.827586	0
lcl|NC_004741.1_cds_WP_128567298.1_149	2	NA	0	NA	NA	NA	NA	NA	0	0	0	0	0	0	1	3	NA	NA	NA	NA	0	0	4	0	6	0	0	0	0	0	0	0	1	NA	1	NA	1.33333	1.33333	1.33333	0	2	0	2	0	NA	NA	NA	NA	0
lcl|NC_004741.1_cds_WP_001295564.1_150	2	1.66667	0	0.333333	0	4	0	0	0	3	0	0.6	0	3	1	0	0.5	NA	1.5	NA	0	0	4	0	0	3	0	3	0	0	5.33333	0	1.66667	0.8	0.333333	1.2	2	0.666667	0.666667	0.666667	0.285714	1.71429	0	2	0.4	0.4	1.6	1.6	3
lcl|NC_004741.1_cds_WP_000964241.1_151	1.6	0	0.4	2	1.42857	1.14286	0.857143	0.571429	0.545455	3	0	1.5	0.176471	1.23529	1	1.58824	0	1.33333	2	0.666667	1.2	0.8	1.6	0.4	0	2.18182	0.545455	2.72727	0.48	0.24	3.12	0.24	1.6	0.8	0.4	1.2	0.4	1.6	1.4	0.6	0.4	2.4	0.4	0.8	0.8	1.2	1.06667	0.933333	0
lcl|NC_004741.1_cds_WP_005053399.1_152	1.71429	0.888889	0.285714	1.11111	1	1	1.5	0.5	0	1.89474	0.5	0.947368	0.157895	0.789474	1	2.05263	1.07692	NA	0.923077	NA	1.14286	0.952381	1.14286	0.761905	0	2	1	2.5	0	1.61538	3	0.692308	1.5	1.09091	0.5	0.909091	0.533333	1.6	1.33333	0.533333	1.53846	0.923077	0.923077	0.615385	0.4	1.2	0.8	1.6	0
lcl|NC_004741.1_cds_WP_000689844.1_153	1.81818	1.33333	0.181818	0.666667	0	1.33333	1.77778	0.888889	0	1.5	0	0.5	0	2	1	1	0.75	1.14286	1.25	0.857143	2.66667	0	1.33333	0	0	2	0	4	0	0.26087	4.43478	0.782609	1.33333	1	0.666667	1	0.75	1.25	0.875	1.125	0.181818	2	0	1.81818	0.571429	1.14286	0.761905	1.52381	3
lcl|NC_004741.1_cds_WP_000057067.1_154	1.65217	0.5	0.347826	1.5	0.421053	1.68421	1.26316	0.631579	0.133333	2.25	0	0.75	0.36	0.96	1	1.68	0.6	0.631579	1.4	1.36842	0.380952	0.380952	2.09524	1.14286	0.4	1.73333	1.06667	2.66667	0.380952	0.380952	1.90476	1.04762	1.30435	0.75	0.695652	1.25	1.17647	1.41176	1.05882	0.352941	0.571429	1.90476	0.571429	0.952381	0.923077	0.923077	1.23077	0.923077	3
lcl|NC_004741.1_cds_WP_000742443.1_155	1.44828	1.58824	0.551724	0.411765	0.5	1.66667	1	0.833333	0	2.34146	0	0.439024	0	1.8	1	1.2	0.129032	2	1.87097	0	0.210526	0	3.36842	0.421053	0	2.76923	0	3.23077	0	0.571429	4.42857	0.142857	1.375	0.545455	0.625	1.45455	1.15556	0.355556	1.6	0.888889	0	1.81132	0.301887	1.88679	0.526316	0.631579	1.78947	1.05263	3
lcl|NC_004741.1_cds_S_RS00815_156	1.2	1.47368	0.8	0.526316	1.47368	0.631579	1.05263	0.842105	0	2.66667	0.55814	1	0.3	1.7	1	1	0.545455	1.33333	1.45455	0.666667	0.666667	1.33333	1.66667	0.333333	0.976744	1.67442	1.25581	1.53488	0.461538	0	1.84615	0.615385	1.29412	0.5	0.705882	1.5	1.38462	0.461538	1.23077	0.923077	0.444444	1.77778	0.592593	1.18519	1.83333	1.16667	0.666667	0.333333	0.333333
lcl|NC_004741.1_cds_WP_000272188.1_157	1.28571	0.666667	0.714286	1.33333	0	2	2	0	0	4.28571	0	0.857143	0	1.63636	1	1.36364	0.285714	2	1.71429	0	0	0	2.66667	1.33333	0	0.6	1.2	4.2	1	1	2.5	1	1.33333	0.833333	0.666667	1.16667	0	3	0	1	0	0.8	0	3.2	0.5	2	0.5	1	3
lcl|NC_004741.1_cds_WP_001186650.1_158	1.84615	1.16667	0.153846	0.833333	0	3.14286	0.571429	0.285714	0	1.28571	0	0	0	1.22727	1	1.77273	0	1.33333	2	0.666667	1.33333	0	2.66667	0	0	2.625	0	3.375	0	0.8	4	0.4	1.78947	1	0.210526	1	1	0.833333	1.83333	0.333333	0	2.15385	0.461538	1.38462	0.484848	0.606061	1.45455	1.45455	3
lcl|NC_004741.1_cds_WP_001094600.1_159	1.36364	1.03704	0.636364	0.962963	0.75	1.83333	0.916667	0.5	0	2.18182	0	1.36364	0.26087	1.17391	1	1.56522	0.836364	0.540541	1.16364	1.45946	1.02564	0.820513	1.74359	0.410256	0.461538	3.38462	0.538462	1.61538	0.292683	0.829268	2.73171	0.439024	1.44262	0.846154	0.557377	1.15385	0.787879	1.93939	0.848485	0.424242	0.8	1.51111	0.711111	0.977778	0.5	1.33333	1.25	0.916667	0
lcl|NC_004741.1_cds_WP_001018194.1_160	1.55556	1	0.444444	1	0	2.5	1	0.5	0	1.5	0	0	0.115385	1.84615	1	1.03846	1.2	1.55556	0.8	0.444444	1.09091	0	2.90909	0	0.461538	4.61538	0	0.923077	0.75	0.375	4.125	0	1.54545	0.470588	0.454545	1.52941	0.571429	0.571429	1.71429	1.14286	0.181818	2.36364	0.181818	1.27273	0.5	1.33333	1.16667	1	3
lcl|NC_004741.1_cds_WP_000246888.1_161	1.47368	2	0.526316	0	0	1.84615	0	2.15385	0	2.18182	0	0	0	2.35714	1	0.642857	0	1.66667	2	0.333333	0	0	4	0	0	2.30769	0	3.69231	0	0.285714	4.85714	0.571429	1.5	1.52941	0.5	0.470588	0.833333	0	0.666667	2.5	0	1.17647	0	2.82353	1.11111	0	0.666667	2.22222	3
lcl|NC_004741.1_cds_WP_000818114.1_162	1.64286	2	0.357143	0	0	1.45455	0	2.54545	0	1.2	0	0	0	2.21053	1	0.789474	0	1.5	2	0.5	2.4	0	1.6	0	0	2	0	4	0	0	6	0	1.5	1.71429	0.5	0.285714	1.4359	0	0.820513	1.74359	0	2.5	0	1.5	0.689655	0	0.551724	2.75862	3
lcl|NC_004741.1_cds_WP_000224573.1_163	1.84615	1.45455	0.153846	0.545455	0.285714	2.28571	0.571429	0.857143	0	3.33333	0	0.666667	0.230769	1.15385	1	1.61538	0.5	1.33333	1.5	0.666667	1.14286	0.571429	2.28571	0	0	2.14286	0	3.85714	0	0.222222	4.22222	0.222222	1.73333	1	0.266667	1	1.14286	0.571429	0.857143	1.42857	0	1.3913	0.521739	2.08696	0.380952	0.380952	2.28571	0.952381	3
lcl|NC_004741.1_cds_WP_000622418.1_164	1.875	1.6	0.125	0.4	0	0.888889	2.22222	0.888889	0.352941	2.76923	0	0	0.25	1.75	1	1	0.666667	NA	1.33333	NA	0	0.5	3.5	0	0	1.05882	0	4.58824	0	0.4	5.2	0	1.85714	0.842105	0.142857	1.15789	1.47368	0.421053	1.47368	0.631579	0	2	0	2	1.5	0.25	1.25	1	0
lcl|NC_004741.1_cds_WP_000811938.1_165	1.6	0.933333	0.4	1.06667	0.571429	1.71429	1.52381	0.190476	0.3	1.55556	0	1.33333	0	0.9375	1	2.0625	1	1	1	1	0.888889	0.666667	1.77778	0.666667	0	3.3	0	2.4	0.27907	0.418605	2.37209	0.976744	1.3913	0.6	0.608696	1.4	0.816327	0.897959	1.38776	0.897959	0.571429	1.52381	0.952381	0.952381	0.645161	0.645161	1.80645	0.903226	0
lcl|NC_004741.1_cds_WP_001295562.1_166	1.33333	1.33333	0.666667	0.666667	1.2	1.2	0.8	0.8	0	0.923077	0.6	2.76923	0.461538	0.230769	1	2.30769	1.23077	0.25	0.769231	1.75	2.28571	1.14286	0	0.571429	0.9	0.9	0.3	3.3	0.25	0.5	2.25	0.75	1.47368	0.333333	0.526316	1.66667	0.296296	1.48148	1.62963	0.592593	1	1	1	1	0.857143	1.71429	0.857143	0.571429	0
lcl|NC_004741.1_cds_WP_000922446.1_167	0.888889	0.5	1.11111	1.5	0.363636	1.81818	1.09091	0.727273	0	1.125	0.6	0.75	0.6	0.75	1	1.65	1	0.857143	1	1.14286	0.666667	1	2.33333	0	1.2	1.2	0.6	2.4	0.235294	0.588235	2	0.588235	1.33333	1.14286	0.666667	0.857143	1.2	0.4	1.46667	0.933333	0.64	1.44	0.32	1.6	0.96	1.44	1.12	0.48	3
lcl|NC_004741.1_cds_WP_005053372.1_168	1.27273	1.14286	0.727273	0.857143	0.75	1.5	1.5	0.25	0	1.09091	0.521739	1.36364	0.333333	1.25	1	1.41667	0.923077	0.666667	1.07692	1.33333	0.551724	0.413793	2.2069	0.827586	0.521739	1.30435	1.82609	1.82609	0.115385	0.807692	2.07692	0.923077	1.41667	0.521739	0.583333	1.47826	1.15789	1.15789	1.26316	0.421053	0.195122	0.878049	1.26829	1.65854	1	0.909091	0.909091	1.18182	0
lcl|NC_004741.1_cds_WP_001240896.1_169	1.42222	1.62791	0.577778	0.372093	0.357143	2.35714	0.642857	0.642857	0	2.06897	0	0.724138	0.0967742	1.35484	1	1.54839	0.484848	0.5	1.51515	1.5	0.413793	0	3.17241	0.413793	0	1.73684	0	4.26316	0.105263	0.947368	3.05263	0.842105	1.47368	0.742857	0.526316	1.25714	0.510638	1.44681	0.93617	1.10638	0.16	1.12	0.32	2.4	0.666667	0.666667	1.45455	1.21212	3
lcl|NC_004741.1_cds_WP_000758956.1_170	1.88235	1.42857	0.117647	0.571429	0	1.33333	0.444444	2.22222	0	3.27273	0	0	0	2.4	1	0.6	0	NA	2	NA	NA	NA	NA	NA	0	2.66667	0	3.33333	0	0	4.28571	0.428571	1.5	0.727273	0.5	1.27273	1.04348	0.695652	0.695652	1.56522	0	2.28571	0	1.71429	0.857143	0.285714	0.857143	2	3
lcl|NC_004741.1_cds_WP_001139282.1_171	1.28571	1.5	0.714286	0.5	0.666667	1.33333	1.33333	0.666667	0	1.41176	0	0.705882	0.0857143	1.28571	1	1.62857	0.666667	0.666667	1.33333	1.33333	1	1.66667	0.666667	0.666667	0.461538	2.76923	0	2.76923	0.3	0.3	3.3	0.6	0.888889	0.761905	1.11111	1.2381	0.848485	0.727273	2.06061	0.363636	0.210526	2	0.105263	1.68421	0.848485	0.727273	1.45455	0.969697	3
lcl|NC_004741.1_cds_WP_000210739.1_172	1.75	0.666667	0.25	1.33333	0.444444	0.444444	0.888889	2.22222	0	4	0	0	0	0.428571	1	2.57143	0.5	0.666667	1.5	1.33333	0.444444	0	2.66667	0.888889	0	3.27273	0.545455	2.18182	0	0	4.5	0.375	1.42857	0.4	0.571429	1.6	1.81818	0.363636	0.727273	1.09091	0.666667	1	0.333333	2	0.857143	1.42857	1.14286	0.571429	0
lcl|NC_004741.1_cds_WP_000565966.1_173	1.4	1.38462	0.6	0.615385	0.5	1.75	1.5	0.25	0	2.18182	0	0	0	1.03846	1	1.96154	0	1	2	1	0.444444	0.444444	1.77778	1.33333	0	3.6	0	2.4	0.5	1	3	0	1.5	0.727273	0.5	1.27273	0.8	0.8	1.92	0.48	0.4	1.73333	0.133333	1.73333	0.461538	1.07692	1.53846	0.923077	3
lcl|NC_004741.1_cds_WP_000132065.1_174	1.52381	0.666667	0.47619	1.33333	0.533333	1.86667	0.533333	1.06667	0.461538	1.8	0	1.2	0.2	1.6	1	1.2	0.428571	0.75	1.57143	1.25	1.4	0.4	1.6	0.6	0.461538	2.53846	0.230769	2.30769	0.117647	0.470588	3.17647	0.352941	1.33333	0.380952	0.666667	1.61905	0.608696	1.56522	1.3913	0.434783	0.48	1.28	0.8	1.44	0.142857	1.14286	1.57143	1.14286	0
lcl|NC_004741.1_cds_WP_000569431.1_175	1.81818	1.33333	0.181818	0.666667	0	2	1.33333	0.666667	0	2.66667	0	1.33333	0	1.63636	1	1.36364	1	0.5	1	1.5	0.615385	0.307692	2.46154	0.615385	0	4	0	2	0	0.285714	3.71429	0.857143	1.6	0.75	0.4	1.25	0.142857	0.714286	2.42857	0.714286	0.571429	0.857143	1.71429	0.857143	0.25	1.25	1.5	1	0
lcl|NC_004741.1_cds_WP_001294740.1_176	1.34483	1.625	0.655172	0.375	0.181818	2.45455	1	0.363636	0	1.91489	0.307692	0.12766	0.0909091	2.31818	1	0.590909	0.5	1.41667	1.5	0.583333	0.754717	0.226415	2.49057	0.528302	0.0769231	2.23077	0.769231	2.61538	0	0.590164	3.19672	0.983607	1.36957	1.04651	0.630435	0.953488	0.466019	1.04854	2.17476	0.31068	0.382979	1.31915	0.978723	1.31915	0.906667	1.01333	1.49333	0.586667	3
lcl|NC_004741.1_cds_WP_000055741.1_177	1.76471	1.14286	0.235294	0.857143	0	2.22222	0.888889	0.888889	0	2.25	0	0.375	0	2	1	1	0.909091	0.5	1.09091	1.5	0.5	0	2.75	0.75	0	1.92	0	4.08	0	0.545455	4.54545	0.363636	1.68	0.571429	0.32	1.42857	0.972973	0.540541	1.72973	0.756757	0	1.38462	0.153846	2.46154	0.8	0.266667	1.6	1.33333	3
lcl|NC_004741.1_cds_WP_001020991.1_178	1.69697	1.30769	0.30303	0.692308	0.0952381	1.90476	1.42857	0.571429	0.363636	1.13514	0.181818	1.13514	0.0652174	1.63043	1	1.30435	0.857143	0.782609	1.14286	1.21739	0.820513	0.717949	2.05128	0.410256	0.363636	1.45455	1.63636	2	0.176471	0.882353	2.73529	0.705882	1.26087	0.52381	0.73913	1.47619	0.56	0.8	2.24	0.4	0.48	1.6	1.04	0.88	0.952381	1.14286	0.857143	1.04762	3
lcl|NC_004741.1_cds_WP_000901098.1_179	1.6	1.33333	0.4	0.666667	0	1	3	0	0	4.28571	0	0	0	0.857143	1	2.14286	1.2	0.8	0.8	1.2	0.5	0.5	3	0	0.857143	3.42857	0	1.71429	0	0	2.76923	1.84615	1.33333	0.6	0.666667	1.4	0.333333	0.333333	2.33333	1	0	0.666667	2	1.33333	0	1	2	1	3
lcl|NC_004741.1_cds_WP_000176576.1_180	1.42857	0.666667	0.571429	1.33333	0.461538	1.38462	1.84615	0.307692	0.171429	1.42857	0	1.71429	0	0.75	1	2.25	0.787879	0.4	1.21212	1.6	0.631579	0.421053	2.31579	0.631579	0	3.25714	0.857143	1.71429	0.393443	0.393443	2.85246	0.885246	1.5	0.941176	0.5	1.05882	0.75	1	1.75	0.5	0.774194	1.16129	1.41935	0.645161	0.666667	1.06667	1.86667	0.4	3
lcl|NC_004741.1_cds_WP_000062312.1_181	2	0	0	2	0.8	1.6	1.6	0	0	2.57143	0	0.857143	0	1	1	2	0.666667	0.666667	1.33333	1.33333	2	0	0	2	0	4	0	2	0	0.545455	2.72727	1.09091	0.888889	0	1.11111	2	0.8	2.4	0	0.8	0	2.66667	0	1.33333	0.571429	1.71429	1.71429	0	0
lcl|NC_004741.1_cds_WP_000417058.1_182	1.5	0.666667	0.5	1.33333	NA	NA	NA	NA	0	4	2	0	1.5	1.5	1	0	NA	NA	NA	NA	0	0	4	0	0	2	2	0	0	0	2.25	0.75	1.42857	1.6	0.571429	0.4	1	1	1	1	2.66667	1.33333	0	0	0	1.14286	1.71429	1.14286	0
lcl|NC_004741.1_cds_WP_001185290.1_183	1.5	0.666667	0.5	1.33333	0.363636	2.18182	1.45455	0	0	1.5	0	0.75	0	0.857143	1	2.14286	0.857143	2	1.14286	0	0	0	2	2	1.09091	1.63636	0.545455	2.72727	0	0.5	3.75	0.5	1.2	0.266667	0.8	1.73333	0.363636	1.63636	1.81818	0.181818	0	1	1	2	0.5	0.5	1.5	1.5	0
lcl|NC_004741.1_cds_WP_000635538.1_184	1.45455	1	0.545455	1	0.666667	2	1.33333	0	0	2.30769	0.352941	0.923077	0	0.545455	1	2.45455	0.666667	0	1.33333	2	1	3	0	0	1.05882	1.76471	1.41176	1.41176	0	0.545455	3.81818	0.545455	1	0.5	1	1.5	1.11111	1.33333	0.666667	0.888889	0	2.28571	0.571429	1.14286	0.444444	0.444444	2.22222	0.888889	3
lcl|NC_004741.1_cds_WP_000239155.1_185	1.53846	0.444444	0.461538	1.55556	0.705882	1.41176	1.17647	0.705882	0	1.05882	0	1.76471	0.6	1.8	1	0.6	0.8	2	1.2	0	0.571429	0.285714	2.57143	0.571429	1.09091	1.09091	1.09091	2.72727	0.272727	1.09091	2.72727	0.545455	1.44444	0.5	0.555556	1.5	0.296296	0.444444	2.07407	1.18519	1	1	0.25	1.75	1.81818	0.363636	1.81818	0	3
lcl|NC_004741.1_cds_WP_005053355.1_186	1.26316	0.8	0.736842	1.2	1.25	1.25	0.5	1	0	1.86207	0	0.62069	0.428571	1.28571	1	1.28571	0.8	0.666667	1.2	1.33333	1.42857	0.857143	0.857143	0.857143	0.75	4.5	0	0.75	0	0.5	2.25	2	1.55556	0.352941	0.444444	1.64706	1	1	1.5	0.5	0.5	1.25	1.25	1	0.4	1.8	0.6	1.2	0
lcl|NC_004741.1_cds_WP_001260712.1_187	1.57143	1.89474	0.428571	0.105263	0.142857	1.71429	0.857143	1.28571	0	2.2	0	0.6	0	2	1	1	0.384615	1.33333	1.61538	0.666667	0.428571	0	3.28571	0.285714	0	2.47059	0	3.52941	0	0.48	4.92	0.24	1.41667	0.941176	0.583333	1.05882	0.627451	0.941176	1.2549	1.17647	0	1.46341	0.390244	2.14634	0.653061	0.408163	1.63265	1.30612	0
lcl|NC_004741.1_cds_WP_000094030.1_188	1.45455	2	0.545455	0	0.363636	1.09091	1.81818	0.727273	0.375	2	0	2	0.75	1.125	1	1.125	0.666667	0	1.33333	2	0.941176	0.705882	2.11765	0.235294	0	3.75	0	1.875	0.26087	1.04348	3.13043	0.782609	1.17647	0.75	0.823529	1.25	0.909091	1.81818	0.909091	0.363636	0	2.5	0.25	1.25	0.761905	1.14286	0.761905	1.33333	3
lcl|NC_004741.1_cds_WP_001202325.1_189	1.75	0.4	0.25	1.6	0	1.71429	1.71429	0.571429	0.857143	2.57143	0	0.428571	0	1.5	1	1.5	0.571429	0	1.42857	2	0.285714	0.571429	2.57143	0.571429	0.857143	1.71429	0	2.57143	0.6	1.2	0.6	0.6	1.66667	1.33333	0.333333	0.666667	1.25	1	1	0.75	0	2.85714	0	1.14286	1.33333	2.22222	0	0.444444	0
lcl|NC_004741.1_cds_WP_000874224.1_190	1.84615	1.6	0.153846	0.4	0	2.22222	0.444444	1.33333	0	1.2	0	0	0	1.61538	1	1.38462	0.533333	1	1.46667	1	2	0	2	0	0	0	0	6	0	0	4.96552	0.62069	1.57143	0.818182	0.428571	1.18182	1.38462	1.07692	0.923077	0.615385	0.380952	2.47619	0	1.14286	0.774194	0.645161	0.774194	1.80645	3
lcl|NC_004741.1_cds_WP_001294596.1_191	0.666667	1.33333	1.33333	0.666667	0.266667	1.86667	1.33333	0.533333	0	0	0	0	0	0.913043	1	2.08696	0.333333	NA	1.66667	NA	0.727273	0	3.27273	0	0	2.4	0.6	3	0	0	3.69231	0.230769	1	2	1	0	1.63636	0.545455	1.09091	0.727273	0.173913	1.04348	0.521739	2.26087	0.740741	1.33333	0.740741	1.18519	3
lcl|NC_004741.1_cds_WP_000593997.1_192	1.46667	1.46667	0.533333	0.533333	0.461538	1.69231	1.38462	0.461538	0	1.82609	0	0.521739	0.26087	1.17391	1	1.56522	0.736842	0.8	1.26316	1.2	1.23077	0.307692	2.46154	0	0	2	0	4	0	0.27907	3.62791	0.697674	1.18182	0.941176	0.818182	1.05882	0.363636	1.63636	1.45455	0.545455	0.181818	1.81818	0.181818	1.81818	0.888889	0.888889	1.48148	0.740741	0
lcl|NC_004741.1_cds_WP_001140187.1_193	1.63636	1.33333	0.363636	0.666667	1	2	1	0	0	1.71429	0	0.857143	0.3	0.9	1	1.8	0.666667	0.333333	1.33333	1.66667	0.444444	0.444444	2.22222	0.888889	0.75	3.75	0	1.5	0.428571	0	3	0.857143	1.27273	0.777778	0.727273	1.22222	1.4	0.4	1.8	0.4	0.333333	1.66667	0.666667	1.33333	0.705882	0.941176	1.64706	0.705882	0
lcl|NC_004741.1_cds_WP_000997046.1_194	1.8	1.33333	0.2	0.666667	0	1.23077	1.53846	1.23077	0	1.125	0	1.125	0	1.375	1	1.625	1.09091	1.2	0.909091	0.8	1.09091	0	1.45455	1.45455	0	1.33333	0	4.66667	0.214286	0.642857	3.21429	0.857143	1.6	0.571429	0.4	1.42857	1.25	0.625	0.75	1.375	0	0.615385	0.615385	2.76923	0.5	0.25	1.25	2	3
lcl|NC_004741.1_cds_WP_005086990.1_195	1.36	0.857143	0.64	1.14286	1.03704	0.740741	1.77778	0.444444	1.23529	1.75	0.882353	1.5	0.923077	0.923077	1	1.15385	0.7	0.833333	1.3	1.16667	0.285714	1.14286	2.28571	0.285714	0.176471	2.64706	0	1.05882	0.0983607	0.688525	3.63934	0.983607	1.11111	0.4	0.888889	1.6	0.516129	1.67742	0.903226	0.903226	1.93548	1.03226	0.258065	0.774194	0.5	1	1.83333	0.666667	3
lcl|NC_004741.1_cds_WP_000648578.1_196	1.28571	0.75	0.714286	1.25	0.705882	0.470588	2.11765	0.705882	0.272727	1.74194	0.272727	1.35484	0.3	1.35	1	1.35	1.25	0.5	0.75	1.5	1.14286	0.857143	1.71429	0.285714	0.272727	1.63636	1.63636	1.90909	0.181818	0.363636	1.63636	0.909091	1.52	0.833333	0.48	1.16667	0.96	1.12	1.12	0.8	1.5	1	1	0.5	0.909091	1.09091	1.45455	0.545455	3
lcl|NC_004741.1_cds_WP_001230983.1_197	1	1.4	1	0.6	0.4	2.4	1.2	0	0.26087	1.5	0.521739	1.5	0.9	0.9	1	1.2	0.461538	1.14286	1.53846	0.857143	0.952381	0.571429	1.33333	1.14286	0.521739	2.08696	0.782609	1.82609	0.2	0.4	1.8	0.6	1.66667	0.181818	0.333333	1.81818	0.461538	0.923077	1.69231	0.923077	0.923077	1.84615	0.307692	0.923077	0.666667	0.833333	1.66667	0.833333	3
lcl|NC_004741.1_cds_WP_000211683.1_198	1.2	0.888889	0.8	1.11111	1.23077	1.84615	0.923077	0	0.705882	1.8	0.705882	1.2	0.461538	1.38462	1	1.15385	1.07692	0.727273	0.923077	1.27273	1.71429	0	1.14286	1.14286	0.705882	1.76471	0.705882	1.41176	0	0	2.57143	0.285714	1.66667	0.705882	0.333333	1.29412	1.41176	1.29412	0.823529	0.470588	1	1	0.333333	1.66667	1.27273	0.363636	1.63636	0.727273	3
lcl|NC_004741.1_cds_WP_000644679.1_199	1.11765	1.36	0.882353	0.64	0.461538	0.923077	2.15385	0.461538	0	2.34146	0	0.878049	0.473684	0.789474	1	1.73684	0.545455	1.66667	1.45455	0.333333	1.33333	0.222222	1.77778	0.666667	0.444444	2.22222	0.666667	2.66667	0.418605	0.837209	2.51163	0.697674	1.53846	0.923077	0.461538	1.07692	1.54545	0.454545	0.909091	1.09091	0.258065	2.06452	0.903226	0.774194	0.965517	0.413793	1.51724	1.10345	0
lcl|NC_004741.1_cds_WP_001052754.1_200	1.14286	0.428571	0.857143	1.57143	2	0.75	0.75	0.5	0.666667	0	1.33333	3	0.5625	0.375	1	2.0625	1.81818	1.2	0.181818	0.8	0.666667	1	1.33333	1	0	0.666667	2	1.33333	0.888889	0	0.888889	0.444444	1.17647	0.5	0.823529	1.5	1.23077	1.53846	0.307692	0.923077	1	1	0.75	1.25	1.75	0.5	0.5	1.25	0
lcl|NC_004741.1_cds_WP_005060310.1_201	1.57143	0.727273	0.428571	1.27273	0	1.77778	0.444444	1.77778	0.352941	1.63636	0	1.63636	0	0.6	1	2.4	1	0.666667	1	1.33333	0.631579	0.842105	1.47368	1.05263	0.352941	1.76471	2.11765	1.41176	0.529412	0.529412	1.41176	1.23529	1.33333	0.2	0.666667	1.8	0.666667	1.11111	1.77778	0.444444	2	1.33333	0	0.666667	0.470588	0.705882	1.41176	1.41176	3
lcl|NC_004741.1_cds_WP_000917883.1_202	2	1.14286	0	0.857143	0.8	2.8	0.4	0	0	3	0	1.5	0	1.28571	1	1.71429	0.75	0.4	1.25	1.6	0.8	0.8	0.8	1.6	0	3.6	0	2.4	0	0.5	2	1	1.5	0.571429	0.5	1.42857	0.857143	0.857143	1.14286	1.14286	0.857143	1.42857	0.571429	1.14286	0.888889	2.22222	0	0.888889	3
lcl|NC_004741.1_cds_WP_001366128.1_203	1	1.5	1	0.5	1	1.75	1	0.25	0	3	0.4	1.5	0.4	1	1	1.6	0.545455	0.857143	1.45455	1.14286	0	2.4	1.6	0	0.4	3.2	0.8	1.2	0.272727	1.90909	1.63636	0.818182	1.33333	0.25	0.666667	1.75	1.33333	0.888889	1.33333	0.444444	0.470588	1.41176	0.235294	1.88235	1	0.25	1.25	1.5	3
lcl|NC_004741.1_cds_WP_000402248.1_204	2	1.11111	0	0.888889	0.421053	1.47368	1.47368	0.631579	0	1.66667	0.1875	0.666667	0.45	1.35	1	1.2	0.6	0.571429	1.4	1.42857	0.833333	0.333333	2.5	0.333333	0.1875	3.1875	0.75	1.6875	0.255319	0.255319	4.59574	0.255319	1.18919	0.9	0.810811	1.1	1.11628	0.930233	1.67442	0.27907	1.2	2	0	0.8	1	1.25	1.25	0.5	3
lcl|NC_004741.1_cds_S_RS24835_205	2	2	0	0	0.307692	2.15385	0.923077	0.615385	0.272727	1.8	0.545455	3	0.333333	2.33333	1	0.333333	0.571429	1	1.42857	1	1.33333	1.55556	0.888889	0.222222	0.545455	2.45455	1.36364	0.818182	0	1.05882	4.23529	0	2	0	0	2	0.470588	0.941176	2.11765	0.470588	0.333333	1.66667	1.33333	0.666667	0	1.2	2	0.8	0
lcl|NC_004741.1_cds_WP_000371478.1_206	1.71429	0.947368	0.285714	1.05263	0.434783	2	1.3913	0.173913	0.113208	2.36364	0.226415	0.727273	0	1.5	1	1.5	0.166667	1.09091	1.83333	0.909091	0.255319	1.19149	2.29787	0.255319	0.339623	3.0566	1.01887	1.24528	0.48	0.24	4.4	0.32	1.5	0.733333	0.5	1.26667	0.24	2.32	1.12	0.32	0.878049	1.95122	0.585366	0.585366	0.421053	1.47368	1.57895	0.526316	0
lcl|NC_004741.1_cds_WP_001276640.1_207	1	1.6	1	0.4	0.444444	1.33333	1.33333	0.888889	0	2.5	0.333333	1.5	0	1.84615	1	1.15385	0.222222	1.2	1.77778	0.8	1.45455	0.727273	1.81818	0	0.333333	3	1.33333	1	0	0.666667	3.66667	0.666667	0.75	0.833333	1.25	1.16667	1	0.666667	1.66667	0.666667	0	3.33333	0	0.666667	1.33333	1.33333	0.666667	0.666667	3
lcl|NC_004741.1_cds_S_RS01115_208	1.33333	1.2	0.666667	0.8	1.06667	2.13333	0.266667	0.533333	0	2.1	0.631579	0.3	0.428571	1.71429	1	0.857143	0.352941	1.71429	1.64706	0.285714	0.307692	1.23077	2.15385	0.307692	0	2.52632	1.89474	0.947368	0.387097	0.774194	3.67742	0.193548	1	1.125	1	0.875	0.827586	1.37931	1.24138	0.551724	0.6	2	0.2	1.2	1	1.33333	1.33333	0.333333	0
lcl|NC_004741.1_cds_S_RS29445_209	1.33333	0.8	0.666667	1.2	1.03704	1.33333	0.592593	1.03704	0	0.947368	0.545455	0	0.692308	0.923077	1	1.38462	0.8	0.428571	1.2	1.57143	0.842105	0.842105	0.842105	1.47368	0.545455	2.18182	1.09091	1.63636	0	0.642857	3	0.857143	1.6	0.571429	0.4	1.42857	0.666667	1.77778	1.11111	0.444444	1.6	1.06667	0.8	0.533333	1.71429	0.857143	0.571429	0.857143	1.5
lcl|NC_004741.1_cds_WP_094081497.1_210	1.3	1.06667	0.7	0.933333	0.842105	0.631579	1.89474	0.631579	0.913043	1.75	0	2	1	0.833333	1	1.16667	0.222222	0.8	1.77778	1.2	1	0.5	1.75	0.75	0.391304	1.43478	1.82609	1.43478	0.139535	1.39535	1.67442	1.53488	1.26667	0.631579	0.733333	1.36842	1.05263	1.36842	1.05263	0.526316	1.51724	0.965517	0.827586	0.689655	0.625	1	1.375	1	0
lcl|NC_004741.1_cds_WP_000343116.1_211	1	2	1	0	0	0	3	1	0	3	0.857143	0	0	2	1	1	1.33333	0.666667	0.666667	1.33333	1.6	0	0.8	1.6	1.71429	0.857143	0	2.57143	0	0	3.42857	1.71429	1.33333	1	0.666667	1	0	1	1	2	1.33333	1.33333	0	1.33333	0.8	0.8	0.8	1.6	0
lcl|NC_004741.1_cds_WP_094105670.1_212	1.58333	1.38462	0.416667	0.615385	1.25	1.5	1	0.25	1.69231	2.68966	0.923077	1.24138	0.642857	1.71429	1	0.642857	0.444444	0.833333	1.55556	1.16667	1.33333	0.666667	1.11111	0.888889	0.307692	1.38462	0.769231	0.923077	0.666667	1.77778	1.55556	1.11111	1.47826	0.833333	0.521739	1.16667	1.14286	1.42857	0.428571	1	0.571429	1.57143	0.714286	1.14286	0.48	0.48	1.76	1.28	0
lcl|NC_004741.1_cds_S_RS27470_213	1	2	1	0	NA	NA	NA	NA	3	0	0	1.5	0.857143	1.71429	1	0.428571	0	1.33333	2	0.666667	0	0	0	4	0	1.5	0	1.5	0	1.2	1.2	1.2	0.666667	0	1.33333	2	0	0	4	0	0	0	1	3	0	0	0	4	NA
lcl|NC_004741.1_cds_WP_032333104.1_214	1.4	0.666667	0.6	1.33333	0.444444	1.77778	1.33333	0.444444	0.923077	0.666667	0.461538	0.666667	0	2.18182	1	0.818182	0.571429	0	1.42857	2	4	0	0	0	0.923077	0.923077	1.38462	1.38462	0	1.71429	2.14286	1.71429	1.42857	0.545455	0.571429	1.45455	0.222222	1.33333	0.666667	1.77778	1.5	1.5	0	1	0.363636	1.81818	0.727273	1.09091	0
lcl|NC_004741.1_cds_S_RS01160_215	1.25	1.33333	0.75	0.666667	0.8	1.6	0.8	0.8	0.315789	2	2.21053	1.33333	1.5	1.07143	1	0.428571	1	0.666667	1	1.33333	0	0	2	2	0.947368	0.631579	0.315789	1.57895	0.545455	0	2.18182	0.545455	1.33333	1	0.666667	1	0.869565	0.695652	1.3913	1.04348	0.571429	1.14286	0.857143	1.42857	0.8	0.533333	1.33333	1.33333	0.5
lcl|NC_004741.1_cds_WP_000192453.1_216	2	1	0	1	0.666667	0.666667	2	0.666667	1.33333	1	0.666667	1	0.375	1.125	1	1.5	1	NA	1	NA	2	2	0	0	0	2	1.33333	0.666667	0	0	3.6	0	1	1.5	1	0.5	0.888889	1.33333	1.33333	0.444444	0	0	2	2	0.666667	0.666667	0.666667	2	0
lcl|NC_004741.1_cds_WP_000839578.1_217	1.2	0	0.8	2	1	1	1	1	2	0	0	2.25	0	0.75	1	2.25	0	NA	2	NA	0	0	4	0	0	0	2	2	0	0	4.5	0.75	1	1.33333	1	0.666667	0.666667	0.666667	0.666667	2	0.5	2.5	0.5	0.5	1.33333	1.33333	0	1.33333	3
lcl|NC_004741.1_cds_S_RS28945_218	1.14286	1	0.857143	1	0.727273	0.727273	0.363636	2.18182	1.5	1.2	0.75	1.8	0.75	1.5	NA	0.75	2	0	0	2	0	0.8	0.8	2.4	1.5	0.75	1.5	0	0.5	0.5	1	1	0	0.909091	2	1.09091	1	0.666667	0.333333	2	0	1.14286	0.571429	2.28571	1.14286	0.857143	1.14286	0.857143	0
lcl|NC_004741.1_cds_WP_094105671.1_219	1.63636	1.38462	0.363636	0.615385	1.25	1.5	1	0.25	1.65	2.78571	1.05	1.28571	0.642857	1.71429	1	0.642857	0.444444	0.833333	1.55556	1.16667	1.33333	0.666667	1.11111	0.888889	0.3	1.35	0.75	0.9	0.62069	1.86207	1.44828	1.03448	1.33333	0.833333	0.666667	1.16667	1.14286	1.42857	0.428571	1	0.615385	1.38462	0.769231	1.23077	0.461538	0.615385	1.69231	1.23077	0
lcl|NC_004741.1_cds_S_RS01190_220	1.14286	1.33333	0.857143	0.666667	0.705882	2.11765	1.17647	0	0.62069	1.05882	0.413793	0.705882	0.3	1.2	1	1.5	0.947368	0.941176	1.05263	1.05882	1	0.6	1.4	1	1.24138	1.65517	0.827586	1.24138	0.8	0	2	2.8	0.736842	0.7	1.26316	1.3	0.965517	0.827586	1.10345	1.10345	1	1.4	0.6	1	0.444444	0.222222	0.888889	2.44444	0.6
lcl|NC_004741.1_cds_WP_000752837.1_221	0.722222	1.34884	1.27778	0.651163	1.29032	1.16129	0.903226	0.645161	0.285714	1.65517	0.571429	0.413793	0.454545	1.09091	1	1.45455	0.877193	0.571429	1.12281	1.42857	1.25	0.25	1.5	1	0.857143	2	0.571429	1.71429	0.24	1.2	2.88	1.2	0.736842	1.05455	1.26316	0.945455	1.2	1.06667	0.666667	1.06667	0.666667	1.33333	0.333333	1.66667	0.561404	1.19298	1.05263	1.19298	3
lcl|NC_004741.1_cds_WP_000373012.1_222	1.04762	0.833333	0.952381	1.16667	0.4	1.6	0.4	1.6	0	1.38462	0	0.461538	0	1.36364	1	1.63636	0.64	1.2	1.36	0.8	0.888889	0.444444	1.11111	1.55556	1.2	2.7	0.6	1.5	0	1.44	2.16	0.72	0.9375	1.2	1.0625	0.8	1.27273	0.818182	0.909091	1	1	1	0.666667	1.33333	0.333333	1.66667	0.666667	1.33333	3
lcl|NC_004741.1_cds_WP_001196950.1_223	1.04762	1.75	0.952381	0.25	0.3	1.9	0.6	1.2	0	0.6	0	0.2	0	1.55556	1	1.44444	0.133333	1.33333	1.86667	0.666667	0.909091	0.181818	1.81818	1.09091	0.782609	2.6087	0	2.6087	0.2	0.2	4	1.2	1.14286	0.6	0.857143	1.4	1.7	0.2	1.1	1	0.258065	1.54839	0.258065	1.93548	0.903226	0.387097	1.41935	1.29032	0
lcl|NC_004741.1_cds_WP_005053303.1_224	1	2	1	0	4	0	0	0	0	0	0	0	0	3	1	0	0	0.666667	2	1.33333	1.33333	0	0	2.66667	2	0	0	4	0	0	1.5	3	1.4	1	0.6	1	2	0.666667	0.666667	0.666667	0	2.66667	0.666667	0.666667	0	0	1.33333	2.66667	0
lcl|NC_004741.1_cds_WP_001054834.1_225	1	1.23077	1	0.769231	0.666667	1.33333	1.33333	0.666667	0.857143	0.666667	0.857143	0.666667	0.5	1	1	1.5	0	2	2	0	1	0	1.5	1.5	2.57143	0	0	1.71429	0	0.8	1.2	2	1.55556	0.5	0.444444	1.5	1.27273	0.727273	0.909091	1.09091	0	1.06667	0.533333	2.4	0	1.77778	0	2.22222	3
lcl|NC_004741.1_cds_WP_001122382.1_226	1.42857	0.8	0.571429	1.2	0.740741	0.740741	0.888889	1.62963	0.214286	1.2	0.428571	0.45	0.2	1.8	1	1	0.666667	1	1.33333	1	1.33333	0.222222	1.33333	1.11111	0.857143	2.35714	0.214286	1.92857	0	0.705882	3	1.23529	1.13043	1.3125	0.869565	0.6875	0.705882	1.17647	1.05882	1.05882	0.585366	1.56098	0.487805	1.36585	0.421053	1.05263	1.15789	1.36842	3
lcl|NC_004741.1_cds_WP_000785540.1_227	0.888889	1.15789	1.11111	0.842105	1.41935	1.29032	0.903226	0.387097	1	1.03448	1	0.413793	0.352941	1.76471	1	0.882353	0.133333	0	1.86667	2	1	0.5	2	0.5	1.5	1.5	0.5	0.5	0.24	1.2	1.92	1.68	0.666667	0.941176	1.33333	1.05882	0.888889	0.740741	1.03704	1.33333	0.666667	2.33333	0	1	0.521739	0.695652	0.869565	1.91304	0
lcl|NC_004741.1_cds_WP_000627639.1_228	1.25	1.42857	0.75	0.571429	1.6	1.2	0.4	0.8	0.666667	4.5	0	0	0.230769	0.923077	1	1.84615	0	2	2	0	1.6	0	0.8	1.6	2	2	0	1.33333	0.666667	0	4	0.666667	1.25	1.25	0.75	0.75	1.5	1.5	0.5	0.5	0.857143	1.42857	0.857143	0.857143	0.888889	0.444444	1.77778	0.888889	0
lcl|NC_004741.1_cds_WP_000964877.1_229	1.27273	1.05882	0.727273	0.941176	1.33333	0	2.33333	0.333333	2	2.18182	0	1.09091	0	1.28571	1	1.71429	0.347826	NA	1.65217	NA	0.571429	0	1.14286	2.28571	0	2	0	2	0	0.222222	1.33333	3.11111	1.14286	1.33333	0.857143	0.666667	1.36842	0.842105	0.736842	1.05263	0.413793	0.965517	0.689655	1.93103	0	0	0	4	3
lcl|NC_004741.1_cds_WP_000246949.1_230	0.823529	1.24324	1.17647	0.756757	1.2	1.2	0.4	1.2	0	1	0.214286	0.4	0.391304	1.56522	1	1.04348	0.423077	1.33333	1.57692	0.666667	1.33333	1	0.666667	1	0.642857	2.57143	0.857143	1.71429	0.461538	0.615385	1.84615	1.38462	1.2	0.916667	0.8	1.08333	0.930233	0.465116	0.930233	1.67442	0.585366	1.7561	0.390244	1.26829	0.421053	0.842105	0.210526	2.52632	3
lcl|NC_004741.1_cds_WP_005053293.1_231	0.9	0.709677	1.1	1.29032	1.92	0.64	0.8	0.64	1.03448	0.585366	0.827586	0.878049	0.75	0.6	1	1.65	0.808511	0.8	1.19149	1.2	1.68421	0.421053	0.421053	1.47368	0.206897	1.44828	0.413793	2.06897	0.529412	0.882353	1.41176	1.76471	1.27273	0.875	0.727273	1.125	1.65	0.6	0.65	1.1	0.509091	0.872727	0.654545	1.96364	1.42857	0.571429	0.47619	1.52381	0
lcl|NC_004741.1_cds_S_RS24850_232	1.33333	1.27273	0.666667	0.727273	1.42857	0.714286	1	0.857143	0.418605	1.28571	0.139535	1.07143	0.75	1.5	1	0.75	0.4	1.33333	1.6	0.666667	0.727273	0.727273	1.81818	0.727273	0.976744	0.837209	1.39535	2.23256	0.2	0.8	3	0.8	1.41667	0.823529	0.583333	1.17647	1.18182	1	1.09091	0.727273	1.07692	1.23077	0.615385	1.07692	0.551724	1.37931	1.51724	0.551724	0.6
lcl|NC_004741.1_cds_WP_005053289.1_233	0.909091	0.4	1.09091	1.6	0.363636	2.54545	1.09091	0	1.2	1	0	3	3	0	1	0	1	NA	1	NA	2.66667	0	0	1.33333	0	0	0	4.8	0	0.5	2	0.5	1.33333	0	0.666667	2	0.333333	1.33333	1.33333	1	0	0.8	0.8	2.4	0	1.33333	0	2.66667	0
lcl|NC_004741.1_cds_WP_005053287.1_234	1.86667	0.761905	0.133333	1.2381	0.186047	2.04651	1.02326	0.744186	0	1.09091	0	1.36364	0.1875	0.5625	1	2.25	0.695652	1.4	1.30435	0.6	0.695652	0.695652	1.73913	0.869565	0	1.71429	1.28571	3	0.272727	0.545455	3.13636	0.681818	1.58333	0.482759	0.416667	1.51724	1.07463	1.01493	0.955224	0.955224	0.454545	1.81818	0.636364	1.09091	0.307692	1.07692	1.38462	1.23077	3
lcl|NC_004741.1_cds_WP_000792969.1_235	0.75	0	1.25	2	2	0	0	2	0	3	0	0	0	0.6	1	2.4	0.857143	0	1.14286	2	0	1.33333	0	2.66667	0	4	2	0	0	0.461538	1.84615	0.923077	0.8	0.857143	1.2	1.14286	0.5	1	1.5	1	0	0	4	0	3.2	0.8	0	0	3
lcl|NC_004741.1_cds_WP_023517632.1_236	1.09091	1	0.909091	1	2	0	2	0	2	0	0	0	1.2	0.6	1	1.2	2	NA	0	NA	NA	NA	NA	NA	0	2	0	2	0.75	0.75	0.75	1.5	0	1	2	1	0	0	1.33333	2.66667	0	0	1.33333	2.66667	1	0	3	0	0
lcl|NC_004741.1_cds_WP_000413677.1_237	1.66667	1.29412	0.333333	0.705882	0.666667	2.44444	0.888889	0	0	2	0	1.14286	0	1.5	1	1.5	0.933333	0.888889	1.06667	1.11111	1.25	0	2	0.75	0	1.84615	1.38462	2.76923	0.342857	0.171429	3.6	0.342857	0.952381	0.56	1.04762	1.44	0.923077	1.33333	1.23077	0.512821	0.461538	1.23077	0.615385	1.69231	0.848485	0.969697	1.21212	0.969697	3
lcl|NC_004741.1_cds_WP_001599861.1_238	2	0.666667	0	1.33333	0	1.33333	1.33333	1.33333	0	0	0	6	0.428571	0.428571	1	2.14286	1	2	1	0	0	0	0	4	0	2.4	0	3.6	0	0	3.42857	1.71429	2	1	0	1	0.666667	2	1.33333	0	0.571429	1.14286	1.14286	1.14286	1.14286	0.571429	2.28571	0	3
lcl|NC_004741.1_cds_WP_000763148.1_239	2	1.33333	0	0.666667	1	2	1	0	0	1.2	0	0	0	0.6	1	2.4	0.5	0.666667	1.5	1.33333	1	1	1	1	0.857143	3.42857	0.857143	0.857143	0.4	0.4	2.8	0	1.33333	0	0.666667	2	0.8	0.8	1.6	0.8	0.4	1.6	0.8	1.2	0	1.5	2.5	0	3
lcl|NC_004741.1_cds_WP_000092054.1_240	1.40741	1	0.592593	1	0.470588	1.64706	1.41176	0.470588	0	2.72727	0	1.27273	0.461538	0.923077	1	1.61538	0.555556	0.4	1.44444	1.6	0.444444	0.666667	2.22222	0.666667	0	2.75	1.25	2	0.514286	0.171429	2.91429	0.342857	1.5	1.05882	0.5	0.941176	0.615385	1.12821	1.64103	0.615385	0.173913	1.21739	1.3913	1.21739	0.545455	1.09091	1.27273	1.09091	0
lcl|NC_004741.1_cds_WP_001342332.1_241	1.55556	1.84615	0.444444	0.153846	0.173913	1.3913	1.91304	0.521739	0	1.42857	0	1.14286	0.0882353	1.5	1	1.41176	0.8	0.888889	1.2	1.11111	0.285714	0	3.42857	0.285714	0.315789	2.52632	0.315789	2.84211	0.142857	0.857143	3.42857	0.142857	1.05882	0.888889	0.941176	1.11111	0.555556	1.77778	1.11111	0.555556	0.461538	0.615385	1.23077	1.69231	0.842105	1.05263	1.15789	0.947368	3
lcl|NC_004741.1_cds_WP_000830735.1_242	1.41176	0.8	0.588235	1.2	0.142857	2.14286	1.42857	0.285714	0	1.11111	0.26087	1.55556	0	0.882353	1	2.11765	0.105263	0	1.89474	2	0.592593	0.888889	2.07407	0.444444	0.26087	3.13043	0	2.34783	0.685714	0.342857	2.22857	0.685714	0.909091	0.444444	1.09091	1.55556	0.842105	0.842105	2	0.315789	0	2	0.625	1.375	0.32	1.28	1.6	0.8	0
lcl|NC_004741.1_cds_WP_000953938.1_243	1.6	0.727273	0.4	1.27273	1.14286	1.14286	1.14286	0.571429	1	0	0	0.545455	0.857143	1.07143	1	1.07143	1.2	0	0.8	2	1.6	0	0	2.4	0.5	1.5	0	3	0.333333	0.666667	1	0.666667	1.69231	0.333333	0.307692	1.66667	1	0.5	0	2.5	1	1	0.333333	1.66667	0.666667	1.33333	0.333333	1.66667	3
lcl|NC_004741.1_cds_S_RS24585_244	1.66667	2	0.333333	0	0	2.15385	0	1.84615	0	3	0	0.3	0	1.5	1	1.5	0.333333	2	1.66667	0	0	0	1.33333	2.66667	0	0	0	6	0	0.545455	4.36364	0	2	1.09091	0	0.909091	0.8	0.4	0.8	2	0	0.380952	0.190476	3.42857	1.09091	0.363636	1.09091	1.45455	3
lcl|NC_004741.1_cds_S_RS01335_245	1.26316	1.28571	0.736842	0.714286	1.66667	0.833333	1	0.5	0.923077	0.9	1.84615	1.2	0.714286	1.71429	1	0.571429	0.444444	2	1.55556	0	1.14286	0.857143	0.857143	1.14286	0.230769	0.923077	1.61538	0.461538	0.285714	0.857143	1.42857	0.285714	1.2	1.33333	0.8	0.666667	0.857143	1.42857	1.14286	0.571429	0.761905	1.90476	0.761905	0.571429	1	0.666667	1.16667	1.16667	0.9375
lcl|NC_004741.1_cds_WP_094081550.1_246	1.54545	0.888889	0.454545	1.11111	1.27273	0.545455	1.45455	0.727273	0.769231	1.84615	0.615385	0.461538	0.5	1.5	1	1	0.761905	1.25	1.2381	0.75	1.23077	0.615385	0.923077	1.23077	0.615385	1.38462	0.923077	1.69231	0.529412	0.705882	2.82353	1.05882	1.16129	0.8	0.83871	1.2	0.75	1.125	0.875	1.25	1.04348	0.869565	0.521739	1.56522	1.05263	1.05263	0.631579	1.26316	3
lcl|NC_004741.1_cds_S_RS01360_247	1.33333	NA	0.666667	NA	1	2	0	1	0	4	0	0	0	3	1	0	0	NA	2	NA	0	4	0	0	0	2	0	4	0	6	0	0	1.33333	0	0.666667	2	2.66667	1.33333	0	0	0	0	0	4	0	0.8	0	3.2	NA
lcl|NC_004741.1_cds_S_RS01365_248	2	0.941176	0	1.05882	0.32	0.8	0.48	2.4	0	2.4	0	0.4	0	1.125	1	1.875	0	0.8	2	1.2	0	0	4	0	0	0	0	6	0	0	4	0	1.66667	0.56	0.333333	1.44	0.857143	0.571429	0.857143	1.71429	0.307692	0.615385	0	3.07692	1.11111	0.444444	0.222222	2.22222	NA
lcl|NC_004741.1_cds_WP_094081542.1_249	1.26316	1.06667	0.736842	0.933333	0.842105	0.631579	1.89474	0.631579	0.8	1.75	0	2	0.857143	1.07143	1	1.07143	0.235294	0.8	1.76471	1.2	1	0.5	1.75	0.75	0.4	1.46667	1.86667	1.46667	0	1.5	1.8	1.5	1.26667	0.526316	0.733333	1.47368	1.05263	1.36842	1.05263	0.526316	1.48148	1.03704	0.740741	0.740741	0.689655	0.827586	1.51724	0.965517	0
lcl|NC_004741.1_cds_S_RS01380_250	1.5	1.28571	0.5	0.714286	0.571429	2	0	1.42857	NA	1.2	NA	0.6	0	1	1	2	1.33333	1.5	0.666667	0.5	0	0	4	0	NA	NA	NA	NA	0	0	3	1	NA	0.8	NA	1.2	0.666667	1	0.333333	2	0	1.71429	0	2.28571	1.5	0.5	1	1	NA
lcl|NC_004741.1_cds_WP_001295337.1_251	1.06667	1.66667	0.933333	0.333333	0.923077	0.923077	0.307692	1.84615	0	2.1	0	0	0.142857	1.28571	1	1.57143	0.444444	1	1.55556	1	1.45455	0	1.09091	1.45455	0	2.6087	0.26087	3.13043	0	0.444444	3.55556	0.444444	1.33333	1.33333	0.666667	0.666667	0.744186	1.02326	1.48837	0.744186	0.545455	2.18182	0	1.27273	0.444444	0.666667	2	0.888889	3
lcl|NC_004741.1_cds_WP_000004031.1_252	2	0.8	0	1.2	0.235294	1.41176	1.64706	0.705882	0	3.5	0	0.5	0	0.9375	1	2.0625	0.625	0.285714	1.375	1.71429	0.380952	0.380952	2.47619	0.761905	0.571429	2.85714	1.14286	1.42857	0.24	0.48	3.36	0.48	0.947368	0.375	1.05263	1.625	0.48	1.28	1.92	0.32	0	1.42857	1.42857	1.14286	0.235294	0.705882	2.35294	0.705882	0
lcl|NC_004741.1_cds_WP_000114607.1_253	1.6	0	0.4	2	0.285714	1.14286	2	0.571429	0	2.57143	0	0.428571	0	1.125	1	1.875	0.615385	0	1.38462	2	0.235294	0.470588	3.29412	0	0	3.2	0.8	2	0.244898	0.857143	3.18367	0.244898	1.75	1.33333	0.25	0.666667	0.342857	1.02857	2.51429	0.114286	0.909091	0.727273	0.727273	1.63636	0.923077	0.307692	2.30769	0.461538	0
lcl|NC_004741.1_cds_WP_000939367.1_254	1.4	0.857143	0.6	1.14286	0	2	1	1	0	2.30769	0	0	0.461538	1.38462	1	1.15385	0.777778	1	1.22222	1	0.444444	0.444444	2.22222	0.888889	0.333333	3	1.33333	1.33333	0.307692	0.615385	4	0.307692	1.1	0.888889	0.9	1.11111	0.761905	0.952381	2.09524	0.190476	0.5	1.83333	0.666667	1	0.75	0	2.25	1	0
lcl|NC_004741.1_cds_S_RS01405_255	1.54545	1.66667	0.454545	0.333333	0.266667	2.66667	0.8	0.266667	0	3.6	0	0	0	1.66667	NA	1.33333	0.666667	1.33333	1.33333	0.666667	0.631579	0.421053	2.31579	0.631579	0	2.57143	1.71429	1.71429	0.230769	0.230769	3.92308	0.461538	1.28571	1.125	0.714286	0.875	0.8	0.977778	1.6	0.622222	0.6	1	1	1.4	0.375	0.875	2.25	0.5	3
lcl|NC_004741.1_cds_S_RS01410_256	1	2	1	0	1.6	0.8	0	1.6	1	0	1	3.6	0	0	1	3	2	NA	0	NA	0	4	0	0	1	2	0	1	1.2	1.2	0.8	0.8	0.857143	0.666667	1.14286	1.33333	1.14286	0.571429	1.71429	0.571429	0	1.33333	0	2.66667	0.8	0.8	0.8	1.6	3
lcl|NC_004741.1_cds_WP_227804304.1_257	1.23077	1	0.769231	1	0.615385	0.615385	1.23077	1.53846	0.521739	0.9	1.04348	0.6	0.75	1	1	1.25	0.6	0.833333	1.4	1.16667	0	0.8	2.4	0.8	0.26087	2.08696	0.521739	1.56522	0.26087	0.782609	4.43478	0.26087	1.11111	1	0.888889	1	0.571429	1.71429	0.571429	1.14286	1	2	0.25	0.75	0.421053	1.26316	1.47368	0.842105	3
lcl|NC_004741.1_cds_WP_000003122.1_258	1.46667	0.923077	0.533333	1.07692	1.42857	0.857143	0.571429	1.14286	1.5	2.11765	2.25	0.705882	0.888889	0.777778	1	1.33333	0.833333	0	1.16667	2	2.28571	0	0.571429	1.14286	0.75	0.75	0	0.75	0.315789	0.315789	2.52632	1.57895	1.38462	0.181818	0.615385	1.81818	0.8	0.8	0.8	1.6	1.14286	1.14286	0.571429	1.14286	1.33333	0.333333	1	1.33333	3
lcl|NC_004741.1_cds_WP_000370403.1_259	1.77778	1.2	0.222222	0.8	0.571429	1.71429	1.71429	0	0	2.33333	0.428571	0.666667	0.214286	1.28571	1	1.5	0.533333	0	1.46667	2	0	0.444444	3.55556	0	0.857143	1.71429	0.857143	2.14286	0	0.461538	2.30769	1.61538	1.09091	0.444444	0.909091	1.55556	0.923077	0.923077	1.38462	0.769231	0.571429	0.285714	0.857143	2.28571	0.235294	0.941176	1.41176	1.41176	0
lcl|NC_004741.1_cds_WP_000023933.1_260	1.7037	0.4	0.296296	1.6	0.64	2.08	0.96	0.32	0	1.04348	0	1.82609	0.28125	0.84375	1	1.875	0.736842	0.470588	1.26316	1.52941	1	0.4	1.8	0.8	0.352941	2.11765	1.23529	2.29412	0.363636	0.909091	2.54545	0.363636	1.22581	0.434783	0.774194	1.56522	1.06667	0.977778	1.06667	0.888889	0.631579	1.26316	1.05263	1.05263	0.363636	0.727273	2.18182	0.727273	3
lcl|NC_004741.1_cds_WP_001102097.1_261	1.5	0.444444	0.5	1.55556	0	2.5	1.5	0	1	1.125	0	1.5	0.461538	0.923077	1	1.61538	0.571429	1.33333	1.42857	0.666667	1.2	0.4	1.2	1.2	1	1.5	0.5	2	0.24	0.48	3.6	0.24	1.29412	0.909091	0.705882	1.09091	0.6	1.6	0.8	1	0.842105	1.05263	1.05263	1.05263	0.545455	1.09091	1.81818	0.545455	0
lcl|NC_004741.1_cds_WP_223368647.1_262	1.23077	1	0.769231	1	0.615385	0.615385	1.23077	1.53846	0.521739	0.9	1.04348	0.6	0.75	1	1	1.25	0.545455	0.833333	1.45455	1.16667	0	0.8	2.4	0.8	0.26087	2.08696	0.521739	1.56522	0.272727	0.818182	4.36364	0.272727	1.11111	1	0.888889	1	0.571429	1.71429	0.571429	1.14286	1	2	0.25	0.75	0.421053	1.26316	1.47368	0.842105	3
lcl|NC_004741.1_cds_WP_001201712.1_263	1.81818	0.545455	0.181818	1.45455	0.8	0.4	1.2	1.6	3	0	0	1	1.63636	0.272727	1	1.09091	0.4	0	1.6	2	0	0	0.8	3.2	3	0	0	0	0	0	0.4	1.2	1.5	0.2	0.5	1.8	1.45455	0.363636	1.09091	1.09091	1.2	0.4	0.8	1.6	1.42857	0	0.285714	2.28571	0
lcl|NC_004741.1_cds_WP_000667623.1_264	1.25	0	0.75	2	1.6	0.8	0	1.6	2.4	0	1.2	1.2	1.38462	0.461538	1	1.15385	1.6	0	0.4	2	1.71429	0	0.571429	1.71429	1.2	1.2	0	0	0	0	1.2	1.2	1.33333	0.571429	0.666667	1.42857	0.8	0	0	3.2	0.571429	0.571429	2.28571	0.571429	0	0	2	2	3
lcl|NC_004741.1_cds_WP_000011500.1_265	1.4375	0.758621	0.5625	1.24138	0.482759	2.06897	1.10345	0.344828	0	2.08696	0.413793	1.43478	0.272727	1.63636	1	1.09091	0.322581	1.09091	1.67742	0.909091	0.717949	0.717949	2.15385	0.410256	0.206897	2.06897	1.03448	2.27586	0	0.5	3.7	0.9	1.44186	0.622222	0.55814	1.37778	0.786885	0.983607	1.37705	0.852459	0.619718	1.40845	0.84507	1.12676	0.923077	0.923077	1.53846	0.615385	3
lcl|NC_004741.1_cds_S_RS29450_266	1.42857	0.4	0.571429	1.6	0.333333	2.66667	0.333333	0.666667	0.461538	3.6	1.84615	0.6	0.428571	1.28571	1	1.28571	0.571429	1	1.42857	1	1.77778	0.444444	1.33333	0.444444	0	2.30769	0.923077	0.461538	0.631579	0.947368	2.52632	0.947368	1.71429	0.5	0.285714	1.5	0.666667	2	0.666667	0.666667	0.5	1.5	1	1	0	2.28571	0.571429	1.14286	0.5
lcl|NC_004741.1_cds_WP_005053237.1_267	2	1.5	0	0.5	1	2.5	0.5	0	0	1.71429	1	1.71429	0.882353	1.05882	1	1.05882	0.8	0.666667	1.2	1.33333	0	2	2	0	0	3	2	0	0	0	4	0.5	1.5	0.8	0.5	1.2	0.235294	2.82353	0	0.941176	0.666667	0.666667	1.33333	1.33333	0.888889	1.33333	1.77778	0	0
lcl|NC_004741.1_cds_WP_000568701.1_268	1.42857	1.41667	0.571429	0.583333	0.492308	0.923077	2.33846	0.246154	0.184615	3.47368	0.369231	1.42105	0.84	1.44	1	0.72	0.15	1.31034	1.85	0.689655	0.375	0.875	2.5	0.25	0	2.21538	1.84615	1.38462	0	0.545455	4.09091	0.454545	1.2	1.2	0.8	0.8	0.615385	0.820513	1.94872	0.615385	0.506329	1.77215	1.16456	0.556962	0.653061	0.897959	2.36735	0.0816327	0
lcl|NC_004741.1_cds_WP_005053234.1_269	1.14286	1.22222	0.857143	0.777778	1.04348	0.695652	2.26087	0	0.24	4.58824	0.96	0.352941	0.8	1.6	1	0.6	0	0.571429	2	1.42857	0.333333	0	3.33333	0.333333	0.24	2.16	2.16	0.24	0.222222	0.444444	3.77778	0	1	1.33333	1	0.666667	0.444444	0.222222	2.88889	0.444444	1.07317	1.17073	0.97561	0.780488	1.09091	0.727273	2.18182	0	3
lcl|NC_004741.1_cds_WP_128567422.1_270	1.71429	0	0.285714	2	2	0	0	2	2	3	2	0	0.6	0.6	1	1.8	1	0	1	2	NA	NA	NA	NA	2	0	0	0	0	0.75	0	2.25	1.5	0	0.5	2	2.66667	0	0	1.33333	1	0	1	2	0.5	0	1	2.5	0
lcl|NC_004741.1_cds_WP_000343515.1_271	1.66667	0.222222	0.333333	1.77778	0.8	0	1.6	1.6	4.5	0	0	2.4	2	0	1	1	2	0	0	2	1.33333	0	1.33333	1.33333	0	0	0	1.5	0.857143	0	0	0.857143	1.45455	1	0.545455	1	1.33333	0.444444	0.888889	1.33333	2	0.666667	0	1.33333	1.33333	0	1.33333	1.33333	3
lcl|NC_004741.1_cds_S_RS24895_272	1.33333	2	0.666667	0	0.571429	0.571429	2.85714	0	1.2	4.5	3.6	0	0.428571	2.57143	NA	0	0	NA	2	NA	0	2	2	0	0	1.2	0	0	0	0	2.25	0.75	0	2	2	0	1.33333	1.33333	1.33333	0	1.77778	0.888889	0.888889	0.444444	0	0	2.66667	1.33333	0
lcl|NC_004741.1_cds_WP_001139559.1_273	0.333333	1	1.66667	1	0.444444	1.33333	2.22222	0	0.285714	1.5	0.285714	1	0	0.545455	1	2.45455	1	0.25	1	1.75	0.727273	0	2.54545	0.727273	0.285714	2.85714	0.857143	1.42857	0.230769	0.461538	2.53846	0.461538	0.769231	0.625	1.23077	1.375	1.2	0.8	1.46667	0.533333	0.25	2.5	0.25	1	0.4	0.4	2.4	0.8	0
lcl|NC_004741.1_cds_WP_005100645.1_274	1.45455	0.666667	0.545455	1.33333	0.25	1.75	1.5	0.5	0	2.18182	0	0.545455	0.5	1	1	1.5	1	0	1	2	0	1	2	1	0	0	0	6	0.5	0.5	2.5	1	0.666667	0.25	1.33333	1.75	1.41176	0.470588	1.41176	0.705882	0.4	2	0.8	0.8	0.444444	0.888889	2.66667	0	3
lcl|NC_004741.1_cds_WP_000973114.1_275	1.36585	1.55556	0.634146	0.444444	0.102564	2.35897	1.02564	0.512821	0	2.09302	0	0.418605	0	1.05556	1	1.94444	0.551724	1	1.44828	1	0.622222	0.0888889	2.93333	0.355556	0	2.53333	0.533333	2.93333	0	0.865979	3.7732	0.247423	1.15556	0.702703	0.844444	1.2973	0.556962	1.06329	1.87342	0.506329	0.28169	2.02817	0.788732	0.901408	0.72	0.56	1.92	0.8	3
lcl|NC_004741.1_cds_WP_000284050.1_276	1.63636	1.4	0.363636	0.6	0	2.66667	1.33333	0	0	0.6	0	0.6	0	1.2	1	1.8	0	1.14286	2	0.857143	0	0	4	0	0	3.6	0	2.4	0	0	3.23077	0.923077	1.38462	1	0.615385	1	0.545455	0.909091	1.81818	0.727273	0	1.47368	0.421053	2.10526	0.666667	0.666667	1.33333	1.33333	3
lcl|NC_004741.1_cds_WP_000333379.1_277	1.81818	1	0.181818	1	0.545455	1.81818	1.09091	0.545455	0	1.84615	0	0.461538	0.3	1.5	1	1.2	0.6	0.666667	1.4	1.33333	1.14286	0.571429	2	0.285714	0	3.6	0.8	1.6	0	0.571429	2.85714	0.857143	1.53846	0.727273	0.461538	1.27273	0.5	1.25	1.75	0.5	0.521739	1.91304	0.869565	0.695652	0.705882	0.941176	1.88235	0.470588	0
lcl|NC_004741.1_cds_WP_001225676.1_278	1.26316	0.5	0.736842	1.5	0	2.22222	1.33333	0.444444	0	2.7	0	0.9	0	1.84615	1	1.15385	0.470588	1	1.52941	1	1.6	0.533333	1.6	0.266667	0	1.2	0	4.8	0	0.947368	1.89474	0.631579	0.909091	1.2	1.09091	0.8	1.33333	1	1.33333	0.333333	0.421053	1.89474	0.631579	1.05263	0.25	1	2	0.75	3
lcl|NC_004741.1_cds_S_RS01525_279	0.8	1.5	1.2	0.5	0	1.71429	2.28571	0	0.375	3.42857	0.375	1.71429	0.272727	0.818182	1	1.90909	0.25	1.09091	1.75	0.909091	0.571429	0.571429	1.14286	1.71429	0	2.625	2.25	0.375	0.333333	0.666667	2	0.666667	0.923077	1.11111	1.07692	0.888889	0.307692	1.23077	2.46154	0	0.333333	2	1.33333	0.333333	0.8	0.8	1.6	0.8	0
lcl|NC_004741.1_cds_WP_000006251.1_280	1	0.75	1	1.25	1.2	1.2	1.6	0	0.375	1.5	0	1.5	0.642857	0.857143	1	1.5	0.4	0	1.6	2	1.14286	1.14286	1.14286	0.571429	1.125	1.875	0.375	2.25	0	0.6	0.6	0.6	0.75	0.363636	1.25	1.63636	0	2.28571	1.14286	0.571429	1.71429	0.571429	1.71429	0	1	1	0.5	1.5	3
lcl|NC_004741.1_cds_S_RS01535_281	1.30435	1.41667	0.695652	0.583333	0.129032	2.58065	0.774194	0.516129	0	3.5	0.214286	0.5	0.0731707	1.60976	1	1.31707	0.344828	0.25	1.65517	1.75	0.133333	0.533333	2.8	0.533333	0	3.42857	1.5	0.857143	0.084507	0.760563	3.80282	0.169014	0.846154	1.03226	1.15385	0.967742	0.266667	1.33333	2.2	0.2	0.25	2.375	1.25	0.125	0.173913	0.782609	2.52174	0.521739	3
lcl|NC_004741.1_cds_WP_000207560.1_282	1.4	1	0.6	1	0	2.15385	1.53846	0.307692	0	1.89474	0	0.947368	0.176471	0.705882	1	2.11765	0.428571	0.4	1.57143	1.6	0.666667	0.333333	2.66667	0.333333	0.461538	2.30769	0.923077	2.30769	0	0.48	3.36	0.96	0.705882	0.769231	1.29412	1.23077	0.347826	1.04348	2.43478	0.173913	0.615385	1.23077	1.23077	0.923077	0.222222	0.444444	3.11111	0.222222	3
lcl|NC_004741.1_cds_WP_001226172.1_283	1.6	0.75	0.4	1.25	0	2.58824	1.17647	0.235294	0.1875	1.875	0	0.375	0	1.56522	1	1.43478	0.769231	0.666667	1.23077	1.33333	0.705882	0.941176	1.64706	0.705882	0.1875	3	0.9375	1.6875	0	0.789474	2.68421	0.631579	1.41667	0.9	0.583333	1.1	0.933333	0.933333	1.33333	0.8	0.173913	1.73913	1.3913	0.695652	0.666667	1	2	0.333333	0
lcl|NC_004741.1_cds_WP_000554759.1_284	1.25	0.333333	0.75	1.66667	1.33333	0	1.33333	1.33333	0.75	1.2	0	2.4	0.6	0.6	1	1.8	2	0	0	2	2.4	1.6	0	0	0.75	3	0	1.5	0	1.33333	0	2	1.11111	0.571429	0.888889	1.42857	1	0.333333	1	1.66667	4	0	0	0	0	1.33333	0	2.66667	3
lcl|NC_004741.1_cds_WP_001263491.1_285	1.5	0.666667	0.5	1.33333	1.6	0.8	1.6	0	0.6	2	0	0	0.375	0.375	1	2.25	1.33333	0	0.666667	2	2.28571	0	0.571429	1.14286	1.2	2.4	0.6	1.2	0	0.8	1.6	1.2	1.14286	0.8	0.857143	1.2	1.53846	0.307692	1.53846	0.615385	1	0	0	3	1.6	0	0.8	1.6	0
lcl|NC_004741.1_cds_WP_001059860.1_286	1.33333	0.5	0.666667	1.5	0.571429	2.28571	1.14286	0	1.2	1.5	0	0.75	0.75	0.25	1	2	0.923077	0.666667	1.07692	1.33333	0	0.8	0.8	2.4	0	1.8	1.2	1.8	1.5	0.75	0.75	0.75	1.75	1	0.25	1	1.23077	0.923077	1.23077	0.615385	0.8	1.6	0.8	0.8	0	0.666667	0.666667	2.66667	3
lcl|NC_004741.1_cds_WP_005053205.1_287	1.4	1	0.6	1	1.09091	1.45455	1.09091	0.363636	0	0.923077	1	1.38462	0.166667	1.66667	1	1.16667	1.27273	0.428571	0.727273	1.57143	0.8	1.33333	1.33333	0.533333	0.5	2.25	0.5	1.75	0.324324	0.486486	2.91892	0.324324	1.5	0.5	0.5	1.5	1.08108	0.540541	1.51351	0.864865	0.25	1.625	1	1.125	0.631579	0.631579	1.05263	1.68421	3
lcl|NC_004741.1_cds_S_RS01570_288	1.33333	1.33333	0.666667	0.666667	1.09091	0.727273	1.81818	0.363636	0	2	0.333333	0	0	0.818182	1	2.18182	0.615385	0.571429	1.38462	1.42857	0.666667	0	3.33333	0	1.66667	1.33333	1	1.66667	0.631579	0.631579	3.47368	0	1.38462	1.11111	0.615385	0.888889	0.631579	0.631579	1.89474	0.842105	0.285714	1.71429	1.42857	0.571429	0.888889	0.888889	1.77778	0.444444	2
lcl|NC_004741.1_cds_WP_001293030.1_289	1.78571	1.30769	0.214286	0.692308	0.307692	2.76923	0.461538	0.461538	0	1.04348	0	0	0	1.64516	1	1.35484	0.533333	1.125	1.46667	0.875	0.695652	0	2.43478	0.869565	0	2.8	0	3.2	0.111111	0.222222	4.55556	0.111111	1.61111	1.03448	0.388889	0.965517	0.837209	0.930233	1.30233	0.930233	0	1.36585	0.195122	2.43902	0.571429	0.8	1.71429	0.914286	3
lcl|NC_004741.1_cds_WP_001291990.1_290	2	2	0	0	0	3.33333	0	0.666667	0	3.42857	0	0	0	1.61538	1	1.38462	0.8	1	1.2	1	0.888889	0	2.66667	0.444444	0.6	1.8	0	3.6	0	0.545455	3.81818	0.545455	1.75	0.615385	0.25	1.38462	1.45455	0.363636	1.45455	0.727273	0	1.84615	0.307692	1.84615	0.75	1.25	0.5	1.5	3
lcl|NC_004741.1_cds_WP_000189558.1_291	1.5	1.5	0.5	0.5	0.363636	2.18182	1.09091	0.363636	0	1.30435	0	0.782609	0	1.5	1	1.5	0.7	0.833333	1.3	1.16667	0.592593	0.444444	2.22222	0.740741	0.214286	2.78571	0.428571	2.57143	0.136364	0.409091	2.45455	0.681818	1.33333	0.88	0.666667	1.12	0.470588	1.29412	1.41176	0.823529	0.285714	1.85714	0.285714	1.57143	0.695652	0.695652	1.91304	0.695652	3
lcl|NC_004741.1_cds_WP_000174678.1_292	0.909091	0.5	1.09091	1.5	0	1.5	2	0.5	0.666667	2.4	0	2.4	0	1.5	1	1.5	0	2	2	0	0	0	4	0	1.33333	0	0	4	0.4	0	4.4	0	1.46667	0.285714	0.533333	1.71429	1.71429	0	1.71429	0.571429	0.666667	2	0	1.33333	0.888889	0.444444	1.77778	0.888889	0
lcl|NC_004741.1_cds_WP_000749864.1_293	1.6	1.11111	0.4	0.888889	0.8	1.12	0.96	1.12	0	1.42857	0	1.42857	0.461538	1.15385	1	1.38462	1.05882	0	0.941176	2	2.66667	0	1.33333	0	0	2	1	3	0	0.26087	3.91304	0	1.42857	0.580645	0.571429	1.41935	1.16129	1.29032	1.03226	0.516129	0.108108	1.83784	0.540541	1.51351	0.25	1.5	1	1.25	3
lcl|NC_004741.1_cds_WP_240532665.1_294	1.14286	1	0.857143	1	0.666667	0.666667	1	1.66667	0.521739	0.9	1.04348	0.6	0.75	1	1	1.25	0.6	0.833333	1.4	1.16667	0	0.8	2.4	0.8	0.26087	2.08696	0.521739	1.56522	0.26087	0.782609	4.43478	0.26087	1.11111	1	0.888889	1	0.571429	1.71429	0.571429	1.14286	0.8	2.13333	0.266667	0.8	0.6	1.2	1.4	0.8	3
lcl|NC_004741.1_cds_WP_001285281.1_295	1.63636	1.38462	0.363636	0.615385	0.210526	1.47368	1.05263	1.26316	0.222222	1.71429	0	1.42857	0.0967742	0.870968	1	2.03226	0.769231	1.2	1.23077	0.8	0.363636	0	3.63636	0	0.222222	2.44444	0.222222	2.88889	0.153846	0.615385	3.69231	0.461538	1.66667	0.666667	0.333333	1.33333	0.533333	1.51111	1.42222	0.533333	0.540541	1.72973	0.432432	1.2973	0.64	0.96	0.96	1.44	3
lcl|NC_004741.1_cds_WP_000893267.1_296	1.68421	1.29412	0.315789	0.705882	1.27273	1.09091	1.09091	0.545455	0	2.72727	0	0.545455	0.111111	1.77778	1	1.11111	0.777778	1.14286	1.22222	0.857143	0.333333	0.666667	2.33333	0.666667	0.24	1.68	0.24	3.84	0	0.55814	3.48837	0.55814	1.66667	0.689655	0.333333	1.31034	0.814815	1.11111	1.55556	0.518519	0	2.19355	0.387097	1.41935	0.648649	0.540541	1.83784	0.972973	3
lcl|NC_004741.1_cds_WP_000051892.1_297	1.35294	1.125	0.647059	0.875	1.33333	0.666667	1.33333	0.666667	1.88571	0.857143	0.857143	0.857143	1	0.857143	1	1.14286	1.2	0.923077	0.8	1.07692	2.10526	0.210526	0.842105	0.842105	0.171429	1.02857	1.37143	0.685714	0.727273	0.727273	1.63636	1.27273	1.44828	1	0.551724	1	2.17143	0.571429	0.8	0.457143	1.75	0.75	0.25	1.25	0.631579	0.842105	1.05263	1.47368	3
lcl|NC_004741.1_cds_WP_094099483.1_298	1.54545	0.888889	0.454545	1.11111	1.27273	0.545455	1.45455	0.727273	0.769231	1.92	0.615385	0.48	0.5	1.5	1	1	0.761905	1.25	1.2381	0.75	1.23077	0.307692	0.923077	1.53846	0.769231	1.23077	0.923077	1.69231	0.514286	0.685714	3.08571	0.857143	1.16129	0.8	0.83871	1.2	0.75	1.125	0.875	1.25	1.04348	0.869565	0.521739	1.56522	1.11111	1.11111	0.444444	1.33333	3
lcl|NC_004741.1_cds_WP_000554647.1_299	0.909091	0.833333	1.09091	1.16667	0.8	1	1.2	1	0.75	1.41176	1.5	0.352941	0.75	0.375	1	1.875	0.222222	1	1.77778	1	0	0.888889	2.22222	0.888889	0	1.5	0.75	1.5	0	0.333333	1.66667	1.33333	0.666667	0.5	1.33333	1.5	0.695652	0.521739	1.56522	1.21739	0.833333	0.833333	0.666667	1.66667	1.71429	0.571429	1.14286	0.571429	3
lcl|NC_004741.1_cds_S_RS01645_300	1.71429	0.8	0.285714	1.2	2.18182	0.727273	0.727273	0.363636	0	0	0	1.2	0.923077	0.692308	1	1.38462	1.2	0.666667	0.8	1.33333	1.14286	0	1.14286	1.71429	0	0	0	6	0.545455	0	1.63636	0.545455	1.33333	0.222222	0.666667	1.77778	2.8	0.4	0.4	0.4	1	1	0.5	1.5	1.14286	0.571429	1.14286	1.14286	1.5
lcl|NC_004741.1_cds_WP_000282635.1_301	1.52941	1.04348	0.470588	0.956522	1.25	1	0.5	1.25	4.36364	0.6	1.09091	1.2	1.35	0.6	1	1.05	1.66667	1	0.333333	1	1.81818	0	0	2.18182	0	0	0	0.545455	0.727273	0.545455	0.181818	0.909091	1	0.857143	1	1.14286	1.68421	0	0.210526	2.10526	1	0.8	0.6	1.6	1.17647	0.941176	0.705882	1.17647	0
lcl|NC_004741.1_cds_WP_001111520.1_302	1.74194	0.533333	0.258065	1.46667	1.33333	0.533333	1.06667	1.06667	1.05	1.27273	0.9	2	0.857143	1.14286	1	1	0.769231	0	1.23077	2	0.571429	0.857143	0.571429	2	1.05	0.75	1.05	1.2	0.409091	0.545455	2.31818	1.22727	1.41176	0.714286	0.588235	1.28571	0.645161	1.29032	0.387097	1.67742	0.8	0.96	0.8	1.44	1	0.8	0.8	1.4	0
lcl|NC_004741.1_cds_WP_000590789.1_303	1.61538	0.529412	0.384615	1.47059	2.09524	0.761905	0.190476	0.952381	1.63636	0.382979	1.09091	0.255319	1.24286	0.514286	1	1.24286	1.45455	1	0.545455	1	1.41176	0.235294	0.470588	1.88235	1.09091	1.09091	0.545455	0.545455	1	0.5	0.6	1.1	1	0.363636	1	1.63636	2.16667	0.5	0.333333	1	1.09091	0.909091	0.909091	1.09091	1.11111	0.222222	0.888889	1.77778	0
lcl|NC_004741.1_cds_WP_000703658.1_304	1.6	0.923077	0.4	1.07692	1.45455	1.09091	0.727273	0.727273	0.75	1.26316	0	0.631579	1.03448	0.724138	1	1.24138	1.2	0.5	0.8	1.5	1.5	0.5	0.5	1.5	1.125	2.25	0	1.875	0.2	0.4	2	1.6	1.18182	1.14286	0.818182	0.857143	1.64706	0.470588	0.470588	1.41176	0.833333	0.833333	0.5	1.83333	1.2	0.8	0.533333	1.46667	0
lcl|NC_004741.1_cds_WP_000915845.1_305	1	1.33333	1	0.666667	2.22222	0.888889	0	0.888889	2	1.33333	2	2	1.33333	1	1	0.666667	0	1	2	1	2	0	0	2	0	2	0	0	0	0	1.63636	1.63636	NA	0	NA	2	1.53846	0.615385	0.923077	0.923077	1.14286	0	0	2.85714	0.8	0.8	1.86667	0.533333	0
lcl|NC_004741.1_cds_S_RS01675_306	1	1	1	1	1.33333	1.77778	0.444444	0.444444	1.33333	3.33333	2	0.666667	0.75	0.75	1	1.5	1.33333	1	0.666667	1	0	0	0	4	0.666667	1.33333	0.666667	0	0	0.6	1.2	3	0.666667	1.5	1.33333	0.5	1.42857	0.857143	1.71429	0	2	1	0.5	0.5	1	1	0.5	1.5	3
lcl|NC_004741.1_cds_WP_086020934.1_307	1.54545	0.888889	0.454545	1.11111	1.27273	0.545455	1.45455	0.727273	0.769231	1.92	0.615385	0.48	0.5	1.5	1	1	0.761905	1.25	1.2381	0.75	1.23077	0.615385	0.923077	1.23077	0.769231	1.23077	0.923077	1.69231	0.529412	0.705882	3	0.882353	1.16129	0.8	0.83871	1.2	0.75	1.125	0.875	1.25	1.04348	0.869565	0.521739	1.56522	1.05263	1.05263	0.631579	1.26316	3
lcl|NC_004741.1_cds_WP_000051894.1_308	1.37143	1.125	0.628571	0.875	1.11111	0.666667	1.55556	0.666667	1.76471	0.782609	0.882353	0.782609	1	1	1	1	1.2	0.923077	0.8	1.07692	2.10526	0.210526	0.842105	0.842105	0.352941	1.05882	1.23529	0.705882	0.774194	0.580645	1.74194	1.54839	1.44828	1	0.551724	1	2.28571	0.571429	0.8	0.342857	1.5	0.75	0.5	1.25	0.421053	1.05263	1.05263	1.47368	3
lcl|NC_004741.1_cds_WP_000551008.1_309	1.44444	0.421053	0.555556	1.57895	1.81818	0.484848	0.484848	1.21212	3.33333	0.827586	1.33333	0.62069	1.26	0.42	1	1.32	1.33333	1	0.666667	1	2	0.333333	1	0.666667	0.666667	0	0.666667	0	1.01887	0.339623	0.679245	1.24528	1.45455	0.571429	0.545455	1.42857	2.52632	0.421053	0.631579	0.421053	1.8	0.4	0.8	1	1.76	0.32	0.8	1.12	3
lcl|NC_004741.1_cds_WP_005060548.1_310	1.33333	0.923077	0.666667	1.07692	1.91304	0.521739	0.869565	0.695652	1.5	1.61538	0.75	1.38462	1.4	0.4	NA	1.2	0.5	0.666667	1.5	1.33333	1.71429	0	0.571429	1.71429	0.75	3	0	0	0.666667	1.33333	0.666667	1.33333	1	0.666667	1	1.33333	2	0.444444	0.222222	1.33333	1	0.4	1.4	1.2	0.923077	0.307692	0.923077	1.84615	3
lcl|NC_004741.1_cds_S_RS24615_311	1.64706	1	0.352941	1	1.45455	0.545455	1.27273	0.727273	1.23529	1.05	1.05882	0.45	1.63636	0.818182	1	0.545455	1.2	0.4	0.8	1.6	1.44	0.64	0.64	1.28	1.23529	1.23529	0.529412	0.705882	0.5	1	1.66667	1	1.36	1.23077	0.64	0.769231	0.516129	0.645161	1.16129	1.67742	1.33333	1.21212	0.848485	0.606061	0.666667	0.666667	0.666667	2	1.92857
lcl|NC_004741.1_cds_S_RS01715_312	1.38462	1.27273	0.615385	0.727273	0.533333	0.933333	0.933333	1.6	0.875	1.875	0.875	1.125	0.473684	1.26316	1	1.26316	0.941176	0.666667	1.05882	1.33333	0.842105	0.842105	2.31579	0	0.375	0.875	1.125	1.875	0.571429	0.857143	1.71429	1.14286	1.09091	1.11111	0.909091	0.888889	0.592593	0.592593	1.48148	1.33333	1.10638	1.53191	0.680851	0.680851	0.64	1.12	0.96	1.28	1.3125
lcl|NC_004741.1_cds_WP_005053118.1_313	1.63636	1.25	0.363636	0.75	0	1.81818	1.45455	0.727273	0.214286	1.89474	0.428571	1.26316	0.333333	0.666667	1	2	0.666667	0.4	1.33333	1.6	0.761905	0.571429	1.71429	0.952381	0.428571	1.92857	1.5	1.5	0.272727	0.272727	2.04545	0.818182	1.375	0.285714	0.625	1.71429	0.848485	0.848485	1.69697	0.606061	0.296296	2.22222	0.740741	0.740741	0.75	1.125	1.5	0.625	0
lcl|NC_004741.1_cds_WP_001295331.1_314	1.75	0.857143	0.25	1.14286	0	2.33333	1.33333	0.333333	0	1.76471	0	0	0	1.57143	1	1.42857	0.75	0.5	1.25	1.5	1.42857	0.571429	1.71429	0.285714	0	4.28571	0.857143	0.857143	0	1	4	1	1.76471	1.2	0.235294	0.8	0.526316	1.78947	1.15789	0.526316	0.5	1.66667	0.666667	1.16667	1.28	0.8	1.44	0.48	0
lcl|NC_004741.1_cds_WP_000158164.1_315	1.33333	1	0.666667	1	0.5	2	1.5	0	0	0.857143	0	2.57143	0.3	0.9	1	1.8	0.571429	NA	1.42857	NA	1.71429	0.571429	1.14286	0.571429	0.352941	2.47059	0.352941	2.82353	0	0	2.76923	0.923077	1.09091	0.6	0.909091	1.4	0.761905	1.14286	1.71429	0.380952	0.5	2.5	0.5	0.5	1.2	0.8	1.6	0.4	3
lcl|NC_004741.1_cds_WP_000193385.1_316	2	1	0	1	1.14286	0.857143	1.71429	0.285714	0.5	2.25	0.5	0	0	1.75	1	1.25	0.888889	1	1.11111	1	1.14286	0.571429	1.14286	1.14286	0.5	1.5	1.5	1.5	0.352941	0.352941	2.82353	1.05882	1.76471	0.333333	0.235294	1.66667	0.842105	0.842105	1.89474	0.421053	1.2	1.6	0.8	0.4	0.533333	1.33333	0.8	1.33333	0
lcl|NC_004741.1_cds_WP_001142439.1_317	1.71429	NA	0.285714	NA	0	0.8	3.2	0	2	0	0	3	1	1	1	1	0.666667	0	1.33333	2	1.33333	0	0.888889	1.77778	0	2	0	2	0	3	0	0	1.33333	1.2	0.666667	0.8	0.8	0.8	1.6	0.8	4	0	0	0	2	0	2	0	0
lcl|NC_004741.1_cds_WP_001276420.1_318	1.75	1	0.25	1	1.14286	1.14286	1.14286	0.571429	0	0.375	0	1.875	0.166667	1	1	1.83333	0.923077	0.285714	1.07692	1.71429	0.727273	0.727273	1.45455	1.09091	1.33333	0.666667	0.666667	3.33333	0	0.857143	2.22857	0.171429	1.29412	0.571429	0.705882	1.42857	1.06667	0.266667	1.86667	0.8	0.4	0.8	1.6	1.2	0.545455	0.545455	1.09091	1.81818	3
lcl|NC_004741.1_cds_WP_000941942.1_319	2	0	0	2	0	2.66667	0.666667	0.666667	0	2.30769	0	1.38462	0	3	1	0	2	1	0	1	0	1	1	2	0	6	0	0	0	0	3.42857	1.71429	1.11111	2	0.888889	0	0	2	1.33333	0.666667	0	2	0	2	0.4	0	2	1.6	3
lcl|NC_004741.1_cds_S_RS01765_320	2	0.5	0	1.5	0.444444	0.888889	2.22222	0.444444	0	0	0	1.71429	1	0	NA	2	1.14286	0.666667	0.857143	1.33333	1.6	0.8	0.8	0.8	0	2.4	1.8	1.8	0	0.333333	1.33333	0.666667	1.25	0	0.75	2	1.33333	0.333333	1.33333	1	0	0	4	0	0	1.33333	2.66667	0	0
lcl|NC_004741.1_cds_WP_000194195.1_321	1.75	0.857143	0.25	1.14286	0.666667	1.33333	1.66667	0.333333	0	3.42857	0.75	0.857143	0.214286	0.857143	1	1.92857	1.33333	1.33333	0.666667	0.666667	1.71429	0.571429	1.14286	0.571429	0.75	0.75	0.75	3	0.375	0	1.875	0	1.2	0.545455	0.8	1.45455	0.5	0	1	2.5	1.14286	0	1.14286	1.71429	0	0	4	0	3
lcl|NC_004741.1_cds_WP_005053105.1_322	1.47826	1.14286	0.521739	0.857143	0.333333	1.66667	1.33333	0.666667	0	2.4	0	0.6	0	1.3125	1	1.6875	0.625	2	1.375	0	0.888889	0	2.66667	0.444444	0	2.25	0	3.75	0.15	0.6	3.45	0.45	1.62963	0.8	0.37037	1.2	0.857143	1.28571	1.71429	0.142857	0.75	1.5	0.25	1.5	0.266667	0	1.86667	1.86667	3
lcl|NC_004741.1_cds_WP_001219334.1_323	1.33333	0.4	0.666667	1.6	0.210526	0.842105	2.52632	0.421053	0	2.14286	0.3	0.857143	0.176471	0.882353	1	1.94118	0.545455	0.666667	1.45455	1.33333	0.727273	0.727273	2.18182	0.363636	0	1.8	1.5	2.4	0.25	0.5	3	0	1.47368	0.470588	0.526316	1.52941	1.48148	0.444444	1.92593	0.148148	0.615385	1.84615	0.615385	0.923077	0.96	0.8	1.6	0.64	0
lcl|NC_004741.1_cds_WP_005053102.1_324	1.66667	0.8	0.333333	1.2	0.571429	0.857143	2.28571	0.285714	0	1.03448	0.545455	0.62069	0.214286	0.857143	1	1.92857	1.42857	0.4	0.571429	1.6	1.42857	0.285714	1.42857	0.857143	0	3.81818	0.545455	1.09091	0.210526	0.736842	2.63158	0.315789	1.14286	1	0.857143	1	0.979592	1.38776	1.22449	0.408163	1.04762	1.14286	0.857143	0.952381	0.551724	1.10345	1.93103	0.413793	0
lcl|NC_004741.1_cds_WP_000698943.1_325	1.42857	1.05556	0.571429	0.944444	0.486486	1.56757	1.2973	0.648649	0	2.76923	0	1.03846	0.0857143	0.942857	1	1.97143	0.853503	1.15385	1.1465	0.846154	1	0.333333	1.83333	0.833333	0.47619	2.95238	0.47619	2.09524	0.205479	0.69863	2.75342	0.739726	1.39535	0.553191	0.604651	1.44681	0.596491	0.947368	2.21053	0.245614	0.105263	1.47368	1.15789	1.26316	0.465116	1.11628	1.30233	1.11628	3
lcl|NC_004741.1_cds_WP_001221306.1_326	1.77778	1.33333	0.222222	0.666667	0.461538	1.69231	1.23077	0.615385	0	1.61538	0	1.61538	0	1.125	1	1.875	0.642857	0.470588	1.35714	1.52941	1	1	1.2	0.8	0	3.12	0.24	2.64	0	0.8	3.06667	0.533333	1.52	0.833333	0.48	1.16667	1.21212	1.33333	1.09091	0.363636	0.727273	1.81818	0.545455	0.909091	0.857143	1	1.57143	0.571429	0
lcl|NC_004741.1_cds_WP_000113938.1_327	1	1	1	1	1	2	0.666667	0.333333	0.545455	0.666667	0	1.33333	0	1.09091	1	1.90909	0.571429	1.42857	1.42857	0.571429	1.14286	0.571429	1.71429	0.571429	0.545455	3.27273	0.272727	1.36364	0	1.2	2.7	0.6	1.30435	0.833333	0.695652	1.16667	0.363636	0.363636	2.54545	0.727273	0.8	1.86667	0.8	0.533333	0.363636	1.09091	2.54545	0	3
lcl|NC_004741.1_cds_WP_000893611.1_328	1.64706	1.2381	0.352941	0.761905	0.64	1.76	1.44	0.16	0	1.71429	0.162162	1.71429	0.176471	1.05882	1	1.76471	0.666667	0.714286	1.33333	1.28571	0.380952	0.380952	3.04762	0.190476	0.324324	2.75676	0.810811	1.94595	0.580645	0.483871	2.90323	0.483871	1.125	0.166667	0.875	1.83333	0.545455	0.909091	2.18182	0.363636	0.666667	1.33333	0.8	1.2	0.551724	0.413793	2.2069	0.827586	3
lcl|NC_004741.1_cds_WP_000149648.1_329	1.6	1.77778	0.4	0.222222	0.571429	1.57143	1.28571	0.571429	0.461538	1.875	0	0.1875	0	1.74194	1	1.25806	0.545455	1	1.45455	1	0.6	0	3.2	0.2	0	1.84615	0	3.69231	0	0.688525	3.93443	0.295082	1.66667	0.6	0.333333	1.4	0.928571	0.357143	1.64286	1.07143	0	2.4	0.3	1.3	0.489796	0.979592	1.14286	1.38776	3
lcl|NC_004741.1_cds_WP_000444173.1_330	1.28571	1.73333	0.714286	0.266667	0	2.26087	1.3913	0.347826	0	1.86207	0	0.827586	0.0576923	1.38462	1	1.55769	0.888889	1.25	1.11111	0.75	0.222222	0	3.55556	0.222222	0	2.11765	0	3.88235	0.27907	0.27907	3.90698	0.55814	1.57143	0.666667	0.428571	1.33333	0.9	1.6	1	0.5	0.0851064	1.3617	0.851064	1.70213	0.9	0.9	1.7	0.5	3
lcl|NC_004741.1_cds_WP_000979361.1_331	1.47368	0.761905	0.526316	1.2381	0.833333	1.16667	1.66667	0.333333	0	1.5	0.146341	1.92857	0.142857	1	1	1.85714	0.75	0.952381	1.25	1.04762	0.571429	0.685714	2.17143	0.571429	0.731707	1.60976	1.02439	2.4878	0.103448	0.724138	3.51724	0.62069	1.62963	0.533333	0.37037	1.46667	0.56	1.04	1.84	0.56	0.622222	1.86667	0.977778	0.533333	0.820513	0.923077	2.05128	0.205128	3
lcl|NC_004741.1_cds_S_RS01825_332	1	0.8	1	1.2	2	0.666667	1.33333	0	0.8	0.705882	0	1.05882	0.75	0	1	2.25	2	0.25	0	1.75	0.533333	0.533333	2.13333	0.8	2.4	1.2	0.4	1.2	0.272727	0.818182	1.63636	1.36364	2	0.75	0	1.25	0.869565	1.04348	0.869565	1.21739	2.35294	1.41176	0	0.235294	0.5	1.25	1.25	1	0
lcl|NC_004741.1_cds_WP_001266503.1_333	1.71429	1	0.285714	1	0.2	2.2	1.2	0.4	0	1.66667	0	1	0	1.66667	1	1.33333	0.75	1.45455	1.25	0.545455	0.380952	0.571429	2.47619	0.571429	0	3.9	0.6	1.5	0	0.685714	3.25714	0.685714	1.46154	0.88	0.538462	1.12	0.756757	0.864865	2.05405	0.324324	0	2.36364	0.545455	1.09091	0.888889	0.592593	1.33333	1.18519	3
lcl|NC_004741.1_cds_WP_000667315.1_334	1.55556	1.38462	0.444444	0.615385	0	2.58824	0.705882	0.705882	0	1.84615	0	0.923077	0.391304	1.17391	1	1.43478	0.363636	1	1.63636	1	0.6	0	2.4	1	0.6	2.2	0	3.2	0	0.967742	2.32258	0.967742	1.21739	0.709677	0.782609	1.29032	0.941176	0.470588	1.41176	1.17647	0.108108	2.27027	0.216216	1.40541	1.16667	0.666667	1	1.16667	3
lcl|NC_004741.1_cds_WP_000007629.1_335	1.33333	1.33333	0.666667	0.666667	0	2.28571	1.14286	0.571429	0	2.4	0	0	0	0.75	1	2.25	0.666667	2	1.33333	0	1	0	3	0	0	3	0	3	0	0	4.90909	0	2	1.2	0	0.8	0.666667	0.666667	2	0.666667	0	1.33333	0	2.66667	2.18182	0.363636	0.363636	1.09091	3
lcl|NC_004741.1_cds_WP_000934822.1_336	1.14286	1.75	0.857143	0.25	0.222222	1.77778	0.888889	1.11111	0	2.18182	0	1.09091	0.0526316	1.63158	1	1.31579	0.333333	0.5	1.66667	1.5	0.421053	0.421053	2.94737	0.210526	0	2	0	4	0.176471	0.264706	3.79412	0.794118	1.35294	1.11111	0.647059	0.888889	0.8125	0.6875	1.625	0.875	0.16	1.6	0.24	2	0.64	0.88	1.36	1.12	0
lcl|NC_004741.1_cds_WP_000046642.1_337	1.2	1.55556	0.8	0.444444	0.210526	1.89474	1.26316	0.631579	0	1.14286	0	0.285714	0	1.75862	1	1.24138	0.833333	1.66667	1.16667	0.333333	0.444444	0	2.22222	1.33333	0.8	2.4	0	2.8	0.157895	0.473684	3.15789	0.473684	1.57895	1.5	0.421053	0.5	1.44	0.16	1.28	1.12	0	1.2	0.533333	2.26667	0.689655	0.413793	1.65517	1.24138	3
lcl|NC_004741.1_cds_WP_000974813.1_338	1.2	1.71429	0.8	0.285714	0	3.2	0.8	0	0	1.2	0	1.2	0	2.4	1	0.6	0	1.14286	2	0.857143	2	0	2	0	0	3.6	1.2	1.2	0	0.75	1.5	0.75	1.6	0.5	0.4	1.5	1.33333	0	1.77778	0.888889	0	1.33333	0.666667	2	0	1.6	0	2.4	0
lcl|NC_004741.1_cds_WP_001295328.1_339	1.69231	1.76923	0.307692	0.230769	0.285714	2.57143	0	1.14286	0	2.28571	0	0	0	1.84615	1	1.15385	0	1.71429	2	0.285714	0.5	0	3.5	0	0	2	0	4	0	0.315789	4.10526	0.947368	1.33333	1.13043	0.666667	0.869565	1.2	0.2	1.4	1.2	0.258065	1.03226	0.129032	2.58065	1.53846	1.23077	0.307692	0.923077	0
lcl|NC_004741.1_cds_WP_001382892.1_340	1.6	0.666667	0.4	1.33333	1.42857	0.571429	0.857143	1.14286	0.857143	3.75	0.857143	0.75	0.25	1	1	1.75	0.842105	2	1.15789	0	0	1.33333	0.888889	1.77778	1.71429	0	0	2.57143	0.272727	0.818182	2.45455	0.818182	1.42857	0.5	0.571429	1.5	1.5	2	0.5	0	1.45455	0.727273	1.09091	0.727273	0.285714	0.857143	1.42857	1.42857	3
lcl|NC_004741.1_cds_WP_000543539.1_341	1.4	0.4	0.6	1.6	0	3	0	1	0	1.63636	0	1.09091	0	1.71429	1	1.28571	0.666667	0	1.33333	2	0.8	0	3.2	0	0	2.25	0.75	3	0	1.09091	3.81818	0	1.17647	1.14286	0.823529	0.857143	0.5	2	1.5	0	0.666667	2	0	1.33333	1	0.5	1.75	0.75	3
lcl|NC_004741.1_cds_WP_001150448.1_342	1.69231	0.857143	0.307692	1.14286	0.444444	1.33333	1.77778	0.444444	0	3.375	0	0.75	0.1875	0.75	1	2.0625	0.928571	0.615385	1.07143	1.38462	1.27273	0.727273	1.27273	0.727273	0.692308	1.84615	0.692308	2.76923	0.473684	0.947368	2.05263	0.631579	1.36364	0.705882	0.636364	1.29412	0.736842	1.05263	1.78947	0.421053	0.4	1.86667	0.666667	1.06667	0.965517	1.24138	1.51724	0.275862	0
lcl|NC_004741.1_cds_WP_001021161.1_343	1.75	1.55556	0.25	0.444444	0	2.8	0.4	0.8	0	6	0	0	0	1.2	1	1.8	0.666667	1	1.33333	1	0	0	3	1	0	1.2	0	4.8	0	0	5	0.5	1.81818	1.66667	0.181818	0.333333	0.827586	0.827586	1.10345	1.24138	0	1.06667	0.266667	2.66667	0.615385	0.615385	0.615385	2.15385	0
lcl|NC_004741.1_cds_WP_000801125.1_344	1.45455	2	0.545455	0	0	2	0	2	0	0.857143	0	0.857143	0	1.2	1	1.8	0	0	2	2	0.8	0.8	0	2.4	0	3.33333	0	2.66667	0	1.05882	4.58824	0	1.63636	1.11111	0.363636	0.888889	1.11111	0.666667	1.11111	1.11111	0.8	2.4	0.8	0	1.14286	0.857143	1.42857	0.571429	3
lcl|NC_004741.1_cds_WP_000742108.1_345	2	1.14286	0	0.857143	0.25	1.5	2	0.25	0.352941	1.57895	0	0.631579	0	1.83333	1	1.16667	0.75	0.571429	1.25	1.42857	0.705882	0.235294	2.35294	0.705882	0.352941	1.41176	0	3.88235	0.12766	1.14894	2.29787	0.893617	1.33333	0.764706	0.666667	1.23529	0.914286	1.02857	1.25714	0.8	0.413793	1.7931	1.10345	0.689655	0.8	0.8	1.33333	1.06667	3
lcl|NC_004741.1_cds_WP_000154147.1_346	1.2	0	0.8	2	0	2.4	1.6	0	0	1.09091	0	1.63636	0	1.66667	1	1.33333	0.666667	0.75	1.33333	1.25	0.444444	0.444444	2.22222	0.888889	0	4.8	0	1.2	0	0.666667	3.33333	0.666667	2	0.666667	0	1.33333	0.4	1.2	2	0.4	0.888889	1.55556	0.888889	0.666667	0.307692	1.53846	1.53846	0.615385	0
lcl|NC_004741.1_cds_WP_001199828.1_347	1.8	0.909091	0.2	1.09091	0.571429	1.42857	1.14286	0.857143	0	2.4	0	0.9	0.352941	1.41176	1	1.23529	0.769231	1.33333	1.23077	0.666667	0.923077	0.615385	2.15385	0.307692	1.2	2.16	0.96	1.68	0.181818	0.727273	3.09091	0.545455	1.25926	0.555556	0.740741	1.44444	1.18519	1.03704	1.48148	0.296296	0.761905	1.52381	0.571429	1.14286	0.444444	0.888889	1.55556	1.11111	3
lcl|NC_004741.1_cds_WP_000006825.1_348	1.66667	1.57895	0.333333	0.421053	0	2.34483	1.10345	0.551724	0	1.88571	0	0.685714	0.0810811	0.891892	1	2.02703	0.8	1	1.2	1	0.685714	0.457143	2.51429	0.342857	0.206897	3.31034	0	2.48276	0.28125	0.75	3.28125	0.5625	1.60976	1.125	0.390244	0.875	0.528302	1.58491	1.28302	0.603774	0.466667	2.13333	0.333333	1.06667	0.272727	1.18182	2.09091	0.454545	3
lcl|NC_004741.1_cds_WP_000347234.1_349	1.23077	1.33333	0.769231	0.666667	0.333333	2	1	0.666667	0.333333	2.8	0	0.4	0	1.4	1	1.6	0.555556	0.571429	1.44444	1.42857	0.666667	1	1.33333	1	0.333333	2	0.666667	2.66667	0.307692	0.615385	2.46154	0.923077	1.33333	0.888889	0.666667	1.11111	0.930233	1.48837	0.930233	0.651163	0.695652	1.21739	0.173913	1.91304	1.14286	0.285714	1.14286	1.42857	3
lcl|NC_004741.1_cds_WP_001124935.1_350	1	0.5	1	1.5	1.33333	2.66667	0	0	0	2.4	0	1.2	0	0	1	3	0.75	NA	1.25	NA	0	0.8	2.4	0.8	0	3	0	3	0.545455	0	4.90909	0	1.16667	2	0.833333	0	0.5	2	1.5	0	0	2.66667	1.33333	0	2.66667	0	1.33333	0	3
lcl|NC_004741.1_cds_WP_000668704.1_351	1.42857	1.57895	0.571429	0.421053	0	2.47619	0.952381	0.571429	0	1.44	0	0.72	0.0789474	1.18421	1	1.73684	0.210526	0.923077	1.78947	1.07692	0.307692	0	3.69231	0	0	3.66667	0	2.33333	0	1.67442	3.34884	0.139535	1.53846	0.83871	0.461538	1.16129	0.380952	0.761905	2.09524	0.761905	0	2.35294	0.470588	1.17647	0.32	0.88	1.92	0.88	3
lcl|NC_004741.1_cds_WP_001276336.1_352	1.6	1	0.4	1	0.285714	2	0.857143	0.857143	0	3	0	0.6	0	1.5	1	1.5	0.8	1.33333	1.2	0.666667	0.444444	0.444444	2.22222	0.888889	0	3.75	0.75	1.5	0	0.631579	4.73684	0	1.27273	1	0.727273	1	1.14286	1.14286	0.952381	0.761905	0	1.88235	0.941176	1.17647	0.190476	1.33333	1.52381	0.952381	0
lcl|NC_004741.1_cds_WP_000705865.1_353	1.42857	1.125	0.571429	0.875	0.761905	1.90476	0.571429	0.761905	0.333333	1	0	1.5	0.375	1.25	1	1.375	0.933333	0.333333	1.06667	1.66667	0.857143	0.571429	1.42857	1.14286	0	4.33333	0.333333	1	0	0.705882	2.64706	0.352941	1.6	0.4	0.4	1.6	1.12	2.08	0.8	0	0.421053	1.47368	0.631579	1.47368	0.952381	0.761905	1.52381	0.761905	0
lcl|NC_004741.1_cds_WP_001138904.1_354	1.6	1.42857	0.4	0.571429	0	2	0	2	0	2.14286	0	0.857143	0	1.5	1	1.5	0.181818	0	1.81818	2	1.33333	0	2.66667	0	0	3	0	3	0	0.461538	3.69231	0.461538	1.16667	0.571429	0.833333	1.42857	0.363636	1.45455	1.81818	0.363636	0	2.66667	0	1.33333	0.266667	1.33333	1.6	0.8	3
lcl|NC_004741.1_cds_WP_000645013.1_355	1.79487	0.358974	0.205128	1.64103	1.46667	0.8	0.266667	1.46667	2.57143	1.4717	0.428571	1.24528	1.16667	0.583333	1	1.25	1.17241	0.285714	0.827586	1.71429	1.41176	0.705882	0.705882	1.17647	0.428571	0	0.428571	2.14286	0.434783	0.434783	0.869565	0.956522	1.33333	0.545455	0.666667	1.45455	1.09091	1.36364	0.454545	1.09091	1.06667	1.06667	0.266667	1.6	0.615385	1.07692	0.923077	1.38462	3
lcl|NC_004741.1_cds_WP_005060811.1_356	1.82609	0.561404	0.173913	1.4386	1.63636	1	0.181818	1.18182	1.875	0.736842	0.75	1.57895	0.857143	0.785714	1	1.35714	1.25714	0.166667	0.742857	1.83333	1	0.6	0	2.4	0.375	0.75	0	2.25	0.923077	0.807692	1.15385	0.807692	1.4717	0.615385	0.528302	1.38462	1.86667	0.888889	0.355556	0.888889	1.11111	0.814815	0.444444	1.62963	0.75	1.25	0.5	1.5	3
lcl|NC_004741.1_cds_S_RS24935_357	1.77778	1.42857	0.222222	0.571429	1.2	0.2	1.6	1	0.333333	0.545455	0	0.545455	0	1.5	1	1.5	0.75	1.09091	1.25	0.909091	0	0.8	0	3.2	0	1.66667	1.66667	2.33333	1.2	1.2	0.8	0.8	1.42857	0.666667	0.571429	1.33333	1.07692	0.769231	0.769231	1.38462	1.18519	1.62963	0.444444	0.740741	0.533333	1.33333	1.33333	0.8	0.75
lcl|NC_004741.1_cds_S_RS01965_358	1.27273	0.4	0.727273	1.6	1.14286	1.14286	0.571429	1.14286	0.6	1.125	0.6	0.375	0.666667	0.666667	1	1.66667	0.4	0	1.6	2	0	1.71429	0	2.28571	0.6	2.4	0.6	1.2	0	0.6	1.8	1.8	1.5	0.571429	0.5	1.42857	0.5	0	1.5	2	0.571429	1.42857	1.42857	0.571429	1.14286	1.14286	0	1.71429	1.09091
lcl|NC_004741.1_cds_WP_005053053.1_359	1.77778	1.33333	0.222222	0.666667	1	0	2	1	0	3.42857	0.75	1.71429	0	1.5	1	1.5	2	NA	0	NA	0	1	1	2	0.75	1.5	0.75	2.25	0.461538	1.84615	0.923077	1.38462	1.71429	0.333333	0.285714	1.66667	0.25	1.25	0.75	1.75	1.33333	0	1.33333	1.33333	0.8	1.6	0.8	0.8	0
lcl|NC_004741.1_cds_WP_000971346.1_360	0.923077	1.14286	1.07692	0.857143	0.4	0.8	2.4	0.4	1.33333	1.36364	1.33333	0	0	2.04	1	0.96	1	1.5	1	0.5	0.888889	0.444444	1.77778	0.888889	0	2.66667	0.666667	0	0	0.529412	4.58824	0.176471	1	0.8	1	1.2	0.375	1.375	1.125	1.125	0.148148	2.37037	0.592593	0.888889	0.606061	0.727273	1.69697	0.969697	3
lcl|NC_004741.1_cds_WP_000019869.1_361	2	1.6	0	0.4	1.33333	1.77778	0.888889	0	NA	1.33333	NA	0.666667	0	1.90909	1	1.09091	0	1	2	1	0	0	4	0	NA	NA	NA	NA	0.6	0.6	4.8	0	2	0	0	2	1	1	1	1	0.571429	2.85714	0.571429	0	1.23077	0.307692	1.84615	0.615385	3
lcl|NC_004741.1_cds_WP_000179819.1_362	1.5	2	0.5	0	0.235294	1.64706	0.470588	1.64706	0	3.27273	0	0	0	2.4	1	0.6	1	1.81818	1	0.181818	0	0	4	0	0	3.6	0	2.4	0	0	4.25	0.25	2	0.666667	0	1.33333	0.666667	1.11111	1.77778	0.444444	0.6	1.8	0.8	0.8	0	0.533333	1.33333	2.13333	3
lcl|NC_004741.1_cds_S_RS01995_363	1.4	1.90476	0.6	0.0952381	0.1	2.7	0.6	0.6	0	1.55556	0	0.444444	0.190476	1.66667	1	1.14286	0	1.1	2	0.9	0.571429	0	2.42857	1	0	2.47059	0	3.52941	0.196721	0.688525	4.13115	0.295082	1.4	1.2	0.6	0.8	1.18519	0.740741	1.7037	0.37037	0.258065	1.93548	0.193548	1.6129	0.491228	0.631579	1.40351	1.47368	0
lcl|NC_004741.1_cds_S_RS02000_364	1.33333	1.77778	0.666667	0.222222	0.571429	1.71429	0	1.71429	0	2.25	0	0.375	0	1.28571	1	1.71429	0.333333	1.33333	1.66667	0.666667	0.8	0.4	2.4	0.4	0	4	0	2	0	0	4.8	0	1.81818	1.5	0.181818	0.5	0.6	1.6	1	0.8	0	1.09091	0.363636	2.54545	0	0.571429	3.42857	0	3
lcl|NC_004741.1_cds_S_RS24620_365	1.625	0.666667	0.375	1.33333	1.23077	0.769231	0.923077	1.07692	1.56	1.2973	0.6	0.972973	1.4	1.4	1	0.2	1.05882	0.571429	0.941176	1.42857	0.96	0.64	1.6	0.8	1.32	0.72	0.96	0.84	0.888889	0.444444	3.11111	0.888889	1.66667	0.428571	0.333333	1.57143	0.965517	0.965517	0.551724	1.51724	1.22449	1.14286	0.653061	0.979592	0.8	0.96	0.32	1.92	0.923077
lcl|NC_004741.1_cds_S_RS28950_366	1	1	1	1	0	0	2.66667	1.33333	0	0	1.5	0	NA	NA	NA	NA	0	2	2	0	0	0	4	0	0	1.5	0	3	0	0	6	0	NA	0.4	NA	1.6	1.71429	1.14286	1.14286	0	1.6	0	0.8	1.6	1.33333	1.33333	1.33333	0	NA
lcl|NC_004741.1_cds_WP_001058445.1_367	1	1	1	1	2	0	2	0	0	0	1.2	6	0	0	1	3	0.333333	NA	1.66667	NA	0	4	0	0	1.2	0	2.4	1.2	0	2	1	2	1	0	1	2	0	2.66667	1.33333	0	0	4	0	0	0	4	0	0	0
lcl|NC_004741.1_cds_WP_000631708.1_368	1.75	1	0.25	1	1	1.5	1.5	0	0	0	0	1.5	0.9	2.1	1	0	0	0.666667	2	1.33333	1.14286	0.571429	1.71429	0.571429	0	1.63636	3.27273	1.09091	1.09091	0	3.81818	0	1.5	0.8	0.5	1.2	0	1.33333	0.666667	2	0	2.33333	1.33333	0.333333	0	1.33333	2.66667	0	3
lcl|NC_004741.1_cds_WP_001088287.1_369	1.23077	1	0.769231	1	1.66667	1	0.666667	0.666667	1.36364	1.84615	0	0.461538	0.5	2.25	1	0.25	0.444444	0.4	1.55556	1.6	0.705882	0.941176	0.941176	1.41176	1.09091	0.545455	1.36364	1.63636	0.230769	0.461538	2.53846	1.15385	1.2	0.615385	0.8	1.38462	0.75	1.5	0.5	1.25	0.4	0.8	1.2	1.6	0.4	1.2	0.8	1.6	0
lcl|NC_004741.1_cds_WP_000098438.1_370	1.4	0.888889	0.6	1.11111	0.8	1.2	1.73333	0.266667	0	0.888889	0	0.222222	0.125	1.125	1	1.75	1	1	1	1	0.941176	0.941176	1.41176	0.705882	1.26316	2.21053	0.947368	1.57895	0.269663	0.674157	2.69663	0.741573	2	0.666667	0	1.33333	0.677966	1.22034	1.55932	0.542373	0	1.86667	0.8	1.33333	0.648649	1.2973	1.08108	0.972973	3
lcl|NC_004741.1_cds_WP_005053036.1_371	1.8	1.14286	0.2	0.857143	0.5	3	0.25	0.25	0	2.72727	0	0.545455	0	2.2	1	0.8	0.571429	2	1.42857	0	1.5	0	2.5	0	0	2.25	0	3.75	0	0.4	4.8	0.4	2	0.4	0	1.6	0.545455	1.09091	1.27273	1.09091	0.444444	1.77778	0	1.77778	0.266667	0.533333	1.06667	2.13333	3
lcl|NC_004741.1_cds_WP_000973448.1_372	1.33333	0	0.666667	2	0	1.14286	0.571429	2.28571	0	3	0.666667	0.75	1.2	0.6	1	1.2	1	0.4	1	1.6	1	2	0	1	0.666667	0	0.666667	4	0	1.33333	2.66667	0	1.45455	0.666667	0.545455	1.33333	0.444444	0.888889	2.22222	0.444444	1.6	0.8	0.8	0.8	0.888889	1.33333	0.888889	0.888889	3
lcl|NC_004741.1_cds_WP_001198386.1_373	1.77143	1.625	0.228571	0.375	0	2.10526	0.210526	1.68421	0	2.57143	0	0	0	2.52	1	0.48	0.375	2	1.625	0	0.333333	0	3.66667	0	0	3.23077	0	2.76923	0	0	5.80645	0.193548	1.55932	1.68	0.440678	0.32	0.585366	0.195122	1.26829	1.95122	0	2.5	0	1.5	1.14286	0.0952381	0.571429	2.19048	3
lcl|NC_004741.1_cds_WP_000122253.1_374	1.42857	1.14286	0.571429	0.857143	0	2.8	0.4	0.8	0	0.923077	0	0	0	1.3125	1	1.6875	0.4	0.666667	1.6	1.33333	1	0.5	1.5	1	0.461538	3.23077	0	2.30769	0.315789	0	3.15789	1.26316	1.75	0.4	0.25	1.6	0.75	1	1.75	0.5	0	2	1	1	0	1.45455	1.81818	0.727273	0
lcl|NC_004741.1_cds_WP_000130305.1_375	1.33333	1.45455	0.666667	0.545455	0.210526	2.31579	1.47368	0	0	1.30435	0	0.521739	0	1.45161	1	1.54839	0.4	0.571429	1.6	1.42857	0.470588	0	3.29412	0.235294	0.315789	2.52632	0	3.15789	0.133333	0.266667	4.4	0.133333	1.61111	0.965517	0.388889	1.03448	0.8	0.8	1.71429	0.685714	0.114286	1.6	0.228571	2.05714	1.16129	0.645161	0.903226	1.29032	3
lcl|NC_004741.1_cds_WP_005053030.1_376	1.60656	1.38462	0.393443	0.615385	0.129032	2.45161	0.774194	0.645161	0	1.10526	0	0.157895	0.0576923	1.55769	1	1.38462	0.214286	1	1.78571	1	0.324324	0.216216	2.91892	0.540541	0.122449	2.08163	0.244898	3.55102	0.0714286	0.714286	4.07143	0.428571	1.26471	0.941176	0.735294	1.05882	0.852459	0.655738	2.09836	0.393443	0.0784314	1.17647	0.627451	2.11765	0.75	0.8125	1.5625	0.875	0
lcl|NC_004741.1_cds_WP_254892905.1_377	1.45455	1.33333	0.545455	0.666667	0	1.6	0	2.4	1.5	1.2	0.75	0	0.375	1.5	NA	1.125	1	NA	1	NA	0	0	4	0	0	0.75	0	3	0	0	3.6	0	1	0.666667	1	1.33333	0.842105	0.631579	0.631579	1.89474	0	1	1	2	2.85714	0	0.571429	0.571429	3
lcl|NC_004741.1_cds_WP_000969401.1_378	1.78261	1.5	0.217391	0.5	0	2.56	0.64	0.8	0	2.72727	0	0.909091	0.0857143	1.8	1	1.11429	0.666667	1.5	1.33333	0.5	0.941176	0.235294	2.58824	0.235294	0	1.90909	0	4.09091	0	0.545455	4.25455	0.109091	1.17073	0.8	0.829268	1.2	0.693333	1.01333	1.70667	0.586667	0.0909091	1.72727	0.181818	2	0.487805	0.487805	1.7561	1.26829	3
lcl|NC_004741.1_cds_WP_000680312.1_379	1.6	0	0.4	2	0.666667	2	1.33333	0	0	1.8	0	1.8	0	0	1	3	0.666667	1	1.33333	1	0	0	3.2	0.8	0	3	1.5	1.5	1	0.5	4	0	1.4	1	0.6	1	1	0.833333	1.83333	0.333333	1	2	0.5	0.5	1.2	0.8	1.6	0.4	3
lcl|NC_004741.1_cds_WP_001194550.1_380	1.33333	1.33333	0.666667	0.666667	1.14286	0.571429	1.71429	0.571429	0	3.6	0	2.4	0	1.33333	1	1.66667	0.545455	0.666667	1.45455	1.33333	2	0	2	0	0	3	0	3	0	0.75	1.5	1.125	1.6	1	0.4	1	0.444444	1.77778	1.33333	0.444444	0.666667	0.666667	2	0.666667	0.615385	1.23077	0.923077	1.23077	3
lcl|NC_004741.1_cds_WP_000817229.1_381	1.66667	1.11111	0.333333	0.888889	0.266667	1.6	2.13333	0	0	2.57143	0.5	1.71429	0.333333	0.666667	1	2	0.571429	0	1.42857	2	0.5	0	2.5	1	0.5	2.5	0	2.5	0.25	0.25	3.25	0.25	1.66667	0.352941	0.333333	1.64706	1.53846	0.769231	1.53846	0.153846	0.5	2	0.5	1	0.631579	1.47368	1.47368	0.421053	3
lcl|NC_004741.1_cds_S_RS02095_382	1.81818	1.41176	0.181818	0.588235	1.36	0.72	0.72	1.2	0.774194	1.01695	0.580645	0.813559	0.315789	0.473684	1	2.21053	0.777778	1.29412	1.22222	0.705882	1.06667	0.8	0.666667	1.46667	1.74194	0.774194	1.45161	0.677419	0.782609	0.652174	1.82609	1.30435	1.33333	0.952381	0.666667	1.04762	1.44444	0.611111	0.722222	1.22222	1.73913	1.30435	0.347826	0.608696	0.266667	0.533333	0.533333	2.66667	0.9
lcl|NC_004741.1_cds_WP_005053018.1_383	1.66667	0.666667	0.333333	1.33333	0.25	1.75	1.25	0.75	0	2.76923	0	0	0.3	1.2	1	1.5	0.6	0.4	1.4	1.6	0.727273	0.363636	1.45455	1.45455	1.125	2.25	0.375	2.25	0.45	0.9	1.5	0.3	1.07692	0.6	0.923077	1.4	0.952381	0.761905	1.71429	0.571429	0.363636	1.63636	0.727273	1.27273	0.571429	1.71429	1.71429	0	3
lcl|NC_004741.1_cds_WP_000884590.1_384	1.4	1	0.6	1	0.363636	2.18182	0.727273	0.727273	0	3	0	0	0.857143	1.28571	1	0.857143	0.333333	1	1.66667	1	0.8	1.6	1.6	0	0	3.75	0.75	1.5	0	0.545455	4.09091	0.272727	1.6	1.2	0.4	0.8	0.444444	2.22222	0.444444	0.888889	0	1.71429	1.14286	1.14286	0.307692	1.53846	1.23077	0.923077	3
lcl|NC_004741.1_cds_WP_001235584.1_385	1.4	1.125	0.6	0.875	0.444444	1.77778	1.33333	0.444444	0.139535	2.29412	0	1.58824	0	1.18421	1	1.81579	0.787879	0.625	1.21212	1.375	0.842105	0.421053	2.31579	0.421053	0.27907	2.65116	0.55814	2.37209	0.166667	0.666667	2.91667	0.666667	1.33333	0.625	0.666667	1.375	0.275862	1.24138	1.93103	0.551724	0.487805	1.36585	0.682927	1.46341	0.425532	1.02128	1.95745	0.595745	0
lcl|NC_004741.1_cds_WP_001256186.1_386	1.14286	0.777778	0.857143	1.22222	0	2	1	1	0	1.90244	0.162162	1.7561	0.2	1.3	1	1.5	0.9	0.8	1.1	1.2	0.421053	0.421053	2.94737	0.210526	0.486486	2.75676	0.324324	2.27027	0.357143	0.642857	3.35714	0.571429	1.24138	0.8	0.758621	1.2	0.634921	0.825397	1.96825	0.571429	0.307692	1.74359	1.23077	0.717949	0.285714	0.714286	2.5	0.5	0
lcl|NC_004741.1_cds_WP_000780338.1_387	1.4	2	0.6	0	0	4	0	0	0	1.5	0	1.5	0.25	1	1	1.75	1	0	1	2	4	0	0	0	0	1	1	4	0	0.666667	4	0	1.77778	1	0.222222	1	0	0.727273	2.18182	1.09091	0.4	1.6	1.2	0.8	0.333333	1.66667	1.66667	0.333333	3
lcl|NC_004741.1_cds_WP_000685036.1_388	1.63636	1.46667	0.363636	0.533333	0	0.727273	2.36364	0.909091	0	1.125	0	0.375	0.333333	0.916667	1	1.75	0.333333	1.5	1.66667	0.5	0.4	0.4	2.4	0.8	1.33333	2.66667	0.666667	1.33333	0.25	0.5	3.75	0.25	1.38462	0.5	0.615385	1.5	0.666667	0.888889	2	0.444444	0.2	2	0.6	1.2	0.595745	0.680851	2.21277	0.510638	3
lcl|NC_004741.1_cds_WP_000075874.1_389	1.8	0.727273	0.2	1.27273	0.8	2	1.2	0	0	2.1	0	0.9	0	1	1	2	0.625	0.833333	1.375	1.16667	1.2	0	2.4	0.4	0	3.375	0.75	1.875	0.387097	0.580645	3.09677	0.580645	1.36842	0.666667	0.631579	1.33333	0.909091	1.09091	1.09091	0.909091	0.2	1.6	0.4	1.8	0.571429	0.952381	1.71429	0.761905	3
lcl|NC_004741.1_cds_WP_000779831.1_390	2	0.857143	0	1.14286	0.631579	1.26316	0.842105	1.26316	0	1.125	0	0.75	0	1.33333	1	1.66667	0.625	2	1.375	0	0.842105	0.210526	2.10526	0.842105	0	0	0	6	0	0.428571	3	0.428571	2	0.666667	0	1.33333	1.06667	0.8	1.46667	0.666667	0.571429	1.14286	0	2.28571	0.545455	0.545455	1.81818	1.09091	3
lcl|NC_004741.1_cds_WP_005083078.1_391	1.36	0.923077	0.64	1.07692	1.03704	0.740741	1.77778	0.444444	1.2	1.56522	0.857143	1.56522	0.923077	0.923077	1	1.15385	0.7	0.769231	1.3	1.23077	0.285714	1.14286	2.28571	0.285714	0.171429	2.74286	0	1.02857	0.0983607	0.688525	3.63934	0.983607	1.11111	0.285714	0.888889	1.71429	0.516129	1.80645	0.774194	0.903226	1.93548	1.03226	0.258065	0.774194	0.48	0.96	1.92	0.64	3
lcl|NC_004741.1_cds_WP_000409911.1_392	1.33333	1	0.666667	1	0.8	2.4	0	0.8	0	2	0	0	0	1.5	1	1.5	0.75	1	1.25	1	0	2.66667	0.666667	0.666667	0.6	3	0.6	1.8	0.666667	0.666667	1.33333	0	2	0.5	0	1.5	1	1	1.5	0.5	0.727273	1.45455	0.727273	1.09091	0.4	1.2	2	0.4	3
lcl|NC_004741.1_cds_WP_000878140.1_393	1.09091	0	0.909091	2	0	4	0	0	0	2	0	0	0	1.8	1	1.2	2	NA	0	NA	1.33333	0	1.33333	1.33333	1	1	2	2	0	0	0	3	0.923077	0.8	1.07692	1.2	0.307692	1.84615	1.23077	0.615385	0.571429	2.85714	0	0.571429	0	1.09091	1.45455	1.45455	0
lcl|NC_004741.1_cds_WP_005098218.1_394	1.68421	0.533333	0.315789	1.46667	1.21739	1.56522	1.04348	0.173913	0.888889	1.07692	0.222222	1.23077	0.235294	1.05882	1	1.70588	0.689655	0.3	1.31034	1.7	0.521739	1.3913	1.91304	0.173913	0.444444	1.77778	0.888889	1.77778	0.428571	0.535714	2.46429	0.642857	1.25714	0.307692	0.742857	1.69231	0.727273	1.45455	0.969697	0.848485	0.571429	1.85714	0.571429	1	0.606061	1.81818	0.969697	0.606061	0
lcl|NC_004741.1_cds_WP_000136192.1_395	1.66667	1.33333	0.333333	0.666667	0.444444	2.22222	1.33333	0	0	0	0	1.2	0.3	2.1	1	0.6	1.5	0	0.5	2	0.8	0.8	1.6	0.8	0	4.5	0	1.5	0.333333	0.333333	4	0.333333	1.81818	0.571429	0.181818	1.42857	0	1.77778	1.33333	0.888889	0	1.33333	0.666667	2	0.615385	1.23077	0.615385	1.53846	3
lcl|NC_004741.1_cds_S_RS02165_396	1.66667	1	0.333333	1	2	0.8	1.2	0	0.5	2	0	0	0.2	0.8	1	2	0	0.8	2	1.2	1.33333	0.888889	0.444444	1.33333	0.5	4	0	1	0	0.923077	1.38462	0.923077	0.888889	0.444444	1.11111	1.55556	1.33333	0.533333	0.533333	1.6	0.235294	1.17647	0.235294	2.35294	0.444444	1.77778	1.11111	0.666667	3
lcl|NC_004741.1_cds_WP_001291435.1_397	1.71429	0	0.285714	2	1.6	1.6	0.8	0	0	0	0	0	0	1.5	1	1.5	0	2	2	0	0	0	0	4	0	2	0	4	0	0.666667	2	0	1.33333	0.8	0.666667	1.2	1	2	1	0	NA	NA	NA	NA	2.66667	0	0	1.33333	3
lcl|NC_004741.1_cds_WP_000344797.1_398	1	0.666667	1	1.33333	0	3.2	0.8	0	1.5	1.5	0	1.5	0	1.125	1	1.875	0	0	2	2	1.33333	1.33333	0	1.33333	1.5	0	1.5	1.5	0.4	1.2	1.2	2	1.4	1.25	0.6	0.75	1.5	0	2	0.5	0	0	0	4	0	2	0	2	0
lcl|NC_004741.1_cds_WP_001132484.1_399	1.44186	1.53846	0.55814	0.461538	0.294118	1.88235	1.23529	0.588235	0	1.25806	0	0.387097	0.084507	1.85915	1	1.05634	0.333333	1.27273	1.66667	0.727273	0.622222	0.177778	2.66667	0.533333	0	1.73684	0.157895	4.10526	0.174757	0.524272	3.84466	0.407767	1.28	0.808511	0.72	1.19149	0.8	0.761905	1.79048	0.647619	0.0898876	1.48315	0.58427	1.8427	0.865979	0.453608	1.31959	1.36082	0
lcl|NC_004741.1_cds_WP_011069267.1_400	1.47826	1.05882	0.521739	0.941176	0.606061	1.81818	0.727273	0.848485	0.352941	1.90909	0	1.36364	0.15	1.8	1	1.05	0.611111	2	1.38889	0	0.444444	0.222222	2	1.33333	0	2.11765	0.705882	2.82353	0.352941	0.529412	3.70588	0.705882	1.75	0.818182	0.25	1.18182	0.782609	0.869565	1.30435	1.04348	0.121212	1.33333	0.727273	1.81818	1.08108	0.648649	1.08108	1.18919	3
lcl|NC_004741.1_cds_WP_000101737.1_401	1.81818	0.8	0.181818	1.2	0.4	0.8	2.4	0.4	0.4	0	0	0.923077	0.6	0.8	1	1.6	1.27273	0.8	0.727273	1.2	0.666667	0.666667	0.666667	2	1.2	1.6	0.4	2.4	0.444444	1.11111	1.33333	1.11111	1.3913	0.5	0.608696	1.5	1.77778	0.888889	0.666667	0.666667	0.444444	2.22222	0.444444	0.888889	0.8	0.8	1.2	1.2	3
lcl|NC_004741.1_cds_WP_000177726.1_402	1.67347	1.63636	0.326531	0.363636	0.470588	1.29412	1.23529	1	0	1.93846	0.0869565	0.738462	0.0416667	1.375	1	1.58333	0.60241	1.25	1.39759	0.75	0.827586	0.551724	2.2069	0.413793	0.26087	1.73913	0.608696	3.30435	0.150943	0.603774	3.24528	0.377358	1.46875	0.566038	0.53125	1.43396	0.505263	1.05263	1.97895	0.463158	0.0888889	1.68889	0.622222	1.6	0.5	0.9	1.8	0.8	3
lcl|NC_004741.1_cds_WP_000051152.1_403	0.8	0	1.2	2	0	2	2	0	0	0	0	3	0	1	1	2	0	2	2	0	0	0	0	4	0	3	0	3	0	0	3.75	0.75	1.33333	0.285714	0.666667	1.71429	0	1.6	1.6	0.8	NA	NA	NA	NA	0.8	1.6	1.6	0	0
lcl|NC_004741.1_cds_WP_000844882.1_404	2	1	0	1	0.888889	1.33333	1.33333	0.444444	0.24	0	0.48	1.71429	0	1.5	1	1.5	0.533333	0	1.46667	2	1	0	3	0	0	2.16	0.72	2.4	0.96	0.72	3.36	0.48	1.375	1	0.625	1	0.444444	1.48148	1.62963	0.444444	2	2	0	0	0	0	3	1	0
lcl|NC_004741.1_cds_WP_001188905.1_405	1	NA	1	NA	0	0	4	0	0	1.2	0	0	0	1.15385	1	1.84615	1	1	1	1	0.5	0	3.5	0	1.33333	2.66667	0.666667	1.33333	0.285714	0.571429	2.28571	0.571429	2	0	0	2	0	2.22222	1.77778	0	0	3.2	0	0.8	1.6	0.8	1.6	0	0
lcl|NC_004741.1_cds_WP_005052987.1_406	2	0.5	0	1.5	0	3.27273	0	0.727273	0	5.14286	0	0.857143	0	1.84615	1	1.15385	0	1	2	1	0.4	0.4	3.2	0	0	0.75	0	5.25	0	1.04348	3.3913	0.782609	1.66667	1.16667	0.333333	0.833333	0.571429	0.285714	1.42857	1.71429	0	3.36842	0	0.631579	0.533333	1.06667	0.8	1.6	3
lcl|NC_004741.1_cds_WP_000122039.1_407	1.5	1.22222	0.5	0.777778	0	2.27027	1.40541	0.324324	0.12766	1.4	0	1	0.222222	1.11111	1	1.66667	0.473684	0.5	1.52632	1.5	0.9	0.3	2.6	0.2	0.382979	3.19149	0.638298	1.65957	0.225	0.3	3.3	0.675	1.32075	0.888889	0.679245	1.11111	0.666667	0.761905	2.04762	0.52381	0.32	2.08	0.48	1.12	0.454545	1.09091	1.54545	0.909091	0
lcl|NC_004741.1_cds_WP_000467098.1_408	1.55556	2	0.444444	0	0	2.66667	1.33333	0	0	1.2	0	0	0	2.25	1	0.75	0.444444	2	1.55556	0	0	0	3	1	0	1.5	0	4.5	0	0	6	0	1.5	2	0.5	0	2.4	0.8	0.4	0.4	0.4	1.6	0	2	2	0	1.33333	0.666667	0
lcl|NC_004741.1_cds_WP_001195025.1_409	0.666667	1.2	1.33333	0.8	0.307692	1.84615	1.23077	0.615385	0	1.63636	0	0.545455	0	2.25	1	0.75	0.5	0.8	1.5	1.2	0	0.444444	3.55556	0	0.4	1.2	0.4	4	0	0.9	3.3	1.2	1.52941	0.666667	0.470588	1.33333	0.444444	1.33333	1.55556	0.666667	0	2	1.11111	0.888889	0.363636	0.727273	1.81818	1.09091	3
lcl|NC_004741.1_cds_WP_000678191.1_410	1.65217	1.68421	0.347826	0.315789	0	2	0.588235	1.41176	0	1.63636	0	0	0	2.70968	1	0.290323	0.416667	1.23077	1.58333	0.769231	0.75	0	3.25	0	0	2.43243	0	3.56757	0.0909091	0.454545	5.18182	0.272727	1.49153	1.05882	0.508475	0.941176	0.583333	0.5	2.16667	0.75	0.133333	1.73333	0.4	1.73333	0.526316	0.315789	1.78947	1.36842	0
lcl|NC_004741.1_cds_WP_001220235.1_411	1.88889	0.5	0.111111	1.5	0	2.54545	0	1.45455	0	0	0	0	0	1.71429	1	1.28571	0.444444	0.666667	1.55556	1.33333	0	0	4	0	0	1.84615	0	4.15385	0	0.375	4.875	0.375	1.66667	1.29412	0.333333	0.705882	0.631579	0	1.89474	1.47368	0	2.2	0.4	1.4	0.631579	0.421053	0.421053	2.52632	3
lcl|NC_004741.1_cds_WP_001250094.1_412	1.81818	1.14286	0.181818	0.857143	0.533333	1.06667	1.86667	0.533333	0.26087	1.8	0	0	0.461538	0.461538	1	2.07692	0.923077	0.285714	1.07692	1.71429	0.545455	0.727273	2.36364	0.363636	0	3.13043	0.521739	2.08696	0	0.631579	3.78947	0.473684	1.52381	0.352941	0.47619	1.64706	0.965517	0.965517	1.51724	0.551724	0.2	2.2	0.6	1	1.14286	0.761905	1.52381	0.571429	3
lcl|NC_004741.1_cds_S_RS02255_413	1.5	0.444444	0.5	1.55556	0.421053	1.26316	1.68421	0.631579	0.333333	2.14286	0	0.428571	0.230769	0.692308	1	2.07692	0.555556	0.666667	1.44444	1.33333	1.11111	0.666667	1.77778	0.444444	0.666667	2.33333	0.666667	2	0.307692	0.923077	1.69231	1.23077	0.941176	0.6	1.05882	1.4	0.5	0.75	1.625	1.125	0.571429	1.33333	0.571429	1.52381	0	0.363636	1.81818	1.81818	0
lcl|NC_004741.1_cds_WP_000671585.1_414	1.52381	1.52381	0.47619	0.47619	0	2.72727	0.727273	0.545455	0	2.4	0	0.4	0.142857	0.571429	1	2.28571	0.315789	0.769231	1.68421	1.23077	0.727273	0.363636	2.54545	0.363636	0	1.2	0.3	4.5	0.292683	0.439024	3.07317	0.585366	1.35484	0.869565	0.645161	1.13043	0.648649	1.40541	1.51351	0.432432	0.551724	1.7931	0.689655	0.965517	1.03704	0.740741	1.92593	0.296296	3
lcl|NC_004741.1_cds_WP_000546255.1_415	1.16667	1.27273	0.833333	0.727273	0	1.93103	1.65517	0.413793	0	0.782609	0	0.782609	0.136364	1.36364	1	1.5	0.8	0.888889	1.2	1.11111	0.842105	0.631579	2.31579	0.210526	0.521739	2.08696	0.26087	3.13043	0.193548	0.451613	3.48387	0.451613	1.24324	0.5	0.756757	1.5	1.0411	1.36986	1.47945	0.109589	0.5	1.25	0.75	1.5	0.734694	0.653061	2.20408	0.408163	3
lcl|NC_004741.1_cds_WP_001251629.1_416	1.84615	1.25	0.153846	0.75	0.444444	2.22222	1.33333	0	0	1.23529	0	0.705882	0.264706	1.41176	1	1.32353	0.8	0.75	1.2	1.25	0.888889	0.666667	1.55556	0.888889	1.09091	1.63636	1.63636	1.63636	0.305085	0.711864	3.15254	0.610169	1.2	0.666667	0.8	1.33333	0.782609	0.869565	1.73913	0.608696	0.878049	1.65854	0.585366	0.878049	0.428571	1	1.57143	1	0
lcl|NC_004741.1_cds_WP_000771736.1_417	1.57143	1.03704	0.428571	0.962963	0.965517	1.7931	0.275862	0.965517	0	2	0	0.857143	0.107143	1.39286	1	1.5	0.571429	0.4	1.42857	1.6	0.8	0.32	2.4	0.48	0	2.7	0.9	2.4	0.133333	0.133333	3.73333	0.666667	1.29412	0.578947	0.705882	1.42105	0.5	1.08333	2.08333	0.333333	0.4	1.84	0.4	1.36	0.2	0.5	2.7	0.6	3
lcl|NC_004741.1_cds_WP_000186631.1_418	1.52941	1	0.470588	1	0.5	1	2	0.5	0	1.5	0	0	0	1.66667	1	1.33333	1	1.33333	1	0.666667	1	1	2	0	0	3.6	0	2.4	0	0.705882	3.52941	0.705882	1.42857	0.166667	0.571429	1.83333	1.4	1.6	0.6	0.4	0.615385	1.23077	0.923077	1.23077	0.285714	1.42857	0.857143	1.42857	3
lcl|NC_004741.1_cds_WP_000365173.1_419	1.55556	0.615385	0.444444	1.38462	0	2.15385	1.84615	0	0	2.5	0	1	0.230769	1.15385	1	1.61538	1.04762	0.727273	0.952381	1.27273	0	1.5	1.5	1	1	2.5	2	0.5	0.285714	1.14286	3	0.285714	1	0.307692	1	1.69231	0.8	1.12	1.6	0.48	0.615385	0.923077	1.23077	1.23077	0.444444	1.33333	1.33333	0.888889	3
lcl|NC_004741.1_cds_WP_005066557.1_420	1.71429	1	0.285714	1	1.77778	1.33333	0.444444	0.444444	0.545455	0	0.545455	6	0	1.5	1	1.5	0	0	2	2	0	1.33333	2.66667	0	0	1.63636	0.545455	2.72727	0.375	1.5	1.5	0.75	1.38462	0	0.615385	2	2.54545	0	1.09091	0.363636	4	0	0	0	0	1.5	0.5	2	3
lcl|NC_004741.1_cds_WP_000083887.1_421	1.5	1.5	0.5	0.5	0.489796	1.71429	1.06122	0.734694	0	2.18182	0.146341	1.41818	0.1875	1.3125	1	1.5	0.666667	0.5	1.33333	1.5	1.02857	0	2.74286	0.228571	0.292683	3.5122	0.731707	1.31707	0.133333	0.466667	3.93333	0.4	1.65854	0.711111	0.341463	1.28889	0.866667	0.966667	1.93333	0.233333	0.545455	1.75758	0.545455	1.15152	0.684211	0.894737	1.73684	0.684211	3
lcl|NC_004741.1_cds_WP_000883028.1_422	1.55556	1.17647	0.444444	0.823529	0.285714	2	1.42857	0.285714	0	0.705882	0	1.05882	0	1.07143	1	1.92857	0.9	0.4	1.1	1.6	0.923077	0.615385	2.15385	0.307692	0.666667	4	0.666667	0.666667	0	0.727273	2.54545	0.909091	1.71429	1.06667	0.285714	0.933333	0.717949	1.23077	1.23077	0.820513	0.516129	1.80645	0.129032	1.54839	0.769231	1.07692	1.38462	0.769231	0
lcl|NC_004741.1_cds_WP_000982149.1_423	1.55556	1.33333	0.444444	0.666667	0	2	2	0	0	2.36364	0	0.181818	0.225	1.425	1	1.35	0.25	0.571429	1.75	1.42857	0.4	1.6	2	0	0	1.5	1.5	3	0.553846	0.646154	1.93846	0.646154	1.4	0.75	0.6	1.25	0.285714	1	2	0.714286	0.102564	1.74359	0.923077	1.23077	0.4	1	1.9	0.7	3
lcl|NC_004741.1_cds_S_RS28960_424	1.33333	1.33333	0.666667	0.666667	1.33333	0	1.33333	1.33333	0	NA	3	NA	0	1	NA	2	NA	2	NA	0	0	0	0	4	0	1.5	0	1.5	0	0	0	0	NA	0	NA	2	0	0	4	0	0	4	0	0	0	1.33333	2.66667	0	0
lcl|NC_004741.1_cds_WP_001026747.1_425	1.2	1.25	0.8	0.75	0	2.28571	1.71429	0	0	4.5	0	0	0	1.28571	1	1.71429	0.285714	0.8	1.71429	1.2	0	0	3.2	0.8	0.545455	3.27273	2.18182	0	0	0.8	4.8	0	0.923077	1.42857	1.07692	0.571429	1.6	1.6	0.8	0	0	2.5	1	0.5	0.666667	0.666667	2.66667	0	0
lcl|NC_004741.1_cds_WP_000970323.1_426	1	1.33333	1	0.666667	0	2	2	0	0	2	0	1.5	0.75	0.75	1	1.5	0.8	0.285714	1.2	1.71429	1	0	2	1	1.33333	2.66667	1.33333	0.666667	0.26087	1.04348	3.13043	0	1	0.666667	1	1.33333	1.09091	2.18182	0.727273	0	0.235294	1.17647	1.17647	1.41176	0.25	1.75	1.5	0.5	3
lcl|NC_004741.1_cds_WP_000904502.1_427	1.86667	1.66667	0.133333	0.333333	0	2.76923	0.615385	0.615385	0	1.56522	0	0.521739	0	1.64516	1	1.35484	0.444444	NA	1.55556	NA	1.45455	0	2.18182	0.363636	0	3	0.3	2.7	0	1.25	2.5	1	1.61538	1.09091	0.384615	0.909091	0.363636	1.45455	1.69697	0.484848	0	1.06667	1.33333	1.6	0.5	1.33333	1.83333	0.333333	0
lcl|NC_004741.1_cds_WP_001157548.1_428	1.27273	0.615385	0.727273	1.38462	0.923077	0.923077	2.15385	0	0	1.71429	0	1.71429	0.333333	1.33333	1	1.33333	0.857143	0.4	1.14286	1.6	0.727273	0.363636	1.81818	1.09091	0	3.33333	0	2.66667	0.827586	0.62069	2.27586	0.413793	1.5	0.615385	0.5	1.38462	0.615385	1.53846	0.923077	0.923077	1	1	0	2	0.727273	1.09091	1.45455	0.727273	3
lcl|NC_004741.1_cds_WP_005052963.1_429	1.25	1.11111	0.75	0.888889	0.333333	1.66667	1.33333	0.666667	0	1.71429	0	1.14286	0.28125	0.46875	1	2.25	0.666667	0.666667	1.33333	1.33333	0.666667	0	2.66667	0.666667	0.857143	3.42857	0.857143	0.857143	0.1875	0.375	2.25	0.1875	1.33333	0.333333	0.666667	1.66667	0.551724	1.10345	1.7931	0.551724	0.571429	0.857143	2.28571	0.285714	0.181818	1.09091	2.54545	0.181818	0
lcl|NC_004741.1_cds_WP_005052961.1_430	1.2	1.16667	0.8	0.833333	0	2.15385	1.53846	0.307692	0	1.33333	0	0	0	1.15385	1	1.84615	0.571429	0.666667	1.42857	1.33333	0.727273	0	3.27273	0	0	3.81818	0	2.18182	0	0.391304	4.30435	0.130435	1.33333	0.714286	0.666667	1.28571	0.606061	0.848485	2.30303	0.242424	0	0.857143	2	1.14286	1.09091	0.363636	1.81818	0.727273	0
lcl|NC_004741.1_cds_WP_000148969.1_431	1.66667	1.09091	0.333333	0.909091	0.5	1.75	1.25	0.5	0	1.66667	0	1.33333	0.2	1.6	1	1.2	0.444444	1	1.55556	1	0.571429	1.42857	1.71429	0.285714	0.352941	3.88235	0	1.76471	0.230769	0.692308	3	0.230769	1.06667	1	0.933333	1	1.09091	1.09091	1.45455	0.363636	1.16667	1.16667	0.666667	1	0.4	1	2	0.6	0
lcl|NC_004741.1_cds_S_RS02345_432	1	1	1	1	0	1.53846	1.53846	0.923077	0.461538	3.27273	1.38462	0.818182	0.6	1.8	1	0.6	1	0.666667	1	1.33333	1.33333	0.533333	1.33333	0.8	0.923077	1.84615	0	1.38462	0	0.24	2.64	0.48	2	1	0	1	0.470588	2.11765	1.17647	0.235294	1.14286	1.14286	1.14286	0.571429	0.615385	0.923077	0.615385	1.84615	2
lcl|NC_004741.1_cds_WP_001110573.1_433	0.888889	1.55556	1.11111	0.444444	0	3.11111	0.888889	0	0	0.857143	0	1.71429	0	1.28571	1	1.71429	0.545455	0.5	1.45455	1.5	0.571429	0.571429	1.71429	1.14286	1.28571	2.14286	0.857143	1.71429	0.162162	0.810811	2.59459	1.13514	1.3	1.27273	0.7	0.727273	1.14286	0.761905	1.90476	0.190476	0.521739	1.56522	0.869565	1.04348	0	1	1.75	1.25	0
lcl|NC_004741.1_cds_S_RS02355_434	1.44	0.965517	0.56	1.03448	0.648649	1.62162	1.18919	0.540541	0.111111	2	0	1.38462	0.272727	0.818182	1	1.90909	0.487805	0	1.5122	2	0.47619	0.571429	2.19048	0.761905	0.333333	3.11111	1.33333	1.11111	0.320611	0.549618	3.29771	0.549618	1.29412	0.642857	0.705882	1.35714	0.769231	0.871795	1.79487	0.564103	0.380952	1.84127	0.825397	0.952381	0.540541	0.864865	2	0.594595	2
lcl|NC_004741.1_cds_WP_001157940.1_435	1.5	1	0.5	1	0.235294	2.11765	1.41176	0.235294	0.222222	2.18182	0	0.545455	0.176471	0.705882	1	2.11765	0.896552	0.666667	1.10345	1.33333	0.923077	0.615385	2.15385	0.307692	0.222222	2.66667	0.666667	2.22222	0.272727	0.409091	3.68182	0.681818	1.46667	0.705882	0.533333	1.29412	0.512821	1.02564	1.94872	0.512821	0.148148	1.48148	0.592593	1.77778	0.470588	0.235294	2.11765	1.17647	0
lcl|NC_004741.1_cds_WP_000460136.1_436	2	0.727273	0	1.27273	0.521739	1.73913	1.21739	0.521739	0.315789	1.90909	0.315789	1.63636	0	1.5	1	1.5	0.933333	0.8	1.06667	1.2	1.17647	1.17647	1.17647	0.470588	1.26316	2.21053	0.631579	1.26316	0.514286	0.171429	2.4	0.685714	1.33333	0.6	0.666667	1.4	0.444444	1.03704	2.07407	0.444444	1.17647	1.64706	0.470588	0.705882	0.761905	1.52381	0.952381	0.761905	3
lcl|NC_004741.1_cds_WP_000776388.1_437	2	1.25	0	0.75	0	2	1.5	0.5	0	1	0	4	0	1.5	1	1.5	0.6	0.857143	1.4	1.14286	1.5	0	2	0.5	0	2	1.33333	2.66667	0	0.666667	2.66667	1.33333	1.5	1.09091	0.5	0.909091	0	1.2	2.4	0.4	0	2.66667	0.444444	0.888889	0.615385	0.923077	1.84615	0.615385	0
lcl|NC_004741.1_cds_WP_000141273.1_438	1.25	0.857143	0.75	1.14286	0.307692	1.53846	1.84615	0.307692	1.33333	0.857143	0.666667	1.42857	0.428571	1.28571	1	1.28571	0.769231	0	1.23077	2	1.45455	0.363636	1.45455	0.727273	0	2	0.666667	1.33333	0	0.486486	2.91892	0.486486	1.125	0.461538	0.875	1.53846	0.8	0.48	2.24	0.48	0.833333	1.33333	0.5	1.33333	0.545455	2	0.363636	1.09091	0
lcl|NC_004741.1_cds_WP_001096884.1_439	1.91304	1.15789	0.0869565	0.842105	0.32	2.08	0.96	0.64	0.1875	1.2	0	0.3	0	1.23077	1	1.76923	0.769231	1	1.23077	1	0.258065	0	3.09677	0.645161	0	2.25	0.375	3.1875	0	0.697674	4.04651	0	1.51351	0.967742	0.486486	1.03226	0.767123	0.876712	1.42466	0.931507	0.0909091	1.36364	0.636364	1.90909	0.701754	0.701754	1.47368	1.12281	3
lcl|NC_004741.1_cds_S_RS02385_440	2	0	0	2	0	0	4	0	0	0	0	2	0	0	1	3	0	1	2	1	0	0	1.33333	2.66667	0	1.71429	0.857143	3.42857	0	1.33333	1.33333	0	1.4	1.2	0.6	0.8	1	0.666667	1.66667	0.666667	0	2	0	2	2.66667	0	0	1.33333	NA
lcl|NC_004741.1_cds_WP_227804309.1_441	1.23077	1	0.769231	1	0.666667	0.333333	1.33333	1.66667	0.545455	0.9	1.09091	0.6	0.692308	1.15385	1	1.15385	0.545455	0.923077	1.45455	1.07692	0	0.8	2.4	0.8	0.272727	1.90909	0.545455	1.63636	0.272727	0.818182	4.36364	0.272727	1.11111	1.14286	0.888889	0.857143	0.571429	1.71429	0.571429	1.14286	1.06667	1.86667	0.266667	0.8	0.421053	1.26316	1.47368	0.842105	3
lcl|NC_004741.1_cds_S_RS02395_442	1.42857	1.07692	0.571429	0.923077	1.6	0.8	1.2	0.4	0	2.18182	0	0	0.214286	1.5	1	1.28571	0.857143	1	1.14286	1	1.77778	0.444444	1.77778	0	0	4.8	0	1.2	0	0.75	3	0.5	1.85714	0.6	0.142857	1.4	0.8	2.4	0.533333	0.266667	0.32	1.44	0.16	2.08	0.363636	0.727273	0.727273	2.18182	NA
lcl|NC_004741.1_cds_WP_024259180.1_443	1.6	0.8	0.4	1.2	0.4	1.73333	1.46667	0.4	0.545455	1.26316	0	2.21053	0.26087	1.04348	1	1.69565	0.941176	0.444444	1.05882	1.55556	0.761905	0.571429	2.28571	0.380952	0	2.18182	0.818182	2.45455	0.176471	0.352941	3.17647	0.882353	1.86207	1	0.137931	1	0.941176	1.05882	1.29412	0.705882	0.242424	1.57576	1.21212	0.969697	0.428571	0.714286	2.14286	0.714286	3
lcl|NC_004741.1_cds_S_RS02405_444	1.6	0	0.4	2	0.333333	1.33333	2.33333	0	0	1.63636	0	1.63636	0	0	1	3	1.28571	0.857143	0.714286	1.14286	1.6	0.533333	1.33333	0.533333	0.4	2.8	0.4	2.4	0	0.774194	2.51613	0.774194	1.5	0.666667	0.5	1.33333	0.592593	0.888889	1.62963	0.888889	1.2	1	1.2	0.6	0	0.888889	0.888889	2.22222	0
lcl|NC_004741.1_cds_WP_000855389.1_445	1.81818	0.857143	0.181818	1.14286	0.666667	0.666667	2.66667	0	0.4	1.875	0	1.875	0	0.6	1	2.4	0.5	0.666667	1.5	1.33333	0.6	0.4	2.4	0.6	0.4	2.4	0.8	2	0	1.09091	2.90909	0.181818	1.09091	0.153846	0.909091	1.84615	0.4	1.1	2	0.5	0.307692	1.23077	1.53846	0.923077	1	0.166667	2	0.833333	0
lcl|NC_004741.1_cds_WP_000815547.1_446	1.25	1.14286	0.75	0.857143	0.470588	2.35294	0.470588	0.705882	0	3.33333	0	1	0	0.882353	1	2.11765	0.608696	0.6	1.3913	1.4	0.333333	0	3.33333	0.333333	0	2.7	0.3	3	0	0.285714	3.71429	0.285714	1.13043	1.06667	0.869565	0.933333	0.516129	1.03226	1.67742	0.774194	0	1.62963	0.592593	1.77778	0.296296	1.03704	2.22222	0.444444	3
lcl|NC_004741.1_cds_WP_005052935.1_447	2	0.857143	0	1.14286	0	2	1.33333	0.666667	0	3.27273	0	0	0	1.2	1	1.8	0.571429	2	1.42857	0	0.8	0.4	2.8	0	0.857143	3.42857	0	1.71429	0.428571	0.857143	4.28571	0	1.55556	1	0.444444	1	1.18519	1.18519	1.18519	0.444444	0	2.28571	0.285714	1.42857	0.5	1	2	0.5	0
lcl|NC_004741.1_cds_WP_000212252.1_448	1.63636	2	0.363636	0	1	1.5	1.5	0	0	2	0	1.33333	0	1.25	1	1.75	1	0.333333	1	1.66667	0.4	1.2	2	0.4	0.4	4	0.4	1.2	0.444444	1.33333	2.22222	0.888889	1.84615	1	0.153846	1	0.4	1.33333	1.73333	0.533333	0	2	0.571429	1.42857	0.222222	0.666667	2.44444	0.666667	3
lcl|NC_004741.1_cds_WP_000255996.1_449	2	1.69231	0	0.307692	0.333333	2	0.333333	1.33333	0	3.6	0	0	0	1.8	1	1.2	0.666667	2	1.33333	0	0.8	0	2.4	0.8	0	1.2	0	4.8	0	0	6	0	1.8	1.45455	0.2	0.545455	2.4	0.8	0	0.8	0	2.25	0	1.75	0.25	0.25	1.5	2	3
lcl|NC_004741.1_cds_WP_000912357.1_450	1.3913	1.55556	0.608696	0.444444	0.444444	2.44444	0.222222	0.888889	0	1.89474	0	0	0	1.71429	1	1.28571	0.75	1.625	1.25	0.375	0.285714	0	2.85714	0.857143	0	2.90323	0.193548	2.90323	0.162162	0.810811	4.21622	0.324324	1.41176	1	0.588235	1	0.653061	0.734694	2.12245	0.489796	0.258065	2.19355	0.516129	1.03226	0.137931	0.275862	2.48276	1.10345	3
lcl|NC_004741.1_cds_WP_001143523.1_451	1.5	0	0.5	2	0.5	2.5	0.5	0.5	0.6	0.6	0.6	0	0	0.666667	1	2.33333	0	0.8	2	1.2	0.5	1.5	2	0	1.2	2.4	0	1.2	0.461538	0.230769	2.30769	0.230769	2	0.5	0	1.5	0.333333	1.33333	1.33333	1	0.666667	1.11111	0.888889	1.33333	0.5	0.75	1.25	1.5	3
lcl|NC_004741.1_cds_WP_000190288.1_452	2	NA	0	NA	2.66667	0	1.33333	0	0	3.6	0	1.2	0	2	1	1	0	1.33333	2	0.666667	0	0	4	0	0	6	0	0	0	0	3.6	0	1.6	2	0.4	0	0.444444	1.33333	2.22222	0	0.571429	1.71429	0	1.71429	0.444444	0.888889	0.888889	1.77778	0
lcl|NC_004741.1_cds_WP_000729155.1_453	1.5	1.23077	0.5	0.769231	0	2	1.5	0.5	0	1.8	0	0.6	0	0.954545	1	2.04545	0.666667	0.666667	1.33333	1.33333	0.941176	0.705882	1.64706	0.705882	0	2.82353	0.352941	2.82353	0.230769	0.692308	3.92308	0.461538	1.52941	1.125	0.470588	0.875	1.28571	1.14286	1	0.571429	0.32	1.92	0.16	1.6	0.125	1.125	1.375	1.375	3
lcl|NC_004741.1_cds_WP_005052927.1_454	2	0.533333	0	1.46667	1.77778	1.33333	0.444444	0.444444	3	0.4	0	1.2	0.25	0.5	1	2.25	0.666667	1	1.33333	1	1	1	0	2	0	0	0	3	0.461538	0.923077	0.923077	0.923077	2	0.727273	0	1.27273	1.51724	0.965517	0.275862	1.24138	0	0.857143	0.857143	2.28571	0.615385	0.615385	0.615385	2.15385	3
lcl|NC_004741.1_cds_WP_000988387.1_455	1.14286	0.705882	0.857143	1.29412	0.666667	1.66667	0.666667	1	1.33333	1.8	0.666667	0.6	0.333333	0.833333	1	1.83333	1.33333	0	0.666667	2	1	1.5	1	0.5	0.666667	0.666667	0	2.66667	0.230769	1.15385	1.38462	0	1.55556	0.4	0.444444	1.6	1.11111	0.888889	1.11111	0.888889	1	0.666667	0.666667	1.66667	0.941176	0.705882	0.705882	1.64706	3
lcl|NC_004741.1_cds_WP_000701358.1_456	2	0.833333	0	1.16667	1.66667	0.333333	0.333333	1.66667	0.857143	1.28571	0.857143	1.28571	0.5	0.75	1	1.75	0.5	1	1.5	1	0.4	1.6	0.8	1.2	0.857143	1.71429	0.857143	0.857143	0	0.666667	1	1	1	0	1	2	0.857143	1.14286	1.14286	0.857143	0.4	1.2	0.8	1.6	2.28571	0	1.14286	0.571429	0
lcl|NC_004741.1_cds_WP_223368647.1_457	1.23077	1	0.769231	1	0.615385	0.615385	1.23077	1.53846	0.521739	0.9	1.04348	0.6	0.75	1	1	1.25	0.545455	0.833333	1.45455	1.16667	0	0.8	2.4	0.8	0.26087	2.08696	0.521739	1.56522	0.272727	0.818182	4.36364	0.272727	1.11111	1	0.888889	1	0.571429	1.71429	0.571429	1.14286	1	2	0.5	0.5	0.421053	1.26316	1.47368	0.842105	3
lcl|NC_004741.1_cds_S_RS02480_458	2	2	0	0	0.571429	1.71429	1.14286	0.571429	1.2	0	1.2	2	0.545455	1.36364	1	1.09091	1	0	1	2	1	1	0	2	1.2	1.2	0	1.2	0	0.75	2.25	0	2	0.5	0	1.5	NA	NA	NA	NA	2	0	0	2	0.8	0.8	0.8	1.6	NA
lcl|NC_004741.1_cds_WP_001177456.1_459	1.33333	1.15789	0.666667	0.842105	0.75	2	1	0.25	0	3.77778	0	0.444444	0	1.6875	1	1.3125	1	1	1	1	0	1.5	2	0.5	0.923077	1.84615	1.38462	1.84615	0.727273	0.545455	1.27273	0.545455	1.09091	0.5	0.909091	1.5	0.533333	1.86667	1.06667	0.533333	0	4	0	0	1.26316	1.26316	1.05263	0.421053	0
lcl|NC_004741.1_cds_WP_001224555.1_460	1.57143	1.5	0.428571	0.5	0.857143	2.28571	0.571429	0.285714	0.375	2.5	0	1	0.25	0.75	1	2	0.833333	2	1.16667	0	0.923077	0.615385	1.53846	0.923077	0.375	1.875	0.375	3	0.333333	0.5	2.83333	0.5	1.81818	0.5	0.181818	1.5	0.875	1.625	1.125	0.375	0.444444	2.66667	0.444444	0.444444	0.533333	1.33333	0.266667	1.86667	3
lcl|NC_004741.1_cds_S_RS02500_461	1.29032	0.930233	0.709677	1.06977	0.551724	1.31034	1.72414	0.413793	0.375	1.60563	0.6	0.929577	0.782609	1.30435	1	0.913043	0.757576	0.625	1.24242	1.375	0.679245	0.679245	1.88679	0.754717	0.75	1.875	0.9	1.5	0.362069	0.724138	2.58621	0.827586	1.31707	0.711111	0.682927	1.28889	1.04965	0.93617	1.39007	0.624113	1.12821	1.23077	0.717949	0.923077	0.390244	0.780488	1.36585	1.46341	0.333333
lcl|NC_004741.1_cds_S_RS02505_462	1.73913	1.33333	0.26087	0.666667	0.487805	1.56098	1.26829	0.682927	0	1.95	0	1.05	0.136364	1.22727	1	1.63636	0.685714	0.588235	1.31429	1.41176	0.444444	1.03704	2.37037	0.148148	0.444444	3.44444	0.444444	1.66667	0.197802	0.725275	2.9011	0.527473	1.65217	0.810811	0.347826	1.18919	0.981132	1.20755	1.28302	0.528302	0.27907	2.13953	0.372093	1.2093	0.31746	1.33333	1.33333	1.01587	1.5
lcl|NC_004741.1_cds_WP_000253793.1_463	1.66667	1	0.333333	1	0.592593	1.18519	1.92593	0.296296	0.1875	2.18182	0.1875	0.363636	0.3	1.5	1	1.2	0.444444	1.22222	1.55556	0.777778	0.666667	1.33333	1.66667	0.333333	0.75	2.4375	1.125	1.3125	0.48	1.08	2.16	0.84	1.03704	0.62069	0.962963	1.37931	0.555556	1.11111	2.11111	0.222222	0	1.91304	0.521739	1.56522	0.820513	1.02564	1.23077	0.923077	3
lcl|NC_004741.1_cds_WP_000770949.1_464	1.33333	1.14286	0.666667	0.857143	0	2.57143	0.285714	1.14286	0	2.25	0	1.5	0.214286	1.28571	1	1.5	0.333333	0	1.66667	2	0.666667	0.666667	2.66667	0	0	5.14286	0.857143	0	0.176471	0.705882	3.17647	0.705882	1.38462	0.947368	0.615385	1.05263	0.266667	1.6	1.6	0.533333	0.222222	1.55556	1.33333	0.888889	0.2	1.2	2.4	0.2	3
lcl|NC_004741.1_cds_WP_000074263.1_465	1.5	0.8	0.5	1.2	0.210526	1.89474	1.05263	0.842105	0	3.21951	0	0.439024	0.45	1.05	1	1.5	0.711111	1.33333	1.28889	0.666667	0.615385	0.615385	2.15385	0.615385	0.230769	2.53846	1.15385	2.07692	0.206897	0.310345	2.7931	0.517241	1.21739	0.444444	0.782609	1.55556	0.642857	1.21429	1.64286	0.5	0.48	2.08	0.64	0.8	0.695652	0.347826	1.91304	1.04348	3
lcl|NC_004741.1_cds_WP_000709873.1_466	2	1.2	0	0.8	0	3.55556	0.444444	0	0	2.57143	0	2.57143	0	1.125	1	1.875	0.444444	0.4	1.55556	1.6	1	0	3	0	0	6	0	0	0	0	3	1	1.66667	0.5	0.333333	1.5	1.33333	1.33333	0.444444	0.888889	0	2.4	0	1.6	0.4	2	0.8	0.8	3
lcl|NC_004741.1_cds_S_RS02530_467	1.73333	0.666667	0.266667	1.33333	0.190476	1.52381	1.52381	0.761905	0	0.666667	0	2.66667	0	1.5	1	1.5	0.363636	2	1.63636	0	0.266667	0.8	2.93333	0	0.545455	3.81818	1.09091	0.545455	0	0.666667	3	1.33333	1.14286	0.8	0.857143	1.2	0.48	0.96	2.08	0.48	0.444444	1.55556	0.666667	1.33333	0.307692	0.923077	2.76923	0	NA
lcl|NC_004741.1_cds_S_RS02535_468	0.571429	1.33333	1.42857	0.666667	0.666667	0	1.33333	2	0.666667	1.5	0	0	0.6	1.2	1	1.2	0.4	0	1.6	2	2.66667	0	0.666667	0.666667	2.66667	2	0	0.666667	0	2	1.33333	1.33333	1	1	1	1	0	1.33333	0	2.66667	0.5	1.5	1	1	0.8	1.6	1.6	0	NA
lcl|NC_004741.1_cds_S_RS02540_469	1.33333	1.4	0.666667	0.6	0.714286	0.857143	1	1.42857	0.734694	2.11765	0.734694	1.05882	0.666667	1.16667	1	1.16667	0.875	0.75	1.125	1.25	0.888889	0.888889	2.22222	0	0.367347	1.10204	0.979592	2.08163	0.571429	1.14286	2.28571	0.571429	1.06667	1.09091	0.933333	0.909091	0.666667	0.166667	1.66667	1.5	1	1.63636	0.727273	0.636364	0.5	1	1.16667	1.33333	1.28571
lcl|NC_004741.1_cds_WP_075319791.1_470	1.42857	0.714286	0.571429	1.28571	1.6	0.8	0	1.6	2.66667	1.38462	1.33333	0.461538	0.75	0.9375	1	1.3125	0.857143	0	1.14286	2	0.8	0.8	0	2.4	1.33333	0	0	0.666667	0.375	0.75	2.25	0.75	1.6	0.727273	0.4	1.27273	2.4	0.266667	0.533333	0.8	0.888889	1.33333	0.444444	1.33333	0.705882	0.470588	0.941176	1.88235	0
lcl|NC_004741.1_cds_S_RS02555_471	1.29412	1.4	0.705882	0.6	0.923077	0.769231	1.53846	0.769231	1.09091	1.37143	0.545455	0.857143	1.25	1	1	0.75	0.3	1.33333	1.7	0.666667	1	1	1.66667	0.333333	0.681818	1.36364	1.36364	0.954545	0.6	1.4	1.2	0.8	1.4	1	0.6	1	0.888889	1.55556	0.333333	1.22222	0.965517	0.689655	1.65517	0.689655	0.631579	1.05263	1.26316	1.05263	1.33333
lcl|NC_004741.1_cds_S_RS02565_472	1.66667	1.6	0.333333	0.4	0.307692	2.76923	0.615385	0.307692	0	0.5	0	0.5	0	1	1	2	0.5	0	1.5	2	0	0	3.55556	0.444444	1.09091	3.27273	1.09091	0.545455	0.631579	1.26316	3.47368	0	1.4	0.8	0.6	1.2	0.571429	1.52381	1.33333	0.571429	0	2.54545	0.363636	1.09091	0.285714	0.857143	1.42857	1.42857	0
lcl|NC_004741.1_cds_WP_000573972.1_473	1.39535	0.758621	0.604651	1.24138	0.37037	1.85185	1.48148	0.296296	0	1.83051	0	0.813559	0.109756	1.42683	1	1.46341	0.432432	1.06667	1.56757	0.933333	0.631579	0.280702	2.52632	0.561404	0.470588	2.23529	1.29412	2	0.25	0.65	3.4	0.3	1.26667	0.790698	0.733333	1.2093	0.461538	1.11538	2.07692	0.346154	0.205128	2.20513	0.871795	0.717949	0.484848	0.444444	2.38384	0.686869	3
lcl|NC_004741.1_cds_WP_000786330.1_474	1.66667	1.42857	0.333333	0.571429	0.533333	1.06667	1.33333	1.06667	0	1.28571	0	0.428571	0	1.33333	1	1.66667	0.6	0.333333	1.4	1.66667	0.75	0	3.25	0	0.315789	3.47368	0.315789	1.89474	0.0923077	0.553846	3.78462	0.553846	1	0.571429	1	1.42857	0.545455	0.909091	2	0.545455	0.380952	1.80952	0.47619	1.33333	0.9	0.4	2.3	0.4	3
lcl|NC_004741.1_cds_WP_001153148.1_475	1.625	0.941176	0.375	1.05882	0	3.33333	0.166667	0.5	0	0.923077	0	0.923077	0.266667	0.8	1	1.93333	0.47619	0.666667	1.52381	1.33333	1.09091	0.363636	2.18182	0.363636	0.857143	1.71429	0.857143	2.57143	0.109091	0.218182	2.94545	0.763636	1.375	0.4	0.625	1.6	0.903226	0.645161	1.93548	0.516129	0.148148	1.18519	0.888889	1.77778	0.8	1.12	1.6	0.48	3
lcl|NC_004741.1_cds_WP_000351490.1_476	1.57895	1.75	0.421053	0.25	0	2.33333	1.33333	0.333333	0	2.30769	0	0.461538	0.428571	1.71429	1	0.857143	0.571429	0.857143	1.42857	1.14286	0.5	0.5	3	0	0	1.71429	0	4.28571	0.315789	0.947368	3.47368	0.631579	1.5	0.5	0.5	1.5	0.857143	1.85714	1	0.285714	0	1.09091	0	2.90909	0.210526	0.631579	1.47368	1.68421	3
lcl|NC_004741.1_cds_WP_000360957.1_477	1.09091	0.4	0.909091	1.6	0	0	4	0	1	0.6	0	0	0.375	1.125	1	1.5	1.6	2	0.4	0	2	1	0.5	0.5	0	4	0	1	0.8	0	2.8	1.2	0.75	0	1.25	2	0	0	2	2	0	3	0.5	0.5	0	1.14286	1.71429	1.14286	3
lcl|NC_004741.1_cds_WP_000682518.1_478	2	NA	0	NA	0	2.66667	0.666667	0.666667	0	2	0	0	0	1	1	2	1	1	1	1	0	2.66667	0	1.33333	2	4	0	0	0	0.272727	3.54545	0.545455	1	0	1	2	2	0.5	0.5	1	0	2.66667	1.33333	0	0	0	2.66667	1.33333	3
lcl|NC_004741.1_cds_WP_001130650.1_479	1.53846	0.909091	0.461538	1.09091	0	1.8	2	0.2	0	1.36364	0	1.36364	0	1.05	1	1.95	0.285714	0.823529	1.71429	1.17647	0.380952	0.761905	2.09524	0.761905	1.33333	2.33333	0.666667	1.66667	0.171429	0.342857	3.42857	0.342857	1.4	0.666667	0.6	1.33333	0.774194	2.06452	1.03226	0.129032	0.48	2.24	0.32	0.96	0.695652	1.21739	0.869565	1.21739	3
lcl|NC_004741.1_cds_S_RS25015_480	1.11765	0.833333	0.882353	1.16667	0.695652	1.3913	1.21739	0.695652	1.10526	1.17073	1.42105	1.90244	0.84375	1.21875	1	0.9375	1.16667	1.14286	0.833333	0.857143	1.06667	1.33333	0.266667	1.33333	1.26316	0.947368	0.789474	0.473684	0.244898	1.10204	1.22449	0.979592	1.28571	0.166667	0.714286	1.83333	1.09091	0.848485	0.606061	1.45455	0.952381	1.14286	0.380952	1.52381	1.14286	1.14286	0.857143	0.857143	1.3125
lcl|NC_004741.1_cds_WP_000956463.1_481	0.5	0	1.5	2	0	0	4	0	0	0	3	0	1.5	0	1	1.5	NA	NA	NA	NA	0	0	4	0	0	0	0	3	0	0.666667	3.33333	1.33333	1	2	1	0	0.8	1.6	0	1.6	4	0	0	0	0.666667	0.666667	2	0.666667	0
lcl|NC_004741.1_cds_WP_000956465.1_482	0.4	0	1.6	2	0	1	3	0	0	0	0	0	1.5	0	1	1.5	NA	NA	NA	NA	0	0	4	0	0	0	0	6	0	0	3.33333	2	1	2	1	0	1	1	0	2	4	0	0	0	0.571429	1.14286	1.71429	0.571429	0
lcl|NC_004741.1_cds_WP_001506608.1_483	1.77778	0.5	0.222222	1.5	1.53846	0.615385	0.923077	0.923077	0	1.8	0	1.2	0.75	0.9375	1	1.3125	1.16667	1.09091	0.833333	0.909091	0.5	1	2	0.5	0.75	0.75	1.5	3	0.333333	1	2.33333	0.333333	0.75	0.75	1.25	1.25	1.44	0.96	0.8	0.8	1.2	1.6	0.4	0.8	0.363636	0.727273	1.45455	1.45455	3
lcl|NC_004741.1_cds_WP_001034886.1_484	1.375	1.58621	0.625	0.413793	0.123077	2.27692	1.10769	0.492308	0	2.375	0	1	0.153846	1.15385	1	1.69231	0.5	1	1.5	1	0.965517	0	2.48276	0.551724	0.162162	2.43243	0.324324	3.08108	0.111111	0.555556	3.77778	0	1.4	0.8	0.6	1.2	0.872727	1.23636	1.45455	0.436364	0.25974	2.07792	0.415584	1.24675	0.55814	0.651163	1.67442	1.11628	0
lcl|NC_004741.1_cds_WP_000125827.1_485	1.66667	0.5	0.333333	1.5	0.470588	1.64706	0.941176	0.941176	0	1.68	0.24	1.2	0.631579	0.947368	1	1.42105	0.857143	0.833333	1.14286	1.16667	0.714286	1.14286	1.28571	0.857143	0.48	2.88	0.72	1.68	0.45	0.75	2.25	0.6	1.61538	0.7	0.384615	1.3	0.903226	1.41935	1.29032	0.387097	0.666667	1.46667	0.8	1.06667	0.96	0.8	1.44	0.8	0
lcl|NC_004741.1_cds_WP_000885782.1_486	NA	0	NA	2	1.33333	1.33333	0	1.33333	0	0	0	3	0	0	1	3	0.769231	2	1.23077	0	0.666667	0.666667	2.66667	0	0	3	0	3	0	0	2	1	0.666667	0.666667	1.33333	1.33333	1.5	1	1.5	0	1.33333	1.33333	1.33333	0	0	0	4	0	0
lcl|NC_004741.1_cds_WP_000077741.1_487	1.76923	1.21429	0.230769	0.785714	0.273973	1.80822	1.53425	0.383562	0	1.9322	0.157895	1.11864	0.163636	0.818182	1	2.01818	0.790123	0.689655	1.20988	1.31034	0.666667	0.4	2.53333	0.4	0.631579	2.68421	0.394737	2.13158	0.229299	0.420382	3.21019	0.535032	1.40845	0.378378	0.591549	1.62162	0.875	0.975	1.55	0.6	0.439024	1.46341	0.731707	1.36585	0.506329	0.962025	1.67089	0.860759	3
lcl|NC_004741.1_cds_WP_225620329.1_488	1.23077	1	0.769231	1	0.615385	0.615385	1.23077	1.53846	0.521739	0.9	1.04348	0.6	0.75	1	1	1.25	0.545455	0.833333	1.45455	1.16667	0	0.8	2.4	0.8	0.26087	2.08696	0.521739	1.56522	0.272727	0.818182	4.36364	0.272727	1.11111	1	0.888889	1	0.571429	1.71429	0.571429	1.14286	0.8	2.13333	0.266667	0.8	0.6	1.2	1.4	0.8	3
lcl|NC_004741.1_cds_S_RS27515_489	1.70588	0.631579	0.294118	1.36842	0.533333	1.86667	1.06667	0.533333	0.461538	1.16129	0	1.16129	0.115385	1.26923	1	1.61538	0.4	0.666667	1.6	1.33333	0.615385	1.23077	1.53846	0.615385	0	2.76923	0.923077	1.84615	0.27907	0.697674	1.95349	0.697674	1.30435	0.88	0.695652	1.12	1.11111	0.888889	1.44444	0.555556	0.533333	0.8	0.533333	2.13333	0.148148	0.740741	1.18519	1.92593	3
lcl|NC_004741.1_cds_WP_000140641.1_490	1.75	0.333333	0.25	1.66667	0	1.91304	1.56522	0.521739	0	2.18182	0	1.63636	0.166667	0.833333	1	2	0.769231	0.8	1.23077	1.2	0.333333	0.333333	2.33333	1	1	2.66667	0.666667	1.66667	0.181818	0.363636	3.45455	0.545455	1.36842	0.333333	0.631579	1.66667	1	1	1.42857	0.571429	1.52381	1.33333	0.380952	0.761905	1	0.5	1.75	0.75	3
lcl|NC_004741.1_cds_WP_000640962.1_491	2	1.33333	0	0.666667	0.2	2.4	1.2	0.2	0	2.1	0	0.3	0.115385	1.15385	1	1.73077	0.75	2	1.25	0	0.4	0.4	2.4	0.8	0.947368	2.84211	0.631579	1.57895	0.101695	0.711864	2.84746	0.40678	1	0.666667	1	1.33333	0.711111	1.24444	1.68889	0.355556	0.413793	2.2069	0.413793	0.965517	0.266667	1.46667	1.46667	0.8	0
lcl|NC_004741.1_cds_WP_001298899.1_492	2	1.2	0	0.8	0.4	2.4	1	0.2	0	1.25	0	2	0.142857	1.28571	1	1.57143	0.888889	0.666667	1.11111	1.33333	0.285714	1.42857	1.71429	0.571429	1.05882	2.82353	0.705882	1.41176	0.285714	0.571429	3.04762	0.761905	1.5	1.11111	0.5	0.888889	0.528302	1.66038	1.66038	0.150943	0.555556	1.55556	0.555556	1.33333	0.4	0.4	2.53333	0.666667	0
lcl|NC_004741.1_cds_WP_001041804.1_493	1.66667	1.5	0.333333	0.5	0.666667	1.66667	1.66667	0	0	1.71429	0	0.642857	0.15	0.9	1	1.95	0.571429	0.5	1.42857	1.5	0.545455	0.181818	3.27273	0	0.923077	2.76923	0.461538	1.84615	0.0697674	0.488372	2.5814	0.55814	0.857143	0.8	1.14286	1.2	0.816327	0.408163	2.44898	0.326531	0.255319	1.70213	0.680851	1.3617	0.592593	0.148148	2.37037	0.888889	3
lcl|NC_004741.1_cds_WP_001234333.1_494	1.38462	1	0.615385	1	0.4	2	1	0.6	0.461538	3.3	0	0.3	0.166667	1.16667	1	1.66667	0.769231	0.8	1.23077	1.2	0.266667	0.266667	3.2	0.266667	0	2.76923	1.84615	0.923077	0.266667	0.8	2.66667	0.933333	1.42857	0.75	0.571429	1.25	0.711111	1.51111	1.42222	0.355556	0.761905	1.52381	1.14286	0.571429	0.571429	1.14286	1.14286	1.14286	3
lcl|NC_004741.1_cds_S_RS02695_495	1.81818	1.16667	0.181818	0.833333	0.333333	1.83333	1.16667	0.666667	0	0.9375	0	1.125	0	0.642857	1	2.35714	0.454545	0.25	1.54545	1.75	0.296296	1.18519	2.07407	0.444444	0.24	3.12	0.48	2.16	0.146341	0.439024	3.36585	0.439024	1.58621	0.705882	0.413793	1.29412	0.5	1.6	1.5	0.4	0.48	1.28	0.8	1.44	0.5	0.833333	2	0.666667	1.5
lcl|NC_004741.1_cds_WP_000026773.1_496	1.875	1.55556	0.125	0.444444	0.5	1.83333	1.16667	0.5	0	2.5	0	1.16667	0	1.26923	1	1.73077	0.333333	0.461538	1.66667	1.53846	0.965517	0.275862	2.48276	0.275862	0	2.625	0.75	2.625	0.101695	0.20339	3.66102	0.915254	1.11765	0.461538	0.882353	1.53846	0.580645	1.41935	1.41935	0.580645	0.540541	1.94595	0.648649	0.864865	0.235294	0.823529	2	0.941176	0
lcl|NC_004741.1_cds_WP_001007128.1_497	1.57143	1	0.428571	1	0.4	2.8	0.8	0	0	2.14286	0	0.428571	0	1.6	1	1.4	0.5	0.857143	1.5	1.14286	0.705882	0.235294	2.82353	0.235294	0	3.17647	0.705882	2.11765	0.206897	0.413793	3.93103	0	0.75	0.962963	1.25	1.03704	0.551724	1.10345	1.7931	0.551724	1.2	1.6	0.4	0.8	0.222222	0.444444	2.88889	0.444444	3
lcl|NC_004741.1_cds_WP_000347671.1_498	2	1.14286	0	0.857143	0.222222	1.55556	1.55556	0.666667	0	2.57143	0	0.857143	0	1.25	1	1.75	0.555556	1	1.44444	1	1	1	1	1	1	2.5	0.5	2	0.285714	1.14286	3.42857	0	0.909091	0.933333	1.09091	1.06667	0.484848	1.09091	2.18182	0.242424	0.296296	1.92593	0.740741	1.03704	0.6	1	1.4	1	3
lcl|NC_004741.1_cds_WP_000637935.1_499	1	1.5	1	0.5	0.333333	1.66667	1.33333	0.666667	0	1.2	0	1.2	0	2	1	1	0.333333	0	1.66667	2	0	0	4	0	0	2	2	2	0	0.375	3.75	1.125	2	0.571429	0	1.42857	0.4	1.6	1.6	0.4	1.33333	1.6	0.8	0.266667	0.333333	0.666667	2	1	0
lcl|NC_004741.1_cds_WP_001043137.1_500	1.33333	1.52941	0.666667	0.470588	0.3	1.5	1.6	0.6	0	1.54839	0	0.387097	0	1.4375	1	1.5625	0.352941	0.888889	1.64706	1.11111	0.666667	0	3	0.333333	0	2.21053	0.315789	3.47368	0.0705882	0.564706	4.58824	0.141176	1.29412	0.818182	0.705882	1.18182	0.58427	0.94382	1.97753	0.494382	0.31746	1.52381	1.07937	1.07937	0.56338	0.732394	2.42254	0.28169	3
lcl|NC_004741.1_cds_WP_000460431.1_501	1.5	1	0.5	1	0	2	2	0	0	0	0	0	0	0	1	3	0.666667	0	1.33333	2	0	1.33333	1.33333	1.33333	0	2.4	2.4	1.2	0	0	4	0	0.5	0.8	1.5	1.2	0.666667	0.666667	2.66667	0	1.14286	1.14286	0	1.71429	0	2	0	2	3
lcl|NC_004741.1_cds_WP_001120449.1_502	1.6	0.571429	0.4	1.42857	0.380952	1.52381	1.52381	0.571429	0	2.14286	0	0.857143	0	1.26316	1	1.73684	1.04762	0.769231	0.952381	1.23077	1.4	0	2.2	0.4	0	3	0.428571	2.57143	0.142857	0.714286	3.14286	0.714286	1	0.736842	1	1.26316	0.5	1.25	1.5	0.75	0.592593	1.18519	0.740741	1.48148	0.133333	1.2	2.53333	0.133333	0
lcl|NC_004741.1_cds_WP_000183927.1_503	1	1.09091	1	0.909091	0.380952	2.09524	0.952381	0.571429	0.315789	2.57143	0	0.857143	0.15	0.9	1	1.95	0.592593	0.769231	1.40741	1.23077	1.04348	1.04348	1.3913	0.521739	0	3.15789	0.947368	1.57895	0.146341	0.292683	2.92683	0.878049	1.04762	0.333333	0.952381	1.66667	0.88	0.96	1.68	0.48	0.235294	2.11765	0.941176	0.705882	0.5	0.5	2	1	0
lcl|NC_004741.1_cds_S_RS02740_504	1.69231	1	0.307692	1	0.5	1.5	1.5	0.5	0	2	0	0	0.272727	1.09091	1	1.63636	1.77778	0.4	0.222222	1.6	1.5	1.5	0.5	0.5	0.461538	2.76923	0	2.76923	0	0	3	0.75	1.63636	0.6	0.363636	1.4	0.5	2.5	0.5	0.5	1.09091	1.09091	0	1.81818	0	0.727273	2.18182	1.09091	0
lcl|NC_004741.1_cds_WP_000747032.1_505	1.65217	1.38462	0.347826	0.615385	1.25	1.5	1	0.25	1.69231	2.89655	0.923077	1.03448	0.642857	1.71429	1	0.642857	0.444444	0.833333	1.55556	1.16667	1.33333	0.666667	1.11111	0.888889	0.307692	1.38462	0.769231	0.923077	0.666667	1.77778	1.55556	1.11111	1.33333	0.833333	0.666667	1.16667	1.14286	1.42857	0.428571	1	0.592593	1.48148	0.740741	1.18519	0.461538	0.615385	1.69231	1.23077	0
lcl|NC_004741.1_cds_S_RS28965_506	2	0	0	2	0	0	2.66667	1.33333	0	6	0	0	0	2.25	1	0.75	1.2	0	0.8	2	0	0	2	2	2	4	0	0	0	1.5	0	0	2	0	0	2	0	1.33333	2.66667	0	0	0	4	0	0	0	0	4	NA
lcl|NC_004741.1_cds_S_RS25035_507	1.88235	1.05882	0.117647	0.941176	0.333333	2	1.33333	0.333333	0	1.2	0	1.2	0.571429	1.42857	1	1	1.21739	0.4	0.782609	1.6	1.14286	0.761905	1.14286	0.952381	0.9	0.9	1.5	2.7	0.521739	1.56522	1.04348	0.521739	1.3	0.705882	0.7	1.29412	0.96	1.12	1.12	0.8	0.705882	2.11765	0.941176	0.235294	0.571429	1.14286	0.571429	1.71429	1.5
lcl|NC_004741.1_cds_WP_085949497.1_508	1.36	1.27273	0.64	0.727273	1.42857	1.42857	0.571429	0.571429	0.439024	1.81818	0.439024	1.27273	0.833333	1.5	1	0.666667	0.333333	0.545455	1.66667	1.45455	0	1.45455	1.81818	0.727273	0.439024	1.46341	1.46341	1.7561	0	1.03448	3.72414	0.827586	1.36364	0.7	0.636364	1.3	1.2	1.6	0.2	1	1.27273	1.09091	0.181818	1.45455	0.592593	1.18519	0.444444	1.77778	0
lcl|NC_004741.1_cds_S_RS25040_509	2	1.33333	0	0.666667	2	2	0	0	0	0	0	0	0	1	1	2	2	0	0	2	0	1.33333	1.33333	1.33333	3	1.5	0	1.5	0.6	1.2	1.8	1.2	1	2	1	0	0.8	1.6	0.8	0.8	0	3	0	1	0	1.33333	0	2.66667	0
lcl|NC_004741.1_cds_WP_000002440.1_510	1.33333	0.272727	0.666667	1.72727	1.84615	0.923077	0.307692	0.923077	0	1.28571	0	0.642857	0.727273	0.636364	1	1.63636	1.45455	0.6	0.545455	1.4	1.2	0.4	1.2	1.2	0.857143	2.57143	0.428571	2.14286	0.923077	0.615385	0.923077	1.07692	1.05263	1.07692	0.947368	0.923077	1.14286	1.42857	0.571429	0.857143	1.5	1	0.5	1	0	1.66667	1.33333	1	0
lcl|NC_004741.1_cds_WP_005052888.1_511	1.41667	1	0.583333	1	1.66667	0.666667	1.33333	0.333333	1.5	0.5	0	2	0.1875	1.6875	1	1.125	1	2	1	0	1	1	1.25	0.75	0	3	1.5	0	0.24	0.72	1.68	1.68	1.42857	0.5	0.571429	1.5	1.45455	1.09091	0.909091	0.545455	1.17647	0.705882	0.705882	1.41176	0.857143	1.42857	1.14286	0.571429	3
lcl|NC_004741.1_cds_WP_000052796.1_512	2	2	0	0	0	2.85714	0	1.14286	0	2	0	0	0	2.30769	1	0.692308	0	2	2	0	0.5	0	3	0.5	0	1	0	5	0	0	5.45455	0	2	1.42857	0	0.571429	1.26316	0.210526	0.631579	1.89474	0	2.15385	0	1.84615	1.66667	0.333333	0	2	3
lcl|NC_004741.1_cds_WP_005052887.1_513	1.47059	1.66667	0.529412	0.333333	0.25	1.875	0.875	1	0	2.22222	0	0.222222	0	1.65789	1	1.34211	0.235294	1.4	1.76471	0.6	0.842105	0	2.94737	0.210526	0.285714	3.14286	0	2.57143	0.12766	0.510638	4.08511	0.12766	1.56757	1.13333	0.432432	0.866667	1.52	0.64	1.36	0.48	0.0816327	2.12245	0.163265	1.63265	0.780488	0.682927	1.07317	1.46341	3
lcl|NC_004741.1_cds_WP_000276167.1_514	1.33333	1	0.666667	1	0	2.66667	1.33333	0	0	2.76923	0	0	0	1.5	1	1.5	1.5	1	0.5	1	1.6	0.8	0	1.6	0	2.72727	0.545455	2.72727	0.8	0.4	3.2	0.4	1.66667	0.5	0.333333	1.5	1	1.66667	0	1.33333	0.666667	0	1.33333	2	0.941176	0.941176	0.705882	1.41176	3
lcl|NC_004741.1_cds_WP_000646166.1_515	1.73913	0.2	0.26087	1.8	0.5	1.25	1.75	0.5	0	3	0.375	0.428571	0.444444	0.444444	1	2.11111	0.631579	1.14286	1.36842	0.857143	0.521739	0.869565	1.91304	0.695652	0.75	1.5	1.5	1.875	0	0.545455	2	0.727273	1.44	0.7	0.56	1.3	1.27273	0.818182	1.36364	0.545455	0.608696	1.56522	0.608696	1.21739	0.888889	0.888889	0.888889	1.33333	0
lcl|NC_004741.1_cds_WP_000796528.1_516	NA	2	NA	0	NA	NA	NA	NA	NA	0	NA	0	0.6	1.2	1	1.2	NA	2	NA	0	NA	NA	NA	NA	NA	NA	NA	NA	0	1.5	3	1.5	2	NA	0	NA	1.6	0	1.6	0.8	4	0	0	0	0	4	0	0	0
lcl|NC_004741.1_cds_WP_000089731.1_517	2	1.2	0	0.8	0.666667	1.33333	0.666667	1.33333	0.75	2.57143	0	0	0	1.71429	1	1.28571	1	2	1	0	2.22222	0.444444	1.33333	0	0	3.75	0.75	0.75	0	0.333333	3	1.66667	1.45455	0.8	0.545455	1.2	1.14286	1.42857	0.285714	1.14286	0	2.5	0.5	1	0.363636	0	2.18182	1.45455	3
lcl|NC_004741.1_cds_WP_005052886.1_518	1.875	1.38462	0.125	0.615385	0.285714	1.71429	1.14286	0.857143	0	1.33333	0	0.666667	0	1.71429	1	1.28571	1	1.5	1	0.5	1.71429	0.285714	1.14286	0.857143	1	3.33333	0	1.66667	0.782609	0.521739	2.08696	0.782609	1.73333	0.615385	0.266667	1.38462	0.75	1.75	0.75	0.75	1.2	0.6	0.2	2	1	0.666667	1	1.33333	3
lcl|NC_004741.1_cds_S_RS02825_519	1.26316	1.27273	0.736842	0.727273	1.125	0.875	1.25	0.75	0.230769	0.15	0	1.2	0.3	0.6	1	2.1	1.57143	1.33333	0.428571	0.666667	1.14286	0.285714	2.14286	0.428571	0.230769	2.30769	1.61538	1.61538	0.517241	0.517241	1.55172	0.206897	1	1.11111	1	0.888889	1	0.7	1.2	1.1	0.516129	1.16129	1.03226	1.29032	0.947368	1.26316	1.05263	0.736842	0.461538
lcl|NC_004741.1_cds_WP_000062461.1_520	1.66667	1.2	0.333333	0.8	0.5	1.83333	1	0.666667	0	0.857143	0.3	1.71429	0	1	1	2	0.5	1.33333	1.5	0.666667	1.53846	0.615385	1.23077	0.615385	0.9	3	0.6	1.2	0.375	1.125	2.25	0.625	1.46667	0.285714	0.533333	1.71429	1.46667	0.933333	1.33333	0.266667	0.142857	2.14286	0.571429	1.14286	1	0.5	1	1.5	3
lcl|NC_004741.1_cds_S_RS02835_521	1	1	1	1	1.2	1.2	1.2	0.4	0	2.25	0.857143	0.375	0	0.6	1	2.4	0.857143	1	1.14286	1	0.285714	0.857143	1.42857	1.42857	0.428571	3	1.28571	0.428571	0	2.4	1.8	0.6	1.09091	1	0.909091	1	0.695652	1.91304	0.869565	0.521739	0	2	2	0	0	1.45455	1.45455	1.09091	0
lcl|NC_004741.1_cds_WP_005052882.1_522	1.64706	1.33333	0.352941	0.666667	0.148148	2.81481	0.444444	0.592593	0	1.54286	0.162162	0.342857	0	1.4	1	1.6	0.636364	1.14286	1.36364	0.857143	0.941176	0.235294	2.58824	0.235294	0.162162	2.59459	0.162162	2.91892	0.26087	0.521739	4.43478	0.521739	1.7931	0.83871	0.206897	1.16129	0.64	1.04	1.44	0.88	0	2.28571	0	1.71429	0.571429	0.816327	1.46939	1.14286	3
lcl|NC_004741.1_cds_WP_005052881.1_523	1.77778	1.8	0.222222	0.2	0.333333	3	0	0.666667	0	1	0	0	0.157895	1.42105	1	1.42105	0.8	1.71429	1.2	0.285714	0	0.4	3.2	0.4	0	3.55556	0	2.44444	0	0.9375	4.125	0.1875	1.84	0.947368	0.16	1.05263	0.615385	1.64103	0.923077	0.820513	0.4	1.8	0	1.8	0.173913	0.869565	1.73913	1.21739	3
lcl|NC_004741.1_cds_WP_000700701.1_524	2	1	0	1	0	3	1	0	0	4.5	0	0	0.666667	1.33333	1	1	0.666667	0	1.33333	2	2	1	1	0	1	5	0	0	0	1	4	0.5	0.5	0.8	1.5	1.2	1.81818	1.81818	0	0.363636	0	2.66667	0.666667	0.666667	0.571429	0.571429	1.14286	1.71429	0
lcl|NC_004741.1_cds_WP_000467686.1_525	1.5	1.14286	0.5	0.857143	0.307692	1.69231	1.23077	0.769231	0	1.41176	0	0.352941	0.24	0.96	1	1.8	0.714286	0.727273	1.28571	1.27273	0.571429	2	0.857143	0.571429	0.24	3.12	0.96	1.68	0	0.5	4	0.5	1.6	0.615385	0.4	1.38462	0.645161	1.16129	1.29032	0.903226	0.8	1.33333	0.266667	1.6	1.09091	1.09091	0.909091	0.909091	0
lcl|NC_004741.1_cds_S_RS28970_526	2	1	0	1	NA	NA	NA	NA	3	0	0	0	2	1	1	0	0.5	NA	1.5	NA	0	0	4	0	0	0	0	3	0	0	2.57143	0.857143	0	2	2	0	4	0	0	0	0	0	0	4	0	0	2	2	NA
lcl|NC_004741.1_cds_WP_225620329.1_527	1.23077	1	0.769231	1	0.615385	0.615385	1.23077	1.53846	0.521739	0.9	1.04348	0.6	0.75	1	1	1.25	0.545455	0.833333	1.45455	1.16667	0	0.8	2.4	0.8	0.26087	2.08696	0.521739	1.56522	0.272727	0.818182	4.36364	0.272727	1.11111	1	0.888889	1	0.571429	1.71429	0.571429	1.14286	0.8	2.13333	0.266667	0.8	0.6	1.2	1.4	0.8	3
lcl|NC_004741.1_cds_WP_005105135.1_528	1.625	1.33333	0.375	0.666667	1.75	0.75	0.75	0.75	1.09091	1.25	1.90909	1.5	0.75	0.5	1	1.75	0.571429	1.14286	1.42857	0.857143	2.85714	0.571429	0.571429	0	1.09091	1.09091	0	0.818182	0.25	0.75	1.5	1.25	1.66667	0.75	0.333333	1.25	1.8	1.2	0.4	0.6	2.10526	0.631579	0.631579	0.631579	1.71429	0.571429	1.14286	0.571429	0
lcl|NC_004741.1_cds_WP_005049371.1_529	1.4	1.33333	0.6	0.666667	0.952381	1.90476	0.952381	0.190476	0	1.8	0	0.6	0.1875	0.5625	1	2.25	1.23077	1.125	0.769231	0.875	0.727273	0.363636	2.18182	0.727273	0	4.5	0	1.5	0	0.461538	3.46154	0.230769	1.46667	0.705882	0.533333	1.29412	0.689655	1.24138	1.10345	0.965517	0.235294	1.88235	0.235294	1.64706	0.421053	1.68421	1.05263	0.842105	3
lcl|NC_004741.1_cds_WP_000891695.1_530	1.64706	0.8	0.352941	1.2	0.571429	1.14286	1.71429	0.571429	0.272727	1.63636	0.272727	1.63636	0.142857	1.28571	1	1.57143	0.941176	0	1.05882	2	0.210526	0.210526	3.15789	0.421053	0	1.36364	1.90909	2.18182	0.222222	0.222222	3.77778	0.333333	1.42857	0.571429	0.571429	1.42857	0.461538	1.07692	1.84615	0.615385	0.461538	2.46154	0.307692	0.769231	0.444444	0.888889	1.77778	0.888889	0
lcl|NC_004741.1_cds_WP_000604036.1_531	2	2	0	0	0.285714	2.28571	1.14286	0.285714	1.05882	2.11765	0	0.352941	0.166667	1.16667	1	1.66667	0	0	2	2	0.333333	0.666667	2.33333	0.666667	0.352941	1.76471	1.05882	1.76471	0.333333	0.5	3.5	0	1.77778	1	0.222222	1	0.666667	1.33333	1.16667	0.833333	0.631579	0.842105	1.05263	1.47368	0.421053	0.842105	1.26316	1.47368	3
lcl|NC_004741.1_cds_WP_000101994.1_532	1.81818	1.11111	0.181818	0.888889	0.8	0.8	1.06667	1.33333	0	1.5	0	0	0	1.33333	1	1.66667	0.25	0	1.75	2	0.4	0.4	2.4	0.8	0	0.857143	0	5.14286	0	1.14286	4.28571	0	1.69231	0.375	0.307692	1.625	1.2381	0.952381	1.14286	0.666667	0.444444	1.77778	1.11111	0.666667	0.347826	0.521739	1.21739	1.91304	3
lcl|NC_004741.1_cds_WP_000891515.1_533	2	1	0	1	NA	NA	NA	NA	NA	0	NA	3	0	2.4	1	0.6	1	0	1	2	0	2	0	2	NA	NA	NA	NA	0	0	2.57143	0.857143	1	2	1	0	0	4	0	0	0.666667	0	0	3.33333	2.28571	0.571429	0.571429	0.571429	0
lcl|NC_004741.1_cds_WP_001147439.1_534	1.81818	1.11111	0.181818	0.888889	1.14286	1.71429	0.571429	0.571429	0	2.625	0	1.125	0.157895	0.947368	1	1.89474	0.956522	0.4	1.04348	1.6	0	0.666667	3.33333	0	0.545455	3.81818	0	1.63636	0.685714	0.514286	2.57143	0.685714	1.09091	1.11111	0.909091	0.888889	0.903226	1.93548	1.03226	0.129032	0.6	1.4	0.6	1.4	1.06667	1.33333	1.06667	0.533333	3
lcl|NC_004741.1_cds_WP_000096899.1_535	1.375	0.75	0.625	1.25	0.296296	1.03704	1.62963	1.03704	0	1.89474	0	0.947368	0.115385	0.807692	1	2.07692	0.888889	0.857143	1.11111	1.14286	0.571429	0.380952	2.09524	0.952381	0.827586	2.68966	0.62069	1.86207	0.164384	1.06849	1.80822	1.31507	1.33333	0.466667	0.666667	1.53333	0.5	0.875	1.75	0.875	0.705882	1.76471	0.352941	1.17647	0.275862	1.24138	1.7931	0.689655	0
lcl|NC_004741.1_cds_WP_001265430.1_536	1.69231	1.66667	0.307692	0.333333	0.533333	2.4	0.533333	0.533333	0.375	3.6	0	0.6	0	1.5	1	1.5	1.14286	1.07692	0.857143	0.923077	0.952381	0.380952	2.28571	0.380952	0	3.75	0	1.875	0	0.888889	3.77778	0.444444	1.71429	0.916667	0.285714	1.08333	0.148148	2.07407	1.18519	0.592593	0.275862	2.48276	0.137931	1.10345	1.10345	0.689655	0.827586	1.37931	3
lcl|NC_004741.1_cds_WP_000191505.1_537	1.69231	1.07692	0.307692	0.923077	0.173913	2.26087	1.21739	0.347826	0	2.52632	0	0.631579	0	2	1	1	0.526316	1.42857	1.47368	0.571429	1.23077	0.769231	1.23077	0.769231	0.3	3.3	0.9	1.5	0.193548	0.580645	3.09677	0	1.3913	0.736842	0.608696	1.26316	1.33333	0.969697	1.33333	0.363636	0.75	1.25	0.75	1.25	0.181818	0.727273	1.45455	1.63636	3
lcl|NC_004741.1_cds_WP_000053437.1_538	1.875	1.55556	0.125	0.444444	0.444444	2.44444	0	1.11111	0	1.57895	0	0.947368	0	1.63636	1	1.36364	0.869565	0.444444	1.13043	1.55556	1.14286	0.571429	1.42857	0.857143	0	3	0	3	0.2	0.6	3.8	0.4	1.38462	1.15789	0.615385	0.842105	1.02564	1.02564	1.12821	0.820513	0.484848	2.06061	0.363636	1.09091	0.444444	1	1.55556	1	0
lcl|NC_004741.1_cds_WP_000931389.1_539	1.5	1.25	0.5	0.75	0.444444	1.33333	1.11111	1.11111	0	1.56522	0	1.04348	0	1.09091	1	1.90909	0.421053	1.71429	1.57895	0.285714	0.190476	0.380952	2.66667	0.761905	0.333333	2.66667	0.333333	2.66667	0	0.514286	2.74286	1.2	1.33333	0.928571	0.666667	1.07143	0.666667	1.73333	1.06667	0.533333	0.266667	2.4	0.533333	0.8	0.210526	1.26316	1.89474	0.631579	3
lcl|NC_004741.1_cds_WP_001295305.1_540	1.54545	1.16667	0.454545	0.833333	0	1.45455	0.363636	2.18182	0	3.27273	0	0.545455	0	2	1	1	0	1.2	2	0.8	0	0.363636	3.27273	0.363636	0	1.84615	0	4.15385	0	0	5.14286	0.428571	1.07692	1.07692	0.923077	0.923077	1.33333	0.333333	1.5	0.833333	0	1.06667	0	2.93333	0.75	0	2.25	1	3
lcl|NC_004741.1_cds_WP_001109193.1_541	1.5	0.888889	0.5	1.11111	0.285714	1.42857	1.14286	1.14286	0	3	0	0.333333	0.12	1.32	1	1.56	0.363636	0.545455	1.63636	1.45455	0.571429	0.285714	1.71429	1.42857	0.4	2.8	0	2.8	0	0.529412	3.52941	0.529412	1.33333	0.521739	0.666667	1.47826	0.648649	1.2973	1.18919	0.864865	0	1.37931	0.689655	1.93103	0.695652	0.521739	2.08696	0.695652	3
lcl|NC_004741.1_cds_WP_000784351.1_542	1.5	0.8	0.5	1.2	0.857143	2	0.285714	0.857143	0	2.57143	0	0	0	3	1	0	0.8	1	1.2	1	1.33333	0	1.33333	1.33333	3	0	0	3	0.857143	0	3.42857	0.857143	1.33333	0.615385	0.666667	1.38462	0.75	2	0.75	0.5	0.571429	1.42857	0.285714	1.71429	2	2	0	0	3
lcl|NC_004741.1_cds_WP_000951294.1_543	1	0.444444	1	1.55556	0.266667	1.6	1.06667	1.06667	0.352941	1.05882	0.352941	0	0.428571	0.857143	1	1.71429	0.857143	1.12	1.14286	0.88	0.857143	0.571429	1.71429	0.857143	0.705882	1.76471	0.352941	2.47059	0.266667	0.8	2.4	0.8	1.375	0.5	0.625	1.5	0.774194	1.41935	1.03226	0.774194	0.210526	1.26316	1.05263	1.47368	1.03704	0.592593	1.92593	0.444444	3
lcl|NC_004741.1_cds_WP_000345410.1_544	0.5	1.4	1.5	0.6	0	2.28571	1.71429	0	0.75	2.11765	0	1.05882	0.230769	1.26923	1	1.5	0.6	0	1.4	2	1.14286	0	2.28571	0.571429	0.75	2.25	0.75	1.5	0.193548	0.580645	2.51613	0.387097	1	0.5	1	1.5	1.33333	0.952381	1.52381	0.190476	0.285714	2.57143	0.571429	0.571429	0.545455	0.363636	1.81818	1.27273	3
lcl|NC_004741.1_cds_WP_000115308.1_545	1.5	0.666667	0.5	1.33333	0.631579	1.68421	0.631579	1.05263	0.352941	1.5	1.05882	1.5	0.315789	0.631579	1	2.05263	0.8	0.363636	1.2	1.63636	0.952381	0.952381	1.52381	0.571429	0.352941	1.76471	0.352941	2.11765	0.375	0.5625	2.25	0.9375	1.40741	0.363636	0.592593	1.63636	1.11628	0.744186	1.30233	0.837209	0.941176	0.705882	0.470588	1.88235	0.5	1.33333	1.5	0.666667	3
lcl|NC_004741.1_cds_WP_000097586.1_546	1.52941	0.875	0.470588	1.125	0.333333	1	1.33333	1.33333	0.857143	2.14286	0	1.07143	0.272727	1.63636	1	1.09091	0.785714	1	1.21429	1	1.33333	0.444444	1.33333	0.888889	0	1.71429	0.857143	2.57143	0.3	0.6	2.7	0.9	1	0.526316	1	1.47368	1	0.444444	1.33333	1.22222	0	1.33333	0	2.66667	0.533333	1.6	1.33333	0.533333	3
lcl|NC_004741.1_cds_WP_001295306.1_547	1.4	1.85714	0.6	0.142857	0	1.33333	0	2.66667	0	1.28571	0	0	0	2.14286	1	0.857143	0.8	0.666667	1.2	1.33333	0	0	2	2	0	0	0	6	0	0	6	0	1.77778	1.2	0.222222	0.8	1.47368	0.631579	1.26316	0.631579	0	1.75	0.25	2	1.09091	0.363636	0.363636	2.18182	3
lcl|NC_004741.1_cds_WP_001295307.1_548	1.71429	1.2	0.285714	0.8	0.190476	1.71429	0.761905	1.33333	0	1.38462	0	0.769231	0.2	1	1	1.8	0.4	1.2	1.6	0.8	0.857143	0	2.14286	1	0.3	1.5	0	4.2	0	0.193548	4.06452	0.580645	2	0.833333	0	1.16667	1.39535	0.55814	0.837209	1.2093	0.272727	1.09091	0.363636	2.27273	1.1	0.7	0.8	1.4	0
lcl|NC_004741.1_cds_WP_000030694.1_549	1.25	0.909091	0.75	1.09091	0	1.33333	1.33333	1.33333	0.666667	1.09091	0	0.818182	0.642857	1.5	1	0.857143	0.5	0	1.5	2	1.2	0.8	1.2	0.8	0	2.66667	1.33333	1.33333	0.315789	0.315789	2.52632	0.947368	1.42857	0.7	0.571429	1.3	1.44	0.576	0.96	1.024	0.380952	0.952381	1.14286	1.52381	1.09091	0.727273	1.45455	0.727273	3
lcl|NC_004741.1_cds_WP_000090097.1_550	1.42857	1.6	0.571429	0.4	0.666667	1.33333	1.33333	0.666667	0.75	1.8	0	1.2	0.272727	1.63636	1	1.09091	0	0	2	2	1.6	0.4	1.2	0.8	0.75	1.5	0	3	0	0.375	3.375	0	1.11111	0.5	0.888889	1.5	0.727273	0.727273	2.18182	0.363636	0.5	0.5	0	3	0.210526	0.421053	2.52632	0.842105	3
lcl|NC_004741.1_cds_WP_000131314.1_551	1.5	1.16667	0.5	0.833333	0.4	1.2	1.6	0.8	0	2.4	0	0.4	0	1.5	1	1.5	1	1.2	1	0.8	0	0.8	3.2	0	0.461538	1.84615	0.461538	3.23077	0	1.2	2.64	1.2	1.52941	0.8	0.470588	1.2	0.857143	1	1.71429	0.428571	0.266667	0.266667	1.6	1.86667	1.33333	0.333333	1	1.33333	3
lcl|NC_004741.1_cds_WP_001098384.1_552	0.8	0.5	1.2	1.5	1.2	0.8	1.2	0.8	0.545455	0	0	2.4	1.5	0	1	1.5	0.4	1	1.6	1	0.8	0.8	0.8	1.6	0.545455	1.63636	0.545455	2.72727	0	1.63636	2.72727	0.545455	1.27273	0.8	0.727273	1.2	0.923077	1.23077	1.23077	0.615385	0	1.33333	0	2.66667	0.235294	0.941176	1.17647	1.64706	0
lcl|NC_004741.1_cds_WP_000034602.1_553	0	NA	2	NA	0	4	0	0	0	0	0	3	0	0.75	1	2.25	1	1	1	1	2	1	1	0	0	1.5	1.5	3	0	0.4	2	1.6	2	1.33333	0	0.666667	0.4	1.2	2	0.4	0.571429	1.14286	1.14286	1.14286	0.5	1	1.5	1	3
lcl|NC_004741.1_cds_WP_000270282.1_554	2	NA	0	NA	0	2	2	0	NA	0	NA	0	0	2	1	1	2	2	0	0	NA	NA	NA	NA	NA	NA	NA	NA	0	0	2.4	3.6	2	2	0	0	0.8	1.6	1.6	0	1	1	1	1	2	2	0	0	0
lcl|NC_004741.1_cds_WP_000568274.1_555	1.66667	1.875	0.333333	0.125	0.615385	2.15385	0.615385	0.615385	0	1.5	0	0.375	0	1.56	1	1.44	0.285714	1.5	1.71429	0.5	0.923077	0	3.07692	0	0.352941	0.705882	0	4.94118	0	0.652174	4.56522	0.26087	1.8	1.07692	0.2	0.923077	1.51351	0.756757	0.972973	0.756757	0	1.7931	0.275862	1.93103	0.736842	0.631579	1.57895	1.05263	3
lcl|NC_004741.1_cds_WP_005049381.1_556	1.52381	1.69231	0.47619	0.307692	0.133333	1.73333	1.06667	1.06667	0	1.16129	0	0.193548	0.09375	1.59375	1	1.3125	0.5	1.33333	1.5	0.666667	0.888889	0	2.22222	0.888889	0	3.3	0	2.7	0	1.08197	3.93443	0.295082	1.33333	0.75	0.666667	1.25	0.8	0.581818	1.45455	1.16364	0	1.6	0.3	2.1	0.555556	0.555556	1.88889	1	3
lcl|NC_004741.1_cds_WP_000648943.1_557	1.56098	0.976744	0.439024	1.02326	0.0952381	2	1.33333	0.571429	0.196721	1.56	0.491803	1.44	0.283019	1.41509	1	1.30189	0.894737	0.842105	1.10526	1.15789	0.682927	0.780488	1.65854	0.878049	0.590164	2.65574	0.885246	1.18033	0.578313	0.578313	2.53012	0.578313	1.35294	0.814815	0.647059	1.18519	0.813559	1.08475	1.35593	0.745763	0.705882	1.2549	0.705882	1.33333	0.888889	0.814815	1.48148	0.814815	0
lcl|NC_004741.1_cds_WP_001054875.1_558	1.61905	1	0.380952	1	0.380952	1.33333	1.33333	0.952381	0	0.947368	0	1.10526	0.257143	0.942857	1	1.8	1.5	1.2	0.5	0.8	0.615385	0.307692	2.30769	0.769231	0	2.45455	0.818182	2.72727	0.0697674	0.976744	2.5814	0.767442	1.21212	0.235294	0.787879	1.76471	0.636364	0.954545	1.77273	0.636364	0.484848	1.69697	0.909091	0.909091	0.727273	0.909091	1.45455	0.909091	3
lcl|NC_004741.1_cds_S_RS03060_559	1.07692	0.4	0.923077	1.6	0.923077	2.46154	0.307692	0.307692	0	3.23077	0	0.923077	0.375	0.9375	1	1.6875	0.631579	1.6	1.36842	0.4	0.8	0.4	1.6	1.2	0.333333	2	1	2.66667	0.272727	0.545455	1.63636	1.36364	1.45455	0.428571	0.545455	1.57143	0.4	0	2	1.6	1	2	0.5	0.5	0.210526	1.26316	1.68421	0.842105	NA
lcl|NC_004741.1_cds_WP_000025451.1_560	1.81818	2	0.181818	0	0.16	2.08	0.32	1.44	0	1.5	0	0	0	2	1	1	0	1.66667	2	0.333333	1.06667	0	2.66667	0.266667	0	1.2	0	4.8	0	0.857143	4.71429	0	1.66667	0.727273	0.333333	1.27273	0.965517	0.413793	1.37931	1.24138	0	1.7561	0.292683	1.95122	0.333333	0.166667	1.5	2	3
lcl|NC_004741.1_cds_WP_001048602.1_561	1.83333	1.75	0.166667	0.25	0.266667	1.86667	0.8	1.06667	0	1.5	0	0.75	0.130435	2.21739	1	0.652174	0.352941	1.2	1.64706	0.8	0.285714	0	3.42857	0.285714	0	2.82353	0	3.17647	0	0.631579	4.89474	0.157895	1.71429	1.2381	0.285714	0.761905	1.02128	0.93617	1.19149	0.851064	0.0930233	2.13953	0.0930233	1.67442	0.842105	0.315789	1.05263	1.78947	3
lcl|NC_004741.1_cds_WP_000099824.1_562	1.6	1.69231	0.4	0.307692	0.166667	1.66667	1.5	0.666667	0	1.75	0	0.5	0	2.21053	1	0.789474	0.666667	1.42857	1.33333	0.571429	0	0.190476	3.42857	0.380952	0	1.61538	0	4.38462	0	0.292683	5.26829	0.146341	1.45455	0.769231	0.545455	1.23077	0.909091	0.818182	1.63636	0.636364	0	1.77778	0	2.22222	0.864865	0.864865	1.51351	0.756757	0
lcl|NC_004741.1_cds_WP_001181461.1_563	1.5	1.72973	0.5	0.27027	0.285714	2.47619	0.857143	0.380952	0.107143	1.26316	0	0.105263	0.0882353	2.11765	1	0.794118	0.481481	1.52941	1.51852	0.470588	0.454545	0	3.18182	0.363636	0	2.35714	0.107143	3.42857	0.0731707	1.02439	3.73171	0.512195	1.32308	1.03846	0.676923	0.961538	0.779221	1.24675	1.35065	0.623377	0.119403	1.79104	0.41791	1.67164	0.521739	0.637681	1.3913	1.44928	3
lcl|NC_004741.1_cds_WP_001235263.1_564	0.727273	1	1.27273	1	0	2.66667	0.666667	0.666667	0.352941	2.25	0	0.375	0	1.5	1	1.5	0.888889	0.666667	1.11111	1.33333	0.705882	0.470588	2.58824	0.235294	0	3.88235	0	1.76471	0	1.11111	2.66667	0.222222	1	0.705882	1	1.29412	1.42857	0.571429	1.42857	0.571429	0.5	1.25	0.5	1.75	1.33333	0.444444	1.77778	0.444444	3
lcl|NC_004741.1_cds_WP_000775536.1_565	1.90909	1.6	0.0909091	0.4	0	2.66667	0.484848	0.848485	0.153846	1.24138	0	0	0	1.44	1	1.56	0.571429	1.3	1.42857	0.7	0.5	0	3.33333	0.166667	0.153846	2	0.153846	3.53846	0	0.588235	4.70588	0.352941	1.34884	0.625	0.651163	1.375	0.857143	0.785714	1.78571	0.571429	0.135593	1.76271	0.338983	1.76271	0.487805	0.780488	1.46341	1.26829	3
lcl|NC_004741.1_cds_WP_000254365.1_566	2	1	0	1	0.571429	2.85714	0.571429	0	0	1.2	0	1.2	0	1.8	1	1.2	1	0	1	2	0	0	4	0	0	6	0	0	0	0.75	3.75	0	2	1	0	1	0.727273	1.81818	0.727273	0.727273	1	1.5	0	1.5	0.421053	0.842105	1.68421	1.05263	0
lcl|NC_004741.1_cds_WP_000263349.1_567	2	0	0	2	0.571429	2.28571	0.571429	0.571429	2	1.2	0	0	0.461538	1.61538	1	0.923077	1	1.33333	1	0.666667	0	1.33333	0	2.66667	0	3	1	0	0.4	1.6	2	1.6	1.6	1	0.4	1	0.727273	0.363636	2.18182	0.727273	0.4	1.6	0	2	0.533333	1.33333	1.06667	1.06667	3
lcl|NC_004741.1_cds_WP_001305582.1_568	1	1.33333	1	0.666667	2	2	0	0	3	0	0	3.6	0	0	1	3	2	NA	0	NA	0	0	0	4	0	0	0	3	0	0	0	0	2	NA	0	NA	NA	NA	NA	NA	0	0	1.33333	2.66667	0.8	0.8	0.8	1.6	3
lcl|NC_004741.1_cds_WP_000785821.1_569	1.65217	1.33333	0.347826	0.666667	0.444444	2.37037	0.444444	0.740741	0	0.72	0	0.24	0	1.28571	1	1.71429	0.25	1.33333	1.75	0.666667	0.631579	0	2.94737	0.421053	0	2	0	4	0.171429	0.685714	4.97143	0	1.69231	0.846154	0.307692	1.15385	0.756757	0.864865	1.40541	0.972973	0.285714	1	0.142857	2.57143	0.2	0.6	1.2	2	3
lcl|NC_004741.1_cds_WP_000472417.1_570	1.77778	1	0.222222	1	0.666667	2.22222	0.888889	0.222222	0	2.8	0	0	0.3	0.6	1	2.1	1	1.2	1	0.8	1.14286	0	1.71429	1.14286	0	0	0	6	0	1.2	3.2	0	1.81818	0.285714	0.181818	1.71429	1.4	1	0.6	1	0.571429	1.71429	0	1.71429	0.75	1	0.5	1.75	3
lcl|NC_004741.1_cds_WP_005049401.1_571	1.72727	0.881356	0.272727	1.11864	0.489796	1.87755	1.14286	0.489796	0.176471	2.17582	0	0.725275	0.214286	0.785714	1	2	0.790698	0.636364	1.2093	1.36364	1.29412	0.941176	0.823529	0.941176	0.529412	3	0.705882	1.58824	0.276923	0.923077	2.30769	0.646154	1.67742	0.766667	0.322581	1.23333	1.07143	1.64286	1	0.285714	0.610169	1.42373	0.271186	1.69492	0.244898	1.38776	1.22449	1.14286	3
lcl|NC_004741.1_cds_WP_000143529.1_572	1.44444	0.923077	0.555556	1.07692	1.41176	1.41176	0.941176	0.235294	0	3.42857	0	1.71429	0.857143	0.428571	1	1.71429	1	0.666667	1	1.33333	0	1.42857	1.71429	0.857143	0.923077	1.84615	0.923077	2.30769	0.6	1.2	2.2	0.4	1.63636	0.2	0.363636	1.8	0.761905	1.52381	0.761905	0.952381	1.53846	1.84615	0.307692	0.307692	0.5	1.25	1.25	1	0
lcl|NC_004741.1_cds_S_RS27530_573	1.54545	1.11111	0.454545	0.888889	1.52941	1.29412	0.823529	0.352941	0.923077	0.727273	0.923077	0.909091	0.555556	0.666667	1	1.77778	1.5	1	0.5	1	0.8	1.06667	1.06667	1.06667	0.923077	1.38462	0.923077	0.923077	0.342857	0.514286	1.88571	0.857143	1.77778	0.777778	0.222222	1.22222	0.727273	1.27273	0.727273	1.27273	0.571429	0.761905	0.761905	1.90476	0.842105	1.26316	1.26316	0.631579	2
lcl|NC_004741.1_cds_WP_001297246.1_574	1	1.14286	1	0.857143	0	2	1.33333	0.666667	0	1.2	0	0.9	0	1.2	1	1.8	1.23077	0	0.769231	2	0.941176	0.470588	2.11765	0.470588	0.428571	3	2.14286	0.428571	0.483871	1.16129	2.32258	1.16129	2	0	0	2	0.705882	1.17647	1.56863	0.54902	0.666667	1.06667	0.8	1.46667	0.190476	1.14286	1.90476	0.761905	0
lcl|NC_004741.1_cds_WP_001114016.1_575	1.33333	0.666667	0.666667	1.33333	0	1.33333	1.77778	0.888889	0	1.5	0.315789	0	0	1.66667	1	1.33333	0.933333	0.545455	1.06667	1.45455	0.533333	0.533333	2.4	0.533333	0.315789	2.21053	1.57895	1.57895	0.166667	0.833333	2	0.666667	0.875	0.166667	1.125	1.83333	0.842105	0.421053	2.10526	0.631579	0.421053	1.89474	0.842105	0.842105	0.75	0.5	1.5	1.25	0
lcl|NC_004741.1_cds_WP_000687152.1_576	1.5	1	0.5	1	0.666667	1	2.33333	0	0.857143	2	0.428571	2	0.272727	0.545455	1	2.18182	1.06667	1.14286	0.933333	0.857143	0.5	0.5	3	0	1.28571	1.71429	0	1.71429	0.272727	0.272727	3.81818	0	1.33333	1.2	0.666667	0.8	1.11628	1.02326	1.2093	0.651163	0.347826	2.78261	0.347826	0.521739	0.470588	1.41176	0.941176	1.17647	3
lcl|NC_004741.1_cds_S_RS03160_577	1.4	1.2	0.6	0.8	0.333333	2	1	0.666667	0	1.38462	0	0.923077	0	0.705882	1	2.29412	0.545455	1.11111	1.45455	0.888889	0.25	0.5	3	0.25	0.545455	2.18182	0.818182	2.45455	0	0.666667	2.83333	0.333333	1.28571	0.352941	0.714286	1.64706	0.96	1.12	1.6	0.32	0	1.41176	0.941176	1.64706	0.285714	0.857143	2	0.857143	0
lcl|NC_004741.1_cds_WP_001188346.1_578	1.33333	0.5	0.666667	1.5	0	0.571429	2.85714	0.571429	0	2.5	0	0.5	0.75	1	1	1.25	0.8	1.33333	1.2	0.666667	0.190476	0.380952	3.04762	0.380952	1.2	1.6	0.8	2.4	0.230769	0.692308	2.53846	0	1.26316	0.666667	0.736842	1.33333	0.75	0.75	2	0.5	0.6	1	0.8	1.6	0.363636	0.545455	2	1.09091	0
lcl|NC_004741.1_cds_WP_000798874.1_579	1.5	1	0.5	1	0	2.28571	1.14286	0.571429	0	2.4	0	1.2	0	0.6	1	2.4	0.666667	0.25	1.33333	1.75	0	0	2.33333	1.66667	0	2.72727	0	3.27273	0.230769	0.230769	2.76923	0.461538	1.1	0.181818	0.9	1.81818	0.96	0.96	1.6	0.48	1.12	1.76	0.32	0.8	0	1.41176	2.11765	0.470588	3
lcl|NC_004741.1_cds_WP_001032694.1_580	1.85714	1.22222	0.142857	0.777778	0.380952	2.28571	0.761905	0.571429	0.333333	1.74194	0	0.387097	0	1.25	1	1.75	0.857143	0.857143	1.14286	1.14286	1	0	2.33333	0.666667	0	3.33333	0.333333	2	0.0909091	0.818182	3.81818	0.363636	0.933333	0.4	1.06667	1.6	0.872727	0.945455	1.89091	0.290909	0.444444	2.04444	0.355556	1.15556	0.820513	0.615385	1.53846	1.02564	3
lcl|NC_004741.1_cds_WP_000207079.1_581	1.42857	0.842105	0.571429	1.15789	0.4	0.6	1.8	1.2	0.333333	1.82609	0	1.30435	0.6	0.9	1	1.5	0.64	0.461538	1.36	1.53846	0.769231	0.461538	2.15385	0.615385	0.666667	1.66667	1	2.33333	0.27907	0.139535	2.65116	0.55814	0.8125	0.571429	1.1875	1.42857	0.692308	0.846154	1.69231	0.769231	0.571429	1.28571	1	1.14286	0.296296	0.888889	2.22222	0.592593	3
lcl|NC_004741.1_cds_WP_001053303.1_582	2	1.33333	0	0.666667	1	2	1	0	0	1.5	0	0.75	0	1.5	1	1.5	0.727273	0.666667	1.27273	1.33333	0.444444	0.888889	2.22222	0.444444	0.705882	3.52941	0	1.76471	0.48	0.48	1.2	2.4	1	0.6	1	1.4	0	1.6	1.6	0.8	0.571429	1.71429	1.14286	0.571429	0.5	0.5	1	2	0
lcl|NC_004741.1_cds_WP_000807562.1_583	1.33333	2	0.666667	0	0.571429	2.28571	1.14286	0	0.75	0	0	3.42857	0.5	1	1	1.5	0.5	1.5	1.5	0.5	2	2	0	0	0	3	2.25	0	0	0	5	1	1.14286	1.14286	0.857143	0.857143	0	2.4	0	1.6	0.888889	1.33333	0.888889	0.888889	0	2.28571	1.71429	0	3
lcl|NC_004741.1_cds_WP_025715253.1_584	1.75	0.444444	0.25	1.55556	2	0	0	2	3	0	1.5	1.38462	1.2	0.6	1	1.2	2	0	0	2	2.28571	0	0	1.71429	1.5	0	0	0	0.352941	0.705882	0	0.705882	1.5	0.222222	0.5	1.77778	0	0.8	0	3.2	3	0	1	0	1.33333	0	0	2.66667	3
lcl|NC_004741.1_cds_WP_000390555.1_585	1.48387	1.08108	0.516129	0.918919	1.02857	0.857143	1.65714	0.457143	0.607595	2.4	0.987342	1.47692	0.774194	1.54839	1	0.677419	0.188679	1.18919	1.81132	0.810811	0.344828	0.413793	2.27586	0.965517	0.151899	1.13924	1.74684	1.36709	0.130435	0.521739	3.78261	0.521739	1.31507	1.08333	0.684932	0.916667	0.76	1.24	1.72	0.28	0.555556	1.22222	1.33333	0.888889	0.27027	0.540541	2.75676	0.432432	3
lcl|NC_004741.1_cds_S_RS03205_586	1	0.666667	1	1.33333	0.666667	2	1.33333	0	0.75	6	1.5	0	1.5	0	1	1.5	0	NA	2	NA	0	0	4	0	0	1.5	2.25	0	0	1.2	2.4	0	1.2	0	0.8	2	1.6	1.6	0	0.8	0	0	0	4	0.8	1.6	1.6	0	3
lcl|NC_004741.1_cds_S_RS03210_587	0.909091	1	1.09091	1	1	0.333333	1.33333	1.33333	0.461538	0.545455	0.923077	0.272727	1	1	1	1	0.888889	0.933333	1.11111	1.06667	0.571429	0	2.28571	1.14286	0.230769	1.61538	1.38462	1.38462	0.24	0.72	4.08	0.48	1.27273	1.2	0.727273	0.8	0.923077	0.923077	0.923077	1.23077	0.363636	1.81818	0.727273	1.09091	0.666667	1.11111	1.55556	0.666667	1.5
lcl|NC_004741.1_cds_WP_000424924.1_588	1.5	NA	0.5	NA	1.33333	2.66667	0	0	1	4	0	0	0	3	1	0	0	2	2	0	0	0	1.33333	2.66667	0	4	0	1	0	0.857143	2.57143	1.71429	2	0.5	0	1.5	1.5	1	1.5	0	0	2	0	2	0	1	1	2	0
lcl|NC_004741.1_cds_WP_001365534.1_589	NA	0	NA	2	NA	NA	NA	NA	NA	0	NA	6	1.5	1.5	NA	0	NA	NA	NA	NA	NA	NA	NA	NA	NA	NA	NA	NA	0	0	2.57143	0	0	NA	2	NA	0.8	1.6	1.6	0	0	4	0	0	0	0	3.2	0.8	0
lcl|NC_004741.1_cds_WP_000730110.1_590	1.25	1.25	0.75	0.75	0.689655	1.37931	1.24138	0.689655	0	3	0	0.315789	0.214286	1.17857	1	1.60714	0.909091	0.571429	1.09091	1.42857	1.03704	0.444444	1.48148	1.03704	0	2.8	0.4	2.8	0.219512	0.585366	3.21951	0.512195	1.6	1.11111	0.4	0.888889	0.580645	1.29032	1.87097	0.258065	0.290909	1.67273	0.654545	1.38182	0.5	0.916667	2	0.583333	0
lcl|NC_004741.1_cds_S_RS03230_591	1.55556	1.33333	0.444444	0.666667	0.705882	1.64706	0.941176	0.705882	0.117647	1.57895	0.705882	1.42105	0.153846	1.61538	1	1.23077	0.888889	0.8	1.11111	1.2	0.933333	0.666667	1.86667	0.533333	0.705882	1.76471	1.41176	1.29412	0.535714	0.321429	4.07143	0.321429	1.25	0.636364	0.75	1.36364	0.927536	1.10145	1.44928	0.521739	0.195122	2.14634	0.390244	1.26829	0.408163	1.22449	1.55102	0.816327	0
lcl|NC_004741.1_cds_WP_000016100.1_592	1.6	1.07692	0.4	0.923077	0.727273	1.45455	1.45455	0.363636	0	2.30769	0	0.923077	0.3	1.8	1	0.9	0.833333	0	1.16667	2	0.615385	0.615385	2.76923	0	0	3	0.75	2.25	0	1	3	0.25	1.71429	0.666667	0.285714	1.33333	2	1	0.666667	0.333333	0.533333	1.6	0.8	1.06667	0	1.33333	1	1.66667	3
lcl|NC_004741.1_cds_S_RS03240_593	1.08571	1.38462	0.914286	0.615385	0.736842	1.36842	1.47368	0.421053	0.661017	1.34483	0.661017	1.13793	0.710526	1.73684	1	0.552632	0.761905	1	1.2381	1	0.776119	1.19403	1.31343	0.716418	0.254237	2.0339	1.62712	0.762712	0.0740741	0.444444	2.22222	0.296296	1.63636	0.923077	0.363636	1.07692	0.769231	1.28205	1.58974	0.358974	0.571429	1.71429	1.30612	0.408163	0.326531	1.30612	1.30612	1.06122	0.857143
lcl|NC_004741.1_cds_S_RS03245_594	0.571429	1.6	1.42857	0.4	1	1	0.666667	1.33333	0	1.76471	1.09091	0.705882	0.176471	1.23529	1	1.58824	1	2	1	0	0.444444	0.888889	2.66667	0	0	3.27273	0.818182	0.818182	0	0.72	2.64	0.24	1.27273	0.769231	0.727273	1.23077	0.470588	1.88235	1.17647	0.470588	0.266667	1.6	1.06667	1.06667	0.615385	0.923077	1.84615	0.615385	0
lcl|NC_004741.1_cds_WP_005049430.1_595	2	NA	0	NA	1.6	0.8	0	1.6	3	4	0	0	1.8	0.6	1	0.6	NA	0	NA	2	0	0	0	4	0	0	0	3	1.5	0	1.5	0	NA	0.5	NA	1.5	2	0	0	2	0	0	1.33333	2.66667	NA	NA	NA	NA	3
lcl|NC_004741.1_cds_WP_001312672.1_596	0	0.4	2	1.6	2	2	0	0	0	0	1.2	6	1.5	1.5	1	0	NA	0	NA	2	0	0	0	4	0	2.4	1.2	1.2	0	0	0	0	2	2	0	0	0	4	0	0	NA	NA	NA	NA	NA	NA	NA	NA	0
lcl|NC_004741.1_cds_S_RS03255_597	1.31707	1.08108	0.682927	0.918919	0.875	0.625	1.5	1	0.153846	1.5	0.307692	0.5	0.25	0.833333	1	1.91667	0.714286	0.916667	1.28571	1.08333	0.7	0.7	2.1	0.5	0	2.15385	0.923077	2.46154	0.413793	0.724138	2.89655	0.724138	1.48571	0.6875	0.514286	1.3125	1.4	1	0.733333	0.866667	0.571429	1.33333	0.571429	1.52381	0.8	0.8	1.45455	0.945455	0
lcl|NC_004741.1_cds_WP_000075816.1_598	1.73333	1.2	0.266667	0.8	0.8	2.08	0.96	0.16	0	0.9	0	0.75	0.0769231	0.923077	1	2	0.181818	0.666667	1.81818	1.33333	1.11111	0.444444	2	0.444444	0	2.4	0	3.6	0.153846	0.307692	3.69231	0.923077	1.5	0	0.5	2	1.13043	0.608696	1.47826	0.782609	0.0909091	1.36364	0.636364	1.90909	0.622222	0.711111	1.95556	0.711111	3
lcl|NC_004741.1_cds_WP_005049438.1_599	1.33333	1.37931	0.666667	0.62069	0.166667	1.33333	1	1.5	0	1.65517	0	0.413793	0	1.8	1	1.2	0.666667	1.57143	1.33333	0.428571	0.285714	0	3.14286	0.571429	0	1.89474	0	4.10526	0	0.55814	4.74419	0	1.41935	0.941176	0.580645	1.05882	1.07463	0.537313	1.73134	0.656716	0	2.03774	0.226415	1.73585	0.5	0.8	1.5	1.2	3
lcl|NC_004741.1_cds_WP_000848387.1_600	1.14286	0.8	0.857143	1.2	0.571429	1.14286	1.71429	0.571429	0	1.84615	0	0	0	1.63636	1	1.36364	0.857143	1.2	1.14286	0.8	0.5	0	2.5	1	0.6	2.4	0.6	2.4	0.4	0.4	2	1.2	1.42857	1.14286	0.571429	0.857143	1.26316	0.842105	1.26316	0.631579	0.666667	2	0	1.33333	0	1	1.33333	1.66667	3
lcl|NC_004741.1_cds_WP_000773301.1_601	2	0.857143	0	1.14286	0.8	0.8	0	2.4	0.4	1.33333	0	0.666667	0.166667	2.16667	1	0.666667	0.666667	1.07692	1.33333	0.923077	0.285714	0.571429	2.57143	0.571429	0	3.6	0.4	1.6	0	0.521739	2.6087	1.56522	0.888889	0.47619	1.11111	1.52381	2	0.266667	1.2	0.533333	0	1.42857	0.571429	2	1.33333	0.761905	0.952381	0.952381	3
lcl|NC_004741.1_cds_WP_001300829.1_602	1.42857	1	0.571429	1	1	0	2	1	0	2.4	0	1.2	0	2	1	1	0.666667	2	1.33333	0	0	0	4	0	0.923077	1.38462	0	3.69231	0.428571	0	3.85714	0.857143	1.27273	1	0.727273	1	0	0.5	3	0.5	1.33333	2.66667	0	0	1	2	0	1	3
lcl|NC_004741.1_cds_WP_001018618.1_603	2	0	0	2	0	2.66667	0	1.33333	0	3.6	0	0	0	1.6	1	1.4	0.333333	0.8	1.66667	1.2	1.6	0	2.4	0	0	3	0	3	0	0.8	3.6	0.8	1.76471	1.4	0.235294	0.6	1.5	0.75	0.75	1	0	1.6	0	2.4	0.571429	1.14286	0	2.28571	0
lcl|NC_004741.1_cds_WP_001406816.1_604	NA	0.666667	NA	1.33333	2	0	0	2	2	0	0	0	0.75	0.75	1	1.5	0	0	2	2	0	0	4	0	0	4	0	0	0	0	0	0	2	2	0	0	4	0	0	0	4	0	0	0	1.33333	1.33333	1.33333	0	0
lcl|NC_004741.1_cds_WP_000131702.1_605	1.55556	1.33333	0.444444	0.666667	0.571429	1.14286	1.14286	1.14286	0	0	0	3.6	0	1.66667	1	1.33333	0.4	1.5	1.6	0.5	0	0	2	2	0	3	0	3	0.375	0.75	3	1.125	1.71429	0.666667	0.285714	1.33333	0.4	1.2	1.2	1.2	0	2.18182	0	1.81818	2	1	0	1	3
lcl|NC_004741.1_cds_WP_011110552.1_606	1.6	1.5	0.4	0.5	0	3	1	0	0	2.25	0	1.5	0.6	1.2	1	1.2	0.615385	0	1.38462	2	4	0	0	0	0	3	0	3	0	0.75	4.5	0	1.42857	0.666667	0.571429	1.33333	1.23077	1.53846	0.923077	0.307692	1.33333	0	1.33333	1.33333	1.71429	0.571429	1.71429	0	3
lcl|NC_004741.1_cds_WP_001258826.1_607	1.92308	1.45455	0.0769231	0.545455	0.137931	2.89655	0.689655	0.275862	0	2	0.352941	1.09091	0.15	1.8	1	1.05	0.5	1.71429	1.5	0.285714	1.42857	0	2.28571	0.285714	0	2.47059	0.705882	2.47059	0	0.48	3.12	0.96	1.57895	0.952381	0.421053	1.04762	0.444444	1.03704	1.55556	0.962963	0.205128	1.74359	0.307692	1.74359	0.857143	0.857143	0.571429	1.71429	0
lcl|NC_004741.1_cds_WP_001287126.1_608	1.5	1.55556	0.5	0.444444	0.307692	2.15385	0.615385	0.923077	0	1.92857	0	0.428571	0	2.08333	1	0.916667	0	1.125	2	0.875	0.285714	0	3.42857	0.285714	0	2.4	0	3.6	0	0.45	4.8	0.15	1.51111	0.789474	0.488889	1.21053	0.512821	1.02564	1.74359	0.717949	0	1.33333	0.363636	2.30303	0.8	0.571429	1.48571	1.14286	3
lcl|NC_004741.1_cds_WP_001023095.1_609	1.84	1.76	0.16	0.24	0.363636	2.06061	0.484848	1.09091	0	2.06897	0.333333	0.413793	0	1.91489	1	1.08511	0.352941	0.888889	1.64706	1.11111	0.689655	0	2.75862	0.551724	0.666667	1.66667	0	3.33333	0	0.454545	4.45455	0.272727	1.44	0.96	0.56	1.04	0.835165	0.791209	1.8022	0.571429	0	1.3125	0.25	2.4375	0.8	0.533333	1.6	1.06667	3
lcl|NC_004741.1_cds_WP_001237077.1_610	1.73333	1.125	0.266667	0.875	0.235294	1.64706	0.235294	1.88235	1	2.72727	0	0	0	2.14286	1	0.857143	0.285714	0.545455	1.71429	1.45455	0.923077	0.307692	2.46154	0.307692	0	1.5	0	3.5	0	0.26087	4.69565	0.26087	1.66667	0.5	0.333333	1.5	0.952381	1.14286	1.14286	0.761905	0.210526	1.68421	0	2.10526	0.4	1.8	1	0.8	3
lcl|NC_004741.1_cds_WP_000271152.1_611	1.8	1.36364	0.2	0.636364	0.296296	2.51852	0.888889	0.296296	0	2.5	0	0	0.115385	1.38462	1	1.5	0.444444	0.666667	1.55556	1.33333	0.5	0.25	2.5	0.75	0	1.28571	0.428571	4.28571	0	0.769231	3.69231	0.615385	1.5	0.842105	0.5	1.15789	0.837209	1.2093	1.48837	0.465116	0.121212	1.81818	0.363636	1.69697	0.666667	0.933333	1.2	1.2	3
lcl|NC_004741.1_cds_WP_000187594.1_612	1.625	1.11111	0.375	0.888889	0.210526	2.52632	0.421053	0.842105	0	2.85714	0	0.571429	0.0714286	1.28571	1	1.64286	0.434783	0.714286	1.56522	1.28571	1.23077	0.307692	2.15385	0.307692	0	3	0.692308	2.30769	0.139535	0.697674	3.76744	0.697674	1.62963	0.875	0.37037	1.125	0.526316	1.78947	0.842105	0.842105	0.25	1.375	1	1.375	1.03704	0.740741	1.33333	0.888889	3
lcl|NC_004741.1_cds_S_RS27540_613	1.6	1.8	0.4	0.2	0.571429	2.28571	0.285714	0.857143	0	1.38462	0	0.461538	0	1.2	1	1.8	0.5	1	1.5	1	0.307692	0.615385	2.46154	0.615385	0	4.2	0	1.8	0	0.333333	4	0.333333	1.6	0.666667	0.4	1.33333	0.923077	1.23077	1.38462	0.461538	0	1.63636	0.909091	1.45455	0.380952	0.952381	1.90476	0.761905	0
lcl|NC_004741.1_cds_S_RS29320_614	0	1	2	1	NA	NA	NA	NA	0	3	6	0	3	0	NA	0	1	0	1	2	NA	NA	NA	NA	0	0	0	0	2	0	2	0	2	NA	0	NA	1	2	1	0	1	3	0	0	2.66667	0	1.33333	0	NA
lcl|NC_004741.1_cds_WP_000337052.1_615	1.69697	2	0.30303	0	0.75	1.25	1	1	0	0.769231	0	0.461538	0	1.55556	1	1.44444	0.347826	1.05263	1.65217	0.947368	0.545455	0.363636	2.54545	0.545455	0	3.21429	0.214286	2.57143	0.12766	0.765957	3.70213	0.638298	1.56098	0.947368	0.439024	1.05263	0.784314	1.2549	1.41176	0.54902	0	1.44444	0.666667	1.88889	0.540541	0.216216	2.16216	1.08108	3
lcl|NC_004741.1_cds_WP_000184591.1_616	1.11111	0.571429	0.888889	1.42857	0.8	1.33333	1.86667	0	0.26087	1.66667	0	1	0	1.2	1	1.8	0.48	0.363636	1.52	1.63636	0.380952	0.190476	2.85714	0.571429	0.521739	1.56522	0.782609	2.86957	0	0.382979	2.80851	0.765957	1.375	0.777778	0.625	1.22222	0.897959	0.816327	1.87755	0.408163	0.774194	1.29032	1.03226	0.903226	0.8	0.933333	1.86667	0.4	0
lcl|NC_004741.1_cds_WP_000162739.1_617	1.2381	1.17647	0.761905	0.823529	0.266667	2.8	0.666667	0.266667	0	2.30769	0	0.230769	0	1.58824	1	1.41176	0.555556	0.888889	1.44444	1.11111	0.363636	0	2.90909	0.727273	0.166667	2.5	0.166667	3.16667	0.162162	0.486486	4.37838	0.486486	1.2	0.909091	0.8	1.09091	0.571429	1.57143	1.42857	0.428571	0.375	1.75	0.625	1.25	0.588235	1.05882	1.76471	0.588235	3
lcl|NC_004741.1_cds_WP_001018040.1_618	1.57895	1.33333	0.421053	0.666667	0.222222	1.77778	0.666667	1.33333	0	4.8	0	0	0.103448	1.55172	1	1.34483	0.4	1.33333	1.6	0.666667	0.75	0	3	0.25	0	2.57143	0.214286	3.21429	0	0.727273	4.36364	0.181818	1.27273	1.2	0.727273	0.8	0.8	0.914286	1.94286	0.342857	0	2.66667	0	1.33333	0.521739	1.3913	1.04348	1.04348	0
lcl|NC_004741.1_cds_WP_000084469.1_619	0.8	0.5	1.2	1.5	1.33333	2	0	0.666667	0	1.33333	0	2	0	1.28571	1	1.71429	0.666667	1.33333	1.33333	0.666667	0.5	0	3	0.5	0	4	0	2	0.333333	1	3	0.333333	1.21739	0.222222	0.782609	1.77778	0.8	1.2	1.2	0.8	0	2.5	0.5	1	0	0.333333	3	0.666667	3
lcl|NC_004741.1_cds_WP_001278605.1_620	1.33333	1.66667	0.666667	0.333333	0	2	1.2	0.8	0	1.90909	0	1.36364	0.115385	1.61538	1	1.26923	0.333333	1.33333	1.66667	0.666667	0.444444	0.888889	2.22222	0.444444	0	2.7	0.6	2.7	0	0.48	3.84	0.96	1.68	1.33333	0.32	0.666667	0.533333	0.8	2.13333	0.533333	0.266667	0.533333	1.33333	1.86667	0.210526	0.842105	1.47368	1.47368	3
lcl|NC_004741.1_cds_WP_000344846.1_621	1.71429	1.6	0.285714	0.4	0.129032	2.45161	0.903226	0.516129	0	1.5	0	0.428571	0.0882353	0.794118	1	2.11765	0.608696	1	1.3913	1	0.555556	0.111111	2.88889	0.444444	0.428571	3	0	2.57143	0.25	0.583333	3.66667	0.333333	0.588235	0.625	1.41176	1.375	0.888889	0.977778	1.6	0.533333	0.410256	1.84615	0.512821	1.23077	0.137931	0.965517	2.34483	0.551724	3
lcl|NC_004741.1_cds_WP_001177084.1_622	1.625	1.22222	0.375	0.777778	0.266667	1.86667	0.533333	1.33333	0	0.666667	0	0.333333	0	1.5	1	1.5	0.75	2	1.25	0	0.923077	0	2.46154	0.615385	0	2.4	0	3.6	0	0.692308	3.92308	0.230769	1.86667	1.08333	0.133333	0.916667	1.2	1.73333	0.666667	0.4	0.222222	1.55556	0	2.22222	0.631579	1.47368	1.26316	0.631579	3
lcl|NC_004741.1_cds_WP_000020953.1_623	1.42857	1.27273	0.571429	0.727273	0	2	1.42857	0.571429	0	0	0	0.461538	0.166667	1.66667	1	1.16667	0.6	2	1.4	0	0.333333	0.666667	2.66667	0.333333	0.6	2.4	0	3	0.363636	0.727273	3.09091	0.545455	0.75	1	1.25	1	0	1.91304	1.04348	1.04348	0	1.41176	0.705882	1.88235	0.421053	0.842105	1.68421	1.05263	3
lcl|NC_004741.1_cds_WP_000272830.1_624	2	0.666667	0	1.33333	0.363636	2.18182	0.727273	0.727273	0.6	1.30435	0.6	0.521739	0	0.789474	1	2.21053	0.5	2	1.5	0	1	0	1.5	1.5	0	1.8	0	3	0	0.375	3.1875	0.1875	0.4	0.666667	1.6	1.33333	0.4	1.6	1.8	0.2	1	0.333333	0.666667	2	0.363636	0.909091	1.63636	1.09091	3
lcl|NC_004741.1_cds_WP_000631382.1_625	1.80952	1.25	0.190476	0.75	0.363636	3.27273	0.363636	0	0	0	0	0	0	1.75	1	1.25	0.222222	0.666667	1.77778	1.33333	0.4	0.4	2.4	0.8	0	4.8	0.6	0.6	0	0.521739	3.91304	0.782609	1.5	1.2	0.5	0.8	1.2	0.4	1.6	0.8	0.533333	1.6	0.266667	1.6	0.153846	0.615385	2.76923	0.461538	3
lcl|NC_004741.1_cds_WP_001207526.1_626	2	0.833333	0	1.16667	0.347826	1.56522	1.21739	0.869565	0	1.8	0	0.6	0.157895	0.947368	1	1.89474	0.75	0.5	1.25	1.5	0.952381	0.190476	2.28571	0.571429	0	2.72727	0	3.27273	0	0.882353	2.82353	0.529412	1.4	0.842105	0.6	1.15789	1.29032	1.03226	1.16129	0.516129	0.363636	2.18182	0.545455	0.909091	0.275862	0.689655	0.965517	2.06897	3
lcl|NC_004741.1_cds_S_RS03445_627	1.4	1.07692	0.6	0.923077	0.625	1.75	1	0.625	0.157895	1.31707	0.315789	1.31707	0.171429	0.771429	1	2.05714	0.9	1	1.1	1	0.727273	0.363636	2.72727	0.181818	0.631579	2.21053	1.42105	1.26316	0	0.7	1.9	0.4	1.52381	0.555556	0.47619	1.44444	0.816327	1.22449	1.55102	0.408163	0.285714	2.42857	0.428571	0.857143	0.454545	0.727273	1.63636	1.18182	1.5
lcl|NC_004741.1_cds_WP_005049464.1_628	1.8	0.727273	0.2	1.27273	1.47368	1.05263	1.05263	0.421053	0.222222	2.68966	0.666667	0.827586	0.521739	1.04348	1	1.43478	0.923077	0	1.07692	2	0.833333	0.5	1.66667	1	0.444444	1.55556	1.33333	1.77778	0.1	0.5	1.6	0.7	1.37037	0.214286	0.62963	1.78571	0.711111	0.8	1.51111	0.977778	0.888889	0.888889	0.444444	1.77778	1.33333	1.14286	0.761905	0.761905	0
lcl|NC_004741.1_cds_WP_001030938.1_629	1.5	0.75	0.5	1.25	0.363636	1.45455	1.09091	1.09091	0.545455	1.09091	0	0.818182	1.125	0.375	1	1.5	1	1	1	1	1	1.5	0.5	1	1.09091	1.63636	1.09091	1.63636	0.923077	0.692308	1.38462	1.38462	1.375	0.615385	0.625	1.38462	0.6	1.4	1	1	1.33333	0.533333	1.33333	0.8	0.571429	1.14286	1.14286	1.14286	0
lcl|NC_004741.1_cds_WP_001035656.1_630	1.73333	0.285714	0.266667	1.71429	0.8	1.2	1.2	0.8	3	1.8	0	0.6	0.6	0.6	1	1.8	1.6	0.285714	0.4	1.71429	1.14286	1.71429	1.14286	0	0	1.5	0	1.5	0.3	0.3	1.5	1.5	1.55556	0.4	0.444444	1.6	1.71429	1.14286	0.571429	0.571429	0.615385	1.23077	0.615385	1.53846	0	1	1	2	3
lcl|NC_004741.1_cds_WP_000786582.1_631	1.53846	0.727273	0.461538	1.27273	1.06667	1.6	0.8	0.533333	0.363636	1.92	0	0	0.483871	0.870968	1	1.64516	0.88	0.333333	1.12	1.66667	1.23077	1.07692	1.38462	0.307692	0.363636	1.81818	1.27273	2.18182	0.190476	0.857143	1.90476	0.47619	1.51111	0.333333	0.488889	1.66667	0.923077	1.23077	1.33333	0.512821	0.888889	1.11111	1.33333	0.666667	0.166667	1.33333	1.33333	1.16667	0
lcl|NC_004741.1_cds_WP_000367140.1_632	1.6	0.857143	0.4	1.14286	1.71429	1.14286	0.571429	0.571429	0	0.6	0	1.5	1	0.666667	1	1.33333	1.4	0.666667	0.6	1.33333	0.8	1.2	0.8	1.2	0.705882	1.41176	1.76471	2.11765	0.72	0	0.96	1.2	1.6	0.888889	0.4	1.11111	0.75	1.25	0.75	1.25	0.857143	0.571429	0.571429	2	1.33333	2.66667	0	0	0
lcl|NC_004741.1_cds_WP_000578172.1_633	1.36842	0.875	0.631579	1.125	0.4	1.2	1.2	1.2	1.63636	1.875	0	1.125	0.692308	0.692308	1	1.61538	1.12	0.857143	0.88	1.14286	0	1.33333	1.33333	1.33333	0.545455	0.545455	0.545455	2.72727	0.272727	0.818182	2.72727	0.818182	1.27273	0.956522	0.727273	1.04348	0.837209	1.39535	0.372093	1.39535	1.5	1.5	0.5	0.5	0	1.81818	0.363636	1.81818	0
lcl|NC_004741.1_cds_WP_001044870.1_634	1.71429	0.8	0.285714	1.2	1	1	2	0	0.857143	4.28571	0	0	0.428571	1.71429	1	0.857143	0.285714	0.8	1.71429	1.2	0	0	4	0	0.857143	2.57143	0.428571	1.28571	0.352941	0.705882	3.88235	0.352941	1.18182	1.33333	0.818182	0.666667	1.14286	0.571429	1.14286	1.14286	1.14286	0.571429	1.71429	0.571429	0.333333	1.66667	1.33333	0.666667	3
lcl|NC_004741.1_cds_WP_001157892.1_635	1.81481	1.84211	0.185185	0.157895	0.148148	2.14815	0.740741	0.962963	0	1	0	0	0.0857143	2.05714	1	0.857143	0.266667	1.25	1.73333	0.75	0.780488	0.195122	2.73171	0.292683	0.146341	2.34146	0	3.5122	0.09375	0.75	4.40625	0.46875	1.31343	1.08475	0.686567	0.915254	0.860759	0.607595	1.72152	0.810127	0	2.45614	0.0701754	1.47368	0.611111	0.444444	1.27778	1.66667	3
lcl|NC_004741.1_cds_WP_001269672.1_636	1.33333	1.5	0.666667	0.5	0.666667	1.55556	1.33333	0.444444	0	1.84615	0	0	0	2.18182	1	0.818182	0.75	0	1.25	2	1.2	0.4	1.6	0.8	0.4	0.4	0	5.2	0	0	3	0.3	1.25	0.857143	0.75	1.14286	1.17647	0.705882	1.64706	0.470588	0	1.33333	0.888889	1.77778	0.571429	1.14286	1.71429	0.571429	0
lcl|NC_004741.1_cds_WP_000620544.1_637	1.6	0.823529	0.4	1.17647	1.33333	1.06667	0.8	0.8	0	1.71429	0	1.71429	0	1.5	1	1.5	0.62069	0.444444	1.37931	1.55556	0.857143	0.857143	1.71429	0.571429	0.521739	3.3913	0.782609	1.30435	0.171429	0.857143	1.97143	0.685714	1.5	1.06667	0.5	0.933333	0.444444	0.666667	2	0.888889	1.06667	1.06667	0.533333	1.33333	0.705882	0.235294	1.64706	1.41176	0
lcl|NC_004741.1_cds_WP_000838889.1_638	1.42857	1	0.571429	1	0.857143	1.14286	1.14286	0.857143	0	1	0	0	0.230769	1.38462	1	1.38462	1.06667	0.75	0.933333	1.25	0.6	0.6	2.2	0.6	0	2.18182	1.63636	2.18182	0.428571	0.214286	1.92857	1.07143	1.64706	0.666667	0.352941	1.33333	0.307692	0.923077	2.15385	0.615385	0.4	1.2	0	2.4	0.5	1	2	0.5	0
lcl|NC_004741.1_cds_WP_001241888.1_639	2	1	0	1	1.71429	1.14286	1.14286	0	0	2.5	0.4	2	0	1.61538	1	1.38462	0.857143	0.181818	1.14286	1.81818	0	2.66667	0	1.33333	1.2	2.4	0.4	1.6	0.521739	1.30435	2.34783	0.26087	1.42857	1.09091	0.571429	0.909091	1.17647	0.941176	1.41176	0.470588	0.363636	1.45455	0.727273	1.45455	0.363636	1.45455	0.363636	1.81818	0
lcl|NC_004741.1_cds_WP_001161664.1_640	2	2	0	0	0	1.33333	2.66667	0	0	2.66667	0	0.666667	0	1.8	1	1.2	0.333333	0.666667	1.66667	1.33333	0	0	4	0	0	3	0	3	0	2.18182	1.63636	0	1.42857	1.27273	0.571429	0.727273	1.33333	1.33333	0.666667	0.666667	0	2	0	2	0.363636	1.09091	1.09091	1.45455	3
lcl|NC_004741.1_cds_WP_000776101.1_641	1.09091	1.33333	0.909091	0.666667	0	3	1	0	0	1.71429	0	1.71429	0.375	0.75	1	1.875	1	0.666667	1	1.33333	0.333333	1	1.66667	1	0	3.6	0.6	1.8	0.3	0.9	3.3	0.6	0.545455	1	1.45455	1	0.533333	1.33333	1.6	0.533333	0.363636	1.81818	0.727273	1.09091	0.888889	1.33333	1.33333	0.444444	0
lcl|NC_004741.1_cds_WP_000776197.1_642	1.75758	1.2	0.242424	0.8	0.631579	2	1.15789	0.210526	0.153846	1.5	0	0.428571	0.0857143	1.45714	1	1.45714	0.64	1.14286	1.36	0.857143	0.914286	0.457143	1.71429	0.914286	0.153846	3.07692	0.153846	2.46154	0.327273	0.545455	4.03636	0.109091	1.41935	1.16667	0.580645	0.833333	0.642857	1.14286	1.71429	0.5	0.0816327	1.14286	0.653061	2.12245	0.408163	0.816327	1.38776	1.38776	3
lcl|NC_004741.1_cds_WP_000131719.1_643	1.81818	0.4	0.181818	1.6	1.09091	1.09091	0.727273	1.09091	0.4	1.8	0.4	0.3	0.315789	1.02632	1	1.65789	0.666667	1.14286	1.33333	0.857143	1.11111	0.888889	1.55556	0.444444	0	4	0	1.2	0.105263	1.15789	3.47368	0.315789	1.5	1	0.5	1	0.387097	1.03226	1.67742	0.903226	0.705882	1.88235	0.470588	0.941176	1.22222	0.666667	1	1.11111	3
lcl|NC_004741.1_cds_WP_001231405.1_644	1.33333	1.42857	0.666667	0.571429	0.933333	1.2	1.33333	0.533333	0.375	2.29412	0	1.05882	0.176471	1.58824	1	1.23529	0.709677	0	1.29032	2	0.75	0.625	1.5	1.125	0.75	2.25	0.375	2.25	0.26087	0.782609	2.08696	1.56522	2	0.588235	0	1.41176	0.695652	1.30435	1.3913	0.608696	0.5	1.75	0.5	1.25	1.16667	1	1	0.833333	0
lcl|NC_004741.1_cds_WP_001092085.1_645	1.84615	1.3913	0.153846	0.608696	0.181818	1.81818	0.727273	1.27273	0	1.61538	0	0.923077	0	2.04	1	0.96	0.470588	0.857143	1.52941	1.14286	0.307692	0	3.38462	0.307692	0.352941	3.17647	0	2.47059	0.162162	0.486486	3.40541	0.486486	1.625	0.64	0.375	1.36	0.8	1.37143	0.8	1.02857	0.352941	1.64706	0.117647	1.88235	0.615385	0.923077	0.923077	1.53846	3
lcl|NC_004741.1_cds_WP_000850550.1_646	2	2	0	0	0.5	1	0.5	2	0	3	0	0	0	2.4	1	0.6	0	0.666667	2	1.33333	2	0	0	2	0	6	0	0	0	0	3.75	1.5	1.5	0.666667	0.5	1.33333	0	1.33333	2.66667	0	0	2	1	1	1.09091	0.363636	0.727273	1.81818	3
lcl|NC_004741.1_cds_WP_000284045.1_647	1.75	0.545455	0.25	1.45455	0.363636	2.54545	0.363636	0.727273	0	0.857143	0	0.857143	0.428571	0.642857	1	1.92857	0.727273	1.33333	1.27273	0.666667	0.923077	0.307692	1.53846	1.23077	0.923077	2.30769	0.923077	1.84615	0.444444	0.444444	1.77778	1.33333	1.42857	0.444444	0.571429	1.55556	0.571429	0.285714	1.42857	1.71429	0.705882	0	0.941176	2.35294	0.285714	1.42857	2.28571	0	3
lcl|NC_004741.1_cds_WP_000378035.1_648	1.45455	0.857143	0.545455	1.14286	0.444444	1.77778	0.444444	1.33333	1.05882	1.71429	0	1.71429	0.46875	1.40625	1	1.125	1.17647	0.666667	0.823529	1.33333	0.631579	1.26316	1.26316	0.842105	0.705882	1.41176	1.05882	1.76471	0.315789	0.473684	2.36842	1.26316	1.14286	0.823529	0.857143	1.17647	1.11111	0.444444	1.77778	0.666667	1.33333	1	0.666667	1	0.888889	0.888889	0.888889	1.33333	0
lcl|NC_004741.1_cds_WP_000042632.1_649	1.33333	1.4	0.666667	0.6	0.75	1.5	1	0.75	0	1.5	0	0.5	0	1.33333	1	1.66667	0.888889	0.909091	1.11111	1.09091	0.761905	0.380952	2.28571	0.571429	0.230769	3.23077	0.692308	1.84615	0	0.230769	4.61538	0.461538	1.63636	0.5	0.363636	1.5	0.774194	1.54839	1.16129	0.516129	0.222222	1.55556	0.222222	2	0.727273	0.363636	1.45455	1.45455	3
lcl|NC_004741.1_cds_WP_000503931.1_650	1	0	1	2	0	1.33333	1.33333	1.33333	0	0	0	3	0	0	1	3	0	0	2	2	NA	NA	NA	NA	0	0	0	6	0	0.6	3.6	1.2	0.666667	1	1.33333	1	0.4	0.4	2.4	0.8	1.14286	1.14286	1.14286	0.571429	0.8	0.8	0	2.4	0
lcl|NC_004741.1_cds_WP_005049482.1_651	1.42857	1.4	0.571429	0.6	0.727273	1.45455	1.81818	0	0	0.545455	0	0.545455	0.461538	0.923077	1	1.61538	0.545455	0.333333	1.45455	1.66667	0.307692	0.923077	1.84615	0.923077	0.352941	2.11765	0.705882	2.82353	0.171429	0.685714	2.74286	0.685714	1.44444	0.4	0.555556	1.6	1.12821	0.717949	1.33333	0.820513	1.14286	0.571429	1.71429	0.571429	0.444444	0.888889	1.55556	1.11111	0
lcl|NC_004741.1_cds_WP_000939741.1_652	2	2	0	0	0.8	2	1.2	0	1.5	1.5	1.5	0.75	0.428571	0.857143	1	1.71429	1.33333	1	0.666667	1	1.33333	0	2.66667	0	1.5	1.5	0	0	0.3	0	2.4	0.9	1	0	1	2	2.46154	0.923077	0.615385	0	1.14286	1.14286	0.857143	0.857143	1.2	0.4	1.6	0.8	3
lcl|NC_004741.1_cds_WP_000034825.1_653	1.42857	1.2	0.571429	0.8	0	0	0	4	0	1.2	0	0	0	1.8	1	1.2	0	2	2	0	0	0	2	2	0	6	0	0	0	0	3	3	1.2	2	0.8	0	1.33333	0.666667	0	2	0.5	1	0	2.5	2.4	0	0.8	0.8	3
lcl|NC_004741.1_cds_WP_005049488.1_654	1.71429	1.16667	0.285714	0.833333	0.363636	2.54545	0.727273	0.363636	0.666667	0.857143	0.666667	1.71429	0	1.33333	1	1.66667	0.666667	0	1.33333	2	0.8	0	2	1.2	1.33333	2	0	1.33333	0.545455	0.545455	2.72727	0	1.55556	0.5	0.444444	1.5	1.33333	1.33333	0.266667	1.06667	1	1.5	0	1.5	0.4	0.4	1.6	1.6	0
lcl|NC_004741.1_cds_WP_000955063.1_655	1.71429	1.25	0.285714	0.75	0.592593	1.77778	0.888889	0.740741	0	0.810811	0	0.810811	0.0612245	1.34694	1	1.59184	0.666667	1.42857	1.33333	0.571429	0.631579	0.421053	2.52632	0.421053	0	3.75	0	2.25	0.333333	0.444444	3.55556	0.333333	1.27273	0.666667	0.727273	1.33333	0.689655	1.10345	1.31034	0.896552	0.108108	1.51351	1.08108	1.2973	0.5	0.666667	1.5	1.33333	3
lcl|NC_004741.1_cds_S_RS03595_656	1.66667	1	0.333333	1	0	1.77778	1.77778	0.444444	0.545455	4	0.545455	2	0.375	0.375	1	2.25	1.14286	0.8	0.857143	1.2	0.8	1.6	0.8	0.8	0.545455	2.72727	0	1.63636	1.2	0	3.6	0.6	1.5	1	0.5	1	0.8	1.6	0.8	0.8	0	1.71429	1.14286	1.14286	0	0	2.4	1.6	0
lcl|NC_004741.1_cds_WP_000833599.1_657	1.71429	0.666667	0.285714	1.33333	2.22222	0.444444	0.444444	0.888889	0	0.857143	0	0	1	1	1	1	1.45455	0	0.545455	2	0.666667	0.666667	1	1.66667	1.5	3	0	1.5	1.33333	0	1.33333	0.333333	1.41176	0.4	0.588235	1.6	1.23077	0.307692	0.615385	1.84615	1.33333	0	2	0.666667	1.14286	0.571429	0.571429	1.71429	3
lcl|NC_004741.1_cds_WP_014532185.1_658	2	0.8	0	1.2	1	2	1	0	2.25	1	1.5	2	0	0.6	1	2.4	NA	1	NA	1	0.8	0	0	3.2	0	0.75	0.75	0.75	0.857143	0.857143	0.857143	0.857143	1	0.8	1	1.2	1.5	1.5	0.5	0.5	1	0	1	2	0	1.33333	2.66667	0	0
lcl|NC_004741.1_cds_S_RS03605_659	1.61111	1.29412	0.388889	0.705882	0.833333	1.16667	1.5	0.5	1.42857	1.55556	0	0.888889	0.428571	0.714286	1	1.85714	0.363636	0.933333	1.63636	1.06667	0.761905	0.952381	1.14286	1.14286	0.571429	1.85714	0.428571	1.71429	0.146341	0.585366	3.07317	0.731707	1.24324	0.6	0.756757	1.4	1.25926	1.18519	0.666667	0.888889	0.857143	1.33333	0.666667	1.14286	0.324324	0.324324	1.08108	2.27027	NA
lcl|NC_004741.1_cds_WP_094081558.1_660	1.54545	0.888889	0.454545	1.11111	1.27273	0.545455	1.45455	0.727273	0.789474	1.84615	0.631579	0.461538	0.5	1.5	1	1	0.761905	1.25	1.2381	0.75	1.23077	0.615385	0.923077	1.23077	0.631579	1.42105	0.947368	1.57895	0.529412	0.705882	3	0.882353	1.16129	0.8	0.83871	1.2	0.75	1.125	0.875	1.25	1.04348	0.869565	0.521739	1.56522	1.05263	1.05263	0.631579	1.26316	3
lcl|NC_004741.1_cds_WP_011069283.1_661	1.33333	1.6	0.666667	0.4	0.8	0.8	2.4	0	0.666667	0	0.666667	4	0	1.2	1	1.8	2	1.33333	0	0.666667	1.6	0.8	0.8	0.8	0	2	1.33333	1.33333	0	4.5	0	1.5	1	NA	1	NA	0	2.66667	0.666667	0.666667	0.444444	2.22222	0.888889	0.444444	0.4	1.6	1.6	0.4	3
lcl|NC_004741.1_cds_WP_000627468.1_662	1.57143	1.5	0.428571	0.5	0.2	2	1.2	0.6	0.545455	2.08696	0	0	0.3	1.5	1	1.2	0.222222	2	1.77778	0	0.571429	0	2.85714	0.571429	0	3.81818	0	1.63636	0	0.4	3.8	0.8	1.2	0.761905	0.8	1.2381	1.28	0.8	0.64	1.28	0.148148	1.77778	0.592593	1.48148	0.285714	0.857143	1.42857	1.42857	3
lcl|NC_004741.1_cds_S_RS03630_663	1.11111	0.666667	0.888889	1.33333	0.571429	2.28571	0.571429	0.571429	0.545455	0.75	0.545455	1.5	0	1.5	1	1.5	1	1.2	1	0.8	0	0	3	1	0	2.18182	1.63636	1.09091	0	1.33333	2.66667	0.666667	2	0.8	0	1.2	0.666667	2	0	1.33333	0.266667	1.6	0.8	1.33333	0.266667	1.33333	1.6	0.8	0
lcl|NC_004741.1_cds_WP_000873153.1_664	1.48148	1.16667	0.518519	0.833333	0.769231	2	1.07692	0.153846	0.75	1	0.25	0.666667	0.529412	1.76471	1	0.705882	0.533333	0.5	1.46667	1.5	0.952381	0.571429	1.71429	0.761905	0.75	2.25	0.5	1.5	0.342857	0.857143	3.08571	0.857143	0.965517	0.947368	1.03448	1.05263	0.666667	1.55556	0.555556	1.22222	0.823529	1.29412	0.941176	0.941176	0.307692	1.38462	1.07692	1.23077	3
lcl|NC_004741.1_cds_WP_000184977.1_665	1.33333	1.33333	0.666667	0.666667	0.571429	1.71429	1.14286	0.571429	0.230769	1.6	1.38462	1.2	0.45	1.65	1	0.9	0.5	2	1.5	0	1.71429	0.571429	0	1.71429	0.923077	1.84615	0.923077	0.692308	1	1	3	0.5	0.875	0.705882	1.125	1.29412	0.8	0.8	1.73333	0.666667	0.5	2	0	1.5	0.235294	1.41176	1.17647	1.17647	3
lcl|NC_004741.1_cds_WP_000113500.1_666	1.05263	1.11111	0.947368	0.888889	0.516129	2.06452	0.903226	0.516129	0.153846	0.727273	0.153846	1.27273	0.1875	1.59375	1	1.21875	0.380952	0.571429	1.61905	1.42857	0.48	0.32	2.24	0.96	1.07692	2	1.07692	1.53846	0.27907	0.837209	2.65116	0.976744	1.06667	0.736842	0.933333	1.26316	1.33333	0.777778	1.22222	0.666667	0.526316	1.68421	0.526316	1.26316	0.727273	1.09091	1.81818	0.363636	0
lcl|NC_004741.1_cds_S_RS03655_667	1.06667	1.57143	0.933333	0.428571	0.727273	1.09091	1.81818	0.363636	0.75	1.36364	0.75	0.818182	0.8	1.2	1	1	1	1.14286	1	0.857143	1.33333	1.33333	0	1.33333	0.375	0.75	0.375	3	0	0.75	2.25	0.375	1.23077	1.28571	0.769231	0.714286	1.16667	0.833333	1	1	1	0.666667	0.333333	2	0.5	0.25	1.5	1.75	0
lcl|NC_004741.1_cds_WP_148936977.1_668	1.26316	1.06667	0.736842	0.933333	0.842105	0.631579	1.89474	0.631579	0.8	1.75	0	2	0.857143	1.07143	1	1.07143	0.235294	0.8	1.76471	1.2	1	0.5	1.75	0.75	0.4	1.46667	1.86667	1.46667	0	1.5	1.8	1.5	1.26667	0.631579	0.733333	1.36842	1.05263	1.36842	1.05263	0.526316	1.42857	1	0.857143	0.714286	0.714286	0.857143	1.42857	1	0
lcl|NC_004741.1_cds_S_RS03670_669	1.69231	1.33333	0.307692	0.666667	0.307692	0.923077	0.923077	1.84615	0	0	0.333333	0.428571	0.473684	1.26316	1	1.26316	0	1.33333	2	0.666667	0.444444	0.888889	2.66667	0	0.333333	1.33333	1.33333	2.66667	0	0.6	3.6	0.9	1.25	0.615385	0.75	1.38462	1	1.33333	1	0.666667	0.666667	1.33333	0.333333	1.66667	0	0.363636	1.09091	2.54545	NA
lcl|NC_004741.1_cds_WP_001108106.1_670	1.4	0.727273	0.6	1.27273	1.2	0.6	1.6	0.6	0.26087	1.5	1.04348	1	0.857143	1.07143	1	1.07143	1.11111	2	0.888889	0	0.5	1	2	0.5	0	1.82609	0.521739	2.34783	0.285714	1.14286	1.14286	2.28571	0.888889	0.8	1.11111	1.2	1.03704	1.48148	0.296296	1.18519	0.8	1.4	0.4	1.4	0.363636	0.727273	1.45455	1.45455	0
lcl|NC_004741.1_cds_WP_000747032.1_671	1.65217	1.38462	0.347826	0.615385	1.25	1.5	1	0.25	1.69231	2.68966	0.923077	1.24138	0.642857	1.71429	1	0.642857	0.444444	0.833333	1.55556	1.16667	1.33333	0.666667	1.11111	0.888889	0.307692	1.38462	0.769231	0.923077	0.666667	1.77778	1.55556	1.11111	1.33333	0.833333	0.666667	1.16667	1.14286	1.42857	0.428571	1	0.592593	1.48148	0.740741	1.18519	0.461538	0.615385	1.69231	1.23077	0
lcl|NC_004741.1_cds_WP_128863664.1_672	1	1	1	1	0	1.33333	2.66667	0	6	0	0	0	NA	NA	1	NA	0	0	2	2	1	0	1.5	1.5	0	0	0	0	0	1.5	3	0	2	2	0	0	1.6	0.8	1.6	0	0	0	4	0	1.33333	1.33333	1.33333	0	0
lcl|NC_004741.1_cds_WP_011069285.1_673	1.33333	0.666667	0.666667	1.33333	1.45455	0	0.727273	1.81818	0	1.57895	0	0.947368	1.5	0.6	1	0.9	1.5	0	0.5	2	2.5	0	0	1.5	0	3	1	2	0.272727	0.272727	0.545455	2.72727	1.33333	NA	0.666667	NA	1.42857	0.571429	0.571429	1.42857	1	0.5	1	1.5	0.571429	0.571429	2	0.857143	3
lcl|NC_004741.1_cds_S_RS03705_674	1.54545	1.23077	0.454545	0.769231	0.941176	1.05882	1.17647	0.823529	1.125	0.947368	0.9375	0.631579	0.947368	1.10526	1	0.947368	1.375	1.33333	0.625	0.666667	1.5	1	1.5	0	0.5625	1.3125	1.3125	0.75	0.96	1.2	1.68	0.24	1.06667	0.923077	0.933333	1.07692	1.33333	0.777778	0.666667	1.22222	0.888889	1.62963	0.888889	0.592593	0.347826	1.21739	1.21739	1.21739	1.2
lcl|NC_004741.1_cds_S_RS03710_675	1.25	1.33333	0.75	0.666667	0.571429	1.71429	1.14286	0.571429	1.2	2	0.6	2	0.666667	0	1	2.33333	2	0.5	0	1.5	2.66667	0	1.33333	0	0	0.6	3.6	0	0.352941	0.352941	2.47059	0.705882	0.666667	0	1.33333	2	1.84615	0	0.923077	1.23077	0.444444	0.444444	1.33333	1.77778	0	1.33333	1.33333	1.33333	0
lcl|NC_004741.1_cds_S_RS27545_676	2	NA	0	NA	2	2	0	0	NA	0	NA	2	1.5	0	1	1.5	0	NA	2	NA	NA	NA	NA	NA	NA	NA	NA	NA	0	0	0	0	2	0	0	2	0	4	0	0	0	4	0	0	NA	NA	NA	NA	NA
lcl|NC_004741.1_cds_WP_094085495.1_677	1.54545	0.888889	0.454545	1.11111	1.14286	0.571429	1.52381	0.761905	0.769231	1.84615	0.615385	0.461538	0.5	1.5	1	1	0.8	1.25	1.2	0.75	1.23077	0.615385	0.923077	1.23077	0.615385	1.38462	0.923077	1.69231	0.5625	0.5625	3.1875	0.9375	1.2	0.8	0.8	1.2	0.774194	1.03226	0.903226	1.29032	0.909091	0.909091	0.545455	1.63636	1.05263	1.05263	0.631579	1.26316	3
lcl|NC_004741.1_cds_S_RS28520_678	1	2	1	0	0	2.66667	0	1.33333	2	0	2	1	0	1.5	NA	1.5	1.33333	NA	0.666667	NA	4	0	0	0	0	2	0	0	0	6	0	0	1	2	1	0	4	0	0	0	0	4	0	0	2	0	2	0	0
lcl|NC_004741.1_cds_WP_001247854.1_679	0.947368	1.15385	1.05263	0.846154	0.64	0.64	1.28	1.44	0.615385	1.37143	1.07692	1.2	0.827586	1.44828	1	0.724138	0.352941	1.28571	1.64706	0.714286	1.44	0	1.44	1.12	0.923077	1.07692	0.153846	2.15385	0.230769	0.692308	2.30769	1.61538	1.08	0.744186	0.92	1.25581	1.48571	0.457143	0.8	1.25714	0.655738	1.31148	0.721311	1.31148	0.434783	1.13043	1.13043	1.30435	0
lcl|NC_004741.1_cds_WP_000747032.1_680	1.65217	1.38462	0.347826	0.615385	1.25	1.5	1	0.25	1.69231	2.89655	0.923077	1.03448	0.642857	1.71429	1	0.642857	0.444444	0.833333	1.55556	1.16667	1.33333	0.666667	1.11111	0.888889	0.307692	1.38462	0.769231	0.923077	0.666667	1.77778	1.55556	1.11111	1.33333	0.833333	0.666667	1.16667	1.14286	1.42857	0.428571	1	0.592593	1.48148	0.740741	1.18519	0.461538	0.615385	1.69231	1.23077	0
lcl|NC_004741.1_cds_WP_000988183.1_681	1.33333	1.17647	0.666667	0.823529	0.666667	2.33333	0.666667	0.333333	0.923077	1	0.461538	2.33333	0.136364	1.77273	1	1.09091	0.666667	0.8	1.33333	1.2	0.888889	1.33333	0.444444	1.33333	0.461538	1.15385	0.692308	2.30769	0.24	0.24	2.88	0.72	1.07143	1	0.928571	1	0.689655	1.10345	1.10345	1.10345	1	1.75	0.25	1	0	0	2.18182	1.81818	0
lcl|NC_004741.1_cds_WP_000211324.1_682	1.3913	0.888889	0.608696	1.11111	1.06667	1.2	1.06667	0.666667	0.529412	0.5	0.529412	0.75	0.321429	1.28571	1	1.39286	0.285714	0.888889	1.71429	1.11111	0.6	1.2	1.6	0.6	0.529412	1.23529	0.882353	2.29412	0	0.285714	3.71429	1.28571	1.22581	0.875	0.774194	1.125	1.12821	1.02564	1.4359	0.410256	0.888889	0.888889	1.22222	1	0.588235	0.352941	2.35294	0.705882	0
lcl|NC_004741.1_cds_WP_001064799.1_683	1.5	2	0.5	0	1.33333	1.33333	0.666667	0.666667	0.857143	NA	0	NA	1.5	1.5	1	0	0.571429	0.666667	1.42857	1.33333	0	2	0	2	0	1.71429	0.857143	2.57143	0	0.6	3.6	0.6	1.4	0.5	0.6	1.5	1.33333	0	1.77778	0.888889	2	2	0	0	1.33333	0.666667	2	0	0
lcl|NC_004741.1_cds_WP_000111769.1_684	2	0.666667	0	1.33333	1	1	2	0	1	2	1	2	0.6	0.6	1	1.8	1	1	1	1	0	0	4	0	2	1	0	1	0	0	4.5	1.5	1.5	0.8	0.5	1.2	0	2	1	1	0.666667	0.666667	0.666667	2	0.666667	0.666667	0	2.66667	0
lcl|NC_004741.1_cds_WP_001204832.1_685	1	1.33333	1	0.666667	1.33333	1.33333	1.33333	0	0	0	0	0	1	0.5	1	1.5	1	0	1	2	0	1.33333	1.33333	1.33333	0	2.57143	2.57143	0.857143	1.09091	0	1.09091	1.09091	1	1	1	1	0	1.5	1.5	1	1.45455	0.363636	1.09091	1.09091	0.4	0.4	2	1.2	0
lcl|NC_004741.1_cds_WP_000839566.1_686	1.2	0	0.8	2	0	1	2	1	1.5	0	1.5	2	0.75	0	1	2.25	0	NA	2	NA	4	0	0	0	0	0	1.5	1.5	0	0	3.6	1.2	1	1.33333	1	0.666667	0.571429	1.71429	0.571429	1.14286	1	2	0.5	0.5	0	2	2	0	3
lcl|NC_004741.1_cds_WP_005083349.1_687	1.46667	0.8	0.533333	1.2	0	0.666667	0.666667	2.66667	1.2	0.923077	0.4	1.84615	0	0.666667	1	2.33333	0	0.8	2	1.2	0	1	1	2	0.4	1.2	2	0.8	0	0.352941	1.76471	1.41176	1.04	0.6	0.96	1.4	1.14286	0.571429	1.33333	0.952381	1.5	1	0.5	1	0	1.45455	1.09091	1.45455	0
lcl|NC_004741.1_cds_WP_001274722.1_688	1	1	1	1	1.33333	1.33333	1.33333	0	0	1.33333	0	0	1.4	0.4	1	1.2	0.285714	2	1.71429	0	0	2	1	1	0	2	0.5	3.5	0	0	4.8	0.6	1.25	0.6	0.75	1.4	1.2	0.8	1.2	0.8	0.5	1.25	0.5	1.75	0.5	0.5	1	2	0
lcl|NC_004741.1_cds_S_RS28975_689	1.33333	1	0.666667	1	0	2.66667	0.666667	0.666667	0.75	1.5	0	0	0	1.71429	1	1.28571	0	0	2	2	2	0	0	2	0	2.25	1.5	1.5	0	1.33333	2.66667	1.33333	1.2	0.444444	0.8	1.55556	0.5	1	0.75	1.75	1.6	0.8	0	1.6	0	1.71429	1.14286	1.14286	NA
lcl|NC_004741.1_cds_WP_228355429.1_690	1	1	1	1	0	0	4	0	NA	0	NA	0	NA	NA	1	NA	0	0	2	2	1	0	1.5	1.5	NA	NA	NA	NA	0	1.5	3	0	1.33333	2	0.666667	0	1.6	1.6	0.8	0	0	0	2.66667	1.33333	2	1	1	0	0
lcl|NC_004741.1_cds_WP_094081529.1_691	1.54545	0.777778	0.454545	1.22222	1.27273	0.545455	1.45455	0.727273	0.769231	1.84615	0.615385	0.461538	0.5	1.5	1	1	0.761905	1.25	1.2381	0.75	1.14286	0.571429	1.14286	1.14286	0.769231	1.23077	0.923077	1.69231	0.705882	0.705882	2.82353	0.882353	1.16129	0.8	0.83871	1.2	0.75	1.125	0.875	1.25	1.04348	0.869565	0.521739	1.56522	1.11111	1.11111	0.444444	1.33333	3
lcl|NC_004741.1_cds_S_RS03840_692	1.42857	0	0.571429	2	1.14286	1.14286	1.14286	0.571429	2.4	0	0	2	0	1.125	1	1.875	0.285714	0	1.71429	2	0	0	3	1	1.2	0	0	2.4	0.375	0.75	1.125	1.5	1.5	0.285714	0.5	1.71429	0.727273	0.727273	1.45455	1.09091	3	0	1	0	0	2	2	0	3
lcl|NC_004741.1_cds_S_RS03845_693	1.47619	0.916667	0.52381	1.08333	0.8	1.2	1.6	0.4	0	0.176471	0.648649	0.529412	0.375	1.3125	1	1.3125	0.666667	1	1.33333	1	0.5	0.625	1.75	1.125	0.648649	1.2973	1.13514	2.27027	0	0.5	3.75	0.875	1.20833	0.545455	0.791667	1.45455	0.952381	1.14286	0.952381	0.952381	0.27907	1.2093	1.02326	1.48837	0.518519	0.888889	2.14815	0.444444	0
lcl|NC_004741.1_cds_WP_000259004.1_694	2	1.33333	0	0.666667	0.8	1.6	1.6	0	0	0	1.09091	0	0	3	1	0	0	NA	2	NA	0	0	4	0	1.09091	2.18182	0.545455	1.09091	0	0	3	1.2	1	0.666667	1	1.33333	0.571429	0	2.85714	0.571429	1	0	0	3	0.571429	0.571429	1.14286	1.71429	0
lcl|NC_004741.1_cds_S_RS03855_695	1.06667	1	0.933333	1	0.428571	0.857143	2.14286	0.571429	0.976744	1.92857	0	1.07143	0	1.77273	1	1.22727	0.555556	0.857143	1.44444	1.14286	0.96	0.16	2.4	0.48	0.697674	0.976744	1.81395	1.53488	0.307692	0.923077	2.46154	1.07692	1	0.615385	1	1.38462	1.12281	1.05263	1.12281	0.701754	0.918033	1.31148	1.11475	0.655738	0.588235	0.941176	1.88235	0.588235	0
lcl|NC_004741.1_cds_WP_001254019.1_696	1.45455	0.727273	0.545455	1.27273	0.769231	0.923077	1.69231	0.615385	0.214286	0.827586	0.214286	0.413793	0	0.947368	1	2.05263	0.424242	0.75	1.57576	1.25	0.8	0.6	2.2	0.4	0.642857	0.857143	2.14286	1.92857	0	0.45	4.05	0.9	1.03448	1.13043	0.965517	0.869565	0.898876	1.30337	1.25843	0.539326	0.761905	1.42857	0.761905	1.04762	1	0.333333	1.77778	0.888889	0
lcl|NC_004741.1_cds_WP_000256794.1_697	1	0	1	2	1.14286	1.14286	1.42857	0.285714	2	1	0	2	0.6	1.2	1	1.2	0	1.2	2	0.8	0	0.666667	2.66667	0.666667	0	0	0	4	0	0	5.4	0.6	0.857143	0.4	1.14286	1.6	0.8	1.86667	1.06667	0.266667	0.4	1.6	1.2	0.8	1.33333	0.444444	1.77778	0.444444	3
lcl|NC_004741.1_cds_WP_000522647.1_698	1.55556	0.545455	0.444444	1.45455	0.16	1.92	1.6	0.32	0	0.5	0	0	0	1.09091	1	1.90909	0.125	1.33333	1.875	0.666667	0	0.285714	3.71429	0	0	1.63636	0.272727	4.09091	0	0.413793	4.55172	0.206897	1.15385	0.5	0.846154	1.5	1.03704	1.03704	1.48148	0.444444	0.965517	1.37931	0.413793	1.24138	0.352941	0.470588	2.58824	0.588235	3
lcl|NC_004741.1_cds_WP_000201488.1_699	2	1	0	1	0.888889	0.888889	2.22222	0	0	0.6	2	0.6	1	0	1	2	0	0	2	2	1.14286	0	2.28571	0.571429	1	0	0	3	0	0	4.66667	1.33333	0.933333	0.285714	1.06667	1.71429	1.17647	0.235294	1.64706	0.941176	1	0.666667	1	1.33333	0	0.666667	1.66667	1.66667	3
lcl|NC_004741.1_cds_WP_000348593.1_700	2	0	0	2	1	0	1.5	1.5	0.545455	0.666667	1.09091	1.33333	0.333333	1.33333	1	1.33333	0	2	2	0	0.8	0.8	1.6	0.8	0.545455	0.545455	1.63636	1.63636	0	0.6	1.8	1.8	1.33333	0.266667	0.666667	1.73333	0.5	2.5	0.5	0.5	0.615385	0.307692	2.46154	0.615385	0	1.5	1.5	1	0
lcl|NC_004741.1_cds_WP_000677140.1_701	1.57143	1.09091	0.428571	0.909091	1.14286	2.28571	0.571429	0	0.26087	2.72727	0.782609	0.545455	0	0.9	1	2.1	0.545455	0	1.45455	2	0.5	2	1.5	0	0	1.82609	1.30435	1.82609	0	0.333333	4.33333	1	1	0.571429	1	1.42857	0.8	1.8	1.2	0.2	0.923077	0.923077	0.923077	1.23077	0.470588	0.941176	1.64706	0.941176	0
lcl|NC_004741.1_cds_WP_001079406.1_702	2	1	0	1	0.4	1.6	2	0	0	3	0	1	0	1.875	1	1.125	0.444444	1	1.55556	1	0.666667	0	2.66667	0.666667	1	1	2	2	0	1	3.5	1.5	1.14286	0.666667	0.857143	1.33333	1.25	1	1	0.75	2.4	0	0.8	0.8	0.666667	0.666667	2	0.666667	3
lcl|NC_004741.1_cds_WP_005047550.1_703	1.625	1.5	0.375	0.5	0.625	1.75	0.75	0.875	0	1.71429	0	1.14286	0	2.4	1	0.6	0.285714	0	1.71429	2	1.09091	0.363636	1.09091	1.45455	0	2	0	4	0	0.375	4.125	0.75	1.5	1	0.5	1	1.44	0.64	1.44	0.48	0.48	1.44	0.96	1.12	0.153846	0.769231	2.30769	0.769231	3
lcl|NC_004741.1_cds_WP_000478927.1_704	1	0	1	2	1	0.5	2.5	0	1	0.545455	1	0.545455	0	0.6	1	2.4	0	0	2	2	0	0	4	0	2	1	0	1	0	0.428571	5.14286	0.428571	0.769231	0	1.23077	2	1	0.666667	1.33333	1	1	0.5	2	0.5	0	0	1.33333	2.66667	0
lcl|NC_004741.1_cds_WP_001161004.1_705	0	2	2	0	0	0	2	2	0.6	2.72727	0	0.545455	1	1	1	1	0.5	0	1.5	2	1	0	2	1	0.6	0	4.2	0.6	0	0	2	2.66667	0.888889	0.444444	1.11111	1.55556	0.888889	1.33333	0.888889	0.888889	0.8	0.8	0.8	1.6	0	0.666667	3.33333	0	0
lcl|NC_004741.1_cds_WP_000371983.1_706	1.37931	0.653061	0.62069	1.34694	0.846154	1	1.38462	0.769231	0.289157	0.923077	0.433735	1.73077	0.525	0.825	1	1.65	0.161616	0.181818	1.83838	1.81818	0.444444	0.444444	2.22222	0.888889	0.361446	1.44578	1.87952	1.59036	0	0.204545	3.81818	0.818182	1.01639	0.666667	0.983607	1.33333	0.917197	1.22293	1.3758	0.484076	0.461538	1.12821	1.07692	1.33333	0.292683	0.878049	2.04878	0.780488	3
lcl|NC_004741.1_cds_WP_000447264.1_707	1.71429	1	0.285714	1	0.571429	0	2.28571	1.14286	0	2	0.666667	0	1.5	1.5	1	0	0	2	2	0	1.6	0	1.6	0.8	0	1.33333	0.666667	3.33333	0	0	3.42857	0	1.33333	0.5	0.666667	1.5	1.14286	1.14286	1.71429	0	0.571429	1.14286	0.571429	1.71429	0.5	0.25	2.75	0.5	0
lcl|NC_004741.1_cds_WP_001152490.1_708	1.14286	1.07692	0.857143	0.923077	1.17647	1.17647	1.41176	0.235294	0	2.14286	0.666667	0.857143	0	2.625	1	0.375	0	2	2	0	1.14286	0.571429	2.28571	0	0	1.33333	1.66667	2.33333	0	0.4	4.4	0.8	0.8	0.666667	1.2	1.33333	0.5	1.5	1.5	0.5	0.380952	1.33333	1.14286	1.14286	0	2	1.5	0.5	3
lcl|NC_004741.1_cds_WP_000194740.1_709	1.33333	0.4	0.666667	1.6	1.33333	1	1.66667	0	0.272727	0.4	0.545455	1.6	0	0.375	1	2.625	0.6	1.2	1.4	0.8	0.285714	0.857143	2.57143	0.285714	0.818182	1.09091	2.72727	0.545455	0	0.75	4.25	0.25	0.470588	0.857143	1.52941	1.14286	1	1.4	1	0.6	0.222222	0.666667	1.55556	1.55556	0	0.666667	3.33333	0	0
lcl|NC_004741.1_cds_WP_005105520.1_710	2	0.857143	0	1.14286	1.2	0.8	1.6	0.4	0.4	0.545455	0	2.18182	0.666667	1.33333	1	1	0.181818	2	1.81818	0	0	0.571429	2.85714	0.571429	0.4	2.4	0.4	2.4	0	0.666667	3.66667	1	1.42857	0.857143	0.571429	1.14286	1.3913	1.21739	0.695652	0.695652	0.347826	1.04348	1.04348	1.56522	0.6	0	2	1.4	0
lcl|NC_004741.1_cds_WP_000515521.1_711	1.13725	1.15152	0.862745	0.848485	0.606061	1.29293	1.89899	0.20202	0	2.15385	0.771429	1.15385	0.428571	1.33333	1	1.2381	0.148148	0.533333	1.85185	1.46667	0.357143	0.142857	3	0.5	0.257143	2.57143	1.71429	0.685714	0	0.494118	4.44706	0.635294	1.10204	1.02857	0.897959	0.971429	0.987654	1.08642	1.58025	0.345679	0.378947	1.30526	0.8	1.51579	0.296296	0.814815	2.07407	0.814815	0
lcl|NC_004741.1_cds_WP_001230481.1_712	1.33333	1.8	0.666667	0.2	0	1.14286	2.28571	0.571429	0	1.56522	0	1.04348	0	1.2	1	1.8	1	0.666667	1	1.33333	0	1.33333	1.33333	1.33333	0	3.27273	0.545455	2.18182	0	0.461538	3.69231	1.38462	1.25	0.857143	0.75	1.14286	0.363636	0.909091	1.45455	1.27273	0	1.11111	1.77778	1.11111	0.533333	0.266667	3.2	0	0
lcl|NC_004741.1_cds_S_RS25135_713	0.947368	0.857143	1.05263	1.14286	1.45455	0.969697	0.606061	0.969697	0.909091	1.30435	0.363636	1.30435	0.954545	0.681818	1	1.36364	0.315789	1	1.68421	1	0.8	1.12	1.6	0.48	0.363636	0.909091	1.81818	1.63636	0	0.387097	3.67742	0.387097	1.08333	0.689655	0.916667	1.31034	1.54286	0.914286	0.971429	0.571429	0.444444	1.44444	1.33333	0.777778	0.8	0.48	1.6	1.12	1.2
lcl|NC_004741.1_cds_WP_000551132.1_714	1.5	1.2	0.5	0.8	1.45455	1.09091	1.09091	0.363636	0.857143	0.5	0.428571	2	0.375	0.75	1	1.875	0.571429	0.666667	1.42857	1.33333	0.888889	0.888889	2.22222	0	0	2.14286	0.857143	1.71429	0	0	5	0	1.2381	0.933333	0.761905	1.06667	1.38462	0.923077	1.23077	0.461538	0	2.66667	0	1.33333	0.266667	0.8	1.86667	1.06667	3
lcl|NC_004741.1_cds_S_RS03965_715	1.11111	1	0.888889	1	0.969697	1.45455	0.484848	1.09091	1.95652	1.08	0.652174	0.72	0.9375	0.9375	1	1.125	0.928571	1.11111	1.07143	0.888889	1.25714	0.8	1.02857	0.914286	0.391304	1.43478	0.913043	0.652174	0.533333	1.26667	1.8	1.2	1.33333	0.72	0.666667	1.28	0.818182	1.36364	0.454545	1.36364	0.8	1.6	1	0.6	0.551724	1.24138	1.24138	0.965517	0
lcl|NC_004741.1_cds_S_RS27555_716	1.33333	0	0.666667	2	0	0	0	4	0	NA	0	NA	NA	NA	1	NA	0	NA	2	NA	NA	NA	NA	NA	0	6	0	0	0	1	4	0	2	NA	0	NA	0	4	0	0	0	0	2.66667	1.33333	0	0	4	0	NA
lcl|NC_004741.1_cds_S_RS28985_717	0	2	2	0	NA	NA	NA	NA	3	NA	0	NA	0	0	1	3	0	0	2	2	NA	NA	NA	NA	0	3	0	0	0	2	2	2	2	0.666667	0	1.33333	2	0	0	2	NA	NA	NA	NA	4	0	0	0	NA
lcl|NC_004741.1_cds_WP_000767391.1_718	1.6	1.2	0.4	0.8	0	3.2	0.8	0	0	1.2	0	1.8	0	0.6	1	2.4	1	0.75	1	1.25	0.8	0.4	2.4	0.4	0	3	0	3	0	0.6	3	0	1.33333	0.25	0.666667	1.75	1.23077	0.307692	2.15385	0.307692	0.666667	2.22222	0.444444	0.666667	1.06667	1.06667	0	1.86667	3
lcl|NC_004741.1_cds_WP_005048541.1_719	1.81818	1	0.181818	1	0.869565	2.08696	0.695652	0.347826	0.25	1.41176	0	0.352941	0	1.68	1	1.32	0.857143	0.666667	1.14286	1.33333	0.695652	0.521739	2.43478	0.347826	0.25	3.75	0.25	1.5	0.5	0.5	3	0.666667	1.48148	0.842105	0.518519	1.15789	0.754717	1.35849	1.73585	0.150943	0.121212	2.06061	0.484848	1.33333	0.615385	0.461538	1.84615	1.07692	3
lcl|NC_004741.1_cds_WP_000951226.1_720	1.625	1.42857	0.375	0.571429	0.5	1.5	1.5	0.5	0	1.2	0	0.4	0	1.5	1	1.5	0.666667	1.2	1.33333	0.8	0.444444	0.222222	3.11111	0.222222	0	4.8	0.6	0.6	0.153846	0.307692	3.53846	0.461538	1.6	0.555556	0.4	1.44444	1	1.125	1.625	0.25	0.909091	1.45455	1.27273	0.363636	0.842105	0.631579	2.10526	0.421053	0
lcl|NC_004741.1_cds_WP_000118810.1_721	1.5	1.5	0.5	0.5	0.307692	0.923077	1.84615	0.923077	0	2.68966	0	1.03448	0	1.875	1	1.125	0.692308	0.666667	1.30769	1.33333	1.14286	0.857143	2	0	0.413793	2.27586	0.827586	2.48276	0.133333	0.266667	3.33333	0.8	1.05882	0.4	0.941176	1.6	0.313725	1.09804	1.88235	0.705882	0.5	1.75	0.75	1	0.740741	1.18519	1.77778	0.296296	3
lcl|NC_004741.1_cds_WP_000246759.1_722	2	0.4	0	1.6	0.333333	0.666667	2.66667	0.333333	0	1.09091	0	1.09091	0.375	1.5	1	1.125	0.736842	0.571429	1.26316	1.42857	0.923077	0.615385	1.84615	0.615385	0.857143	2	1.14286	2	0.363636	0.909091	2	0.909091	1.09091	0.615385	0.909091	1.38462	1.29412	0.823529	1.41176	0.470588	1.33333	1.06667	0.533333	1.06667	0.333333	0.333333	3	0.333333	3
lcl|NC_004741.1_cds_WP_000044878.1_723	1.25	0.75	0.75	1.25	0.2	1.8	1.2	0.8	0	2.30769	0.857143	1.38462	1.33333	1	1	0.666667	1	2	1	0	0.307692	0.615385	2.46154	0.615385	0	1.71429	0.857143	2.57143	0	0.48	2.16	1.2	1.69231	0.857143	0.307692	1.14286	1.24138	0.965517	1.37931	0.413793	1.33333	1.33333	0.222222	1.11111	1.17647	0.705882	1.64706	0.470588	0
lcl|NC_004741.1_cds_WP_000042516.1_724	1.6	1.4	0.4	0.6	0.470588	2.23529	0.823529	0.470588	0.226415	0.2	0.113208	0.4	0.0714286	1	1	1.92857	0.4375	1.27273	1.5625	0.727273	0.941176	0.117647	2.58824	0.352941	0.566038	1.81132	0.45283	2.83019	0	0.64	3.12	0.8	1.07463	0.731707	0.925373	1.26829	0.64	0.8	2.24	0.32	0.285714	1.80952	0.761905	1.14286	0.533333	0.888889	1.86667	0.711111	3
lcl|NC_004741.1_cds_WP_005048534.1_725	0.8	0.625	1.2	1.375	0	0.857143	2.85714	0.285714	0	1.41176	0	0.705882	0.130435	1.17391	1	1.69565	0.222222	0.444444	1.77778	1.55556	1.14286	0.285714	1.14286	1.42857	0	2.21053	0.631579	3.15789	0	0.681818	2.31818	0.545455	1.05263	0.4	0.947368	1.6	0.5	0.666667	1.83333	1	0.592593	1.62963	0.888889	0.888889	0.363636	1.45455	0.909091	1.27273	3
lcl|NC_004741.1_cds_WP_005048531.1_726	1.33333	1.46667	0.666667	0.533333	0.190476	2.66667	0.571429	0.571429	0	1.28571	0	1.28571	0	1.35	1	1.65	0.777778	0.727273	1.22222	1.27273	0.571429	0.571429	2.28571	0.571429	0	3.31034	0.62069	2.06897	0.181818	0.727273	3.63636	0.545455	1.11111	0.761905	0.888889	1.2381	0.347826	1.21739	1.56522	0.869565	0.592593	2.07407	0.296296	1.03704	0.2	1.8	1	1	3
lcl|NC_004741.1_cds_WP_000084630.1_727	1.6	0.8	0.4	1.2	0	1.23077	1.84615	0.923077	0	1.09091	0	0.545455	0	1.09091	1	1.90909	0.857143	0.8	1.14286	1.2	0.571429	0.571429	2.85714	0	0	2	0	4	0	0	3	0.5	1.71429	0.666667	0.285714	1.33333	0.222222	0.888889	1.77778	1.11111	0	1.33333	0	2.66667	1.53846	0.615385	0.923077	0.923077	3
lcl|NC_004741.1_cds_WP_000080885.1_728	1.4	0.666667	0.6	1.33333	0	2.90909	0.363636	0.727273	0	2.57143	0	0	0.333333	0.666667	1	2	1	1.66667	1	0.333333	0	0	4	0	0	2.4	1.2	2.4	0	0.461538	3.69231	0	1.5	0.666667	0.5	1.33333	0.173913	1.21739	2.43478	0.173913	0	1.6	0.4	2	0.571429	1.14286	2	0.285714	3
lcl|NC_004741.1_cds_WP_000598624.1_729	2	2	0	0	0.666667	2	0.666667	0.666667	0	3	0	3	0	0	1	3	0	1	2	1	1	0	3	0	0	6	0	0	0	0	3.6	0.6	1.6	0.857143	0.4	1.14286	0.333333	0.666667	1.66667	1.33333	1.6	1.6	0	0.8	0.888889	0.444444	1.77778	0.888889	3
lcl|NC_004741.1_cds_WP_000852286.1_730	1.42857	2	0.571429	0	0	2.66667	0.888889	0.444444	0	4	0	2	0	1	1	2	0	1	2	1	0	0	4	0	0	4.5	0.5	1	0	1.33333	3.33333	0	1.625	1	0.375	1	1.6	0.8	1.6	0	0.666667	1.33333	1.33333	0.666667	0.571429	1.71429	0.571429	1.14286	0
lcl|NC_004741.1_cds_WP_000373626.1_731	1.33333	1.25	0.666667	0.75	0	1.47368	1.47368	1.05263	0.666667	1.125	0	1.125	0.176471	1.58824	1	1.23529	1.42857	NA	0.571429	NA	2	2	0	0	0	2.66667	0.666667	2	0	0.166667	2.33333	0.666667	0.666667	1.14286	1.33333	0.857143	1.16667	0.666667	1.5	0.666667	0.235294	2.11765	0.235294	1.41176	0.444444	1.55556	0.888889	1.11111	3
lcl|NC_004741.1_cds_WP_000446914.1_732	0.857143	0.75	1.14286	1.25	1.09091	1.09091	1.45455	0.363636	0	0.8	1.71429	2.8	1	1.11111	1	0.888889	1.33333	0.666667	0.666667	1.33333	1.71429	0.571429	0.571429	1.14286	0.857143	0	0.857143	2.57143	0.171429	0.857143	0.685714	0.685714	1.42857	0	0.571429	2	1.07692	1.38462	0.923077	0.615385	0.941176	1.17647	0.705882	1.17647	1	0.75	1.25	1	0
lcl|NC_004741.1_cds_WP_000045466.1_733	1	1.33333	1	0.666667	0	2.33333	1	0.666667	0	1.8	0	1.8	0	1.4	1	1.6	1.33333	1	0.666667	1	0	0	3.33333	0.666667	0.428571	3.85714	0.857143	0.857143	0.461538	0.807692	3.34615	0.230769	1.14286	1.2	0.857143	0.8	0.551724	0.827586	1.93103	0.689655	0	1.81818	1.45455	0.727273	0.258065	1.29032	1.93548	0.516129	0
lcl|NC_004741.1_cds_WP_000650362.1_734	1.73333	1.2	0.266667	0.8	0.8	1.06667	1.6	0.533333	0.162162	2.5	0	1	0	1.36364	1	1.63636	0.4	1.06667	1.6	0.933333	0.380952	1.33333	1.90476	0.380952	0.486486	3.72973	0.810811	0.810811	0.142857	1	3	0.571429	1.4	0.190476	0.6	1.80952	1.33333	0.666667	1.77778	0.222222	0.307692	2.15385	0.923077	0.615385	0.8	1.06667	1.33333	0.8	0
lcl|NC_004741.1_cds_WP_001113348.1_735	1.42857	0.8	0.571429	1.2	0.727273	2.54545	0.363636	0.363636	0	2.4	0.315789	0.6	0	0.6	1	2.4	1.11111	0.875	0.888889	1.125	0.235294	0.705882	2.58824	0.470588	0.947368	2.84211	0.631579	1.26316	0.75	1	2	0.75	1.2	0.571429	0.8	1.42857	0	1.92	1.92	0.16	0.923077	1.84615	0.307692	0.923077	0.761905	0.571429	2.09524	0.571429	0
lcl|NC_004741.1_cds_WP_000871982.1_736	0.666667	2	1.33333	0	0	1.14286	2.28571	0.571429	0	0	0	2.4	0	0.75	1	2.25	1.2	1	0.8	1	0	2	2	0	0	4	0	2	0.24	0	3.6	0.48	0.8	1	1.2	1	2	0	1.66667	0.333333	0.571429	2.28571	0.571429	0.571429	1	0.6	2	0.4	0
lcl|NC_004741.1_cds_WP_000469031.1_737	1.33333	1.46667	0.666667	0.533333	0.592593	1.62963	1.18519	0.592593	0.375	0.818182	0	0.818182	0.0909091	1.54545	1	1.36364	0.782609	0.5	1.21739	1.5	0.631579	0.842105	2.31579	0.210526	0	3.75	0	1.875	0.6	0.72	2.76	0.36	1.23077	0.909091	0.769231	1.09091	0	2.19355	1.67742	0.129032	0.857143	1.14286	0.571429	1.42857	0.428571	0.571429	2.57143	0.428571	3
lcl|NC_004741.1_cds_WP_000070107.1_738	1.42857	1.53846	0.571429	0.461538	0	2.66667	1.16667	0.166667	0	1.84615	0	1.15385	0.075	1.35	1	1.575	0.352941	1.33333	1.64706	0.666667	0.5	1	2.25	0.25	0.6	3	1.2	1.2	0.12	0.84	4.2	0.36	1.2	0.909091	0.8	1.09091	0.133333	1.2	1.86667	0.8	0.190476	1.33333	1.52381	0.952381	0.4	0.8	2.53333	0.266667	0
lcl|NC_004741.1_cds_WP_024260057.1_739	1.63636	1.52941	0.363636	0.470588	0.432432	1.94595	1.18919	0.432432	0	1.6	0	1	0.130435	1.69565	1	1.17391	0.7	1.14286	1.3	0.857143	0.714286	1	2.14286	0.142857	0	3.23077	0.923077	1.84615	0	1.21622	3.08108	0.0810811	1.19048	0.823529	0.809524	1.17647	0.380952	2	1.42857	0.190476	0.333333	1.86667	0.733333	1.06667	0.4	1.06667	2	0.533333	3
lcl|NC_004741.1_cds_WP_000743444.1_740	1.69231	0.909091	0.307692	1.09091	0.210526	1.47368	2.10526	0.210526	0	1.2	0	0.4	0.3	1.2	1	1.5	0.357143	1.33333	1.64286	0.666667	0.666667	0	3	0.333333	0	3.54545	0.272727	2.18182	0.193548	0.580645	3.29032	0.967742	1.52941	0.916667	0.470588	1.08333	0.761905	1.2381	1.52381	0.47619	0.8	1.44	0.8	0.96	0.516129	0.516129	2.06452	0.903226	0
lcl|NC_004741.1_cds_WP_001296991.1_741	1	1	1	1	0.705882	2.82353	0.470588	0	0	1.5	0.923077	1.5	0.15	1.35	1	1.5	0.4	1	1.6	1	0.666667	0.666667	1.33333	1.33333	0	2.30769	0.461538	2.30769	0.230769	0.923077	2.53846	0.692308	1.375	0.888889	0.625	1.11111	0.275862	2.48276	0.689655	0.551724	0.727273	1.45455	0.363636	1.45455	0	1	3	0	0
lcl|NC_004741.1_cds_WP_000007129.1_742	1.75	1.46667	0.25	0.533333	0.4	2.8	0.4	0.4	0	1.5	0.171429	0.375	0	1.88889	1	1.11111	0.47619	1.71429	1.52381	0.285714	0.6	0.2	2.6	0.6	0	2.74286	0	3.08571	0	0.625	4	0.125	1.56522	0.583333	0.434783	1.41667	0.444444	0.777778	1.77778	1	0.137931	1.93103	0.551724	1.37931	0.413793	0.965517	1.93103	0.689655	0
lcl|NC_004741.1_cds_S_RS29325_743	0	1	2	1	NA	NA	NA	NA	6	2	0	0	3	0	NA	0	1	0.666667	1	1.33333	NA	NA	NA	NA	0	0	0	0	2	0	2	0	NA	NA	NA	NA	1.6	1.6	0.8	0	1	3	0	0	3	0	0	1	NA
lcl|NC_004741.1_cds_WP_001145124.1_744	1.16667	0.75	0.833333	1.25	0	3.33333	0.666667	0	0	1.5	0.8	0	1	2	1	0	1.25	1	0.75	1	0.666667	3.33333	0	0	0.8	1.6	0.4	2.4	0	0.461538	1.84615	1.84615	1.23077	1	0.769231	1	1.71429	0.857143	0.285714	1.14286	0.444444	0.888889	0.888889	1.77778	0	0.888889	0.888889	2.22222	3
lcl|NC_004741.1_cds_WP_005048497.1_745	1.63158	1.2381	0.368421	0.761905	0.137931	1.7931	1.51724	0.551724	0	2.83333	0.109091	1	0.307692	1.23077	1	1.46154	0.514286	1.22222	1.48571	0.777778	0.540541	1.08108	1.72973	0.648649	0.436364	1.74545	1.30909	2.4	0.185567	0.865979	3.03093	0.43299	1.19298	0.756757	0.807018	1.24324	0.393443	1.44262	1.83607	0.327869	0.352941	1.29412	1.17647	1.17647	0.285714	0.47619	2.38095	0.857143	3
lcl|NC_004741.1_cds_WP_000386531.1_746	1.46667	0.888889	0.533333	1.11111	0.470588	0.941176	1.41176	1.17647	0	3.27273	0	1.09091	0	1.5	1	1.5	0.615385	0.8	1.38462	1.2	0.909091	0.363636	1.81818	0.909091	0	3.17647	1.05882	1.76471	0.171429	0.857143	3.25714	0.342857	1.52	1	0.48	1	0.848485	0.242424	2.06061	0.848485	0.275862	1.65517	0.965517	1.10345	0.235294	0.941176	1.88235	0.941176	3
lcl|NC_004741.1_cds_WP_000443521.1_747	1.81818	1.45455	0.181818	0.545455	0	1.88235	1.88235	0.235294	0	2.28571	0	0.857143	0	1.17391	1	1.82609	0.3	0.5	1.7	1.5	0.842105	0.631579	2.31579	0.210526	0	2.76923	0.923077	2.30769	0.461538	0.230769	1.84615	1.15385	1.14286	0.375	0.857143	1.625	0.608696	1.21739	1.82609	0.347826	0.125	1.5	1	1.375	0.363636	1.27273	1.45455	0.909091	3
lcl|NC_004741.1_cds_WP_211180490.1_748	NA	1.33333	NA	0.666667	0	0	0	4	2	3	0	0	NA	NA	1	NA	0	NA	2	NA	NA	NA	NA	NA	0	0	0	4	0	0	6	0	NA	NA	NA	NA	1.33333	1.33333	0	1.33333	4	0	0	0	4	0	0	0	0
lcl|NC_004741.1_cds_WP_000849301.1_749	1.66667	1	0.333333	1	0	1	0.5	2.5	NA	1.33333	NA	0.666667	0	2.25	1	0.75	0	NA	2	NA	0	0	4	0	NA	NA	NA	NA	0	1	3	1	1.33333	0	0.666667	2	0.842105	1.05263	1.26316	0.842105	0.666667	2	0	1.33333	1.14286	0	1.14286	1.71429	3
lcl|NC_004741.1_cds_WP_000135439.1_750	2	1.5	0	0.5	4	0	0	0	1.2	1.5	0	1.5	0	0.857143	1	2.14286	0.666667	0	1.33333	2	0.8	0.8	1.6	0.8	0	1.8	1.2	1.8	0	0	1.5	0	1.55556	0.8	0.444444	1.2	0.363636	1.81818	0.727273	1.09091	0.666667	1.33333	0	2	0	2	2	0	3
lcl|NC_004741.1_cds_WP_000990151.1_751	1.33333	0.714286	0.666667	1.28571	0.363636	2.54545	0.727273	0.363636	0	2.625	0	0	0	2	1	1	1.33333	0.25	0.666667	1.75	1.33333	1.33333	1.33333	0	0.428571	4.28571	0.857143	0.428571	0	0.461538	3.46154	0.692308	1.5	1	0.5	1	1.64706	1.64706	0.470588	0.235294	0.923077	1.84615	0	1.23077	1.11111	0.666667	1.55556	0.666667	0
lcl|NC_004741.1_cds_S_RS04145_752	1.58333	0.980392	0.416667	1.01961	0.225352	2.3662	0.732394	0.676056	0.375	1.32	0	0.96	0.166667	1.25	1	1.58333	0.5	0.75	1.5	1.25	0.96	0.64	1.92	0.48	0	3.375	0.375	1.875	0.176471	0.705882	3.35294	0.529412	1	0.680851	1	1.31915	0.714286	2	1.14286	0.142857	0.277778	2.22222	0.444444	1.05556	0.205128	1.53846	1.33333	0.923077	0
lcl|NC_004741.1_cds_WP_014532194.1_753	1.36	0.857143	0.64	1.14286	1.03704	0.740741	1.77778	0.444444	1.2	1.5	0.857143	1.75	0.923077	0.923077	1	1.15385	0.7	0.833333	1.3	1.16667	0.285714	1.14286	2.28571	0.285714	0.171429	2.74286	0	1.02857	0.0983607	0.688525	3.63934	0.983607	1.07692	0.4	0.923077	1.6	0.516129	1.67742	0.903226	0.903226	2.19355	1.03226	0.129032	0.645161	0.5	1	1.83333	0.666667	3
lcl|NC_004741.1_cds_S_RS04155_754	2	1.33333	0	0.666667	0	1.2	2.4	0.4	1.5	0	0	0	0	0	1	3	1.42857	0	0.571429	2	0.571429	0.571429	1.14286	1.71429	0	3	0	1.5	0	2.57143	0.857143	2.57143	2	0.666667	0	1.33333	1.14286	1.42857	1.14286	0.285714	0	1.33333	0.666667	2	0.5	1	2	0.5	NA
lcl|NC_004741.1_cds_WP_000710620.1_755	1.66667	1	0.333333	1	0.571429	1.71429	0.571429	1.14286	0	2.25	0	0.75	0	1.5	1	1.5	1	NA	1	NA	0	2	2	0	0	3	3	0	1.63636	1.09091	2.72727	0	1.33333	1	0.666667	1	1.66667	1	1	0.333333	0.888889	1.33333	0	1.77778	0	2.66667	0	1.33333	3
lcl|NC_004741.1_cds_WP_001343936.1_756	1.2	1.36842	0.8	0.631579	0.8	2.4	0.8	0	0	2.66667	0.272727	2	0	1.125	1	1.875	0.823529	0.888889	1.17647	1.11111	1	0.5	2.25	0.25	0	2.18182	0.818182	2.72727	0	1.07143	2.35714	0.857143	1	0.923077	1	1.07692	0.457143	1.25714	1.82857	0.457143	0.173913	1.3913	1.04348	1.3913	1.6	0.533333	1.33333	0.533333	3
lcl|NC_004741.1_cds_S_RS04170_757	1.27273	1.5	0.727273	0.5	0.9	0.7	1.3	1.1	0.387097	0.789474	0.516129	0.394737	1.27273	1.09091	1	0.636364	1.07692	1.23077	0.923077	0.769231	0.692308	1.15385	1.61538	0.538462	0.903226	1.6129	1.87097	0.709677	0.428571	0.214286	0.642857	0.535714	1.6	0.666667	0.4	1.33333	0.983607	1.2459	1.11475	0.655738	0.645161	1.80645	1.16129	0.387097	1.41935	0.774194	0.903226	0.903226	0.466667
lcl|NC_004741.1_cds_WP_000569086.1_758	1.33333	1.55556	0.666667	0.444444	0	2.28571	1.14286	0.571429	0	0.545455	0	0	0	1.6875	1	1.3125	0.153846	1.25	1.84615	0.75	0.333333	0	3.33333	0.333333	0	3.23077	0.923077	1.84615	0.222222	0.222222	4.22222	0.444444	1.61905	0.6	0.380952	1.4	0.666667	0.666667	2	0.666667	0.222222	1.55556	0.444444	1.77778	0.181818	1.27273	2.18182	0.363636	3
lcl|NC_004741.1_cds_WP_001159065.1_759	2	2	0	0	0.4	2.8	0.4	0.4	0.4	2	0.4	0.666667	0.1	1.5	1	1.4	0.4	2	1.6	0	0.5	0	2.5	1	0	2	0	3.2	0	0.413793	4.34483	0.62069	1.77778	2	0.222222	0	0.695652	1.3913	1.73913	0.173913	0.444444	0.888889	0.222222	2.44444	0.235294	1.64706	1.88235	0.235294	0
lcl|NC_004741.1_cds_WP_000843867.1_760	1.72414	1.84615	0.275862	0.153846	0	2.28571	0.571429	1.14286	0	1.84615	0	0.923077	0	2	1	1	0.666667	1	1.33333	1	0.571429	0	3.42857	0	0	2.4	0	3.6	0	0.26087	4.69565	0	1.2	0.727273	0.8	1.27273	0.592593	0.888889	1.62963	0.888889	0.235294	1.88235	0.470588	1.41176	0.4	0.6	1.4	1.6	3
lcl|NC_004741.1_cds_WP_000100800.1_761	2	1.33333	0	0.666667	0.333333	3.33333	0	0.333333	0	1.33333	0	1.33333	0	2	1	1	0.666667	1.2	1.33333	0.8	0	0	4	0	0	4.5	0	1.5	0	0	4.42105	0.631579	1.25	0.875	0.75	1.125	1.11111	0.666667	1.11111	1.11111	0	2.66667	0.666667	0.666667	1.45455	0.727273	0.363636	1.45455	3
lcl|NC_004741.1_cds_WP_005048475.1_762	1.42857	0	0.571429	2	1.6	1.06667	1.06667	0.266667	0	0.9	0	0.3	0.545455	0.545455	1	1.90909	0.857143	0.666667	1.14286	1.33333	1.33333	0.222222	1.55556	0.888889	0.545455	2.18182	1.09091	2.18182	0.113208	0.792453	2.9434	0.566038	1.33333	1	0.666667	1	0.736842	0.736842	1.57895	0.947368	0.888889	0.592593	1.03704	1.48148	0.695652	1.04348	0.869565	1.3913	3
lcl|NC_004741.1_cds_WP_120795379.1_763	2	NA	0	NA	0	0	4	0	4	0	0	0	NA	NA	1	NA	NA	0.666667	NA	1.33333	0	4	0	0	2	0	0	0	NA	NA	NA	NA	2	NA	0	NA	NA	NA	NA	NA	NA	NA	NA	NA	0	0	0	4	3
lcl|NC_004741.1_cds_WP_001295296.1_764	2	2	0	0	0	2	0	2	0	3.2	0	0	0	1.28571	1	1.71429	0.285714	2	1.71429	0	0	0	4	0	0	3	0	3	0	0	5.14286	0.857143	1.33333	2	0.666667	0	1.64706	0.470588	0.235294	1.64706	0	0.952381	0	3.04762	1.45455	0	1.09091	1.45455	3
lcl|NC_004741.1_cds_WP_001054680.1_765	1.57576	0.8	0.424242	1.2	0.470588	1.88235	1.17647	0.470588	0	2.05714	0.571429	0.685714	0.6	1.08	1	1.32	0.857143	0.888889	1.14286	1.11111	0.222222	0.444444	2.22222	1.11111	0.571429	2.85714	0.857143	1.14286	0.226415	0.90566	2.26415	0.566038	1.36364	0.740741	0.636364	1.25926	0.545455	1.36364	1.18182	0.909091	0.375	2.375	0.125	1.125	0.864865	0.972973	1.40541	0.756757	3
lcl|NC_004741.1_cds_WP_001001761.1_766	1.6	1.33333	0.4	0.666667	NA	NA	NA	NA	0	0	2	1.5	NA	NA	1	NA	1	0	1	2	0	1.33333	1.33333	1.33333	0	2	2	0	0	1.5	1.5	0	0	0	2	2	NA	NA	NA	NA	NA	NA	NA	NA	1.33333	1.33333	1.33333	0	0
lcl|NC_004741.1_cds_WP_000091007.1_767	1.42857	1	0.571429	1	0	1.14286	2.85714	0	0.375	1	0.375	3	0.75	1.125	1	1.125	0.285714	1	1.71429	1	1	1	2	0	0.375	1.875	0.75	2.25	0	0.4	2	0.8	1.15789	1.33333	0.842105	0.666667	1.14286	0.571429	0.857143	1.42857	0.8	1.2	1.2	0.8	0	0.8	2.13333	1.06667	0
lcl|NC_004741.1_cds_WP_000056462.1_768	1.71429	1.16667	0.285714	0.833333	0.444444	1.55556	1.77778	0.222222	0.352941	1.33333	0	1.33333	0.130435	1.56522	1	1.30435	1.4	0.4	0.6	1.6	0.6	0.4	2.2	0.8	0	2.47059	1.05882	2.11765	0.246575	0.246575	3.0411	0.410959	0.25	0.857143	1.75	1.14286	0.848485	0.363636	2.18182	0.606061	1.03704	1.03704	0.740741	1.18519	0.242424	0.606061	2.42424	0.727273	3
lcl|NC_004741.1_cds_WP_001056377.1_769	1.71429	1.375	0.285714	0.625	0.296296	2.81481	0.444444	0.444444	0	1.2	0	2.4	0	1.89474	1	1.10526	0	0.333333	2	1.66667	0.64	0	2.88	0.48	0	2.72727	0	3.27273	0.25	0.25	4.25	0.5	1.11111	0.727273	0.888889	1.27273	1.04348	1.04348	1.21739	0.695652	0	1.48148	0.592593	1.92593	0.857143	0.714286	1	1.42857	3
lcl|NC_004741.1_cds_WP_000961469.1_770	1.27273	1.76	0.727273	0.24	0	2.54545	1.09091	0.363636	0	1.58824	0	1.23529	0	1.60714	1	1.39286	0.181818	1.75	1.81818	0.25	0.705882	0.235294	2.82353	0.235294	0	3	0.214286	2.78571	0	0.677419	3.96774	0.580645	1.30612	1	0.693878	1	0.125	1.125	2	0.75	0.0952381	1.80952	0.47619	1.61905	0.516129	0.645161	2.06452	0.774194	3
lcl|NC_004741.1_cds_WP_000168813.1_771	1.41176	1.05882	0.588235	0.941176	0.842105	1.26316	1.26316	0.631579	0.26087	1.42857	0	0.571429	0.176471	1.41176	1	1.41176	0.454545	1	1.54545	1	0.461538	1.38462	1.38462	0.769231	0.521739	2.86957	0.521739	1.82609	0.324324	0.972973	2.43243	1.13514	1.2	0.888889	0.8	1.11111	0.818182	1.09091	1.72727	0.363636	0.857143	1.85714	0.428571	0.857143	0.428571	1.14286	1.57143	0.857143	0
lcl|NC_004741.1_cds_WP_000114270.1_772	1.36842	1.05882	0.631579	0.941176	1.14286	1.71429	0.571429	0.571429	0	2	0	0.8	0.157895	0.947368	1	1.89474	1.23077	0.75	0.769231	1.25	0.4	1.2	1.2	1.2	0.666667	2	1.33333	2	0.888889	0.444444	3.55556	0.444444	1.33333	0.777778	0.666667	1.22222	1.04348	0.869565	1.56522	0.521739	0	2.35294	0	1.64706	0.842105	1.47368	0.842105	0.842105	0
lcl|NC_004741.1_cds_WP_000209313.1_773	1.66667	1.52941	0.333333	0.470588	0.1	1.9	1.2	0.8	0	1.35	0	0.75	0.06	1.68	1	1.26	0.615385	0.962963	1.38462	1.03704	0.75	0.125	2.75	0.375	0.133333	3.06667	0.133333	2.66667	0	1.01205	4.19277	0.144578	1.52941	0.8	0.470588	1.2	0.790123	0.790123	1.97531	0.444444	0.20339	2.10169	0.271186	1.42373	0.5	1	1.91667	0.583333	3
lcl|NC_004741.1_cds_WP_000576964.1_774	1.75	1	0.25	1	0.210526	2.31579	1.26316	0.210526	0	2.25	0.461538	0	0	1.3125	1	1.6875	0.181818	0.909091	1.81818	1.09091	0.222222	1.11111	2.44444	0.222222	0.923077	3.69231	0.461538	0.461538	0	0.307692	3.38462	0.923077	1.15789	0.823529	0.842105	1.17647	0.375	2	1.5	0.125	0.2	2.4	0.2	1.2	0.857143	0.285714	1.71429	1.14286	3
lcl|NC_004741.1_cds_WP_000424888.1_775	1.27273	0.666667	0.727273	1.33333	0.285714	1.42857	0.857143	1.42857	1	1.8	0	0.6	0	0.461538	1	2.53846	0.461538	0.666667	1.53846	1.33333	0.727273	0	2.90909	0.363636	0	0	0	5	0	0	4.08	0.72	1.55556	1	0.444444	1	0.588235	0.588235	2.35294	0.470588	0.666667	1.11111	1.11111	1.11111	0.4	0	2.4	1.2	3
lcl|NC_004741.1_cds_WP_000829250.1_776	1.42857	1.2	0.571429	0.8	0.363636	0.727273	2.54545	0.363636	0	2	0	0.5	0.25	1.5	1	1.25	0.769231	1.33333	1.23077	0.666667	1	0	3	0	0	2.76923	0.923077	2.30769	0.387097	1.16129	3.09677	0.387097	1.38462	0.933333	0.615385	1.06667	1.65517	0.827586	1.24138	0.275862	0.181818	1.81818	0.909091	1.09091	0.842105	1.26316	1.26316	0.631579	3
lcl|NC_004741.1_cds_WP_000397398.1_777	1.8	1.23077	0.2	0.769231	0.153846	2.46154	0.769231	0.615385	0	1.92	0	0.48	0.15	1.05	1	1.8	0.631579	0.4	1.36842	1.6	1.33333	0.5	1.83333	0.333333	0	3.6	0	2.4	0.139535	0.697674	3.34884	0.837209	1.53846	0.9	0.461538	1.1	0.444444	1.33333	1.88889	0.333333	0.47619	1.33333	0.571429	1.61905	0.914286	0.228571	1.82857	1.02857	3
lcl|NC_004741.1_cds_WP_000513761.1_778	2	0.8	0	1.2	0.842105	2.10526	1.05263	0	0	1.6	0	2.4	0	1.38462	1	1.61538	0.75	0	1.25	2	1.09091	0.727273	1.45455	0.727273	0.428571	2.57143	0.857143	2.14286	0.387097	0.580645	2.70968	0.387097	1.46154	0.857143	0.538462	1.14286	0.851064	1.3617	1.53191	0.255319	0.615385	1.84615	0.615385	0.923077	0.32	0.96	1.76	0.96	0
lcl|NC_004741.1_cds_WP_001120569.1_779	1.73333	0.769231	0.266667	1.23077	0.190476	1.71429	1.14286	0.952381	0.115385	0.769231	0	0.923077	0.219512	0.95122	1	1.82927	0.619048	0.470588	1.38095	1.52941	1.09091	0.484848	1.45455	0.969697	0.576923	2.07692	1.15385	2.07692	0.084507	0.507042	2.3662	0.760563	1.2381	0.444444	0.761905	1.55556	0.881356	0.745763	1.76271	0.610169	0	1.7561	0.682927	1.56098	0.740741	0.888889	1.62963	0.740741	3
lcl|NC_004741.1_cds_WP_000090147.1_780	1.56757	1.04	0.432432	0.96	0.432432	2.27027	0.864865	0.432432	0.428571	1	0	1.8	0.136364	1.09091	1	1.77273	0.592593	0.857143	1.40741	1.14286	0.774194	0.516129	2.58065	0.129032	0	1.71429	1.71429	2.14286	0.15	0.3	3.75	0.3	1.09091	0.592593	0.909091	1.40741	0.625	0.875	2.125	0.375	1	1.28571	0.571429	1.14286	0.848485	0.242424	2.54545	0.363636	3
lcl|NC_004741.1_cds_WP_000967687.1_781	1.6	1.33333	0.4	0.666667	0	2.54545	1.09091	0.363636	0	1.33333	0.705882	1	0.391304	1.17391	1	1.43478	0	2	2	0	0.266667	1.06667	2.4	0.266667	1.05882	1.76471	0	2.47059	0.307692	0.615385	2.30769	0.769231	1.6	0.5	0.4	1.5	0.413793	1.24138	1.93103	0.413793	0.761905	1.14286	1.52381	0.571429	0.342857	0.685714	2.05714	0.914286	3
lcl|NC_004741.1_cds_WP_001236054.1_782	2	1	0	1	0.727273	2.54545	0.727273	0	0	1.6	0	0.4	0.107143	1.17857	1	1.71429	0.5	0.4	1.5	1.6	0.571429	0.571429	2	0.857143	1.5	2.7	0.3	1.5	0.162162	0.486486	2.75676	0	1	0.615385	1	1.38462	0.631579	1.26316	1.47368	0.631579	0.869565	1.56522	0.521739	1.04348	0.296296	0.888889	1.92593	0.888889	0
lcl|NC_004741.1_cds_S_RS04305_783	1.625	0.72	0.375	1.28	0.869565	1.73913	0.869565	0.521739	0.139535	1.44	0.418605	0.6	0.222222	1	1	1.77778	1	0.333333	1	1.66667	1.05263	0.631579	1.89474	0.421053	0.418605	1.67442	1.25581	2.09302	0.303797	0.607595	2.43038	0.531646	1.24138	0.521739	0.758621	1.47826	0.830189	0.90566	1.66038	0.603774	0.588235	1.17647	0.823529	1.41176	1	0.454545	1.36364	1.18182	1.5
lcl|NC_004741.1_cds_WP_000086920.1_784	1.57576	0.9	0.424242	1.1	0.8	1.6	0.6	1	1	1.125	0.333333	1.3125	0.290323	1.06452	1	1.64516	0.222222	0.571429	1.77778	1.42857	0	1	2.5	0.5	0.333333	1.66667	1.33333	1.33333	0.48	0.36	2.4	0.6	1.28	0.782609	0.72	1.21739	1.10345	1.10345	1.10345	0.689655	0.461538	1.07692	0.461538	2	0.878049	0.780488	1.46341	0.878049	3
lcl|NC_004741.1_cds_WP_000049388.1_785	1.76	1.33333	0.24	0.666667	0.25	2.25	0.5	1	0	3	0	0.25	0	1.34483	1	1.65517	0.470588	1.28571	1.52941	0.714286	0.571429	0.142857	2.71429	0.571429	0	3.12	0.24	2.64	0.292683	0.731707	3.95122	0.292683	1.5122	1	0.487805	1	1.09091	1.45455	1.45455	0	0	2.32258	0.387097	1.29032	0.666667	0.666667	1.42857	1.2381	3
lcl|NC_004741.1_cds_WP_000497137.1_786	0.857143	0.857143	1.14286	1.14286	1	1	1	1	0.75	2.66667	0.75	2	0	2.25	1	0.75	0.4	0.75	1.6	1.25	0	0	4	0	1.5	1.5	1.5	0	0.285714	0.285714	2.85714	1.14286	1.5	0.666667	0.5	1.33333	1.53846	1.23077	0.307692	0.923077	2	0	2	0	0.571429	1.14286	0.571429	1.71429	0
lcl|NC_004741.1_cds_S_RS04330_787	1.33333	0.666667	0.666667	1.33333	0.5	1.5	1.5	0.5	0	1	0	1	0.529412	1.23529	1	1.23529	0.823529	1	1.17647	1	0.347826	0.869565	2.08696	0.695652	0.4	3.6	0.8	1.2	0	0.514286	2.57143	0.857143	1.28571	0.761905	0.714286	1.2381	0.933333	0.933333	1.33333	0.8	0.631579	2	0.631579	0.736842	0.761905	0.571429	1.52381	1.14286	0.6
lcl|NC_004741.1_cds_WP_001295292.1_788	2	1	0	1	1	0.5	1.5	1	0.428571	0.75	0	2.25	0.25	1.25	1	1.5	1	1	1	1	0.727273	0.727273	1.81818	0.727273	0	3	0.428571	2.14286	0.230769	1.38462	3	0.230769	1.33333	0.923077	0.666667	1.07692	1.14286	1.14286	1.14286	0.571429	0.363636	1.45455	1.45455	0.727273	1	0.666667	1.66667	0.666667	3
lcl|NC_004741.1_cds_S_RS04345_789	1.6	0.714286	0.4	1.28571	0.166667	1.83333	1.16667	0.833333	0	2.1	0	0.3	0	1.28571	1	1.71429	0.363636	1.33333	1.63636	0.666667	0.8	0	2	1.2	0	1.5	0	4.5	0	0.774194	2.90323	0.774194	1	0.315789	1	1.68421	1.26316	1.05263	1.47368	0.210526	0.413793	0.827586	0.827586	1.93103	0.347826	0.347826	2.26087	1.04348	NA
lcl|NC_004741.1_cds_WP_094081555.1_790	1.54545	0.888889	0.454545	1.11111	1.09091	0.727273	1.45455	0.727273	0.75	1.84615	0.6	0.461538	0.5	1.5	1	1	0.8	1.25	1.2	0.75	1.23077	0.615385	0.923077	1.23077	0.6	1.35	1.05	1.65	0.529412	0.705882	3.17647	0.882353	1.22581	0.8	0.774194	1.2	0.875	1.25	0.75	1.125	1.04348	0.869565	0.521739	1.56522	1.05263	1.05263	0.631579	1.26316	3
lcl|NC_004741.1_cds_S_RS04360_791	1.66667	1.33333	0.333333	0.666667	0	2.66667	1.33333	0	0	3	2	0	0.75	0.75	1	1.5	0	0	2	2	0	0	4	0	0	0	0	4	0	0	3.42857	1.71429	1.2	0	0.8	2	2	0	2	0	0.5	1	1	1.5	0	0.666667	2.66667	0.666667	3
lcl|NC_004741.1_cds_WP_000450120.1_792	1.41176	0.75	0.588235	1.25	0.666667	2	1.33333	0	0	1.71429	0	2.14286	0	1	1	2	1	1	1	1	0	1.45455	2.18182	0.363636	0	3.6	0.4	2	0.222222	0.444444	3.11111	0.666667	1.41176	0.571429	0.588235	1.42857	0.347826	1.3913	1.73913	0.521739	0	2.18182	0.727273	1.09091	0.470588	0.705882	1.64706	1.17647	3
lcl|NC_004741.1_cds_WP_001612704.1_793	2	0.8	0	1.2	0.666667	1.33333	2	0	0	0.923077	0	0.461538	0.2	1.2	1	1.6	1.66667	0.75	0.333333	1.25	0.5	0.5	3	0	0.75	3	0.75	1.5	0.1875	0.5625	2.25	1.3125	2	1	0	1	1	0.8	1.6	0.6	0.666667	1.66667	0.666667	1	0.266667	1.6	1.86667	0.266667	0
lcl|NC_004741.1_cds_WP_001180084.1_794	1.4	1.38462	0.6	0.615385	0	3.2	0.533333	0.266667	0	1.56522	0.4	0.521739	0.257143	1.2	1	1.54286	1.125	1	0.875	1	0.307692	0.307692	1.84615	1.53846	0.8	2	0	2.8	0.0923077	0.369231	3.13846	0.461538	1.42857	0.333333	0.571429	1.66667	0.434783	0.782609	2.17391	0.608696	0.761905	1.14286	0.857143	1.2381	0.153846	0.615385	2.15385	1.07692	3
lcl|NC_004741.1_cds_WP_000605480.1_795	2	0	0	2	0	2	0	2	0	3	0	2	0	1	1	2	1.5	0.666667	0.5	1.33333	0.888889	0	1.77778	1.33333	0	6	0	0	1	0	1	2	2	1	0	1	0	0.4	2.4	1.2	0.666667	1.33333	0.666667	1.33333	0.222222	1.33333	1.33333	1.11111	3
lcl|NC_004741.1_cds_WP_000023563.1_796	1.75	0.933333	0.25	1.06667	0.571429	1.14286	1.14286	1.14286	0	3.5	0	1	0.166667	0.833333	1	2	1.23077	1	0.769231	1	2	0.666667	0.666667	0.666667	0	2	1.33333	2.66667	0	0.3	2.7	0.9	1.57895	0.6	0.421053	1.4	1.28	1.28	0.96	0.48	0.363636	3.09091	0.181818	0.363636	0.869565	1.21739	1.56522	0.347826	3
lcl|NC_004741.1_cds_WP_000217851.1_797	2	0.5	0	1.5	0.32	1.92	1.6	0.16	0	1	0	1.6	0.230769	1.15385	1	1.61538	0	1.2	2	0.8	0.5	1.25	1.25	1	0.857143	3	0.428571	1.71429	0.115385	1.03846	2.88462	0.115385	1.55556	0.545455	0.444444	1.45455	1.07692	1.38462	1.07692	0.461538	0.333333	1.33333	0.666667	1.66667	0.631579	1.15789	0.736842	1.47368	0
lcl|NC_004741.1_cds_WP_001297003.1_798	1.66667	1.33333	0.333333	0.666667	0	1.66667	2	0.333333	0	2	0.923077	1.5	0.3	0.9	1	1.8	0.923077	0.666667	1.07692	1.33333	0	0.666667	3.33333	0	0.923077	2.30769	0.923077	0.923077	0.705882	0.705882	1.76471	1.05882	0.5	0.25	1.5	1.75	0.888889	0.666667	1.11111	1.33333	2	0.5	1.5	0	0.888889	0.444444	0.444444	2.22222	0
lcl|NC_004741.1_cds_WP_001024865.1_799	1.38462	1.25926	0.615385	0.740741	0.909091	2	0.545455	0.545455	0	2.66667	0.206897	1.33333	0.214286	1.28571	1	1.5	1	0.666667	1	1.33333	0.533333	0.8	2.4	0.266667	1.03448	2.06897	0	2.68966	0.222222	0.518519	2.2963	0.592593	1.42857	0.8	0.571429	1.2	1.12	1.68	0.72	0.48	0.363636	1.63636	0.727273	1.27273	0.510638	1.3617	1.19149	0.93617	3
lcl|NC_004741.1_cds_WP_000681108.1_800	2	0	0	2	0	0	4	0	1.71429	0.75	0	2.25	0	1.5	1	1.5	0.8	1	1.2	1	0.666667	0.666667	0.666667	2	0	0.857143	1.71429	1.71429	0.666667	0.666667	2.66667	0.666667	1.33333	NA	0.666667	NA	1.6	0.533333	1.33333	0.533333	0.571429	1.71429	1.71429	0	0	1.14286	2.28571	0.571429	3
lcl|NC_004741.1_cds_WP_001195240.1_801	1.66667	0	0.333333	2	0	3	0	1	0	3	0	0	0	1.2	1	1.8	1	0	1	2	0	1.33333	1.33333	1.33333	0	1.5	0	4.5	1.5	0	3	0	1.66667	0.25	0.333333	1.75	1.71429	0.571429	0.571429	1.14286	0	1.33333	0.666667	2	1.14286	0.571429	1.71429	0.571429	0
lcl|NC_004741.1_cds_WP_001201557.1_802	2	1.33333	0	0.666667	NA	NA	NA	NA	1.2	0.857143	0	0	0.5	1	1	1.5	0.5	0	1.5	2	2	0.5	0.5	1	0	1.2	1.2	2.4	0.352941	0.705882	2.82353	1.05882	1.6	1.33333	0.4	0.666667	0.5	1	2	0.5	1	1	0	2	0.444444	0	2.66667	0.888889	0
lcl|NC_004741.1_cds_WP_000189129.1_803	1.75	0.666667	0.25	1.33333	0.285714	1.71429	1.71429	0.285714	0	2.4	0	1.2	0	0.705882	1	2.29412	0.769231	0.5	1.23077	1.5	0.727273	0.363636	2.54545	0.363636	0.428571	3.85714	0	1.71429	0	0.774194	2.90323	0.387097	1.57143	0.615385	0.428571	1.38462	0.869565	0.521739	2.43478	0.173913	0.285714	2.28571	0.857143	0.571429	0.888889	0.444444	1.77778	0.888889	3
lcl|NC_004741.1_cds_WP_000684352.1_804	1.5	0.571429	0.5	1.42857	0.533333	1.33333	1.86667	0.266667	0	1.6	0	0.4	0.535714	1.17857	1	1.28571	0.444444	0.666667	1.55556	1.33333	0.363636	0.363636	2.54545	0.727273	0.25	2	1.25	2.5	0	0.444444	3.55556	0.444444	1.36842	0.8	0.631579	1.2	0.333333	0.777778	2.22222	0.666667	0.444444	1.33333	0.740741	1.48148	0	1.27273	1.81818	0.909091	0
lcl|NC_004741.1_cds_WP_000203025.1_805	1.33333	1.11111	0.666667	0.888889	0.571429	1.71429	1.14286	0.571429	0	0.545455	0	1.09091	0	2	1	1	0.545455	0.5	1.45455	1.5	0.666667	0.666667	1.33333	1.33333	2	0	0	4	0	0.545455	3.81818	0.545455	1.5	0.428571	0.5	1.57143	0.615385	1.84615	0.923077	0.615385	0	0.8	1.6	1.6	0.615385	1.23077	0.923077	1.23077	0
lcl|NC_004741.1_cds_WP_000126079.1_806	1.5625	1.09091	0.4375	0.909091	0.235294	2.11765	0.941176	0.705882	0	2.1	0	0.3	0	0.923077	1	2.07692	0.571429	0.8	1.42857	1.2	0.761905	0.761905	1.90476	0.571429	0	3.6	0	2.4	0.333333	0.833333	3.5	0	1.66667	0.857143	0.333333	1.14286	0.4	1.1	1.9	0.6	0.761905	1.52381	0.380952	1.33333	0.457143	1.37143	1.25714	0.914286	3
lcl|NC_004741.1_cds_WP_000996021.1_807	1.6	1.09091	0.4	0.909091	0	2.46154	0.923077	0.615385	0	1.26316	0	0.947368	0.333333	1.5	1	1.16667	0.315789	0.666667	1.68421	1.33333	0.190476	0.380952	2.85714	0.571429	0.521739	2.08696	0.521739	2.86957	0.55814	0.697674	2.93023	0.976744	1.23077	0.7	0.769231	1.3	0.285714	1.71429	1.71429	0.285714	0.148148	1.92593	0.888889	1.03704	0.333333	1	2.33333	0.333333	3
lcl|NC_004741.1_cds_WP_001093858.1_808	1.45455	0.545455	0.545455	1.45455	0.615385	2.15385	0.307692	0.923077	0	1.2	0	0.4	0.290323	1.35484	1	1.35484	1.09091	1.33333	0.909091	0.666667	0.571429	0	2.85714	0.571429	0.75	3.75	0	1.5	0.444444	0.555556	3.55556	0.333333	1.11111	0.888889	0.888889	1.11111	0.48	0.64	1.76	1.12	1	1	1	1	0.173913	0.347826	2.78261	0.695652	0
lcl|NC_004741.1_cds_WP_001061675.1_809	1.33333	0.666667	0.666667	1.33333	0.470588	0.941176	1.88235	0.705882	0.333333	1.26316	0.333333	0.315789	0.26087	1.56522	1	1.17391	1	0	1	2	0.666667	0.666667	2.33333	0.333333	0	2.66667	1.33333	1.33333	0.315789	0.631579	2.68421	0.473684	1.66667	0.666667	0.333333	1.33333	0.457143	0.914286	2.17143	0.457143	0.761905	1.90476	0.571429	0.761905	0.307692	1.23077	1.69231	0.769231	0
lcl|NC_004741.1_cds_WP_000389260.1_810	1.2	0	0.8	2	1	1.5	1.5	0	0	1.6	0	1.6	0	1.25	1	1.75	1	0	1	2	0	1.6	1.6	0.8	0	3	1.2	1.8	0.222222	0.666667	4	0	1.14286	1.33333	0.857143	0.666667	0.363636	0.727273	2.18182	0.727273	0.444444	1.33333	0.888889	1.33333	0.363636	0.363636	2.54545	0.727273	3
lcl|NC_004741.1_cds_WP_001149748.1_811	1.375	0.75	0.625	1.25	0.190476	1.52381	1.33333	0.952381	0	1.5	0	1.125	0.176471	1.23529	1	1.58824	0.72	1.14286	1.28	0.857143	0.592593	0.296296	2.96296	0.148148	0.571429	2.28571	0.285714	2.85714	0.272727	0.409091	3.40909	0.818182	1.27273	0.875	0.727273	1.125	0.432432	1.2973	1.94595	0.324324	0	1.52381	1.14286	1.33333	0.909091	0.363636	1.63636	1.09091	3
lcl|NC_004741.1_cds_WP_005048400.1_812	1.81818	0.714286	0.181818	1.28571	0.444444	1.77778	0.666667	1.11111	1.2	0.923077	0	0.461538	0.2	1.6	1	1.2	0.5	2	1.5	0	0.4	0.8	2.8	0	0	1.2	0	3.6	0	0	4.23529	0.705882	1.45455	0.875	0.545455	1.125	0.833333	1.33333	0.666667	1.16667	0	1.5	0.5	2	1.06667	0.8	1.06667	1.06667	3
lcl|NC_004741.1_cds_WP_000464491.1_813	2	1.5	0	0.5	0	1.77778	2.22222	0	0	1.6	0	0.8	0	1.3125	1	1.6875	0	1	2	1	0.444444	0.444444	3.11111	0	0	2.25	2.25	1.5	0.142857	0.142857	4.42857	0	1.11111	0	0.888889	2	1.55556	0.666667	1.55556	0.222222	0.923077	0.615385	0.923077	1.53846	0.285714	0.571429	2.85714	0.285714	3
lcl|NC_004741.1_cds_WP_001001691.1_814	2	0.8	0	1.2	0.333333	2.33333	0.666667	0.666667	0	1.05882	0.545455	1.41176	0	1.125	1	1.875	0.363636	0	1.63636	2	0.8	0.4	1.6	1.2	0	1.63636	0.545455	3.27273	0	0.473684	3.78947	0.631579	1.14286	1	0.857143	1	0.444444	0.888889	2.07407	0.592593	0	1.86667	1.06667	1.06667	0.8	1	2	0.2	3
lcl|NC_004741.1_cds_WP_000756561.1_815	1.54545	2	0.454545	0	0.380952	1.90476	0.190476	1.52381	0	2.4	0	1.2	0	1.61538	1	1.38462	0.266667	2	1.73333	0	0.888889	0.444444	2.22222	0.444444	0	1	0	5	0	0.666667	4.66667	0.333333	1.5	0.777778	0.5	1.22222	1.45455	0.909091	1.27273	0.363636	0.25	2	0.5	1.25	0.888889	0.666667	1.33333	1.11111	3
lcl|NC_004741.1_cds_WP_000027205.1_816	2	1.27273	0	0.727273	0.285714	2.28571	1.42857	0	0	2.76923	0	0.923077	0	1.07143	1	1.92857	0.75	0.571429	1.25	1.42857	0.333333	1	2.33333	0.333333	0.4	0.8	0	4.8	0	0.774194	3.67742	0.580645	1.625	0.6	0.375	1.4	1.2	0.8	1.8	0.2	0	2.28571	0.285714	1.42857	1	0.5	1.75	0.75	3
lcl|NC_004741.1_cds_WP_001270662.1_817	2	0.666667	0	1.33333	0	2.54545	1.09091	0.363636	0	2.21053	0	1.89474	0	1.125	1	1.875	0.727273	0.5	1.27273	1.5	1.77778	0.888889	0.444444	0.888889	0.4	3.2	0.4	2	0.666667	0.666667	1.66667	0.666667	1.5	0.933333	0.5	1.06667	0.923077	2.15385	0.307692	0.615385	0.4	1.6	0.4	1.6	0	1.33333	1.77778	0.888889	3
lcl|NC_004741.1_cds_WP_005048392.1_818	1.45946	0.423077	0.540541	1.57692	1.91304	0.521739	0.695652	0.869565	1.89474	1.03846	1.57895	1.96154	1.26	0.48	1	1.26	1.47368	0.625	0.526316	1.375	1.53846	0.615385	0	1.84615	0.631579	0	0.631579	1.26316	0.421053	0.526316	0.842105	0.947368	1.47059	0.512821	0.529412	1.48718	1.29412	0.352941	1.17647	1.17647	0.941176	0.705882	0.470588	1.88235	1	0.25	1.125	1.625	3
lcl|NC_004741.1_cds_WP_001160722.1_819	2	1	0	1	0.5	1.5	1.5	0.5	0	2	0	1	0	1.875	1	1.125	1.33333	NA	0.666667	NA	4	0	0	0	0.75	0.75	1.5	3	0	0	4.28571	0	1.55556	0.4	0.444444	1.6	0.363636	1.81818	1.81818	0	0.285714	1.42857	0.571429	1.71429	0.4	0.8	1.2	1.6	0
lcl|NC_004741.1_cds_WP_001255158.1_820	1.66667	2	0.333333	0	1.09091	1.45455	0.727273	0.727273	0.666667	2	0	0	0	0.882353	1	2.11765	0.4	1	1.6	1	0.421053	0.210526	2.94737	0.421053	0.666667	3.33333	0.666667	0.666667	0	0	3.36	1.2	1.2	0.375	0.8	1.625	1.11111	0.888889	1.77778	0.222222	0.470588	1.17647	1.64706	0.705882	0.8	1.06667	2.13333	0	0
lcl|NC_004741.1_cds_WP_005048387.1_821	1.33333	1.07692	0.666667	0.923077	0.444444	1.77778	1.11111	0.666667	0	2.25	0	0.75	0	1.5	1	1.5	0.727273	1.33333	1.27273	0.666667	0.5	0.75	2	0.75	0.24	3.84	0	1.92	0.363636	0.181818	3.81818	0.181818	1	0.533333	1	1.46667	0.827586	1.65517	0.965517	0.551724	0.363636	2.18182	0.363636	1.09091	0.444444	1.11111	1.55556	0.888889	3
lcl|NC_004741.1_cds_WP_001136527.1_822	1.52941	1.33333	0.470588	0.666667	0.571429	1.90476	1.14286	0.380952	0.171429	2.57143	0.342857	1.14286	0	1.84615	1	1.15385	0.769231	0.625	1.23077	1.375	1.23077	0.923077	1.84615	0	0.514286	2.91429	0.514286	1.54286	0.295082	0.885246	2.45902	0.590164	1.36364	0.64	0.636364	1.36	0.64	1.04	1.68	0.64	0.551724	1.51724	0.689655	1.24138	0.588235	1.17647	1.64706	0.588235	3
lcl|NC_004741.1_cds_WP_000566370.1_823	2	1.06667	0	0.933333	0	2.28571	1.14286	0.571429	0.26087	0.5	0	2	0	1.2	1	1.8	0.727273	1	1.27273	1	0.363636	0.727273	2.18182	0.727273	0.26087	2.86957	0.521739	2.08696	0.171429	0.685714	3.77143	0.514286	1.56522	1.2	0.434783	0.8	0.583333	1.83333	1.08333	0.5	0.16	1.6	0.96	1.28	0	1.56522	1.3913	1.04348	3
lcl|NC_004741.1_cds_WP_000815381.1_824	1.72414	1.33333	0.275862	0.666667	0.333333	2	1.33333	0.333333	0	2.36364	0.24	0.545455	0	1.45455	1	1.54545	0.8	0.941176	1.2	1.05882	1.48148	0.296296	1.92593	0.296296	0	4.08	0	1.68	0.545455	0.436364	2.94545	0.436364	1.36842	0.714286	0.631579	1.28571	0.615385	1.6	1.35385	0.430769	0.583333	1.91667	0.416667	1.08333	0.55814	0.837209	1.67442	0.930233	3
lcl|NC_004741.1_cds_WP_000178634.1_825	1.63636	1.33333	0.363636	0.666667	0.266667	1.6	2	0.133333	0	1.5	0	0.75	0.25	1	1	1.75	0.8	1.2	1.2	0.8	1.17647	0	2.58824	0.235294	0.6	1.8	1.2	2.4	0.230769	0.923077	3.69231	0.461538	1.57895	0.555556	0.421053	1.44444	1.06667	0.933333	1.2	0.8	0	1.89474	0.631579	1.47368	0.75	0.5	1.625	1.125	3
lcl|NC_004741.1_cds_WP_000458767.1_826	1.81818	1.73913	0.181818	0.26087	0.129032	2.19355	0.903226	0.774194	0	2.18182	0	0	0	1.6875	1	1.3125	1	1.07692	1	0.923077	0.727273	0.181818	1.81818	1.27273	0	1.90909	0	4.09091	0	0.727273	4.27273	0.727273	1.37931	0.588235	0.62069	1.41176	0.8	0.8	1.89091	0.509091	0	2.44898	0.244898	1.30612	0.484848	1.21212	1.45455	0.848485	3
lcl|NC_004741.1_cds_WP_005048376.1_827	1.5	0.727273	0.5	1.27273	0.4	2.4	0.4	0.8	0	1.09091	0	1.63636	0	0.65625	1	2.34375	1.11111	1.2	0.888889	0.8	0	1.2	2.4	0.4	0.5	3.5	0.5	1.5	0.310345	0.827586	2.27586	0.827586	1.42857	0	0.571429	2	0.4	1.6	1.46667	0.533333	0.333333	1	0.666667	2	0.571429	0.952381	1.14286	1.33333	3
lcl|NC_004741.1_cds_WP_088895425.1_828	1.26316	1.06667	0.736842	0.933333	0.842105	0.631579	1.89474	0.631579	0.8	1.75	0	2	0.8	1.2	1	1	0.235294	0.8	1.76471	1.2	1	0.5	1.75	0.75	0.4	1.46667	1.86667	1.46667	0	1.38462	1.84615	1.53846	1.26667	0.631579	0.733333	1.36842	1.05263	1.36842	1.05263	0.526316	1.48148	1.03704	0.740741	0.740741	0.827586	0.827586	1.37931	0.965517	0
lcl|NC_004741.1_cds_WP_001298299.1_829	1.6	2	0.4	0	0	1.45455	0.727273	1.81818	1.2	1	0	2	0	0.882353	1	2.11765	0.666667	0.8	1.33333	1.2	0.888889	0	3.11111	0	0	1.2	1.2	2.4	0	0	3.23077	0.461538	1.71429	1.33333	0.285714	0.666667	1.05882	0.823529	1.17647	0.941176	0.114286	1.6	0	2.28571	0.727273	0.727273	0.909091	1.63636	3
lcl|NC_004741.1_cds_WP_223368647.1_830	1.23077	1	0.769231	1	0.615385	0.615385	1.23077	1.53846	0.521739	0.9	1.04348	0.6	0.75	1	1	1.25	0.545455	0.833333	1.45455	1.16667	0	0.8	2.4	0.8	0.26087	2.08696	0.521739	1.56522	0.272727	0.818182	4.36364	0.272727	1.11111	1	0.888889	1	0.571429	1.71429	0.571429	1.14286	1	2	0.25	0.75	0.421053	1.26316	1.47368	0.842105	3
lcl|NC_004741.1_cds_WP_000599806.1_831	1.57143	1	0.428571	1	0.421053	1.89474	1.26316	0.421053	0	1.16667	0	0.5	0	1	1	2	0.5	0.285714	1.5	1.71429	1.44	0.32	1.92	0.32	0.75	2.4375	0.75	2.0625	0.328767	0.575342	2.46575	0.575342	1.38462	0.6	0.615385	1.4	0.648649	1.40541	1.40541	0.540541	1.05882	1.05882	1.29412	0.588235	0.484848	0.606061	1.81818	1.09091	3
lcl|NC_004741.1_cds_WP_005067329.1_832	1.73333	0.727273	0.266667	1.27273	0.285714	1.14286	2.28571	0.285714	0.206897	2.57143	0	0.857143	0.1875	1.125	1	1.6875	0.588235	0.444444	1.41176	1.55556	1.23077	0.615385	0.923077	1.23077	0.413793	2.89655	0.827586	1.65517	0.292683	0.731707	2.34146	1.02439	1.30769	0.666667	0.692308	1.33333	0.8	1.28	1.12	0.8	0.470588	1.41176	0.941176	1.17647	1	0.5	1.5	1	3
lcl|NC_004741.1_cds_WP_000746446.1_833	1.23077	1	0.769231	1	0.266667	1.33333	2	0.4	0.3	2	0	0	0.125	1	1	1.875	0.83871	1	1.16129	1	0.533333	1.06667	1.86667	0.533333	0	1.5	1.2	3	0.3	0.6	3.3	0.45	1.2	0.434783	0.8	1.56522	0.8	0.8	1.8	0.6	0.545455	1.63636	0.909091	0.909091	0.540541	0.648649	2.05405	0.756757	0
lcl|NC_004741.1_cds_WP_000188161.1_834	1.26316	0.75	0.736842	1.25	0.555556	1.55556	1.22222	0.666667	0.146341	1.83333	0.146341	0.666667	0.0769231	0.692308	1	2.23077	0.611111	0.444444	1.38889	1.55556	0.190476	1.33333	1.33333	1.14286	0.731707	2.04878	1.31707	1.60976	0.08	0.48	3.2	0.72	0.941176	0.709677	1.05882	1.29032	0.645161	1.48387	1.35484	0.516129	0.214286	1.71429	0.5	1.57143	0.430769	1.23077	1.47692	0.861538	3
lcl|NC_004741.1_cds_WP_000410785.1_835	1.2	0.666667	0.8	1.33333	0	1.33333	1.33333	1.33333	6	0	0	2	0	0.75	1	2.25	0.5	1.33333	1.5	0.666667	1.33333	1.33333	0	1.33333	0	0	0	0	6	0	0	0	2	0	0	2	1.14286	1.14286	0.571429	1.14286	0.4	1.6	0.8	1.2	0.5	1.5	0.5	1.5	0
lcl|NC_004741.1_cds_WP_001406719.1_836	2	1	0	1	4	0	0	0	3	NA	3	NA	0	0	1	3	2	NA	0	NA	NA	NA	NA	NA	0	0	0	0	NA	NA	NA	NA	2	0.5	0	1.5	1	1	0	2	NA	NA	NA	NA	0	1.33333	1.33333	1.33333	0
lcl|NC_004741.1_cds_WP_000520781.1_837	1.55556	1	0.444444	1	0	1.33333	2	0.666667	0	0	2	0	1	0	1	2	1.5	1	0.5	1	2	0	2	0	0	2	0	2	1.2	0.6	1.8	0	1.11111	1	0.888889	1	0.8	1.2	1.6	0.4	1.33333	0	1.33333	1.33333	0.363636	0.727273	1.45455	1.45455	0
lcl|NC_004741.1_cds_WP_000934033.1_838	1.55556	1.48387	0.444444	0.516129	0.736842	1.57895	0.842105	0.842105	0.12	1.67442	0	0.976744	0	1.36957	1	1.63043	0.333333	0.761905	1.66667	1.2381	0.8	0.16	2.4	0.64	0.12	1.92	0.36	3.48	0.153846	0.923077	3.53846	0.384615	1	0.863636	1	1.13636	0.753623	0.753623	2.02899	0.463768	0.326531	0.979592	0.408163	2.28571	0.466667	0.866667	1.73333	0.933333	3
lcl|NC_004741.1_cds_WP_001040187.1_839	2	1	0	1	0	1.71429	1.14286	1.14286	0	2	0	2	0	1.8	1	1.2	2	2	0	0	0	0	2	2	0	5	0	1	0	0	3	1	1.66667	2	0.333333	0	2	2	0	0	0	1.6	0	2.4	0.571429	0.571429	1.14286	1.71429	0
lcl|NC_004741.1_cds_WP_001241678.1_840	1	0.5	1	1.5	0.666667	0.666667	2.66667	0	0	1.41176	0	0.352941	0.3	1.5	1	1.2	0.571429	0.666667	1.42857	1.33333	1.06667	1.33333	0.8	0.8	0.6	2.7	0.9	1.8	0.461538	0.923077	1.15385	2.30769	1.52941	0.5	0.470588	1.5	0.8	1.6	1.06667	0.533333	0.571429	1.90476	0.190476	1.33333	0.666667	2	1	0.333333	0
lcl|NC_004741.1_cds_WP_001202220.1_841	1.63636	1.09091	0.363636	0.909091	0.756757	1.51351	1.08108	0.648649	0.15	1.71429	0	1.2	0.517241	1.03448	1	1.44828	1.18919	0.363636	0.810811	1.63636	0.666667	1.11111	1.11111	1.11111	0.6	2.4	0.15	2.7	0.24	0.78	2.64	0.78	1.15385	0.4	0.846154	1.6	0.881356	1.42373	1.15254	0.542373	0.608696	1.3913	0.956522	1.04348	0.444444	0.444444	1.77778	1.33333	3
lcl|NC_004741.1_cds_WP_001043574.1_842	2	1.28571	0	0.714286	1.04348	1.21739	1.3913	0.347826	0	1.2973	0	0.810811	0.2	0.8	1	2	0.969697	0.666667	1.0303	1.33333	1.18519	0.740741	1.62963	0.444444	0.571429	2.42857	0.714286	2.28571	0.391304	0.782609	2.47826	0.456522	1.21212	0.4	0.787879	1.6	0.732394	1.12676	1.1831	0.957746	0.4	1.2	0.9	1.5	0.588235	0.705882	1.64706	1.05882	3
lcl|NC_004741.1_cds_WP_000537402.1_843	1.5	1.55556	0.5	0.444444	0	2.4	0.64	0.96	0	1.38462	0	0.461538	0	1.36364	1	1.63636	1	1.2	1	0.8	0.444444	0.444444	1.77778	1.33333	0	3.375	0	2.625	0	0.62069	4.13793	0.62069	1.61905	0.666667	0.380952	1.33333	0.727273	1.09091	1.33333	0.848485	0.228571	2.17143	0.228571	1.37143	0.222222	0.888889	1.55556	1.33333	3
lcl|NC_004741.1_cds_WP_000228473.1_844	0.8	0.75	1.2	1.25	1.33333	0.888889	1.33333	0.444444	0.375	0.75	0	0.75	0	0.428571	1	2.57143	1.14286	0	0.857143	2	0.571429	0.571429	1.71429	1.14286	0	1.125	0.75	3.75	0	0.26087	2.86957	1.82609	1.16667	0.545455	0.833333	1.45455	1.6	0	0.8	1.6	0.444444	1.77778	1.33333	0.444444	1.06667	0.8	1.06667	1.06667	3
lcl|NC_004741.1_cds_WP_000077081.1_845	1.73333	1.0303	0.266667	0.969697	0.645161	1.29032	1.03226	1.03226	0	1.3913	0	0.608696	0.0535714	0.964286	1	1.98214	0.704	0.941176	1.296	1.05882	1.16418	0.268657	1.9403	0.626866	0.257143	1.71429	0.428571	3.6	0.385321	0.330275	2.69725	0.770642	1.54839	0.657143	0.451613	1.34286	0.72	1.04	1.46667	0.773333	0.16	1.33333	0.64	1.86667	0.653846	0.730769	1.07692	1.53846	3
lcl|NC_004741.1_cds_WP_001295343.1_846	1.71429	0.909091	0.285714	1.09091	1.06667	1.6	1.06667	0.266667	0	4.42105	0	0.315789	0	1.28571	1	1.71429	0.666667	0.666667	1.33333	1.33333	0.571429	0	2.85714	0.571429	0	3	0	3	0	0.428571	4.28571	0	1	0.588235	1	1.41176	1.11111	1.11111	0.888889	0.888889	0.333333	2	0.333333	1.33333	0.571429	0.857143	1.71429	0.857143	0
lcl|NC_004741.1_cds_WP_000067746.1_847	1.17647	0.888889	0.823529	1.11111	0.909091	1.45455	0.363636	1.27273	0	2.1	0.157895	0.3	0.24	0.72	1	2.04	0.75	0.25	1.25	1.75	1.09091	0.363636	2.18182	0.363636	0.315789	2.68421	0.789474	2.05263	0.315789	0.631579	2.84211	0.631579	1.5625	0.444444	0.4375	1.55556	0.698413	1.14286	1.39683	0.761905	0	1.65517	0.551724	1.7931	0.347826	1.04348	1.21739	1.3913	3
lcl|NC_004741.1_cds_WP_000886683.1_848	1.42857	1.64706	0.571429	0.352941	0	1.81818	1.09091	1.09091	0	0.666667	0	0.666667	0	2	1	1	0.117647	1	1.88235	1	1.26316	0.210526	1.89474	0.631579	0.181818	1.81818	0.181818	3.81818	0	0.26087	4.95652	0.26087	1.48718	0.965517	0.512821	1.03448	1.71429	0.342857	0.8	1.14286	0.133333	1.6	0.266667	2	0.933333	0.533333	0.933333	1.6	3
lcl|NC_004741.1_cds_WP_000850244.1_849	1.55556	1.4359	0.444444	0.564103	0.734694	2.04082	0.734694	0.489796	0	1.5	0.122449	1.09091	0	1.96364	1	1.03636	0.413793	1	1.58621	1	0.956522	0.0869565	2.43478	0.521739	0.367347	2.44898	0.367347	2.69388	0.109091	0.327273	3.92727	0.654545	1.45098	0.765957	0.54902	1.23404	0.861538	0.984615	1.16923	0.984615	0.222222	1.66667	0.611111	1.5	0.355556	0.977778	1.33333	1.33333	3
lcl|NC_004741.1_cds_WP_000213098.1_850	1.71429	1.25	0.285714	0.75	0.333333	2.33333	0.666667	0.666667	0	2.25	0	0.75	0	1.125	1	1.875	0.5	0.857143	1.5	1.14286	0.285714	0.285714	3.14286	0.285714	0.6	2.4	0.6	2.4	0	0	4.66667	0	1.33333	0.533333	0.666667	1.46667	0.533333	0.8	1.33333	1.33333	0.25	2	0.25	1.5	0.307692	1.23077	1.23077	1.23077	0
lcl|NC_004741.1_cds_WP_000534651.1_851	1.5	2	0.5	0	0.444444	1.33333	1.77778	0.444444	0	1.2	0	1.2	0	1.875	1	1.125	0.25	0	1.75	2	0.8	0	2.8	0.4	0.666667	1.33333	1.33333	2.66667	0.615385	0.615385	2.92308	0.615385	1.6	1.33333	0.4	0.666667	1.37931	1.37931	0.827586	0.413793	0.307692	1.84615	0.615385	1.23077	0.666667	0.8	1.73333	0.8	3
lcl|NC_004741.1_cds_WP_000165870.1_852	1.5	1	0.5	1	0.533333	2.13333	0.8	0.533333	0	0	0	1.5	0	0.3	1	2.7	1	1	1	1	0.8	0.8	1.2	1.2	0	1.5	1.5	3	0.272727	0	1.63636	1.63636	1.8	0.375	0.2	1.625	0.952381	0.761905	1.14286	1.14286	0.333333	1	0.666667	2	0.75	0.75	1.25	1.25	3
lcl|NC_004741.1_cds_WP_000109301.1_853	1.71429	0.923077	0.285714	1.07692	1.26316	0.842105	1.68421	0.210526	0	2.0625	0	0.9375	0	1.35	1	1.65	0.5	0.857143	1.5	1.14286	0.363636	0.363636	2.54545	0.727273	0.428571	1.28571	0.857143	3.42857	0.369231	0.646154	2.12308	0.923077	1	0	1	2	0.222222	1.11111	1.77778	0.888889	0.685714	1.82857	0.571429	0.914286	0.432432	1.40541	1.08108	1.08108	3
lcl|NC_004741.1_cds_WP_005051091.1_854	1.23077	1	0.769231	1	1.66667	1	0.666667	0.666667	1.36364	1.71429	0	0.428571	0.5	2.25	1	0.25	0.444444	0.4	1.55556	1.6	0.705882	0.941176	0.941176	1.41176	1.09091	0.545455	1.36364	1.63636	0.230769	0.461538	2.53846	1.15385	1.2	0.615385	0.8	1.38462	1	1.5	0.25	1.25	0.4	0.8	1.2	1.6	0.4	1.2	0.8	1.6	0
lcl|NC_004741.1_cds_WP_005048975.1_855	1.71429	1	0.285714	1	1	1.33333	1.33333	0.333333	0.6	0.857143	1.2	1.71429	1	2	1	0	1	0	1	2	0	0	3.2	0.8	0	1.2	0.6	2.4	0	0	5.14286	0	2	0.909091	0	1.09091	0.888889	1.77778	0	1.33333	0.666667	1.66667	1	0.666667	0	0.8	2.4	0.8	0
lcl|NC_004741.1_cds_WP_005063916.1_856	1.33333	1.08333	0.666667	0.916667	1.17647	1.41176	0.941176	0.470588	0.652174	0.705882	0.391304	1.58824	0.923077	1.73077	1	0.346154	0.347826	0.727273	1.65217	1.27273	0.142857	0.714286	2.14286	1	1.04348	1.04348	1.30435	1.56522	0	0.736842	3.15789	0.947368	1.33333	1.07692	0.666667	0.923077	1.30612	1.22449	1.30612	0.163265	1.23077	1.23077	0.615385	0.923077	0.774194	1.16129	1.41935	0.645161	3
lcl|NC_004741.1_cds_S_RS25195_857	0.8	1.66667	1.2	0.333333	0	0	4	0	0.75	0.857143	0	4.28571	1.8	1.2	1	0	0	0	2	2	1.33333	0.666667	2	0	0	0.75	3.75	0.75	0	0	2.25	1.5	1	1.33333	1	0.666667	2	0	1.5	0.5	1.6	0	1.6	0.8	0	0	4	0	0
lcl|NC_004741.1_cds_S_RS29330_858	1.6	0.857143	0.4	1.14286	0	2	1.33333	0.666667	1.2	0	0	0	0.375	1.5	1	1.125	0	0	2	2	4	0	0	0	0	2.4	0	2.4	0	1	4	0	0.666667	0.8	1.33333	1.2	1.14286	0.571429	0.857143	1.42857	2	0	2	0	0	2	0	2	NA
lcl|NC_004741.1_cds_WP_000747032.1_859	1.65217	1.38462	0.347826	0.615385	1.25	1.5	1	0.25	1.69231	2.68966	0.923077	1.24138	0.642857	1.71429	1	0.642857	0.444444	0.833333	1.55556	1.16667	1.33333	0.666667	1.11111	0.888889	0.307692	1.38462	0.769231	0.923077	0.666667	1.77778	1.55556	1.11111	1.33333	0.833333	0.666667	1.16667	1.14286	1.42857	0.428571	1	0.592593	1.48148	0.740741	1.18519	0.461538	0.615385	1.69231	1.23077	0
lcl|NC_004741.1_cds_S_RS27580_860	2	0	0	2	1	1	2	0	0	2	0	2	0	0	1	3	0	2	2	0	4	0	0	0	0	2	0	4	1.5	1.5	1.5	1.5	2	NA	0	NA	NA	NA	NA	NA	3	0	1	0	0	4	0	0	NA
lcl|NC_004741.1_cds_WP_000228005.1_861	1.2	0	0.8	2	1.14286	1.71429	1.14286	0	1.71429	3	0	0	0.6	1.2	1	1.2	0.666667	1.2	1.33333	0.8	1.33333	0	1.33333	1.33333	0.857143	1.71429	1.71429	0	0	0	2.25	0.75	1.66667	0.333333	0.333333	1.66667	0.888889	0.444444	2.66667	0	1.71429	0.571429	1.14286	0.571429	0.8	0.8	1.6	0.8	0
lcl|NC_004741.1_cds_S_RS04745_862	2	0.5	0	1.5	0	4	0	0	0	1.2	0	0	0	1	1	2	0.4	0	1.6	2	0	0	4	0	0	1.5	1.5	3	0	0	6	0	0.857143	2	1.14286	0	0	1.33333	2.22222	0.444444	1.33333	0	1.33333	1.33333	1.33333	0.666667	1.33333	0.666667	3
lcl|NC_004741.1_cds_WP_094081518.1_863	1.54545	0.888889	0.454545	1.11111	1.21739	0.521739	1.3913	0.869565	0.769231	1.84615	0.615385	0.461538	0.5	1.5	1	1	0.761905	1.25	1.2381	0.75	1.23077	0.615385	0.923077	1.23077	0.769231	1.23077	0.923077	1.69231	0.529412	0.705882	3	0.882353	1.16129	0.8	0.83871	1.2	0.774194	1.16129	0.903226	1.16129	1.04348	0.869565	0.521739	1.56522	1.05263	1.05263	0.631579	1.26316	3
lcl|NC_004741.1_cds_S_RS04760_864	1.14286	1	0.857143	1	0.888889	0.888889	1.77778	0.444444	0.666667	0.857143	0	0.857143	1.8	1.2	1	0	2	0.8	0	1.2	0.8	0	2.4	0.8	0.666667	1.33333	0.666667	2.66667	0.428571	0.857143	3.42857	0.428571	1	0.4	1	1.6	1.81818	0.363636	1.09091	0.727273	0.571429	0.571429	0.571429	2.28571	0.571429	1.14286	1.14286	1.14286	NA
lcl|NC_004741.1_cds_WP_000687442.1_865	0.857143	0	1.14286	2	2	0	2	0	0.857143	2.4	0.857143	1.2	0	0.857143	1	2.14286	1.5	0	0.5	2	NA	NA	NA	NA	0	1.71429	0.857143	1.71429	0	0.8	1.2	1.2	1.25	1.33333	0.75	0.666667	0	0	1	3	1.14286	0.571429	0	2.28571	0	1.33333	1.33333	1.33333	0
lcl|NC_004741.1_cds_S_RS04770_866	0	0	2	2	0	1.33333	1.33333	1.33333	1	0	2	0.857143	0	3	1	0	1	2	1	0	1.33333	0	2.66667	0	1	0	2	0	0	0	3	0	2	NA	0	NA	0	2.66667	1.33333	0	4	0	0	0	0	2	2	0	0.75
lcl|NC_004741.1_cds_WP_029716636.1_867	1.42857	1.27273	0.571429	0.727273	2	2	0	0	0	0.923077	0	0.923077	0	1.38462	1	1.61538	0.4	1.33333	1.6	0.666667	0.888889	0.888889	1.33333	0.888889	1.05882	2.47059	1.05882	1.41176	1.38462	0.923077	1.84615	0.923077	1.05263	0.909091	0.947368	1.09091	0.307692	1.23077	0.923077	1.53846	0.533333	1.6	0.8	1.06667	0	0.5	2.5	1	0
lcl|NC_004741.1_cds_WP_005048249.1_868	1.55556	0.4	0.444444	1.6	1.33333	1.33333	0	1.33333	1.76471	1.2	1.05882	0	1.875	0.75	1	0.375	0	1	2	1	2	0	1.33333	0.666667	0	1.05882	1.05882	1.05882	0.75	0.75	1.5	0.75	1.2	0.857143	0.8	1.14286	1.14286	0.571429	2.28571	0	0	0	0	4	0.888889	0.444444	0.888889	1.77778	3
lcl|NC_004741.1_cds_WP_001118167.1_869	1	0	1	2	1	0	2	1	0.352941	1.2	0.705882	1.2	1.33333	1	1	0.666667	0.25	0	1.75	2	0	0.666667	2	1.33333	0.352941	2.47059	1.41176	0.705882	0	1	2.5	0.5	1.63636	1.25	0.363636	0.75	0.5	0.5	1.5	1.5	0.5	1	0	2.5	1	1	1	1	0
lcl|NC_004741.1_cds_S_RS04790_870	1.81818	0.875	0.181818	1.125	1.84615	1.53846	0.615385	0	0.26087	3.42857	0.26087	0	0	1.36364	1	1.63636	0.285714	1.33333	1.71429	0.666667	0.8	0	2.4	0.8	0.521739	3.13043	1.04348	0.782609	0	0.26087	3.65217	0.521739	0.823529	0.727273	1.17647	1.27273	0.25	1	2	0.75	0.235294	2.11765	1.41176	0.235294	0.347826	0.173913	1.91304	1.56522	0
lcl|NC_004741.1_cds_S_RS04795_871	1.625	1.09091	0.375	0.909091	1.86667	0.266667	1.06667	0.8	0.3	1.09091	0.9	0.545455	1.2	0.2	1	1.6	1	0.5	1	1.5	0.705882	0.941176	1.64706	0.705882	1.5	2.1	0.6	0.6	0.947368	1.26316	1.26316	0.947368	0.947368	0.352941	1.05263	1.64706	1.12	0.96	0.8	1.12	1.11111	0.444444	1.11111	1.33333	0.571429	0.571429	0.285714	2.57143	0.75
lcl|NC_004741.1_cds_WP_000702036.1_872	1.75	1	0.25	1	0	1	2	1	0	1	1.2	1	0	1.66667	1	1.33333	0.25	0.857143	1.75	1.14286	1	1	1	1	0.6	0.6	1.2	2.4	0	0.375	3.375	0.375	1.63636	0.333333	0.363636	1.66667	1.33333	0.666667	1.55556	0.444444	0	1.6	1.2	1.2	0.888889	1.33333	0.888889	0.888889	0
lcl|NC_004741.1_cds_WP_000912291.1_873	1.14286	0	0.857143	2	4	0	0	0	0	4	1.2	0	0.75	0	1	2.25	0.666667	0	1.33333	2	0	1.33333	0	2.66667	1.2	2.4	0	1.2	0	0	3	2	1.66667	1.33333	0.333333	0.666667	2	0.666667	0.666667	0.666667	0.571429	1.14286	1.71429	0.571429	0	0	1	3	0
lcl|NC_004741.1_cds_S_RS04810_874	1.28571	1.5	0.714286	0.5	0.615385	1.23077	0	2.15385	2.82353	1.28571	0.705882	0.428571	1	0	1	2	1.66667	0.666667	0.333333	1.33333	1.33333	1.33333	0	1.33333	0.705882	1.41176	0	0.352941	0	1.5	1.5	0	1.33333	1	0.666667	1	0.727273	1.45455	0.363636	1.45455	1.33333	0.888889	0.444444	1.33333	0	1.5	1	1.5	0.857143
lcl|NC_004741.1_cds_WP_001091985.1_875	2	1.5	0	0.5	0.571429	1.71429	1.14286	0.571429	2	2	0	0	1.5	1.5	1	0	0	0	2	2	0	2	2	0	0	0	0	4	0	0	0	3	1.33333	1	0.666667	1	1.33333	1.33333	0	1.33333	0.666667	2.66667	0	0.666667	0	0	4	0	3
lcl|NC_004741.1_cds_WP_001005968.1_876	2	1	0	1	2	0	0	2	0	2	0	0	0	3	1	0	1	2	1	0	2	0	2	0	0	4	0	2	1.33333	1.33333	2	0.666667	1.55556	0	0.444444	2	2.22222	0.444444	0.444444	0.888889	0.5	2	1	0.5	2	0	0	2	3
lcl|NC_004741.1_cds_WP_094081542.1_877	1.26316	1.06667	0.736842	0.933333	0.842105	0.631579	1.89474	0.631579	0.8	1.75	0	2	0.857143	1.07143	1	1.07143	0.235294	0.8	1.76471	1.2	1	0.5	1.75	0.75	0.4	1.46667	1.86667	1.46667	0	1.5	1.8	1.5	1.26667	0.631579	0.733333	1.36842	1.05263	1.36842	1.05263	0.526316	1.48148	1.03704	0.740741	0.740741	0.689655	0.827586	1.51724	0.965517	0
lcl|NC_004741.1_cds_S_RS04835_878	1.5	1	0.5	1	0.592593	1.62963	0.888889	0.888889	1.875	0.692308	1.125	0.692308	0.642857	1.07143	1	1.28571	0.75	1.2	1.25	0.8	0.4	0.4	2	1.2	0	1.125	1.125	0.75	0	0.96	1.44	0.96	0.666667	1	1.33333	1	1.10345	0.551724	0.965517	1.37931	0.285714	0.571429	1.42857	1.71429	0.857143	1.14286	0.857143	1.14286	0.75
lcl|NC_004741.1_cds_S_RS29460_879	1.6	1.33333	0.4	0.666667	0.666667	2.66667	0	0.666667	2	2	2	2	0.857143	1.28571	1	0.857143	0.4	2	1.6	0	0	1.6	0	2.4	0	2	0	0	0	0.75	0.75	2.25	2	0.666667	0	1.33333	1.33333	0.666667	0	2	2	1	0	1	4	0	0	0	1.5
lcl|NC_004741.1_cds_S_RS29000_880	0.666667	1.5	1.33333	0.5	0	1.6	0	2.4	0	0	0	0	0	0	1	3	NA	1	NA	1	NA	NA	NA	NA	0	6	0	0	0	0	3	0	1	0	1	2	2.66667	1.33333	0	0	2	0	2	0	0	0	0	4	NA
lcl|NC_004741.1_cds_WP_094105672.1_881	1.45455	0.888889	0.545455	1.11111	1.27273	0.545455	1.45455	0.727273	0.769231	1.68	0.615385	0.48	0.5	1.5	1	1	0.761905	1.25	1.2381	0.75	1.23077	0.615385	0.923077	1.23077	0.615385	1.38462	0.923077	1.69231	0.514286	0.685714	2.91429	0.857143	1.16129	0.8	0.83871	1.2	0.75	1.125	0.875	1.25	1.04348	0.869565	0.521739	1.56522	1.05263	1.05263	0.631579	1.26316	3
lcl|NC_004741.1_cds_S_RS04850_882	1.71429	0.75	0.285714	1.25	1.25	1.25	0.25	1.25	0	2.76923	0	0.461538	0.6	0.6	1	1.8	0.6	1.42857	1.4	0.571429	1	0.5	1	1.5	0	3	1.5	1.5	0.24	0.96	3.36	0.72	1.625	0.941176	0.375	1.05882	0.909091	1.45455	0.727273	0.909091	1	1	0.5	1.5	0.4	2	0	1.6	NA
lcl|NC_004741.1_cds_S_RS04855_883	1.5	0.333333	0.5	1.66667	1.6	0.8	0	1.6	NA	0	NA	0	0	1.8	1	1.2	2	NA	0	NA	1.33333	1.33333	1.33333	0	NA	NA	NA	NA	2.4	0	1.2	1.2	2	1	0	1	2	2	0	0	1.6	0.8	0	1.6	1.33333	0	0.666667	2	1
lcl|NC_004741.1_cds_S_RS25225_884	1.77778	0.952381	0.222222	1.04762	1.5	0.833333	1.16667	0.5	1.16667	1.81818	0.833333	0.363636	0.8	1.2	1	1	0.470588	1.5	1.52941	0.5	1.53846	0.307692	0.615385	1.53846	1	0.833333	0.666667	1.5	0.375	0.75	2.4375	0.75	1.2	0.888889	0.8	1.11111	0.941176	1.05882	0.823529	1.17647	0.833333	1.33333	0.666667	1.16667	0.571429	1.33333	0.952381	1.14286	2.25
lcl|NC_004741.1_cds_WP_005061679.1_885	1.71429	1	0.285714	1	1.2	1.2	1.2	0.4	0.75	0.75	0.375	1.5	0.3	0.9	1	1.8	0.333333	0	1.66667	2	0.8	1.2	2	0	0.375	1.5	0.75	2.25	0	0	4.5	0.5	1.27273	1	0.727273	1	1.21739	0.869565	1.21739	0.695652	0	2	0	2	0.857143	0.857143	1.71429	0.571429	3
lcl|NC_004741.1_cds_WP_011110560.1_886	1.3	0.810811	0.7	1.18919	0.947368	0.947368	0.210526	1.89474	1.56522	1.02128	0.782609	0.12766	0.724138	0.931034	1	1.34483	0.709677	0.266667	1.29032	1.73333	0.965517	0.827586	0.551724	1.65517	0.521739	0.913043	0.652174	1.56522	0.272727	0.886364	1.70455	1.36364	1.11538	0.758621	0.884615	1.24138	1.56522	0.869565	0.782609	0.782609	1.06667	1.33333	1.33333	0.266667	0.615385	1.23077	1.38462	0.769231	3
lcl|NC_004741.1_cds_S_RS25230_887	NA	0	NA	2	2	2	0	0	0	0	0	3	0	0	1	3	1	NA	1	NA	NA	NA	NA	NA	0	3	0	3	2	0	0	2	0	1	2	1	0	2	2	0	2	2	0	0	4	0	0	0	NA
lcl|NC_004741.1_cds_WP_000815445.1_888	1.25	1.07692	0.75	0.923077	0.444444	1.77778	1.55556	0.222222	0	2.45455	0	0.818182	0	1.15385	1	1.84615	0.470588	0.8	1.52941	1.2	0.8	0	2.6	0.6	0	2.76923	0	3.23077	0.26087	0.26087	4.43478	0	1.36842	0.636364	0.631579	1.36364	0.909091	1.45455	1.27273	0.363636	0.148148	1.77778	1.03704	1.03704	0.487805	1.26829	1.17073	1.07317	3
lcl|NC_004741.1_cds_S_RS04890_889	1.15789	0.736842	0.842105	1.26316	1.25	0.75	1.5	0.5	0.571429	0.3	0.285714	0.9	0.875	0.375	1	1.75	1	0	1	2	1.06667	1.33333	1.06667	0.533333	0.571429	1.42857	1.14286	2	0.439024	0.292683	1.7561	0.731707	1.18182	1	0.818182	1	1.63636	0.909091	0.909091	0.545455	0.857143	1.14286	0.571429	1.42857	0.666667	0.888889	2	0.444444	1.5
lcl|NC_004741.1_cds_WP_000723623.1_890	2	0.4	0	1.6	0.333333	1.5	1.33333	0.833333	0.666667	0.857143	0.333333	1.71429	0.4	0.8	1	1.8	1.2	0.333333	0.8	1.66667	0.952381	0.761905	1.52381	0.761905	0.666667	1.66667	0.666667	2	0.24	0.48	2.16	0.48	1.625	0.526316	0.375	1.47368	1	0.888889	1.22222	0.888889	0.588235	1.17647	0.235294	2	0.533333	1.6	0.666667	1.2	0
lcl|NC_004741.1_cds_WP_001036463.1_891	1.47826	1.44444	0.521739	0.555556	0.148148	3.11111	0.296296	0.444444	0	1.65517	0	0.62069	0.142857	1.35714	1	1.5	2	1.2	0	0.8	0.842105	0	2.52632	0.631579	0	1.2	0	4.8	0.176471	0.352941	3.17647	0.264706	2	0.75	0	1.25	0.765957	0.93617	1.53191	0.765957	0.416667	1.41667	0.25	1.91667	0.595745	0.851064	1.44681	1.10638	3
lcl|NC_004741.1_cds_WP_000593940.1_892	1.66667	1.3	0.333333	0.7	0.285714	2.09524	0.952381	0.666667	0.25	1.56522	0	0.391304	0.0555556	1.11111	1	1.83333	0.48	0.75	1.52	1.25	0.823529	0	2.58824	0.588235	0	2.25	0	3.5	0	0.888889	3	0.555556	1.36364	0.777778	0.636364	1.22222	0.666667	0.727273	2.12121	0.484848	0.285714	1.6	0.571429	1.54286	0.384615	0.923077	2	0.692308	3
lcl|NC_004741.1_cds_WP_001091542.1_893	1.16667	1.38889	0.833333	0.611111	0.516129	1.80645	1.03226	0.645161	0	2.32258	0	0.193548	0.3	1.35	1	1.35	1	1	1	1	0.833333	0.166667	1.83333	1.16667	0	2.86957	0	3.13043	0	0.48	4.8	0.48	1.53846	0.592593	0.461538	1.40741	1.07317	0.585366	1.56098	0.780488	0.324324	1.18919	0.324324	2.16216	0.736842	0.526316	2	0.736842	3
lcl|NC_004741.1_cds_S_RS04915_894	1.16667	1	0.833333	1	2.09524	0.952381	0.380952	0.571429	2.08696	1.07143	1.30435	0.428571	1.03846	1.03846	1	0.923077	1	1	1	1	1.33333	0	0.888889	1.77778	0.782609	1.04348	0	0.782609	0	1.44828	1.03448	2.06897	1.21739	0.666667	0.782609	1.33333	1.93548	0.645161	0.387097	1.03226	1.11111	1.33333	1.11111	0.444444	1.45455	0.727273	0	1.81818	3
lcl|NC_004741.1_cds_WP_094105060.1_895	1.54545	0.888889	0.454545	1.11111	1.21739	0.521739	1.3913	0.869565	0.769231	1.92	0.615385	0.48	0.5	1.5	1	1	0.761905	1.25	1.2381	0.75	1.23077	0.615385	0.923077	1.23077	0.769231	1.23077	0.923077	1.69231	0.352941	0.705882	3	0.882353	1.16129	0.8	0.83871	1.2	0.774194	1.16129	0.903226	1.16129	1.04348	0.869565	0.521739	1.56522	1.05263	1.05263	0.631579	1.26316	3
lcl|NC_004741.1_cds_S_RS24640_896	0.666667	0	1.33333	2	0	0	2	2	4	0	0	4	1.5	0	NA	1.5	0	NA	2	NA	4	0	0	0	0	0	0	2	0	0	4.5	1.5	2	0	0	2	0	0	2	2	1	0	1	2	0	2	2	0	3
lcl|NC_004741.1_cds_S_RS04930_897	1.71429	1.33333	0.285714	0.666667	0.5	1	1	1.5	3	1.5	0	0	0.9	1.2	1	0.9	2	2	0	0	2	0	1.33333	0.666667	0	3	0	0	0	1	2	1	2	0.8	0	1.2	1.33333	0.444444	0	2.22222	0.666667	0.666667	0.333333	2.33333	0.8	1.6	0.4	1.2	NA
lcl|NC_004741.1_cds_WP_005051091.1_898	1.23077	1	0.769231	1	1.66667	1	0.666667	0.666667	1.36364	1.71429	0	0.428571	0.5	2.25	1	0.25	0.444444	0.4	1.55556	1.6	0.705882	0.941176	0.941176	1.41176	1.09091	0.545455	1.36364	1.63636	0.230769	0.461538	2.53846	1.15385	1.2	0.615385	0.8	1.38462	1	1.5	0.25	1.25	0.4	0.8	1.2	1.6	0.4	1.2	0.8	1.6	0
lcl|NC_004741.1_cds_WP_005048975.1_899	1.71429	1	0.285714	1	1	1.33333	1.33333	0.333333	0.6	0.857143	1.2	1.71429	1	2	1	0	1	0	1	2	0	0	3.2	0.8	0	1.2	0.6	2.4	0	0	5.14286	0	2	0.909091	0	1.09091	0.888889	1.77778	0	1.33333	0.666667	1.66667	1	0.666667	0	0.8	2.4	0.8	0
lcl|NC_004741.1_cds_S_RS04945_900	1.27273	1	0.727273	1	2.28571	1.14286	0	0.571429	0.375	0	0.375	2.14286	0	1.71429	1	1.28571	0.6	0	1.4	2	0	1	2	1	1.875	0.375	1.5	1.5	0	0.571429	2.85714	1.71429	1.47368	0.571429	0.526316	1.42857	1.09091	1.81818	0.727273	0.363636	1.33333	1.33333	0.666667	0.666667	0	2.66667	0	1.33333	NA
lcl|NC_004741.1_cds_WP_171525780.1_901	1.26316	1.09091	0.736842	0.909091	1.33333	0.571429	1.14286	0.952381	0.27907	1.25	0.27907	1.25	0.4	1.6	1	1	0.315789	1	1.68421	1	0.615385	0.307692	2.15385	0.923077	0.837209	1.11628	0.976744	2.51163	0.176471	0.705882	3.52941	0.705882	1.31034	0.7	0.689655	1.3	1.08108	1.40541	0.756757	0.756757	1.14286	1.42857	0.428571	1	0.625	1.25	1.375	0.75	0
lcl|NC_004741.1_cds_WP_000638232.1_902	1.6	1.5	0.4	0.5	2.66667	1.33333	0	0	0	0	3	0	0	3	1	0	0.5	0	1.5	2	0	1.6	1.6	0.8	0	3	0	0	0	2	3	0	0.857143	1.33333	1.14286	0.666667	0	0	4	0	0	0	4	0	0.666667	0.666667	2	0.666667	3
lcl|NC_004741.1_cds_S_RS04965_903	1.33333	0.5	0.666667	1.5	0	1.33333	2.66667	0	0	0	0	0	0.75	0.75	1	1.5	0	0	2	2	2	0	1	1	0	0	2.57143	3.42857	0	1.5	0	0	1.6	0.333333	0.4	1.66667	1.6	0.8	0.8	0.8	NA	NA	NA	NA	1.33333	0	2.66667	0	NA
lcl|NC_004741.1_cds_S_RS04970_904	2	0	0	2	2	0	0	2	0	1.5	0	0.75	0	0	1	3	2	0	0	2	NA	NA	NA	NA	0	0	2.4	3.6	0	0	1.5	1.5	1	1	1	1	1.33333	2.66667	0	0	0	4	0	0	0	0	4	0	NA
lcl|NC_004741.1_cds_WP_232046042.1_905	1.23077	1	0.769231	1	0.666667	0.333333	1.33333	1.66667	0.545455	0.9	1.09091	0.6	0.692308	1.15385	1	1.15385	0.545455	0.923077	1.45455	1.07692	0	0.8	2.4	0.8	0.272727	1.90909	0.545455	1.63636	0.272727	0.818182	4.36364	0.272727	1.11111	1	0.888889	1	0.571429	1.71429	0.571429	1.14286	1	2	0.25	0.75	0.421053	1.26316	1.47368	0.842105	3
lcl|NC_004741.1_cds_S_RS04980_906	1.6	0.285714	0.4	1.71429	1.84615	0.307692	1.23077	0.615385	0.315789	2	0	1.33333	0.166667	2	1	0.833333	0.833333	0.8	1.16667	1.2	2	0.571429	0.285714	1.14286	1.26316	1.57895	0.631579	2.21053	0	1.11111	1.77778	0.888889	1.17647	0.5	0.823529	1.5	1.55556	0.666667	0.444444	1.33333	0.470588	1.88235	0.235294	1.41176	1.33333	0.888889	0.444444	1.33333	3
lcl|NC_004741.1_cds_S_RS25240_907	1.71429	0.571429	0.285714	1.42857	0	2	1	1	0	3	0	0	0.375	0.75	1	1.875	0	NA	2	NA	0.571429	0	3.42857	0	0	1.5	0	4.5	0	0.818182	3.54545	0.272727	1.33333	0	0.666667	2	1.71429	1.14286	1.14286	0	1.33333	0.666667	1.33333	0.666667	0.923077	0.923077	1.23077	0.923077	1.5
lcl|NC_004741.1_cds_WP_094105050.1_908	1.54545	0.888889	0.454545	1.11111	1.27273	0.545455	1.45455	0.727273	0.769231	1.84615	0.615385	0.461538	0.5	1.5	1	1	0.761905	1.25	1.2381	0.75	1.14286	0.571429	1.14286	1.14286	0.769231	1.23077	0.923077	1.69231	0.545455	0.727273	2.90909	0.909091	1.16129	0.8	0.83871	1.2	0.875	1.125	0.75	1.25	1.04348	0.869565	0.521739	1.56522	1.05263	1.05263	0.631579	1.26316	3
lcl|NC_004741.1_cds_S_RS29010_909	2	0	0	2	2	0	0	2	0	1.5	0	1.5	1.5	0	1	1.5	0	2	2	0	4	0	0	0	0	0	0	6	0	0	1.2	1.2	2	0.4	0	1.6	0	2	2	0	1.71429	0.571429	1.14286	0.571429	0.571429	1.14286	1.14286	1.14286	3
lcl|NC_004741.1_cds_S_RS05000_910	2	1.27273	0	0.727273	1.14286	0.285714	2	0.571429	0	1.90909	1	1.09091	0.272727	1.63636	1	1.09091	0.8	2	1.2	0	1	1	0	2	0	2	2	1	0.5	1.5	0.5	0	2	1.5	0	0.5	1.6	1.33333	0.266667	0.8	1.6	1.86667	0.266667	0.266667	0	1.33333	1.33333	1.33333	0.666667
lcl|NC_004741.1_cds_WP_094081550.1_911	1.54545	0.888889	0.454545	1.11111	1.27273	0.545455	1.45455	0.727273	0.769231	1.84615	0.615385	0.461538	0.5	1.5	1	1	0.761905	1.25	1.2381	0.75	1.23077	0.615385	0.923077	1.23077	0.769231	1.23077	0.923077	1.69231	0.529412	0.705882	3	0.882353	1.16129	0.8	0.83871	1.2	0.75	1.125	0.875	1.25	1.04348	0.869565	0.521739	1.56522	1.05263	1.05263	0.631579	1.26316	3
lcl|NC_004741.1_cds_S_RS25260_912	2	2	0	0	1.33333	0	0	2.66667	1.5	1	0	0	0	1.5	NA	1.5	0.666667	0	1.33333	2	0	0	0	4	0	1.5	0	3	3	3	0	0	2	NA	0	NA	0	1.33333	0	2.66667	1.33333	2.66667	0	0	0	0	4	0	NA
lcl|NC_004741.1_cds_S_RS29015_913	NA	NA	NA	NA	NA	NA	NA	NA	0	2	0	0	NA	NA	1	NA	0	2	2	0	NA	NA	NA	NA	0	0	6	0	1.5	0	0	1.5	2	0	0	2	2	0	2	0	0	0	4	0	4	0	0	0	3
lcl|NC_004741.1_cds_WP_000111043.1_914	1.52941	1.55556	0.470588	0.444444	0	3.38462	0.615385	0	0	0	0	0	0	1.36364	1	1.63636	0.8	1.09091	1.2	0.909091	2	0.666667	1.33333	0	0	4.28571	0	1.71429	0	1.57895	3.47368	0.631579	1.4	0.941176	0.6	1.05882	1.33333	0.444444	0.888889	1.33333	0.347826	1.91304	0	1.73913	0.666667	0.166667	1.16667	2	3
lcl|NC_004741.1_cds_WP_001292813.1_915	1.64	1.76471	0.36	0.235294	0.0833333	2.33333	0	1.58333	0	0.648649	0	0	0	2.65116	1	0.348837	0.206897	2	1.7931	0	0.533333	0	3.46667	0	0	1.26316	0	4.73684	0.0967742	0.290323	5.22581	0.193548	1.79167	1.43396	0.208333	0.566038	0.553846	0.246154	0.923077	2.27692	0.0701754	1.19298	0.0701754	2.66667	0.837209	0.186047	0.55814	2.4186	3
lcl|NC_004741.1_cds_WP_000642544.1_916	1.6	1.38462	0.4	0.615385	1.05263	1.47368	0.421053	1.05263	0	0.923077	0	1.38462	0	1.71429	1	1.28571	1.33333	1.25	0.666667	0.75	0	0.444444	2.66667	0.888889	0	4.5	0	1.5	0.545455	0.181818	2.72727	1.27273	1	1	1	1	1.65517	0.965517	0.689655	0.689655	0.32	1.6	0.48	1.6	0.571429	1.42857	0.857143	1.14286	3
lcl|NC_004741.1_cds_WP_005051051.1_917	1.55556	1.28571	0.444444	0.714286	0.413793	2.34483	1.10345	0.137931	0	1.41176	0	0.705882	0	1.55556	1	1.44444	0.8	0.444444	1.2	1.55556	0.923077	0.461538	2	0.615385	0	3.5	0	2.5	0.190476	0.666667	3.61905	0.285714	1.58491	0.512821	0.415094	1.48718	1.12281	0.912281	0.982456	0.982456	0	1.95122	0.292683	1.7561	0.8	0.4	1.73333	1.06667	3
lcl|NC_004741.1_cds_S_RS05035_918	1.27273	1.33333	0.727273	0.666667	0	2.28571	1.71429	0	0.315789	0	0	2	0	1	1	2	0.666667	1	1.33333	1	0.571429	0.571429	2.28571	0.571429	0.631579	0.947368	1.57895	2.52632	0.6	1.2	1.2	0.9	1.14286	0.8	0.857143	1.2	1.53846	0.923077	1.53846	0	0	1.71429	1.71429	0.571429	0.615385	0.307692	2.15385	0.923077	1.5
lcl|NC_004741.1_cds_WP_000057149.1_919	1.71429	0.9	0.285714	1.1	1	1.33333	1.33333	0.333333	0	0.6	0	1.2	0	1.57895	1	1.42105	0.727273	1	1.27273	1	0.533333	0.266667	2.93333	0.266667	0	2.625	0.375	3	0.6	0.6	2.4	1.6	1.26316	0.88	0.736842	1.12	0.8	0.9	1.4	0.9	0.275862	1.65517	0.137931	1.93103	0.571429	1	1.42857	1	3
lcl|NC_004741.1_cds_WP_000445222.1_920	1.64706	1	0.352941	1	0.823529	1.05882	1.29412	0.823529	0	1.63636	0	0.272727	0	1.03846	1	1.96154	0.833333	1.25	1.16667	0.75	0.444444	0.666667	2	0.888889	0	2	0.571429	3.42857	0	0.367347	3.06122	0.612245	1.36364	0.296296	0.636364	1.7037	1.30435	0.608696	1.56522	0.521739	0.222222	2	0.444444	1.33333	0.521739	0.695652	1.56522	1.21739	0
lcl|NC_004741.1_cds_WP_005083739.1_921	1.36	0.857143	0.64	1.14286	1.03704	0.740741	1.77778	0.444444	1.2	1.56522	0.857143	1.56522	0.923077	0.923077	1	1.15385	0.7	0.833333	1.3	1.16667	0.285714	1.14286	2.28571	0.285714	0.171429	2.74286	0	1.02857	0.0983607	0.688525	3.63934	0.983607	1.11111	0.285714	0.888889	1.71429	0.516129	1.80645	0.774194	0.903226	1.93548	1.03226	0.258065	0.774194	0.48	0.96	1.92	0.64	3
lcl|NC_004741.1_cds_WP_001295345.1_922	1.41176	0.666667	0.588235	1.33333	1	2.33333	0.333333	0.333333	0	2	0	0.444444	0	1.5	1	1.5	1	1.66667	1	0.333333	2.66667	0	1.33333	0	0	1.8	0	4.2	0	0	3.42857	0.285714	1.6	0.625	0.4	1.375	1.33333	0.888889	0.888889	0.888889	0	1.91304	0.347826	1.73913	0	1.81818	0.363636	1.81818	3
lcl|NC_004741.1_cds_WP_000125013.1_923	1.42857	0.8	0.571429	1.2	0	2.5	1	0.5	0	1.5	0	0.5	0	0.545455	1	2.45455	1.11111	0.333333	0.888889	1.66667	2.22222	0	1.33333	0.444444	0.315789	3.78947	0	1.89474	0.413793	0.413793	1.86207	0.413793	1.52941	0.666667	0.470588	1.33333	1.29412	0.588235	1.64706	0.470588	0.333333	2	0.666667	1	1.05263	0.421053	1.26316	1.26316	3
lcl|NC_004741.1_cds_WP_000140327.1_924	1.5814	2	0.418605	0	0	1.76	0.16	2.08	0	0.96	0	0	0	2.9	1	0.1	0.142857	1.75	1.85714	0.25	0.4	0	3.6	0	0	1.6	0	4.4	0	0.4	5.33333	0.133333	1.66667	1.42857	0.333333	0.571429	1.41667	0.416667	0.25	1.91667	0	2.58333	0	1.41667	0.776119	0.0597015	0.298507	2.86567	3
lcl|NC_004741.1_cds_WP_000167336.1_925	1.25	0	0.75	2	0	2	0.666667	1.33333	0.75	0	0	1.2	0.6	0.6	1	1.8	0.666667	1.5	1.33333	0.5	0.8	0.8	0.8	1.6	0	3	0	2.25	0	0	2.57143	1.71429	1.4	0	0.6	2	1.14286	2.28571	0.571429	0	1	1.5	0	1.5	2	0	0	2	3
lcl|NC_004741.1_cds_S_RS05075_926	1.41176	0.769231	0.588235	1.23077	1.33333	0.952381	0.857143	0.857143	0.315789	0.792453	1.26316	1.4717	0.555556	1.05556	1	1.38889	1.21053	0.4	0.789474	1.6	0.8	0.8	1.3	1.1	1.10526	0.947368	0.789474	1.57895	0.367347	0.734694	2.14286	0.673469	1.46667	0.666667	0.533333	1.33333	1.31707	0.878049	1.12195	0.682927	1.33333	1.26316	0.842105	0.561404	0.666667	0.666667	1.04762	1.61905	1.30435
lcl|NC_004741.1_cds_WP_000551266.1_927	1.30435	1.72727	0.695652	0.272727	0.333333	2	1.11111	0.555556	0	0.857143	0	0.734694	0	1.40426	1	1.59574	0.48	1.33333	1.52	0.666667	1.23077	0.307692	2.15385	0.307692	0.473684	2.36842	0.315789	2.84211	0	0.5	3.6	0.6	1.42857	0.533333	0.571429	1.46667	0.833333	0.833333	1.5	0.833333	0.526316	1.15789	0.315789	2	0.595745	0.595745	1.53191	1.2766	0
lcl|NC_004741.1_cds_WP_000570540.1_928	1.38462	1	0.615385	1	0.285714	2	1.14286	0.571429	0	0.705882	0	0.705882	0	1.61538	1	1.38462	0.8	0.285714	1.2	1.71429	0.571429	0.571429	1.71429	1.14286	0.285714	2.28571	0.857143	2.57143	0.486486	0.324324	2.27027	0.648649	1.85714	0.5	0.142857	1.5	0.625	0.875	2.125	0.375	0.266667	1.2	0.8	1.73333	1.12821	0.820513	1.12821	0.923077	0
lcl|NC_004741.1_cds_WP_000056529.1_929	1.64706	0.857143	0.352941	1.14286	1	0.75	1	1.25	0	1.89474	0.157895	0.947368	0.3	1.2	1	1.5	0.636364	0.625	1.36364	1.375	0.761905	0.380952	1.71429	1.14286	0.315789	2.36842	0.789474	2.36842	0.117647	0.588235	2.47059	1.05882	1.38462	0.347826	0.615385	1.65217	1.23077	0.923077	1.4359	0.410256	0.952381	1.71429	0.761905	0.571429	0.444444	0.666667	1.11111	1.77778	3
lcl|NC_004741.1_cds_WP_000350058.1_930	2	2	0	0	0	0	2	2	0	0	0	3	0	0.75	1	2.25	1	0	1	2	1.33333	0	2.66667	0	0	4	0	2	0	0.6	2.4	1.8	1.33333	0	0.666667	2	0	2	0	2	2	2	0	0	0	0	2.66667	1.33333	0
lcl|NC_004741.1_cds_WP_000011599.1_931	2	1.25	0	0.75	1.09091	1.45455	1.09091	0.363636	0	0.857143	0	1.71429	0	1.6875	1	1.3125	0	0.571429	2	1.42857	0.666667	1	1	1.33333	0	2.28571	0	3.71429	0	0.75	2.25	1.875	1.72727	0.4	0.272727	1.6	0.827586	0.827586	1.37931	0.965517	0.235294	1.88235	0.235294	1.64706	0.142857	0.428571	1.28571	2.14286	3
lcl|NC_004741.1_cds_WP_000436922.1_932	1.75	0.769231	0.25	1.23077	0.266667	1.33333	1.33333	1.06667	0.461538	1.66667	0	2	0	1.5	1	1.5	0.769231	1	1.23077	1	1.14286	0.857143	1.71429	0.285714	1.15385	1.84615	1.15385	1.38462	0.571429	1	2.28571	0.142857	1.61905	0.714286	0.380952	1.28571	1.27273	1.09091	1.45455	0.181818	1.06667	1.06667	0.533333	1.33333	0	1.41176	1.41176	1.17647	0
lcl|NC_004741.1_cds_WP_000899599.1_933	1.8	0.307692	0.2	1.69231	0.923077	2.15385	0.923077	0	0.461538	1.76471	0	1.05882	0	1.66667	1	1.33333	1	0	1	2	0.909091	0.181818	2.54545	0.363636	0	2.30769	1.38462	1.84615	0.157895	0.315789	3	0.631579	1.38462	1.14286	0.615385	0.857143	1.2	1	1.4	0.4	0.4	1.6	0.6	1.4	1.14286	0.285714	2	0.571429	0
lcl|NC_004741.1_cds_WP_005047510.1_934	1.33333	1	0.666667	1	0.4	2.4	1.2	0	0	1.33333	0	0.666667	0.545455	0.545455	1	1.90909	0.315789	0	1.68421	2	1.2	0.8	2	0	0.333333	3.33333	0.333333	2	0.222222	0.444444	2	0.888889	1.57143	0.444444	0.428571	1.55556	0.869565	0.695652	1.56522	0.869565	0.666667	1.33333	1.11111	0.888889	0.444444	0.444444	2	1.11111	0
lcl|NC_004741.1_cds_WP_001288850.1_935	1.69231	1.14286	0.307692	0.857143	0.2	1.6	1.4	0.8	0.342857	1.04348	0	1.30435	0	1.61538	1	1.38462	0.551724	1.11111	1.44828	0.888889	0.8	0.4	2.4	0.4	0.171429	1.88571	0.342857	3.25714	0.12	0.48	3.6	0.72	1.27778	0.820513	0.722222	1.17949	0.878049	1.07317	1.85366	0.195122	0.631579	2.10526	0.421053	0.842105	1.14286	0.714286	1.57143	0.571429	0
lcl|NC_004741.1_cds_WP_001295931.1_936	1.14286	1	0.857143	1	0.5	3	0	0.5	0	1.76471	0	0.352941	0	0.666667	1	2.33333	0.4	0.5	1.6	1.5	0.8	0.4	2.8	0	0	1.71429	0.285714	4	0	1.3125	3.1875	0.375	1.5	0.875	0.5	1.125	1.06667	0.8	1.86667	0.266667	0.666667	2	1	0.333333	0.363636	0.727273	1.81818	1.09091	3
lcl|NC_004741.1_cds_WP_000572706.1_937	1.71429	1.57895	0.285714	0.421053	0.0740741	2.44444	1.11111	0.37037	0.0410959	1.92	0	0.66	0	1.55172	1	1.44828	0.318584	1.0625	1.68142	0.9375	0.242424	0.121212	3.15152	0.484848	0.205479	2.30137	0.246575	3.20548	0.134831	0.640449	3.77528	0.438202	1.35404	0.651685	0.645963	1.34831	0.527778	0.833333	2.05556	0.583333	0.271186	1.55932	0.542373	1.62712	0.418605	0.697674	2.13953	0.744186	3
lcl|NC_004741.1_cds_WP_024260058.1_938	1.36	0.857143	0.64	1.14286	1.03704	0.740741	1.77778	0.444444	1.2	1.56522	0.857143	1.56522	0.923077	0.923077	1	1.15385	0.7	0.833333	1.3	1.16667	0.285714	1.14286	2.28571	0.285714	0.171429	2.74286	0	1.02857	0.0983607	0.688525	3.63934	0.983607	1.11111	0.4	0.888889	1.6	0.533333	1.73333	0.933333	0.8	1.93548	1.03226	0.258065	0.774194	0.48	0.96	1.76	0.8	3
lcl|NC_004741.1_cds_WP_000925982.1_939	1.56522	1.0625	0.434783	0.9375	0.941176	0.588235	1.76471	0.705882	0.162162	1.26316	0.162162	1.26316	0.222222	1.11111	1	1.66667	0.789474	0.333333	1.21053	1.66667	0.96	0.4	1.84	0.8	0.648649	2.43243	0.486486	2.10811	0.28125	0.65625	2.25	0.65625	1.36364	0.742857	0.636364	1.25714	1.375	0.9375	1.125	0.5625	0.555556	1.55556	0.777778	1.11111	1.07317	0.585366	1.26829	1.07317	3
lcl|NC_004741.1_cds_WP_001295932.1_940	1.63636	0.888889	0.363636	1.11111	0.888889	2.22222	0.444444	0.444444	0.352941	1.8	0	0.6	0.25	1	1	1.75	0.8	0.666667	1.2	1.33333	2	0	1.5	0.5	0	4.23529	0.352941	1.05882	0.3	1.2	0.9	0.9	1.33333	0.888889	0.666667	1.11111	1.11111	0.888889	1.77778	0.222222	0.941176	1.17647	0.470588	1.41176	1.6	0	1.6	0.8	0
lcl|NC_004741.1_cds_WP_001109487.1_941	1.71429	1	0.285714	1	1.2	1.2	1.2	0.4	0	1.2	0	1.2	0.25	1.25	1	1.5	1.09091	0.6	0.909091	1.4	0.8	0.533333	1.86667	0.8	0	2.25	0.75	3	0	0	4.38462	0.230769	1.5	0.588235	0.5	1.41176	1.6	0.4	2	0	0.363636	2	0.727273	0.909091	0.285714	1.14286	1.42857	1.14286	3
lcl|NC_004741.1_cds_WP_000462668.1_942	1.66667	1.3913	0.333333	0.608696	0.571429	1.71429	0.761905	0.952381	0	2.45455	0	1.09091	0	1.16667	1	1.83333	0.625	0.666667	1.375	1.33333	1.14286	0.285714	1.71429	0.857143	0	2.72727	0	3.27273	0.153846	0.615385	4.46154	0.307692	1.48148	1	0.518519	1	0.977778	0.977778	0.444444	1.6	0.133333	2	0.266667	1.6	0.615385	0.461538	1.38462	1.53846	3
lcl|NC_004741.1_cds_WP_000977934.1_943	1.68421	1.75	0.315789	0.25	0.173913	1.91304	0.521739	1.3913	0	1.125	0	0.375	0	2.78571	1	0.214286	0.923077	0	1.07692	2	0.8	0	1.6	1.6	0	1	0	5	0	0	4.69565	0.782609	1.85714	1.03704	0.142857	0.962963	1.33333	0.242424	0.606061	1.81818	0	1.22449	0.0816327	2.69388	0.615385	0.153846	0.769231	2.46154	3
lcl|NC_004741.1_cds_WP_000117881.1_944	1.78947	1.5	0.210526	0.5	0.173913	2.26087	0.695652	0.869565	0	1.5	0.176471	0	0	0.882353	1	2.11765	0.461538	1	1.53846	1	0.631579	0.210526	2.73684	0.421053	0.176471	3	0	2.64706	0	1	4.5	0.166667	1.56757	0.903226	0.432432	1.09677	0.780488	0.878049	1.17073	1.17073	0.25	1.875	0.125	1.75	0.851064	0.765957	0.93617	1.44681	0
lcl|NC_004741.1_cds_WP_001297200.1_945	1.33333	1.33333	0.666667	0.666667	0.75	1.75	0.75	0.75	0	1.38462	0	1.15385	0	1.16667	1	1.83333	0.75	0.666667	1.25	1.33333	0.25	0.75	2	1	0.428571	3	0.642857	1.92857	0.26087	0.521739	2.86957	0.913043	1.42857	0.774194	0.571429	1.22581	0.571429	1.25714	1.37143	0.8	0.444444	1.55556	0.222222	1.77778	0.64	0.8	1.12	1.44	3
lcl|NC_004741.1_cds_WP_000193826.1_946	1.42857	1.02326	0.571429	0.976744	0	2.48	0.88	0.64	0	2.34146	0	0.292683	0.225	1.35	1	1.425	0.465116	0.272727	1.53488	1.72727	0.444444	0.111111	3.11111	0.333333	0.113208	3.0566	0	2.83019	0	0.903226	3.74194	0.709677	1.40984	0.903226	0.590164	1.09677	0.781609	0.689655	1.97701	0.551724	0.205128	1.53846	0.410256	1.84615	0.45283	0.981132	1.66038	0.90566	0
lcl|NC_004741.1_cds_WP_001090476.1_947	2	0.857143	0	1.14286	1	1.33333	1.33333	0.333333	0.272727	1.8	0	1.2	0	0.6	1	2.4	0.461538	0.5	1.53846	1.5	0.8	0.4	2.4	0.4	1.36364	0.818182	1.36364	2.18182	0	0.409091	2.45455	0.545455	1.42857	0.285714	0.571429	1.71429	1.10345	0.689655	1.65517	0.551724	0.347826	1.21739	1.04348	1.3913	1.05263	0.210526	2.52632	0.210526	3
lcl|NC_004741.1_cds_S_RS05190_948	1.33333	1	0.666667	1	0.571429	1.71429	1.71429	0	0	1.28571	0.545455	0.428571	0.25	1	1	1.75	0.5	0	1.5	2	0	1.71429	2.28571	0	0.545455	2.72727	0.545455	1.63636	0	0.486486	3.89189	0.324324	0.857143	0.666667	1.14286	1.33333	0	1.26316	2.10526	0.631579	1.17647	2.11765	0.235294	0.470588	0.307692	0.923077	2.46154	0.307692	0
lcl|NC_004741.1_cds_WP_088895425.1_949	1.26316	1.06667	0.736842	0.933333	0.842105	0.631579	1.89474	0.631579	0.8	1.75	0	2	0.8	1.2	1	1	0.235294	0.8	1.76471	1.2	1	0.5	1.75	0.75	0.4	1.46667	1.86667	1.46667	0	1.38462	1.84615	1.53846	1.26667	0.631579	0.733333	1.36842	1.05263	1.36842	1.05263	0.526316	1.48148	1.03704	0.740741	0.740741	0.827586	0.827586	1.37931	0.965517	0
lcl|NC_004741.1_cds_S_RS05205_950	0	NA	2	NA	0	0	4	0	0	1	0	0	0	1.5	1	1.5	1	NA	1	NA	0.8	0.8	1.6	0.8	0	3	0	3	0	0.75	2.25	0	2	NA	0	NA	0.666667	2	1.33333	0	1	3	0	0	0	0	3	1	NA
lcl|NC_004741.1_cds_WP_000055999.1_951	1.6	0.666667	0.4	1.33333	0.235294	1.41176	1.64706	0.705882	0	2	0	0.333333	0	1.58824	1	1.41176	1.1	0.545455	0.9	1.45455	0.5	0.666667	2.16667	0.666667	0.72	1.92	1.44	1.92	0.146341	0.585366	2.92683	1.17073	1.36	0.631579	0.64	1.36842	0.622222	1.51111	1.77778	0.0888889	0.606061	1.81818	0.484848	1.09091	0.285714	1.14286	1.42857	1.14286	3
lcl|NC_004741.1_cds_WP_001244319.1_952	1.89474	1.77778	0.105263	0.222222	0	2.13333	0.8	1.06667	0	1.5	0	1.5	0.166667	1.5	1	1.33333	0.727273	1.5	1.27273	0.5	0.380952	1.14286	1.71429	0.761905	0	3	0.428571	2.57143	0	0.333333	2.5	0.666667	1.42857	0.285714	0.571429	1.71429	0.952381	1.42857	0.857143	0.761905	0.727273	2	0.363636	0.909091	0.571429	0.571429	1.71429	1.14286	0
lcl|NC_004741.1_cds_WP_001263929.1_953	1.71429	0.4	0.285714	1.6	0	2.54545	1.09091	0.363636	0.6	1.2	0	1.2	0	1.5	1	1.5	0.909091	1	1.09091	1	1.09091	0.363636	1.09091	1.45455	0.6	3	0.6	1.2	0.727273	0.363636	3.27273	0.727273	1.25	0.5	0.75	1.5	0.545455	1.45455	1.27273	0.727273	0	2.22222	0.444444	1.33333	0.307692	0.923077	1.53846	1.23077	3
lcl|NC_004741.1_cds_WP_011110565.1_954	1.16667	1	0.833333	1	0.615385	0.615385	1.23077	1.53846	0.545455	0.857143	0.818182	0.571429	0.75	1	1	1.25	0.6	0.833333	1.4	1.16667	0	1	2	1	0.272727	2.18182	0.545455	1.63636	0.272727	0.545455	4.36364	0.272727	1	1	1	1	0.5	2	0.5	1	0.8	2.13333	0.533333	0.533333	0.631579	1.05263	1.47368	0.842105	3
lcl|NC_004741.1_cds_S_RS05230_955	1.66667	0.285714	0.333333	1.71429	0.727273	1.09091	0.909091	1.27273	NA	0.5	NA	1.5	0	0	1	3	1.2	0	0.8	2	2.85714	0.571429	0	0.571429	NA	NA	NA	NA	1.2	0	1.2	0.6	2	0.285714	0	1.71429	0.941176	0.705882	0.941176	1.41176	0.5	1.5	0	2	1.86667	0.8	0.266667	1.06667	0
lcl|NC_004741.1_cds_WP_227804315.1_956	1.23077	1	0.769231	1	0.615385	0.615385	1.23077	1.53846	0.521739	0.9	1.04348	0.6	0.75	1	1	1.25	0.545455	0.833333	1.45455	1.16667	0	0.8	2.4	0.8	0.26087	2.08696	0.521739	1.56522	0.272727	0.818182	4.36364	0.272727	1.11111	1	0.888889	1	0.533333	1.86667	0.533333	1.06667	0.8	2.13333	0.266667	0.8	0.631579	1.05263	1.47368	0.842105	3
lcl|NC_004741.1_cds_WP_000286331.1_957	1.64706	0.867925	0.352941	1.13208	0.491228	1.33333	1.26316	0.912281	0.810811	2.11765	0.324324	1.27059	0.6	0.75	1	1.65	1.05882	0.4	0.941176	1.6	1.24138	0.965517	1.10345	0.689655	0.810811	0.972973	0.486486	2.59459	0.38961	0.779221	2.33766	0.467532	1.41935	0.481481	0.580645	1.51852	0.985507	1.10145	1.27536	0.637681	0.631579	1.31579	0.789474	1.26316	0.734694	0.653061	1.63265	0.979592	3
lcl|NC_004741.1_cds_S_RS05250_958	1.53846	0.947368	0.461538	1.05263	0.952381	0.571429	1.33333	1.14286	0.857143	1.15385	0.428571	0.923077	0.45	0.9	1	1.65	0.4	0.8	1.6	1.2	0.2	0.8	1.4	1.6	2.14286	0.428571	0.857143	1.28571	0.8	0.2	1.4	0.8	1.83333	0.7	0.166667	1.3	1.2	0.933333	0.933333	0.933333	0.470588	1.52941	0.941176	1.05882	0.4	1.2	0.933333	1.46667	1
lcl|NC_004741.1_cds_WP_000730630.1_959	1.33333	0.444444	0.666667	1.55556	1	1	1.25	0.75	0	2.66667	0	2.66667	0.230769	0.923077	1	1.84615	0.923077	0	1.07692	2	0	0.8	1.6	1.6	0	0	0	6	0.333333	1.33333	0.666667	2.33333	1.33333	0.5	0.666667	1.5	0.6	1	1.4	1	0.444444	1.11111	1.11111	1.33333	0.333333	2	0.666667	1	0
lcl|NC_004741.1_cds_WP_000919489.1_960	1.14286	0.5	0.857143	1.5	1.45455	0.727273	1.45455	0.363636	0	2.82353	0	1.05882	0.5	0.75	1	1.75	0.5	0	1.5	2	0.8	0.8	1.6	0.8	1.2	1.2	1.2	2.4	0.631579	0	2.21053	0.631579	1	0.461538	1	1.53846	1.09091	1.09091	1.81818	0	1.33333	1.06667	0.8	0.8	0.307692	1.53846	1.84615	0.307692	3
lcl|NC_004741.1_cds_WP_001111452.1_961	1.33333	0.714286	0.666667	1.28571	0.941176	0.235294	1.88235	0.941176	1.2	2.33333	0	1	0.642857	0.642857	1	1.71429	0.666667	0	1.33333	2	1.33333	0.666667	1.33333	0.666667	1.2	2	0.8	0.8	0.375	0.5625	1.875	0.375	1.63636	1.2	0.363636	0.8	1.05263	1.05263	1.47368	0.421053	0.75	1.25	0.75	1.25	1.05263	0.631579	1.89474	0.421053	0
lcl|NC_004741.1_cds_WP_001370288.1_962	1.52381	0.555556	0.47619	1.44444	0.5	2	1	0.5	0	0.5	0	1	0	1.6	1	1.4	0.857143	0.333333	1.14286	1.66667	1.05263	0.210526	2.10526	0.631579	0	2.82353	0.352941	2.82353	0.166667	0.833333	1.66667	1	1.25	0.571429	0.75	1.42857	0.64	1.28	1.6	0.48	0.75	1.375	0.125	1.75	0.571429	0.380952	1.14286	1.90476	3
lcl|NC_004741.1_cds_WP_004991542.1_963	1.77778	0.5	0.222222	1.5	0	0	0	4	0	2.4	0.6	0	0	0.6	1	2.4	0.857143	1	1.14286	1	0.888889	1.33333	1.77778	0	1.2	2.4	0	1.8	0.631579	1.26316	2.21053	0	1.6	0.666667	0.4	1.33333	1.11111	1.55556	1.33333	0	0	2.28571	0	1.71429	0.285714	1.14286	0.857143	1.71429	3
lcl|NC_004741.1_cds_WP_000224274.1_964	1.71429	1	0.285714	1	0.8	1.6	0.96	0.64	0	1.71429	0	1.42857	0	0.75	1	2.25	1.2381	0.285714	0.761905	1.71429	1.09091	0.363636	1.09091	1.45455	0.24	3.12	0.72	1.92	0.214286	0.428571	1.71429	1.5	1.6	0.416667	0.4	1.58333	1.14286	1.14286	0.685714	1.02857	0.740741	2.22222	0.296296	0.740741	0.689655	0.551724	1.7931	0.965517	0
lcl|NC_004741.1_cds_WP_001086554.1_965	1.64103	1.3125	0.358974	0.6875	0.666667	1.88889	0.666667	0.777778	0	2.10811	0.113208	1.2973	0	1.5	1	1.5	0.357143	0.823529	1.64286	1.17647	1.12	0	2.72	0.16	0.339623	2.03774	0.339623	3.16981	0.142857	0.785714	3.92857	0.285714	1.44444	0.622222	0.555556	1.37778	0.8	1.08571	1.6	0.514286	0.235294	1.72549	0.705882	1.33333	0.352941	0.588235	1.64706	1.41176	0
lcl|NC_004741.1_cds_WP_000053116.1_966	1.55556	1.28571	0.444444	0.714286	0.181818	1.63636	1.81818	0.363636	0	2.68966	0	0.62069	0	1.38462	1	1.61538	0.769231	1.14286	1.23077	0.857143	1.05263	0.210526	2.31579	0.421053	0	3.27273	0.272727	2.45455	0.361446	0.650602	3.10843	0.650602	1.51613	0.666667	0.483871	1.33333	0.75	1.08333	1.66667	0.5	0.181818	1.72727	0.727273	1.36364	0.666667	0.190476	1.61905	1.52381	0
lcl|NC_004741.1_cds_WP_000333176.1_967	1.27273	1	0.727273	1	0.842105	1.47368	1.68421	0	0.521739	1.33333	0	1.33333	0.375	1.125	1	1.5	0.833333	0.25	1.16667	1.75	0.5	1.33333	1.5	0.666667	0	1.82609	1.04348	2.6087	0.0983607	0.688525	2.45902	0.590164	1.11111	1.07692	0.888889	0.923077	0.736842	0.842105	1.47368	0.947368	0.521739	1.73913	1.04348	0.695652	0.342857	0.914286	1.6	1.14286	0
lcl|NC_004741.1_cds_WP_000445541.1_968	1.55556	0.727273	0.444444	1.27273	0.606061	1.57576	1.57576	0.242424	0	2.52632	0.222222	0.947368	0.2	1.3	1	1.5	0.533333	1	1.46667	1	1.16129	0.129032	2.06452	0.645161	0.666667	2	0.888889	2.22222	0	0.6	3	0.6	1.57143	0.294118	0.428571	1.70588	0.75	0.875	2	0.375	0.744186	1.39535	0.55814	1.30233	0.6	0.4	1.6	1.4	0
lcl|NC_004741.1_cds_WP_000759120.1_969	1	1.33333	1	0.666667	0.363636	1.45455	1.45455	0.727273	0	2.30769	0	2.30769	0.428571	0.428571	1	2.14286	0.823529	2	1.17647	0	0	0.571429	1.14286	2.28571	0	2	0	4	0.571429	0.285714	3.42857	0	0.75	0.571429	1.25	1.42857	0.857143	2.57143	0.285714	0.285714	1.06667	1.06667	0.266667	1.6	0.380952	0.761905	1.71429	1.14286	3
lcl|NC_004741.1_cds_WP_011110566.1_970	1.33333	NA	0.666667	NA	0	0	4	0	0.666667	0	1.33333	2	0	3	1	0	1.33333	0	0.666667	2	0	4	0	0	1.33333	1.33333	0.666667	0.666667	0	0	6	0	2	1	0	1	0.666667	2.66667	0.666667	0	1.6	1.6	0	0.8	4	0	0	0	0
lcl|NC_004741.1_cds_WP_005047466.1_971	2	1	0	1	1	1.5	1	0.5	0	1.5	0	0	0.428571	0.857143	1	1.71429	0.5	2	1.5	0	0.571429	0	3.42857	0	0	2.25	0	3.75	0	0.3	4.8	0.6	2	0.833333	0	1.16667	1.6	1.2	0.8	0.4	0.347826	1.91304	0.347826	1.3913	0.857143	0.571429	1.14286	1.42857	0
lcl|NC_004741.1_cds_WP_000156489.1_972	1.66667	0.823529	0.333333	1.17647	0.740741	1.48148	1.03704	0.740741	0.1875	1.10526	0	1.10526	0.157895	1.57895	1	1.26316	0.772727	0.857143	1.22727	1.14286	1	0.428571	1.42857	1.14286	0.375	3	0.1875	2.25	0.264706	0.617647	2.55882	0.970588	1.19231	0.5625	0.807692	1.4375	0.979592	0.897959	1.06122	1.06122	0.228571	2.28571	0.342857	1.14286	0.685714	1.14286	1.37143	0.8	0
lcl|NC_004741.1_cds_WP_000877161.1_973	1	0.25	1	1.75	0	1.6	2.4	0	0.545455	0.857143	0	0.857143	0.375	0.375	1	2.25	0.6	0.4	1.4	1.6	0	2	2	0	0	2.72727	1.09091	1.63636	0	0.666667	2.66667	1.66667	1.75	0.4	0.25	1.6	0.727273	1.81818	1.09091	0.363636	0	0.666667	0.666667	2.66667	0.5	1.5	1.5	0.5	3
lcl|NC_004741.1_cds_WP_005047463.1_974	1.47368	1.89474	0.526316	0.105263	0.173913	1.91304	0	1.91304	0	1.2	0	0	0	2.64706	1	0.352941	0.117647	1.5	1.88235	0.5	0.4	0	3	0.6	0	1.38462	0	4.61538	0.25	0	5.25	0	1.5	1.5	0.5	0.5	1.47368	0.105263	0.315789	2.10526	0	0.923077	0	3.07692	1.23077	0	0.307692	2.46154	3
lcl|NC_004741.1_cds_WP_000288715.1_975	2	0.8	0	1.2	1.53846	0	1.53846	0.923077	0.666667	0.571429	0	1.14286	0	1	1	2	1.07692	1	0.923077	1	0.666667	1.33333	1.33333	0.666667	0	2.66667	0.666667	2	0.857143	0.857143	0.571429	1.14286	1.6	0	0.4	2	2	0.333333	0.666667	1	0	0.888889	1.77778	1.33333	0.727273	0.727273	1.09091	1.45455	3
lcl|NC_004741.1_cds_S_RS05340_976	1.45455	0	0.545455	2	1	1.5	1.5	0	0.6	1.28571	0	1.28571	0	1	1	2	1.5	0	0.5	2	0	1.33333	1.33333	1.33333	1.8	0.6	2.4	0.6	0.315789	1.26316	2.84211	0.315789	1.11111	0.666667	0.888889	1.33333	1.71429	0	1.71429	0.571429	0	2	0.666667	1.33333	0.444444	0.444444	1.33333	1.77778	NA
lcl|NC_004741.1_cds_S_RS25300_977	1.14286	1.66667	0.857143	0.333333	0.666667	0.888889	1.55556	0.888889	0.62069	1.07143	0.62069	1.07143	1.15385	1.15385	1	0.692308	0.285714	1.14286	1.71429	0.857143	0.727273	1.09091	1.81818	0.363636	0.413793	1.65517	1.44828	1.24138	0.5	1.75	1.5	0.5	1.33333	1.14286	0.666667	0.857143	0.941176	1.64706	0.352941	1.05882	1.14286	0.571429	1.71429	0.571429	0.48	0.96	1.28	1.28	0.75
lcl|NC_004741.1_cds_WP_000875053.1_978	1.33333	1.28	0.666667	0.72	1.33333	0.923077	1.4359	0.307692	0.107143	1.94118	0.107143	0.529412	0.204545	0.75	1	2.04545	0.820513	0.75	1.17949	1.25	0.689655	0.551724	1.65517	1.10345	0.321429	2.46429	0.642857	2.35714	0.265487	0.79646	2.86726	0.424779	1.35484	0.484848	0.645161	1.51515	0.84507	1.40845	1.23944	0.507042	0.717949	1.12821	0.615385	1.53846	0.969697	0.969697	1.45455	0.606061	0
lcl|NC_004741.1_cds_WP_001261235.1_979	2	0.888889	0	1.11111	0.727273	1.09091	0.727273	1.45455	0	0	0	1.2	0	0.5625	1	2.4375	2	1	0	1	0	0	2.4	1.6	0.75	0.75	0	4.5	0.3	0	3.6	0.3	1.66667	0	0.333333	2	1.06667	0.8	1.06667	1.06667	0.333333	3	0	0.666667	0.923077	0.923077	1.53846	0.615385	3
lcl|NC_004741.1_cds_WP_005047455.1_980	1.42105	1.14286	0.578947	0.857143	0.444444	1.62963	1.62963	0.296296	0.111111	1.83333	0.111111	1.33333	0.171429	0.857143	1	1.97143	0.666667	0.666667	1.33333	1.33333	0.444444	0.444444	2.51852	0.592593	0.222222	2.33333	1.55556	1.66667	0.230769	0.384615	2.61538	0.538462	1.21429	0.5625	0.785714	1.4375	0.810811	0.864865	1.62162	0.702703	0.512821	1.53846	0.307692	1.64103	0.484848	0.848485	1.57576	1.09091	3
lcl|NC_004741.1_cds_WP_000424181.1_981	1.6	1.71429	0.4	0.285714	0.4	1.2	1.2	1.2	0	1.2	0	1.2	0.3	0.9	1	1.8	0.857143	1.14286	1.14286	0.857143	0.888889	0.444444	1.77778	0.888889	0	1.71429	1.71429	2.57143	0.333333	0.333333	2.66667	0.333333	2	0.909091	0	1.09091	1.33333	0.8	1.6	0.266667	0	2	1	1	1	1	1.66667	0.333333	3
lcl|NC_004741.1_cds_WP_000847791.1_982	1.09091	0.666667	0.909091	1.33333	0.235294	1.64706	1.88235	0.235294	0	0.631579	0	0.947368	0	0.818182	1	2.18182	1	0	1	2	1.23077	0	2.46154	0.307692	0.5	3.5	2	0	0.193548	0.774194	2.90323	0.967742	1.14286	0.714286	0.857143	1.28571	0.75	1	1.25	1	0.666667	2	0	1.33333	0.75	1	1	1.25	0
lcl|NC_004741.1_cds_WP_000665217.1_983	1.75	0	0.25	2	0	1.71429	1.71429	0.571429	0	2.4	0	0	0	0.333333	1	2.66667	0.666667	2	1.33333	0	0.571429	1.14286	1.71429	0.571429	0	4	1	1	0.461538	0.923077	3.69231	0	1.33333	0.666667	0.666667	1.33333	1.41176	0.941176	1.17647	0.470588	0	2	1.66667	0.333333	0.285714	0.857143	1.71429	1.14286	3
lcl|NC_004741.1_cds_WP_001295356.1_984	2	1.33333	0	0.666667	0	4	0	0	0	1.5	0	0.75	0	2.25	1	0.75	0.25	0.5	1.75	1.5	0.5	0.5	2.5	0.5	0	3.6	0	2.4	0.923077	1.38462	2.30769	0.461538	1.11111	0.75	0.888889	1.25	0	2	1	1	0.8	1.6	0	1.6	0	0.888889	2.22222	0.888889	3
lcl|NC_004741.1_cds_WP_000116288.1_985	1.7	1	0.3	1	0	2.28571	0.857143	0.857143	0	2.16	0	0.72	0.136364	1.36364	1	1.5	0.761905	1	1.2381	1	0.333333	0	3.33333	0.333333	0.2	2.8	0.4	2.6	0.133333	0.533333	3.6	0.133333	1.33333	0.642857	0.666667	1.35714	0.888889	1.33333	1	0.777778	0.387097	1.41935	0.645161	1.54839	0.615385	1.07692	0.923077	1.38462	3
lcl|NC_004741.1_cds_WP_000034173.1_986	1.6	0	0.4	2	1	3	0	0	0.75	2	0	1	0.6	1.2	1	1.2	0	0	2	2	0	1.33333	2.66667	0	0.75	0.75	0.75	3	0	0.857143	0.857143	0.857143	1.75	0.666667	0.25	1.33333	0	2.4	1.6	0	0.363636	1.81818	1.45455	0.363636	1.5	0	1.5	1	3
lcl|NC_004741.1_cds_WP_000904442.1_987	1.8	1	0.2	1	0	2	2	0	0	2.57143	0	0.857143	0.428571	0.428571	1	2.14286	1	2	1	0	1.14286	0	2.85714	0	1.2	1.2	0	3.6	0	0.666667	4.66667	0	1.69231	1	0.307692	1	1	0.5	1.5	1	0	1.71429	0.571429	1.71429	1.71429	0	2.28571	0	3
lcl|NC_004741.1_cds_WP_000375134.1_988	1	1.14286	1	0.857143	0.210526	2.10526	1.26316	0.421053	0	2.18182	0	0.545455	0	1.28571	1	1.71429	2	0	0	2	1.6	0	1.6	0.8	0	2	0	4	0.171429	0.342857	4.8	0.171429	2	0.8	0	1.2	0.8	1.2	1.2	0.8	0.631579	1.05263	0.210526	2.10526	0.571429	0.571429	2	0.857143	3
lcl|NC_004741.1_cds_WP_001058323.1_989	1.73333	0.727273	0.266667	1.27273	0.695652	2.43478	0.521739	0.347826	0.545455	2	0	0.571429	0	1.95652	1	1.04348	0.5	1.33333	1.5	0.666667	1.09091	0.181818	1.81818	0.909091	0.545455	3	0.545455	1.36364	0	1.2	3.3	0.6	1.25	0.818182	0.75	1.18182	0.7	1.7	0.9	0.7	0.75	1.5	0.25	1.5	0.521739	1.21739	1.3913	0.869565	0
lcl|NC_004741.1_cds_WP_000107384.1_990	1.63636	1.31429	0.363636	0.685714	0.142857	2	0.857143	1	0	1.55556	0	0.666667	0.0731707	1.53659	1	1.39024	0.384615	1.5	1.61538	0.5	0.588235	0.588235	2.35294	0.470588	0.2	4.4	0	1.4	0	1	3.375	0.375	1.44828	0.864865	0.551724	1.13514	0.461538	1.61538	1.46154	0.461538	0.235294	2.11765	0.862745	0.784314	0.205128	1.4359	1.84615	0.512821	3
lcl|NC_004741.1_cds_WP_001186413.1_991	1.42857	1.66667	0.571429	0.333333	0	2	2	0	0	2.66667	0.461538	1	0.315789	1.89474	1	0.789474	0.4	1.33333	1.6	0.666667	0.571429	0.571429	2.28571	0.571429	0	0.923077	0.923077	3.69231	0.375	0	4.125	0	1.25	1.66667	0.75	0.333333	0.533333	0.8	2.13333	0.533333	0	2.11765	0.705882	1.17647	0.190476	1.52381	1.71429	0.571429	0
lcl|NC_004741.1_cds_WP_000003095.1_992	1	1	1	1	1	1	1	1	0	3.23077	0	0.923077	0	0.5	1	2.5	0.909091	0.571429	1.09091	1.42857	0.5	1.5	1.5	0.5	0.6	2.4	2.4	0.6	0	1.07143	4.07143	0	1.29412	1	0.705882	1	0.571429	1.33333	1.52381	0.571429	1.33333	1.55556	0.888889	0.222222	0	1.33333	2.33333	0.333333	0
lcl|NC_004741.1_cds_WP_000063973.1_993	2	1.2	0	0.8	0.571429	0.571429	2.28571	0.571429	0	3	0	1.5	0.6	0.6	1	1.8	0.666667	2	1.33333	0	1.2	0.4	2	0.4	0.666667	4	0	1.33333	0	0	2.14286	1.71429	1.11111	1.4	0.888889	0.6	0	1.6	2	0.4	0.4	2.8	0.4	0.4	0.444444	1.33333	2.22222	0	0
lcl|NC_004741.1_cds_WP_000004909.1_994	1.5	0.769231	0.5	1.23077	0.333333	1	2.33333	0.333333	0.4	2.82353	0	1.76471	0.4	1.2	1	1.4	0.705882	0.666667	1.29412	1.33333	0.695652	0.521739	2.78261	0	0	2.4	1.2	2	0.272727	0.681818	2.18182	0.409091	1.09091	1	0.909091	1	0.833333	0.5	1.83333	0.833333	0.75	2	1.25	0	0.615385	0.923077	2.46154	0	3
lcl|NC_004741.1_cds_WP_000263563.1_995	1.63636	0.833333	0.363636	1.16667	0.551724	2.34483	0.689655	0.413793	0	1.2	0	0.96	0.413793	1.55172	1	1.03448	0.8	1	1.2	1	0.347826	0.521739	2.6087	0.521739	0	3	0.818182	2.18182	0.181818	0.636364	3	0.454545	1.18182	0.714286	0.818182	1.28571	0.538462	1.07692	1.76923	0.615385	0.410256	1.33333	0.923077	1.33333	0.606061	1.33333	1.69697	0.363636	3
lcl|NC_004741.1_cds_WP_000460794.1_996	2	0.888889	0	1.11111	1.06667	0	1.6	1.33333	0.352941	2	0	1.14286	0.25	1.5	1	1.25	1.11111	0.666667	0.888889	1.33333	0.6	0.8	2	0.6	0	3.17647	0.352941	2.11765	0.09375	0.75	2.8125	0.09375	1.42857	0.545455	0.571429	1.45455	1.48148	1.18519	1.03704	0.296296	0.484848	1.45455	0.484848	1.57576	0.352941	0.941176	2.35294	0.352941	3
lcl|NC_004741.1_cds_WP_000270305.1_997	2	NA	0	NA	0	4	0	0	0	0	0	2	0	0	1	3	NA	NA	NA	NA	0	0	4	0	0	0	0	6	0	0.666667	1.33333	1.33333	NA	2	NA	0	NA	NA	NA	NA	0	4	0	0	1.33333	1.33333	1.33333	0	3
lcl|NC_004741.1_cds_WP_011110568.1_998	1.38462	1.05882	0.615385	0.941176	0.352941	1.64706	1.41176	0.588235	0	1.11111	0.545455	1.55556	0.529412	1.23529	1	1.23529	0.8	0.5	1.2	1.5	1	0.5	2.25	0.25	0.272727	2.18182	0.818182	2.18182	0.517241	0.724138	2.17241	0.413793	0.952381	0.842105	1.04762	1.15789	1.5	0.9	1.1	0.5	1.14286	0.714286	0.571429	1.57143	0.666667	1	1.83333	0.5	3
lcl|NC_004741.1_cds_S_RS05470_999	1.375	1	0.625	1	0.93617	0.595745	1.02128	1.44681	1.29114	1.07143	0.455696	0.75	0.352941	1.23529	1	1.41176	1.03448	1.09091	0.965517	0.909091	1.81818	0.727273	0.454545	1	1.29114	0.835443	0.911392	1.21519	0.666667	0.666667	0.833333	1.66667	1.28571	0.424242	0.714286	1.57576	1.21212	0.484848	1.15152	1.15152	1.58824	1.11765	0.235294	1.05882	0.48	1.12	0.32	2.08	1.65306
lcl|NC_004741.1_cds_WP_000057872.1_1000	1.4	1	0.6	1	1.6	1.6	0	0.8	0	0.666667	0	2	0	0.857143	1	2.14286	0.666667	0.333333	1.33333	1.66667	0	2	1.33333	0.666667	0.545455	2.18182	0.545455	2.72727	0.857143	0.857143	3	0.428571	0.909091	0.4	1.09091	1.6	1.55556	0.888889	0.666667	0.888889	0.8	1.6	0.8	0.8	1.09091	1.09091	0.363636	1.45455	3
lcl|NC_004741.1_cds_WP_001295357.1_1001	1.36842	1.28	0.631579	0.72	0.827586	1.93103	0.965517	0.275862	0	1.89474	0	0.631579	0.111111	0.555556	1	2.33333	0.545455	1.33333	1.45455	0.666667	0.222222	0.888889	2	0.888889	0.375	2.625	0.375	2.625	0.333333	0.666667	3.33333	0.5	1.28571	0.75	0.714286	1.25	1.125	0.75	1.5	0.625	0.32	1.12	0.8	1.76	0.5	1.625	1.125	0.75	3
lcl|NC_004741.1_cds_WP_000742319.1_1002	1.31034	1.24324	0.689655	0.756757	0.615385	1.53846	1.64103	0.205128	0	2.04	0	0.48	0	1.14286	1	1.85714	1.0625	0.571429	0.9375	1.42857	1.09091	0.484848	1.81818	0.606061	0.142857	3.28571	0.857143	1.71429	0.380952	0.761905	2.7619	0.857143	1.44828	0.84	0.551724	1.16	0.888889	1.33333	1.33333	0.444444	0.338983	1.76271	0.338983	1.55932	0.842105	0.631579	1.57895	0.947368	3
lcl|NC_004741.1_cds_WP_001038092.1_1003	1.77778	0.4	0.222222	1.6	0.75	0.75	1.25	1.25	0.6	2.30769	0	0	0	0.428571	1	2.57143	0.888889	0.4	1.11111	1.6	0.210526	1.26316	1.05263	1.47368	0.6	3	0	1.8	0	0.827586	1.86207	1.24138	1.33333	1.125	0.666667	0.875	1.04348	0.869565	1.21739	0.869565	0.307692	1.53846	0.923077	1.23077	0.689655	0.827586	1.37931	1.10345	0
lcl|NC_004741.1_cds_WP_001247604.1_1004	1.66667	0.571429	0.333333	1.42857	0.75	0.75	1.5	1	0	1.5	0	1.5	0.6	0.9	1	1.5	0.875	1.5	1.125	0.5	1	1.5	0	1.5	0.5	3	1	1.5	0.461538	0.230769	2.07692	1.61538	1.6	0.25	0.4	1.75	1	0.75	1.5	0.75	1.45455	1.09091	1.09091	0.363636	0.8	1.06667	1.33333	0.8	0
lcl|NC_004741.1_cds_WP_005083611.1_1005	1	1.33333	1	0.666667	0.428571	1.14286	1.57143	0.857143	0	0	0	2	0	3	1	0	NA	1	NA	1	2	0	0	2	0	6	0	0	0	0	0	3	1	1	1	1	1.63636	0.363636	0.727273	1.27273	0	2	0.333333	1.66667	0.444444	0.888889	1.33333	1.33333	3
lcl|NC_004741.1_cds_WP_000087763.1_1006	2	0	0	2	2	1	0	1	0	1.2	0	0	0.6	0.6	1	1.8	0	0	2	2	2	2	0	0	0.857143	3.42857	0	1.71429	0	1.2	1.2	1.2	2	1.33333	0	0.666667	3	0	1	0	2.28571	1.14286	0	0.571429	0.571429	1.71429	1.14286	0.571429	3
lcl|NC_004741.1_cds_WP_225620286.1_1007	1.23077	1	0.769231	1	0.615385	0.615385	1.23077	1.53846	0.521739	0.9	1.04348	0.6	0.75	1	1	1.25	0.545455	0.833333	1.45455	1.16667	0	0.8	2.4	0.8	0.26087	2.08696	0.521739	1.56522	0.272727	0.818182	4.36364	0.272727	1.11111	1	0.888889	1	0.571429	1.71429	0.571429	1.14286	1	2	0.25	0.75	0.421053	1.26316	1.47368	0.842105	3
lcl|NC_004741.1_cds_WP_024259211.1_1008	2	1	0	1	0	1.33333	1.33333	1.33333	0	4	0	0	0	1.5	1	1.5	0.5	0	1.5	2	0	2	0	2	0	3	0	3	0	2	2	0	1.5	0.5	0.5	1.5	1.6	0.8	1.6	0	0	2	0.666667	1.33333	0.666667	0.666667	0	2.66667	3
lcl|NC_004741.1_cds_WP_071524879.1_1009	1.33333	2	0.666667	0	1.14286	0.571429	0.571429	1.71429	0	0	0	0	0.75	0.75	1	1.5	1.33333	0	0.666667	2	1.33333	0	1.33333	1.33333	1.5	3	0	1.5	0	1.5	3	0	0	0.5	2	1.5	1	0	2	1	0	2	0	2	0	2	2	0	3
lcl|NC_004741.1_cds_WP_011069319.1_1010	0	1.42857	2	0.571429	0	4	0	0	1	0.857143	2	0.857143	0.857143	0.428571	1	1.71429	2	NA	0	NA	1.33333	0	1.33333	1.33333	0	2	0	1	0	0.75	2.25	0.75	1.33333	1	0.666667	1	0	1.6	0.8	1.6	2.66667	0	1.33333	0	3	0	0	1	0
lcl|NC_004741.1_cds_WP_001019194.1_1011	1.75	0.666667	0.25	1.33333	1.33333	1.33333	1.33333	0	0	0	0	3	0.375	1.875	1	0.75	2	NA	0	NA	NA	NA	NA	NA	3	3	0	0	0	0	2	2	1.55556	1	0.444444	1	0.8	2.4	0.8	0	0	0	4	0	0	2.66667	1.33333	0	0
lcl|NC_004741.1_cds_WP_000818447.1_1012	1.55556	0.285714	0.444444	1.71429	0.952381	1.14286	1.71429	0.190476	0.6	1.5	0	1.2	0	1.22727	1	1.77273	1.11111	1.2	0.888889	0.8	1	0.6	2	0.4	0.6	2.4	1.2	1.2	0.6	0.48	1.56	0.48	1.33333	0.571429	0.666667	1.42857	1	1.5	1.25	0.25	0.333333	1.83333	0.333333	1.5	0.833333	0.833333	1.5	0.833333	3
lcl|NC_004741.1_cds_S_RS05545_1013	1.52381	0.647059	0.47619	1.35294	0.54902	2.03922	0.705882	0.705882	0.0967742	2.7619	0	1.71429	0.230769	1.15385	1	1.61538	0.722892	1.06667	1.27711	0.933333	1	0.625	2	0.375	0.483871	2.22581	1.16129	2.03226	0.320611	0.641221	3.20611	0.458015	1.42373	0.622222	0.576271	1.37778	0.980392	1.2549	1.17647	0.588235	0.608696	1.3913	1.13043	0.869565	0.27907	0.837209	1.5814	1.30233	1.5
lcl|NC_004741.1_cds_WP_001264948.1_1014	1.46667	1.27273	0.533333	0.727273	0.444444	0.888889	2.66667	0	0.3	1.82609	0.3	0.521739	0	1.28571	1	1.71429	0.72	0.857143	1.28	1.14286	0.666667	1.33333	1.77778	0.222222	0.6	3.6	0.3	0.9	0.146341	0.146341	2.63415	1.31707	0.933333	0.5	1.06667	1.5	1.05882	1.29412	0.823529	0.823529	0.8	0.8	1.12	1.28	0.714286	0.714286	1.85714	0.714286	3
lcl|NC_004741.1_cds_WP_001120136.1_1015	1.6	0.571429	0.4	1.42857	0	2	1.14286	0.857143	0	2.66667	0	0	0	0.461538	1	2.53846	0.888889	0.666667	1.11111	1.33333	0.444444	0.444444	2.66667	0.444444	0.96	1.92	1.2	1.92	0.1875	0.75	3.1875	0.1875	1.375	0.666667	0.625	1.33333	0.857143	0.857143	1.71429	0.571429	0.307692	1.23077	1.23077	1.23077	0.571429	0.380952	1.71429	1.33333	0
lcl|NC_004741.1_cds_WP_005047427.1_1016	1.4	1.46667	0.6	0.533333	0.380952	2.66667	0.761905	0.190476	0	1.15385	0.285714	1.61538	0	0.96	1	2.04	0.588235	1	1.41176	1	1.14286	0.285714	1.71429	0.857143	0.857143	2	0.285714	2.57143	0.25	1	2.75	0.5	1.6	0.88	0.4	1.12	0.6	1.4	1.4	0.6	0.166667	2.33333	0.333333	1.16667	0.6	0.8	2	0.6	3
lcl|NC_004741.1_cds_S_RS05570_1017	1.66667	1.72973	0.333333	0.27027	0.195122	1.65854	1.36585	0.780488	0.125	1.09091	0	0.954545	0.0666667	1.26667	1	1.66667	0.553191	1.07143	1.44681	0.928571	0.454545	0.454545	2.81818	0.272727	0.25	3.25	0.25	2.125	0.1875	0.65625	4.03125	0.1875	1.14286	0.727273	0.857143	1.27273	0.712329	0.986301	1.80822	0.493151	0.32	1.44	0.906667	1.33333	0.666667	0.533333	1.93333	0.866667	0
lcl|NC_004741.1_cds_S_RS05575_1018	2	1	0	1	0.666667	0.666667	2	0.666667	0	1.2	0	2.4	0	1	1	2	1	NA	1	NA	0	0	4	0	0	0	0	6	0	0.6	4.2	0	2	0.666667	0	1.33333	0.4	1.6	1.6	0.4	NA	NA	NA	NA	0	0	2	2	NA
lcl|NC_004741.1_cds_WP_240532666.1_1019	1.23077	0.8	0.769231	1.2	0.615385	0.615385	1.23077	1.53846	0.521739	0.9	1.04348	0.6	0.75	1	1	1.25	0.545455	0.833333	1.45455	1.16667	0	0.8	2.4	0.8	0.26087	2.08696	0.521739	1.56522	0.272727	0.818182	4.36364	0.272727	1.11111	1	0.888889	1	0.571429	1.71429	0.571429	1.14286	0.8	2.13333	0.533333	0.533333	0.6	1.2	1.4	0.8	3
lcl|NC_004741.1_cds_WP_072075168.1_1020	1.6	1.33333	0.4	0.666667	1.14286	1.71429	1.14286	0	1.2	1.5	0	3	0	2.25	1	0.75	1.25	0.666667	0.75	1.33333	0.8	0	1.6	1.6	1.2	0.6	1.2	1.8	0.24	0.24	2.88	0	0.6	1.55556	1.4	0.444444	1.26316	0.842105	1.47368	0.421053	0.666667	1.33333	1.33333	0.666667	0.8	0	1.6	1.6	3
lcl|NC_004741.1_cds_WP_000024560.1_1021	0	0.666667	2	1.33333	0.5	1.5	1	1	0	0	0	0	0	1.28571	1	1.71429	0.5	0.4	1.5	1.6	0	0	4	0	0	3	1.5	1.5	0.5	0	3.5	0.5	1.4	1.2	0.6	0.8	0	0.888889	1.77778	1.33333	0	1	2	1	1.09091	0.363636	1.81818	0.727273	0
lcl|NC_004741.1_cds_WP_000420619.1_1022	1.52381	1.2	0.47619	0.8	0.571429	1.14286	1.14286	1.14286	0	3.23077	0	0.923077	0	1.83333	1	1.16667	0.736842	0.222222	1.26316	1.77778	0.952381	0.190476	2.66667	0.190476	0.666667	2.66667	0	2.66667	0	0.521739	3.91304	0.26087	1.71429	0.380952	0.285714	1.61905	0.64	2.08	0.96	0.32	0	2.43478	0.521739	1.04348	0.4	1	1.8	0.8	3
lcl|NC_004741.1_cds_WP_000535353.1_1023	1.44	0.363636	0.56	1.63636	1.73913	0.173913	0.869565	1.21739	2.72727	0.545455	1.09091	1.27273	0.9	0.5	1	1.6	1.17647	0	0.823529	2	1.5	0.5	1	1	0	0	0.545455	1.63636	0.285714	0.428571	1.14286	1.14286	1.35484	0.25	0.645161	1.75	1.06667	0.533333	1.06667	1.33333	1.27273	1.27273	0.181818	1.27273	0.761905	0	0.952381	2.28571	3
lcl|NC_004741.1_cds_WP_001044290.1_1024	1.7037	1.05263	0.296296	0.947368	0	2.26087	1.04348	0.695652	0	1.55556	0	1.55556	0.8	1.4	1	0.8	0.533333	0.571429	1.46667	1.42857	0.333333	0.333333	2.66667	0.666667	0	3.27273	0	2.72727	0.473684	0.947368	2.52632	0.157895	1.45455	0.833333	0.545455	1.16667	0.842105	1.47368	1.26316	0.421053	0.16	1.44	1.12	1.28	0.387097	0.645161	2.06452	0.903226	3
lcl|NC_004741.1_cds_WP_001143120.1_1025	1.42857	1	0.571429	1	0	2	1	1	0	0	0	1.5	0.75	0.75	1	1.5	1	1	1	1	2	0	2	0	0	3	0	3	0	0	2	2	1.83333	0.5	0.166667	1.5	0.888889	1.77778	0.444444	0.888889	0	1	1	2	0	2.4	0.8	0.8	3
lcl|NC_004741.1_cds_WP_001151437.1_1026	1.71429	2	0.285714	0	0.421053	2.10526	1.05263	0.421053	0	1.5	0	0.5	0	0.75	1	2.25	1	0.666667	1	1.33333	0.444444	0.444444	2.66667	0.444444	0	3.42857	0	2.57143	0.461538	0.461538	2.76923	1.38462	1.81818	1.33333	0.181818	0.666667	2.36364	0.363636	0.545455	0.727273	0.296296	2.22222	0.148148	1.33333	0.25	1.25	0.75	1.75	3
lcl|NC_004741.1_cds_WP_001273654.1_1027	1.5	1.33333	0.5	0.666667	NA	NA	NA	NA	2	2.4	0	1.2	NA	NA	1	NA	NA	1	NA	1	NA	NA	NA	NA	2	2	0	0	NA	NA	NA	NA	2	2	0	0	4	0	0	0	0	2.28571	0	1.71429	NA	NA	NA	NA	0
lcl|NC_004741.1_cds_WP_005047413.1_1028	1.71429	1	0.285714	1	0.592593	1.62963	1.48148	0.296296	0.5	2.08696	1	0.521739	0.09375	0.9375	1	1.96875	0.444444	0.666667	1.55556	1.33333	0.6	0.6	2.2	0.6	1.5	1.5	0.5	1	0.12	0.72	2.4	0.36	1.42857	0.444444	0.571429	1.55556	0.830189	0.830189	1.66038	0.679245	0.290909	1.74545	0.8	1.16364	0.428571	1.14286	1.78571	0.642857	3
lcl|NC_004741.1_cds_WP_001028096.1_1029	2	0.285714	0	1.71429	0.8	1.86667	1.33333	0	0	3	0	0.6	0.428571	1.71429	1	0.857143	1	1.6	1	0.4	0.444444	1.33333	1.77778	0.444444	0.6	3.6	0	1.8	0	0	4.5	1	1.33333	1.14286	0.666667	0.857143	0	2.11765	1.41176	0.470588	0.333333	1.33333	1.66667	0.666667	0.571429	1.14286	1.71429	0.571429	3
lcl|NC_004741.1_cds_WP_001001165.1_1030	1.6	1.14286	0.4	0.857143	0.857143	2	0.571429	0.571429	0	2.84211	0	0.947368	0	2.5	1	0.5	1.2	2	0.8	0	1.45455	1.09091	1.45455	0	0	2.76923	1.38462	1.84615	0.25	0	3.75	1.25	1.5	0.888889	0.5	1.11111	0.363636	1.45455	1.45455	0.727273	0.615385	1.84615	0.615385	0.923077	0	2.28571	0.571429	1.14286	3
lcl|NC_004741.1_cds_WP_000777662.1_1031	2	1	0	1	1.14286	1.14286	1.14286	0.571429	0	1.875	0	1.875	0.428571	1.71429	1	0.857143	0.461538	0.6	1.53846	1.4	0.285714	2.28571	0.857143	0.571429	1.2	3.6	0	1.2	0.315789	0.789474	3	0.789474	1.33333	0.769231	0.666667	1.23077	0.923077	1.33333	1.4359	0.307692	0.235294	2.35294	0.705882	0.705882	0.842105	0.631579	2.10526	0.421053	3
lcl|NC_004741.1_cds_WP_001126782.1_1032	1.14286	1.2	0.857143	0.8	0.444444	1.33333	1.77778	0.444444	0	3.6	0	0	0	1.5	1	1.5	1.33333	0.666667	0.666667	1.33333	0.888889	1.33333	1.33333	0.444444	2	4	0	0	0	0	6	0	1.2	0.75	0.8	1.25	0.235294	1.41176	1.64706	0.705882	0.5	2	0	1.5	0.727273	0.363636	2.18182	0.727273	0
lcl|NC_004741.1_cds_WP_005047409.1_1033	1.42857	1	0.571429	1	0.444444	2.22222	1.11111	0.222222	0	2	0	0.5	0.25	1.5	1	1.25	0.714286	0.5	1.28571	1.5	0.285714	0.571429	2.85714	0.285714	1.2	3	0	1.8	0.315789	0.315789	3.15789	0.315789	1.6	0.615385	0.4	1.38462	0.666667	1	1.16667	1.16667	0.222222	2.44444	0.888889	0.444444	0	1.75	2	0.25	3
lcl|NC_004741.1_cds_WP_005047407.1_1034	1.85714	1.27273	0.142857	0.727273	0.275862	2.2069	0.551724	0.965517	0	1.09091	0	1.09091	0	1.58824	1	1.41176	0.823529	1	1.17647	1	0.266667	1.06667	1.6	1.06667	0	3.375	0.375	2.25	0.25	1	2.5	0.25	1	0.695652	1	1.30435	0.6	1.8	1.2	0.4	0.266667	2.53333	0.533333	0.666667	0.727273	1.09091	1.63636	0.545455	0
lcl|NC_004741.1_cds_WP_000191701.1_1035	1.57143	0.666667	0.428571	1.33333	1.09091	0.363636	1.81818	0.727273	0	1.63636	0.5	0	0.1875	0.5625	1	2.25	0.8	0.666667	1.2	1.33333	0.444444	0	3.11111	0.444444	0.5	2	1	2	0	0.48	3.36	0.24	0.615385	0.2	1.38462	1.8	1.18519	0.740741	1.77778	0.296296	0	2.18182	0.363636	1.45455	0.727273	0.727273	1.81818	0.727273	3
lcl|NC_004741.1_cds_WP_000937553.1_1036	1.1	1.2	0.9	0.8	1.71429	0.761905	1.33333	0.190476	0.333333	1.30435	0.666667	1.56522	0.9375	1.3125	1	0.75	0.266667	0.588235	1.73333	1.41176	0.222222	0.666667	2.88889	0.222222	0.166667	1	2	1.83333	0	0.171429	4.11429	0.514286	1.22222	0.666667	0.777778	1.33333	1.45455	1.27273	1.09091	0.181818	0.545455	1.09091	1.63636	0.727273	0.387097	0.645161	2.70968	0.258065	0
lcl|NC_004741.1_cds_WP_000124106.1_1037	1.42857	0.666667	0.571429	1.33333	0	1.33333	2.66667	0	0.666667	3	0	0	0.75	0.75	1	1.5	2	2	0	0	0	2.28571	1.14286	0.571429	0	2	0.666667	2.66667	0	0	3	3	1.4	1	0.6	1	0.363636	2.54545	0.363636	0.727273	0.666667	1.33333	0.666667	1.33333	0.444444	0.888889	0.888889	1.77778	0
lcl|NC_004741.1_cds_S_RS05670_1038	2	1.2	0	0.8	0.5	2	0.5	1	0	2.72727	0.75	0	0	1.61538	1	1.38462	0.888889	0.8	1.11111	1.2	1.14286	0	2.85714	0	0	4.5	0	0.75	0	1.61538	3.23077	0.692308	1.69231	0	0.307692	2	1.41935	1.03226	1.16129	0.387097	0.4	1.2	1.2	1.2	0	1.81818	1.81818	0.363636	3
lcl|NC_004741.1_cds_WP_000154398.1_1039	1.73333	1.53846	0.266667	0.461538	0.148148	2.22222	0.888889	0.740741	0	2.8	0	1.2	0	0.947368	1	2.05263	0.6	1.5	1.4	0.5	0.923077	0	2.15385	0.923077	0	2.30769	0.923077	2.76923	0	0.166667	3.83333	0.5	1.38462	0.533333	0.615385	1.46667	0.851064	1.02128	1.44681	0.680851	0.347826	1.3913	0.695652	1.56522	0	1.45455	2.18182	0.363636	3
lcl|NC_004741.1_cds_WP_001199452.1_1040	1.36364	0.8	0.636364	1.2	0.380952	0.761905	2.47619	0.380952	0.25	1.5	0.5	1.75	0	1.5	1	1.5	0.592593	0.727273	1.40741	1.27273	1.07692	0.615385	1.84615	0.461538	0.5	2.5	0.75	1.5	0.244898	0.489796	2.81633	0.612245	1	0.482759	1	1.51724	1.02857	0.685714	2.05714	0.228571	0.666667	1.77778	0.666667	0.888889	0.571429	0.571429	2.47619	0.380952	0
lcl|NC_004741.1_cds_WP_005047400.1_1041	1.16667	0.8	0.833333	1.2	0	2.33333	1.33333	0.333333	0.48	1.28571	0.24	1.71429	0.6	1.6	1	0.8	1	0.5	1	1.5	0.5	1	1.5	1	0.48	1.92	0.72	2.16	0	0.272727	2.45455	1.36364	1.42857	0.666667	0.571429	1.33333	1.28571	1.14286	1	0.571429	1.17647	0.941176	1.17647	0.705882	0.380952	1.52381	1.33333	0.761905	3
lcl|NC_004741.1_cds_WP_085947598.1_1042	1.3	1	0.7	1	0.941176	0.941176	1.88235	0.235294	0	2.0625	0.418605	1.3125	0.6	1.6	1	0.8	0.416667	1	1.58333	1	1	1	1	1	0	1.81395	1.95349	1.81395	0	1.5	3.75	0.375	1.62963	0.769231	0.37037	1.23077	1.37143	1.25714	0.685714	0.685714	1.11111	2	0	0.888889	0.421053	0.842105	1.68421	1.05263	0
lcl|NC_004741.1_cds_S_RS05700_1043	1.75	1.14286	0.25	0.857143	0.615385	0.307692	2.46154	0.615385	0	2.14286	0	0.428571	0	0.9	1	2.1	0.5	1	1.5	1	0.666667	0.666667	2	0.666667	0	3.6	0	2.4	0.375	1.125	2.25	0.375	1.63636	0.333333	0.363636	1.66667	1	1.25	0.75	1	1.23077	0.923077	0.615385	1.23077	0.4	0.4	0.8	2.4	1.28571
lcl|NC_004741.1_cds_WP_000611853.1_1044	1.11111	0.727273	0.888889	1.27273	0.571429	0.571429	1.71429	1.14286	0	0.272727	0.428571	1.90909	0.517241	0.724138	1	1.75862	0.285714	0.5	1.71429	1.5	0.444444	0.888889	1.77778	0.888889	0.857143	1.71429	2.14286	0.857143	0.226415	0.45283	2.26415	1.13208	1.5	0.222222	0.5	1.77778	1.41176	0.705882	0.941176	0.941176	0.666667	1	2	0.333333	1.09091	0.727273	1.45455	0.727273	0
lcl|NC_004741.1_cds_S_RS05715_1045	1.8	0.5	0.2	1.5	0.333333	2.66667	0.666667	0.333333	0.26087	1.76471	0.521739	1.76471	0.2	0.8	1	2	1.22222	0.444444	0.777778	1.55556	0.761905	0.380952	0.952381	1.90476	0.521739	2.08696	0.782609	1.82609	0.176471	1.23529	2.64706	0.352941	1.57895	0.470588	0.421053	1.52941	1.53846	0.615385	0.923077	0.923077	0.4	2	1	0.6	0.333333	1.16667	1	1.5	1.5
lcl|NC_004741.1_cds_WP_000283673.1_1046	1.63636	0.727273	0.363636	1.27273	1.33333	2.22222	0	0.444444	0	1.875	0	0.75	0.45	1.05	1	1.5	1	0.571429	1	1.42857	0.363636	0.727273	2.90909	0	0.6	3	0	2.4	0.352941	0.352941	1.76471	1.76471	1.57143	0.777778	0.428571	1.22222	0.827586	0.965517	1.65517	0.551724	0.5	1.5	0.75	1.25	1	0.25	1	1.75	3
lcl|NC_004741.1_cds_WP_001001917.1_1047	2	1.33333	0	0.666667	0.666667	1	2	0.333333	0	1.5	0	1	0	1.8	1	1.2	1	1	1	1	1.45455	0.363636	1.45455	0.727273	0.666667	2	0	3.33333	0.230769	0.692308	3.23077	0.461538	1.04762	0.307692	0.952381	1.69231	1.2	1	1.2	0.6	0	1.71429	1.14286	1.14286	0	0.571429	2.85714	0.571429	3
lcl|NC_004741.1_cds_WP_001297187.1_1048	1.71429	1.33333	0.285714	0.666667	1	1	2	0	0	1.09091	0	1.63636	0.642857	0.857143	1	1.5	0.4	1	1.6	1	1	0	2	1	0	0	0	6	0.24	0.72	3.6	0.96	1.33333	2	0.666667	0	1.21739	0.521739	1.56522	0.695652	0.2	1.4	1	1.4	0.4	1.2	1.6	0.8	0
lcl|NC_004741.1_cds_S_RS05735_1049	1.06667	0.888889	0.933333	1.11111	0.909091	1.81818	0.909091	0.363636	1.30435	1.63636	0.782609	0.272727	1.33333	0.666667	1	1	0.909091	1.33333	1.09091	0.666667	0.631579	0.210526	1.89474	1.26316	0.521739	0.782609	2.34783	0.26087	0.230769	0	0.461538	0.461538	2	0.666667	0	1.33333	0.941176	1.41176	0.470588	1.17647	0.8	0.4	2.4	0.4	0.842105	0.631579	1.26316	1.26316	0.428571
lcl|NC_004741.1_cds_WP_001264088.1_1050	2	1.125	0	0.875	0.727273	2.54545	0	0.727273	0	1.09091	0	0.545455	0	0.75	1	2.25	0.909091	0	1.09091	2	2	0.666667	1.33333	0	0	2.4	0	3.6	0.923077	0.461538	0.461538	0.461538	2	0.222222	0	1.77778	0.5	1	0.5	2	0.666667	0.666667	0.333333	2.33333	0.571429	0.571429	1.14286	1.71429	3
lcl|NC_004741.1_cds_WP_000833291.1_1051	2	0.333333	0	1.66667	0.4	0	1.6	2	0.75	0.75	0.75	3	0.75	0.375	1	1.875	0.4	0.5	1.6	1.5	0	1.33333	2.66667	0	1.5	1.5	0	1.5	0.461538	0	0.923077	0.461538	1.55556	0.888889	0.444444	1.11111	1.81818	1.09091	1.09091	0	1.6	0.8	0.8	0.8	0.444444	1.77778	0.444444	1.33333	3
lcl|NC_004741.1_cds_WP_000481500.1_1052	1.28571	1.05263	0.714286	0.947368	1.53846	0	1.53846	0.923077	0	1.125	1	0.75	0.333333	1.5	1	1.16667	1.33333	0.2	0.666667	1.8	0	0	1	3	0.5	0.5	1	3	0.413793	0.62069	1.24138	1.44828	1.5	0.444444	0.5	1.55556	0.666667	1.33333	1.33333	0.666667	0.444444	2.22222	0.444444	0.888889	0.5	1.5	0	2	3
lcl|NC_004741.1_cds_WP_005047380.1_1053	1.5	0.615385	0.5	1.38462	2	0	0.5	1.5	1.2	0.461538	0	2.30769	0.545455	0.272727	1	2.18182	0.666667	NA	1.33333	NA	0	0	0	4	0	1.2	2.4	1.2	0	0	0.6	1.2	2	0.4	0	1.6	1.56522	0.695652	1.04348	0.695652	0.533333	0.533333	0.533333	2.4	1.14286	0	1.14286	1.71429	3
lcl|NC_004741.1_cds_S_RS25325_1054	2	2	0	0	NA	NA	NA	NA	NA	3	NA	0	0	1.5	1	1.5	0	2	2	0	0	0	0	4	NA	NA	NA	NA	0	0	2	2	NA	NA	NA	NA	3.33333	0	0	0.666667	0	1.6	0	2.4	2	0	0	2	NA
lcl|NC_004741.1_cds_S_RS25330_1055	1.36842	1.09091	0.631579	0.909091	0.714286	1.42857	1	0.857143	1.33333	1.69231	1.16667	0.615385	1	1.25	1	0.75	1.06667	1.33333	0.933333	0.666667	1.45455	1.09091	0.363636	1.09091	1.16667	0.833333	0.5	1	0.352941	0.882353	1.58824	0.882353	1.29412	0.8	0.705882	1.2	1.16667	0.833333	1	1	0.695652	1.73913	0.869565	0.695652	1.11111	1.11111	0.666667	1.11111	1
lcl|NC_004741.1_cds_WP_001144017.1_1056	2	1.33333	0	0.666667	0	1.33333	0	2.66667	0	1.38462	0	0.461538	0	1	1	2	0.4	0.666667	1.6	1.33333	4	0	0	0	0	0	0	6	0	0.75	2.25	1.5	1	0.75	1	1.25	1.6	0.8	0.4	1.2	0	1.68421	0	2.31579	0.571429	0.571429	0.571429	2.28571	3
lcl|NC_004741.1_cds_WP_000992821.1_1057	0.4	0	1.6	2	0	1.45455	1.45455	1.09091	2	0.4	0	1.2	1.28571	0	1	1.71429	1.33333	0	0.666667	2	0	1.6	0.8	1.6	0	2	2	0	0	0.75	0.75	1.5	2	0	0	2	1.33333	0	1.33333	1.33333	1	1	2	0	0.666667	0	0.666667	2.66667	3
lcl|NC_004741.1_cds_WP_000489563.1_1058	1.71429	1.33333	0.285714	0.666667	0	4	0	0	6	2.18182	0	0.545455	0.428571	0.857143	1	1.71429	0.857143	0	1.14286	2	0.666667	0.666667	1.33333	1.33333	0	0	0	0	0	0.857143	0.857143	1.71429	2	1.33333	0	0.666667	1	1	1.5	0.5	0.5	2.5	0.5	0.5	1.5	1	1.5	0	3
lcl|NC_004741.1_cds_WP_000857408.1_1059	2	1	0	1	0	2	1.6	0.4	0.75	1.71429	0.75	1.71429	0	0.75	1	2.25	0.8	1	1.2	1	0.5	1	1	1.5	0.75	0.75	0	3	0.375	0.75	1.875	1.5	2	0.2	0	1.8	1	1.33333	0.833333	0.833333	0.533333	1.33333	1.33333	0.8	0.631579	1.05263	1.05263	1.26316	0
lcl|NC_004741.1_cds_WP_011069326.1_1060	1.30769	0.625	0.692308	1.375	0.545455	1.09091	1.81818	0.545455	0.3	1.02857	0.15	1.37143	0.625	1.375	1	1	0.461538	0.333333	1.53846	1.66667	0.64	1.76	1.28	0.32	0.15	2.4	1.35	1.65	0.290323	0.677419	1.74194	0.774194	1.21739	0.514286	0.782609	1.48571	0.947368	1.57895	1.15789	0.315789	0.965517	1.24138	0.551724	1.24138	0.375	1	1.375	1.25	3
lcl|NC_004741.1_cds_WP_001070350.1_1061	1.625	0.625	0.375	1.375	0.842105	1.26316	1.68421	0.210526	1.05882	0.5	0	0.75	0.580645	1.25806	1	1.16129	1.14286	1.09091	0.857143	0.909091	0.631579	0.842105	1.89474	0.631579	0	2.11765	0.352941	2.47059	0.535714	0.75	1.60714	0.535714	1.6	1	0.4	1	1.09091	1.27273	1.09091	0.545455	0.210526	2.31579	0.842105	0.631579	1.33333	0.933333	1.06667	0.666667	3
lcl|NC_004741.1_cds_WP_011069327.1_1062	1.78378	1.28	0.216216	0.72	0.375	2	0.875	0.75	0	2.54545	0	0.727273	0.285714	1.71429	1	1	0.736842	0.285714	1.26316	1.71429	1.125	0.125	2.25	0.5	0.666667	1.77778	0	3.55556	0.162162	0.648649	2.27027	0.648649	1.07692	0.578947	0.923077	1.42105	1.22222	1	0.888889	0.888889	0	1.33333	0.848485	1.81818	0.222222	1	1.77778	1	3
lcl|NC_004741.1_cds_WP_001295445.1_1063	1.2	1.21739	0.8	0.782609	0.526316	1.78947	1.15789	0.526316	0.09375	1	0	0.555556	0.166667	1.58333	1	1.25	0.774194	1.26316	1.22581	0.736842	0.695652	0.173913	2.52174	0.608696	0	3.28125	0.28125	2.34375	0.114286	0.342857	3.08571	0.857143	1.19048	0.604651	0.809524	1.39535	0.876712	0.876712	1.53425	0.712329	0.416667	1.41667	0.666667	1.5	0.542373	0.677966	1.69492	1.08475	3
lcl|NC_004741.1_cds_S_RS05825_1064	1.15789	0.909091	0.842105	1.09091	1.71429	0.761905	1.33333	0.190476	0.352941	1.30435	0.529412	1.30435	0.9375	1.3125	1	0.75	0.235294	0.588235	1.76471	1.41176	0.222222	0.666667	2.88889	0.222222	0.176471	1.23529	2.11765	1.58824	0	0.176471	4.05882	0.705882	1.15789	0.666667	0.842105	1.33333	1.81818	1.09091	0.909091	0.181818	0.64	0.96	1.28	1.12	0.4	0.533333	2.66667	0.4	0
lcl|NC_004741.1_cds_WP_000124119.1_1065	1.42857	1	0.571429	1	0	1.33333	2.66667	0	0.666667	2.4	0	1.2	0	1.5	1	1.5	2	2	0	0	0	1.77778	2.22222	0	0	2	0.666667	2.66667	0	0	3	3	1.6	1	0.4	1	0.666667	2.33333	0.666667	0.333333	1.14286	1.14286	0.571429	1.14286	0.4	1.2	0.8	1.6	0
lcl|NC_004741.1_cds_S_RS29020_1066	0.969697	0.689655	1.0303	1.31034	1.46667	0.8	0.4	1.33333	1.63636	0.375	1.63636	1.25	0.913043	0.782609	1	1.30435	0.882353	0.666667	1.11765	1.33333	1.33333	0	0.666667	2	1.09091	0.272727	0.272727	1.09091	1.14706	0.352941	0.882353	1.5	1.6	0.3	0.4	1.7	1.12	0.08	0.16	2.64	0.292683	0.682927	0.487805	2.53659	1.24138	0.551724	0.689655	1.51724	1.28571
lcl|NC_004741.1_cds_S_RS25340_1067	1.33333	1.33333	0.666667	0.666667	0.689655	0.827586	1.10345	1.37931	0.84	2.11765	0.72	1.05882	0.666667	1.16667	1	1.16667	0.875	0.823529	1.125	1.17647	0.705882	0.941176	2.35294	0	0.36	1.08	0.96	2.04	0.571429	1.14286	2.28571	0.571429	1.06667	1.2	0.933333	0.8	0.666667	0.166667	1.66667	1.5	0.977778	1.6	0.711111	0.711111	0.5	1	1.16667	1.33333	1.38462
lcl|NC_004741.1_cds_WP_000818776.1_1068	1	0	1	2	3.5	0	0	0.5	0	3	1.2	0	0.9	1.2	1	0.9	0	0	2	2	NA	NA	NA	NA	1.2	1.2	1.2	1.2	0.666667	2.66667	0	2	1.25	0.5	0.75	1.5	0.666667	1.33333	0.666667	1.33333	1.33333	1.33333	1.33333	0	2.66667	0	0	1.33333	0
lcl|NC_004741.1_cds_WP_000747032.1_1069	1.65217	1.38462	0.347826	0.615385	1.25	1.5	1	0.25	1.69231	2.68966	0.923077	1.24138	0.642857	1.71429	1	0.642857	0.444444	0.833333	1.55556	1.16667	1.33333	0.666667	1.11111	0.888889	0.307692	1.38462	0.769231	0.923077	0.666667	1.77778	1.55556	1.11111	1.33333	0.833333	0.666667	1.16667	1.14286	1.42857	0.428571	1	0.592593	1.48148	0.740741	1.18519	0.461538	0.615385	1.69231	1.23077	0
lcl|NC_004741.1_cds_S_RS05870_1070	1.23077	1.33333	0.769231	0.666667	0.666667	1.11111	0.666667	1.55556	1.2	1.8	0	1.2	0	0.923077	1	2.07692	0.4	NA	1.6	NA	0	0	0	4	1.2	0	1.2	2.4	0.6	0	1.8	2.4	0.857143	0.8	1.14286	1.2	0.888889	1.77778	0.444444	0.888889	1.45455	0.727273	0.363636	1.45455	1	0	0.5	2.5	NA
lcl|NC_004741.1_cds_WP_094081542.1_1071	1.26316	1.06667	0.736842	0.933333	0.842105	0.631579	1.89474	0.631579	0.8	1.75	0	2	0.857143	1.07143	1	1.07143	0.235294	0.8	1.76471	1.2	1	0.5	1.75	0.75	0.4	1.46667	1.86667	1.46667	0	1.5	1.8	1.5	1.26667	0.631579	0.733333	1.36842	1.05263	1.36842	1.05263	0.526316	1.48148	1.03704	0.740741	0.740741	0.689655	0.827586	1.51724	0.965517	0
lcl|NC_004741.1_cds_S_RS29025_1072	2	0.4	0	1.6	0.571429	0.571429	0	2.85714	2	0.75	0	0.75	0	1	1	2	1.33333	0	0.666667	2	1.33333	0	0	2.66667	0	0	0	4	3	0	0	1.5	2	0	0	2	4	0	0	0	0	1.33333	0.666667	2	1	0	1	2	NA
lcl|NC_004741.1_cds_S_RS25355_1073	1.33333	1.33333	0.666667	0.666667	0.689655	0.827586	1.10345	1.37931	0.84	2.11765	0.72	1.05882	0.666667	1.16667	1	1.16667	0.875	0.823529	1.125	1.17647	0.705882	0.941176	2.35294	0	0.36	1.08	0.96	2.04	0.571429	1.14286	2.28571	0.571429	1.06667	1.2	0.933333	0.8	0.833333	0	1.5	1.66667	0.977778	1.6	0.711111	0.711111	0.5	1	1.16667	1.33333	1.38462
lcl|NC_004741.1_cds_WP_071818635.1_1074	0.8	1	1.2	1	0	0	1	3	1.33333	0	1.33333	2.57143	0	2	1	1	2	NA	0	NA	0.8	0.8	1.6	0.8	0	0	0.666667	2.66667	0	1.5	0.75	1.5	1.2	1	0.8	1	1.71429	0.571429	0	1.71429	1.6	0.8	0.8	0.8	0	0	1.33333	2.66667	0
lcl|NC_004741.1_cds_S_RS25360_1075	1.33333	1.06667	0.666667	0.933333	0.869565	1.56522	0.869565	0.695652	1.2973	1.56522	1.13514	0.391304	1.28571	1.28571	1	0.428571	1.125	1.11111	0.875	0.888889	1.5	0.75	0.75	1	1.13514	1.13514	0.324324	0.972973	0.585366	0.878049	1.46341	0.878049	1.2381	0.571429	0.761905	1.42857	1.18519	0.740741	1.03704	1.03704	1.23077	1.38462	0.769231	0.615385	0.888889	1.33333	0.888889	0.888889	1.4
lcl|NC_004741.1_cds_S_RS05910_1076	1.36364	1.11111	0.636364	0.888889	2.15385	0.615385	0.307692	0.923077	1.2	1.03448	1	1.65517	0.3	1.8	1	0.9	1.16667	1	0.833333	1	0	1	1	2	1.2	0.4	0.4	1.8	0.947368	0.315789	1.73684	0.315789	1.17647	0.736842	0.823529	1.26316	1.11111	0.222222	0.222222	2.44444	0.6	0	1	2.4	1.64706	0.705882	0.470588	1.17647	NA
lcl|NC_004741.1_cds_S_RS05915_1077	2	1	0	1	0	4	0	0	0	0	0	2.4	1.5	0.75	1	0.75	0	2	2	0	0	3	0	1	6	0	0	0	0.75	0.75	2.25	1.5	1	2	1	0	0	4	0	0	0	1.6	0.8	1.6	0.8	1.6	0	1.6	NA
lcl|NC_004741.1_cds_WP_005062003.1_1078	1.66667	0.857143	0.333333	1.14286	0.571429	2.28571	0.857143	0.285714	0	1.2	0	0	0	1.28571	1	1.71429	1	0.666667	1	1.33333	1.45455	0.545455	1.81818	0.181818	0.461538	3.46154	0.461538	1.61538	0.363636	0.363636	2.72727	0.363636	1.52941	0.727273	0.470588	1.27273	1.33333	1.11111	1.33333	0.222222	0.5	2.5	0.333333	0.666667	0.190476	0.761905	1.71429	1.33333	3
lcl|NC_004741.1_cds_WP_001144616.1_1079	1.3	0.947368	0.7	1.05263	1.45455	2.54545	0	0	0	2.76923	0	0.923077	0.130435	1.04348	1	1.82609	0.4	1.07692	1.6	0.923077	1.25	0.25	1.5	1	0.75	2	0.5	2.75	0.25	0.5	2.75	0.25	1.14286	0.869565	0.857143	1.13043	0.606061	1.09091	1.93939	0.363636	0.727273	1.81818	0.545455	0.909091	0.941176	0.705882	1.17647	1.17647	3
lcl|NC_004741.1_cds_WP_000749269.1_1080	1.57895	0.75	0.421053	1.25	0.888889	2.22222	0.444444	0.444444	0	2.18182	0	0.545455	0.333333	0.333333	1	2.33333	0	1	2	1	2.4	0.8	0.8	0	0	4.5	0	1.5	0	0.75	2.625	1.125	1.77778	0.777778	0.222222	1.22222	0.533333	1.86667	1.06667	0.533333	0	2.11765	0	1.88235	0.727273	0.727273	1.81818	0.727273	3
lcl|NC_004741.1_cds_WP_000011103.1_1081	1.25	0	0.75	2	0.571429	1.14286	0.571429	1.71429	0	1.875	0	0.75	0.5	1.5	1	1	0	0.5	2	1.5	0.444444	1.33333	1.77778	0.444444	0	3.6	0	2.4	0.5	0.75	3	0.5	2	1.33333	0	0.666667	1.2	1.6	0.6	0.6	0.941176	1.41176	0.235294	1.41176	0.923077	1.53846	0	1.53846	3
lcl|NC_004741.1_cds_WP_001253418.1_1082	NA	0	NA	2	NA	NA	NA	NA	0	NA	0	NA	0	1.5	1	1.5	NA	1	NA	1	NA	NA	NA	NA	0	2	2	2	0	1.2	1.8	1.2	0	0	2	2	4	0	0	0	4	0	0	0	0	0	4	0	0
lcl|NC_004741.1_cds_WP_000872813.1_1083	1.33333	1.28571	0.666667	0.714286	0.5	2	1	0.5	0	2	0.375	0.666667	0.285714	0.857143	1	1.85714	1.33333	1.07692	0.666667	0.923077	0.6	0.8	2.2	0.4	0.375	4.125	0	1.125	0.375	1.5	1.875	0.375	1.7	0.62069	0.3	1.37931	0.421053	1.47368	1.57895	0.526316	0.235294	1.88235	0.588235	1.29412	1.21739	1.3913	0.521739	0.869565	3
lcl|NC_004741.1_cds_WP_000414437.1_1084	1.33333	0.5	0.666667	1.5	0	1.71429	0.571429	1.71429	1.5	2.4	0	0	0.5	1	1	1.5	0.4	0.666667	1.6	1.33333	1.33333	0	2.66667	0	0	0	1.5	3	0	1.71429	0.857143	0	1.5	0.4	0.5	1.6	1	2	1	0	0.8	0	1.6	1.6	1.33333	0.666667	0	2	3
lcl|NC_004741.1_cds_WP_001217754.1_1085	2	0	0	2	1	1	1	1	0	2.57143	0	0	0.428571	0	1	2.57143	0	2	2	0	2.66667	0	0	1.33333	1.2	2.4	0	2.4	0	1.2	1.2	1.2	2	0.8	0	1.2	0.727273	1.09091	1.09091	1.09091	0	3	1	0	1.6	1.6	0	0.8	3
lcl|NC_004741.1_cds_WP_000126530.1_1086	1.77778	1	0.222222	1	0.64	1.92	0.48	0.96	0	2.4	0	0.8	0.1875	1.875	1	0.9375	0.727273	1.14286	1.27273	0.857143	1.14286	0.571429	1.71429	0.571429	0.26087	3.3913	0.521739	1.82609	0.181818	0.727273	3.09091	0.727273	1.30435	1.05263	0.695652	0.947368	1.17647	1.05882	0.705882	1.05882	0.666667	1.77778	0.444444	1.11111	1.10345	0.827586	1.37931	0.689655	3
lcl|NC_004741.1_cds_WP_001295443.1_1087	1.5	1	0.5	1	0.333333	2.33333	1.33333	0	0	0.857143	0	2.57143	0	1.2	1	1.8	1.23077	0	0.769231	2	0.5	1.5	1.5	0.5	0	6	0	0	0.272727	0.545455	2.72727	0.545455	1.66667	0.75	0.333333	1.25	0.75	0.75	1.75	0.75	0.333333	2.33333	0	1.33333	0.307692	1.23077	1.53846	0.923077	3
lcl|NC_004741.1_cds_WP_000780921.1_1088	1.55556	0.615385	0.444444	1.38462	1.33333	1.33333	0.666667	0.666667	0	2.5	0	0	0	1.38462	1	1.61538	1	1.5	1	0.5	0.666667	1.33333	1.33333	0.666667	0	3.27273	0.545455	2.18182	0.642857	0.642857	3.21429	0.214286	1.33333	0.888889	0.666667	1.11111	0.470588	2.11765	1.17647	0.235294	0.444444	2.22222	0	1.33333	0.285714	2	0.571429	1.14286	3
lcl|NC_004741.1_cds_WP_000092218.1_1089	1.55556	1	0.444444	1	0.615385	1.84615	1.23077	0.307692	0.222222	1.25	0.222222	1.25	0.12	1.2	1	1.68	1.06667	1.5	0.933333	0.5	0.8	0.533333	2.13333	0.533333	0	2.88889	0.222222	2.44444	0.5	0.6	3	0.3	1.55556	1.45455	0.444444	0.545455	0.372093	1.5814	1.39535	0.651163	0.3	1.6	0.6	1.5	0.444444	1.48148	1.18519	0.888889	0
lcl|NC_004741.1_cds_WP_000468186.1_1090	1.77778	0.571429	0.222222	1.42857	0.5	2	1	0.5	0	1.5	0.352941	0.75	0	0	1	3	1.14286	0.666667	0.857143	1.33333	2	1	1	0	0.705882	3.52941	0	1.41176	0.352941	1.05882	2.82353	0	1.33333	1	0.666667	1	0.857143	1.71429	0.857143	0.571429	0.5	2	0.5	1	0.4	0.4	2	1.2	3
lcl|NC_004741.1_cds_WP_000877111.1_1091	1.75	0.444444	0.25	1.55556	0.307692	1.23077	2.15385	0.307692	0	2.30769	0	0.923077	0	2	1	1	0.833333	0	1.16667	2	0	0	3.42857	0.571429	0.352941	3.17647	0.352941	2.11765	0.222222	0.222222	3.33333	0.666667	1.66667	0.222222	0.333333	1.77778	0.470588	1.88235	1.17647	0.470588	0.333333	0.333333	0	3.33333	0.631579	1.26316	1.68421	0.421053	3
lcl|NC_004741.1_cds_S_RS05990_1092	2	0.571429	0	1.42857	0.210526	1.26316	1.68421	0.842105	0.333333	2.21053	0.333333	0.947368	0	1	1	2	0.909091	1	1.09091	1	1.09091	0	1.45455	1.45455	0	2	0.666667	2.66667	0.363636	0.727273	2.36364	0.545455	1.23077	0.705882	0.769231	1.29412	0.5	1.875	1.375	0.25	0.695652	1.56522	0.521739	1.21739	0.521739	1.04348	2.08696	0.347826	1.5
lcl|NC_004741.1_cds_WP_001050672.1_1093	1.47368	1.33333	0.526316	0.666667	0.521739	1.91304	1.3913	0.173913	0.3	0.685714	0	0.685714	0	1.32353	1	1.67647	0.285714	0.8	1.71429	1.2	0.666667	0.666667	2.33333	0.333333	0.3	2.4	0.9	2.1	0.219512	0.0731707	2.92683	0.878049	1.42857	1.45455	0.571429	0.545455	0.676923	1.04615	1.66154	0.615385	0.324324	1.94595	0.540541	1.18919	0.363636	0.909091	2.09091	0.636364	3
lcl|NC_004741.1_cds_WP_000197338.1_1094	1.5	1	0.5	1	1.6	0.4	1.6	0.4	0	1.8	0	1.2	0	1.125	1	1.875	0.9	0	1.1	2	0	2	2	0	0	5	0	1	0.705882	1.41176	1.76471	0.705882	1.4	0.4	0.6	1.6	1.33333	0	2	0.666667	0.571429	1.71429	1.14286	0.571429	1	0	2	1	0
lcl|NC_004741.1_cds_WP_000020880.1_1095	1.66667	1.6	0.333333	0.4	0.363636	2.54545	0.727273	0.363636	0	2.72727	0	2.18182	0	1.2	1	1.8	1.33333	NA	0.666667	NA	0	0.8	1.6	1.6	0	2.4	1.2	2.4	0.666667	0	2.66667	0.666667	2	1.14286	0	0.857143	0.727273	0.727273	2.54545	0	0	2.66667	0	1.33333	1.6	0.8	0.8	0.8	0
lcl|NC_004741.1_cds_WP_000955722.1_1096	1.66667	0.526316	0.333333	1.47368	2	1	1	0	0	2.82353	0	1.05882	0.818182	1.36364	1	0.818182	0.714286	2	1.28571	0	1.2	0.8	1.2	0.8	0.375	2.625	1.125	1.875	0.72	0.48	2.64	0.72	1.2	0.2	0.8	1.8	1.04348	1.21739	1.56522	0.173913	1.42857	0.857143	0.857143	0.857143	0.64	0.64	1.44	1.28	3
lcl|NC_004741.1_cds_WP_000884702.1_1097	1.5	0.857143	0.5	1.14286	0	2.66667	1.33333	0	0	3.33333	0	1.33333	0	2.4	1	0.6	0.8	2	1.2	0	0	0	1.33333	2.66667	0	2.66667	0.666667	2.66667	0	1.2	2.4	1.2	1.6	0.545455	0.4	1.45455	1.17647	1.64706	1.17647	0	1.33333	0.666667	0.666667	1.33333	0	1.33333	1.33333	1.33333	3
lcl|NC_004741.1_cds_S_RS06020_1098	1.25	1	0.75	1	2.5	0.5	0.5	0.5	0.461538	0.75	1.38462	0.75	0	2.25	1	0.75	0.25	2	1.75	0	2.28571	1.14286	0	0.571429	0.461538	1.38462	1.84615	0.461538	0	0	2.66667	0	NA	0	NA	2	1.33333	0.888889	0.666667	1.11111	0.571429	1.14286	1.14286	1.14286	1.09091	0.727273	1.09091	1.09091	0.75
lcl|NC_004741.1_cds_WP_000020476.1_1099	2	1.2	0	0.8	0.342857	2.17143	0.914286	0.571429	0	2.16	0	1.92	0.214286	1.07143	1	1.71429	0.666667	2	1.33333	0	0.571429	0.571429	2.85714	0	0	4	2	0	0	1.36364	3	0.272727	1.5	0.727273	0.5	1.27273	0.666667	1.33333	1.55556	0.444444	0.64	1.6	0.32	1.44	0.705882	0.470588	1.41176	1.41176	3
lcl|NC_004741.1_cds_WP_000885832.1_1100	1.38462	1.26531	0.615385	0.734694	0.454545	1.90909	1.09091	0.545455	0	1.88571	0	1.02857	0	1.76471	1	1.23529	0.75	0	1.25	2	0.727273	0.363636	2.54545	0.363636	0.857143	0.857143	0.857143	3.42857	0	0.8	3.8	0.2	2	0.761905	0	1.2381	0.6	1.5	1.4	0.5	0.410256	1.33333	0.717949	1.53846	0.592593	0.888889	1.18519	1.33333	3
lcl|NC_004741.1_cds_S_RS06035_1101	1.33333	1.11111	0.666667	0.888889	1	1.66667	1.33333	0	0.5	3.42857	0	0.857143	0.3	0.9	1	1.8	0.6	0.666667	1.4	1.33333	1.2	0.8	2	0	0.5	0.5	1	3.5	0	0.923077	3.69231	0	1.75	0.833333	0.25	1.16667	1.07692	1.23077	0.923077	0.769231	0.5	1.66667	1.5	0.333333	0.470588	0.705882	1.64706	1.17647	3
lcl|NC_004741.1_cds_WP_000625826.1_1102	1.66667	1.26316	0.333333	0.736842	0	2.43478	1.21739	0.347826	0	1.42857	0	1.14286	0	1.71429	1	1.28571	0.758621	2	1.24138	0	0.888889	0.444444	2.66667	0	0	3.75	0	2.25	0	1.04348	2.86957	0.521739	1.81818	0.6	0.181818	1.4	0.8	1	1.6	0.6	0.48	1.76	0.96	0.8	0.571429	1.33333	1.52381	0.571429	3
lcl|NC_004741.1_cds_WP_001295442.1_1103	1.6	1.04762	0.4	0.952381	0	1.33333	1.55556	1.11111	0	2.57143	0	0.285714	0.25	0.5	1	2.25	0.571429	0	1.42857	2	0.923077	0.923077	2.15385	0	0.6	2.4	0	3	0.375	0	2.625	0.75	1.71429	0.571429	0.285714	1.42857	0.2	2	1.2	0.6	0.166667	2	0.5	1.33333	0.631579	0.842105	1.89474	0.631579	3
lcl|NC_004741.1_cds_WP_000589326.1_1104	1.66667	0.8	0.333333	1.2	0.774194	1.67742	1.03226	0.516129	0	2.0625	0.315789	1.125	0	1.33333	1	1.66667	0.606061	NA	1.39394	NA	1	0.333333	2.33333	0.333333	0	1.89474	0.947368	2.84211	0.315789	1.10526	1.89474	1.10526	1.66667	0.8	0.333333	1.2	0.533333	0.8	1.86667	0.8	0.972973	1.51351	0.432432	1.08108	0.8	0.5	1.4	1.3	0
lcl|NC_004741.1_cds_WP_005048129.1_1105	1.47368	1.66667	0.526316	0.333333	0.235294	1.64706	1.41176	0.705882	0.428571	2.88889	0	0.888889	0.333333	2	1	0.666667	0.923077	1	1.07692	1	2	0.25	1.5	0.25	0	1.71429	0.857143	3	0.6	1.2	2.4	0.6	1.44444	0.857143	0.555556	1.14286	0.888889	1.11111	1.55556	0.444444	0	1.41176	1.41176	1.17647	0.470588	0.941176	2.11765	0.470588	0
lcl|NC_004741.1_cds_S_RS06060_1106	1.2381	1.07143	0.761905	0.928571	1.04348	1.13043	1.56522	0.26087	0.421053	1.73077	0.736842	1.03846	0.967742	1.25806	1	0.774194	0.6	0.8	1.4	1.2	1.48148	0.296296	1.62963	0.592593	1.36842	1.78947	1.05263	0.631579	0.25	0.375	2	0.75	1.55556	0.714286	0.444444	1.28571	0.9	0.9	1.7	0.5	0.545455	2	0.727273	0.727273	1.08108	0.540541	1.40541	0.972973	0.75
lcl|NC_004741.1_cds_S_RS06065_1107	1	1.26316	1	0.736842	0.470588	1.41176	0.705882	1.41176	0.685714	2	0.685714	0.857143	0.428571	0.857143	1	1.71429	0.833333	0.4	1.16667	1.6	0.666667	0.666667	0.666667	2	1.37143	1.88571	0.685714	0.685714	0	0.75	2.25	1.5	1.45455	1	0.545455	1	1.625	0.625	0.375	1.375	1.33333	1.03704	0.592593	1.03704	0.666667	1.66667	0.333333	1.33333	1.41176
lcl|NC_004741.1_cds_WP_000827421.1_1108	1.77778	1.41935	0.222222	0.580645	0.296296	1.92593	0.962963	0.814815	0.0588235	2.33333	0	0.777778	0	1.77551	1	1.22449	0.606061	1.08333	1.39394	0.916667	1.22353	0.0941176	1.88235	0.8	0	2.41176	0	3.52941	0.0923077	0.553846	3.69231	0.369231	1.54198	0.8	0.458015	1.2	1	1.0625	1	0.9375	0	1.68889	0.444444	1.86667	0.869565	0.73913	0.913043	1.47826	3
lcl|NC_004741.1_cds_WP_000846343.1_1109	1.45455	1	0.545455	1	0.8	1.6	0.533333	1.06667	0.181818	1.6	0	1.2	0	1.8	1	1.2	1.14286	0.181818	0.857143	1.81818	1.14286	0	2.28571	0.571429	0	1.45455	0.909091	3.45455	0	0.529412	2.47059	0.176471	1.53846	1	0.461538	1	0.461538	0.461538	2.61538	0.461538	0.521739	1.21739	0.347826	1.91304	0.740741	0.296296	1.92593	1.03704	3
lcl|NC_004741.1_cds_WP_001125203.1_1110	1.5	0.571429	0.5	1.42857	0.444444	1.77778	1.33333	0.444444	0	1.71429	0	0.428571	0	1.33333	1	1.66667	1.25	0.666667	0.75	1.33333	0.666667	0.333333	1.66667	1.33333	0.857143	1.28571	0.428571	3.42857	0.666667	0	2.44444	0.888889	1.22222	1.25	0.777778	0.75	0.923077	0.923077	1.84615	0.307692	1.23077	0.923077	0.615385	1.23077	0.444444	1.33333	1.33333	0.888889	0
lcl|NC_004741.1_cds_WP_001174482.1_1111	0.5	2	1.5	0	0.5	0.5	2	1	0	0.6	0	1.8	0	2.5	1	0.5	0.888889	0.666667	1.11111	1.33333	0.666667	0.333333	2	1	0	1.71429	0	4.28571	0	1.6	1.6	0.8	1.68421	0.5	0.315789	1.5	0.923077	1.23077	0.923077	0.923077	0	0.8	0.8	2.4	0.909091	0.727273	1.45455	0.909091	3
lcl|NC_004741.1_cds_WP_000290727.1_1112	1.33333	0	0.666667	2	0	2.4	0	1.6	0	1.2	0	0	0	3	1	0	1	1.5	1	0.5	4	0	0	0	0	1.71429	0	4.28571	0	0	6	0	2	2	0	0	0.8	1.6	0.8	0.8	0	2	0	2	2	2	0	0	3
lcl|NC_004741.1_cds_WP_000197568.1_1113	1.17647	0.461538	0.823529	1.53846	1.33333	0.444444	1.55556	0.666667	0	1	0.545455	1.5	0.1875	1.125	1	1.6875	0.842105	0.666667	1.15789	1.33333	0.8	1.06667	0.266667	1.86667	1.36364	1.09091	1.09091	1.90909	0.339623	0.566038	2.26415	0.792453	1.33333	1	0.666667	1	0.756757	1.51351	0.972973	0.756757	0.533333	1.33333	0.933333	1.2	0.4	1.06667	1.86667	0.666667	0
lcl|NC_004741.1_cds_WP_000288128.1_1114	1.2	0.909091	0.8	1.09091	0.48	1.28	1.44	0.8	0	1.26316	0	0.631579	0	0.714286	1	2.28571	1	1	1	1	1.45455	0.363636	2.18182	0	0	3.42857	0.428571	2.14286	0	0.230769	4.15385	0.461538	1.29412	1.1	0.705882	0.9	0.837209	0.837209	1.5814	0.744186	0.307692	1.53846	0.615385	1.53846	0.592593	0.888889	1.33333	1.18519	0
lcl|NC_004741.1_cds_WP_000191387.1_1115	1.57143	1.33333	0.428571	0.666667	0.25	2	1.25	0.5	0	1.2	0	0	0	1.33333	1	1.66667	0.625	1	1.375	1	1.25	0	2	0.75	0	3	0	3	0	0.461538	4.15385	0.461538	1.61905	0.727273	0.380952	1.27273	0.962963	0.518519	1.62963	0.888889	0.5	1.83333	0.333333	1.33333	0.903226	0.516129	1.03226	1.54839	3
lcl|NC_004741.1_cds_WP_001008535.1_1116	1.8	1.14286	0.2	0.857143	0.285714	1.14286	0.857143	1.71429	0	0.857143	0	1.28571	0	1.8	1	1.2	0	0	2	2	0	0	2.66667	1.33333	0.4	2.8	0	2.8	0	0.666667	3.33333	0.333333	1.86667	0.8	0.133333	1.2	1.14286	0.571429	1.6	0.685714	0.413793	1.65517	0.137931	1.7931	0.666667	0.444444	0.888889	2	0
lcl|NC_004741.1_cds_WP_000103754.1_1117	1	1.33333	1	0.666667	0	2.66667	0	1.33333	0	2	0	0	0	1.71429	1	1.28571	0	2	2	0	0	0	4	0	0	6	0	0	0	0	4.8	1.2	1.42857	1	0.571429	1	0	0.571429	1.14286	2.28571	0	4	0	0	0.571429	0	0	3.42857	3
lcl|NC_004741.1_cds_WP_000044679.1_1118	1.41176	1.375	0.588235	0.625	0.173913	1.56522	1.3913	0.869565	0	1.875	0	0.5625	0.107143	1.60714	1	1.28571	0.4	1	1.6	1	1.33333	0	2.4	0.266667	0	2.47059	0	3.52941	0.206897	0.413793	3.51724	0.62069	1.45455	0.3	0.545455	1.7	1.23077	0.615385	1.15385	1	0.307692	2.07692	0.0769231	1.53846	1.18519	0.592593	1.18519	1.03704	3
lcl|NC_004741.1_cds_WP_000478698.1_1119	1.33333	0.833333	0.666667	1.16667	0.615385	0.923077	2.46154	0	0.315789	1.66667	0	1	0	1.09091	1	1.90909	0.75	0	1.25	2	1.2	0.4	1.2	1.2	1.26316	1.26316	1.89474	1.26316	0.352941	0.176471	1.58824	1.41176	1	0.727273	1	1.27273	1.76	0.64	0.96	0.64	0.222222	0.888889	1.11111	1.77778	0.8	1	1	1.2	0
lcl|NC_004741.1_cds_WP_000756822.1_1120	1.21429	0.727273	0.785714	1.27273	0.32	2.4	1.12	0.16	0	1.84615	0	1.38462	0.352941	1.58824	1	1.05882	0.363636	1.14286	1.63636	0.857143	1	0	2.75	0.25	0.666667	2.33333	0.333333	2.66667	0	0.55814	2.51163	1.11628	1.5	0.823529	0.5	1.17647	0.625	1.375	1.25	0.75	0.363636	0.363636	1.09091	2.18182	0.727273	0.545455	1.81818	0.909091	3
lcl|NC_004741.1_cds_WP_001257000.1_1121	1.33333	0.666667	0.666667	1.33333	0.222222	2	0.888889	0.888889	0.333333	1	0	2	0	1.25	1	1.75	1.33333	1	0.666667	1	0.8	0	1.6	1.6	0	3.66667	0.333333	1.66667	0	1.04348	3.3913	0.521739	1	0.470588	1	1.52941	1	1.2	1.2	0.6	0.5	2.25	0.5	0.75	0.421053	0.631579	1.47368	1.47368	0
lcl|NC_004741.1_cds_WP_001267941.1_1122	1.75	1	0.25	1	0.941176	1.88235	0.941176	0.235294	0.571429	1.71429	0	0.857143	0.375	1.125	1	1.5	0.470588	0.8	1.52941	1.2	1	0.6	1.4	1	0.285714	2	0.285714	2.85714	0.321429	0.321429	2.14286	0.964286	1.33333	0.285714	0.666667	1.71429	0.930233	0.930233	1.2093	0.930233	0.571429	2.09524	0.380952	0.952381	0.666667	0.888889	1.33333	1.11111	3
lcl|NC_004741.1_cds_WP_000480251.1_1123	1.55556	1.14286	0.444444	0.857143	1.06667	1.33333	0.8	0.8	0.3	0	0	0	0	2	1	1	1	0.545455	1	1.45455	0.4	0.8	2	0.8	0.6	1.5	0.3	3.3	0.2	0.6	3.2	0.4	1.47368	0.75	0.526316	1.25	0.869565	1.21739	1.56522	0.347826	0.533333	1.06667	0.266667	2.13333	1.18519	0.740741	1.03704	1.03704	0
lcl|NC_004741.1_cds_WP_000475711.1_1124	1.61905	1.625	0.380952	0.375	0.2	2.2	0.4	1.2	0	1.11111	0	0	0	1.63636	1	1.36364	0.222222	1.6	1.77778	0.4	0.869565	0.173913	2.26087	0.695652	0	2	0	4	0.133333	0.4	4.8	0.266667	1.33333	0.857143	0.666667	1.14286	1.31148	0.590164	1.18033	0.918033	0.08	1.36	0.16	2.4	1	0.6	0.8	1.6	3
lcl|NC_004741.1_cds_S_RS06160_1125	1.4	0.8	0.6	1.2	0.984615	1.04615	1.16923	0.8	0.255319	1.25	0.765957	0.833333	1	1.30769	1	0.692308	0.785714	1.375	1.21429	0.625	1.68889	0.266667	1.24444	0.8	0.510638	2.17021	0.893617	1.40426	0.777778	0.555556	1.44444	0.888889	1.80952	0.424242	0.190476	1.57576	1.22034	0.610169	1.35593	0.813559	0.5	1.58333	0.5	1.41667	0.952381	1.14286	0.761905	1.14286	0
lcl|NC_004741.1_cds_WP_000807125.1_1126	2	1	0	1	0	1.33333	1.33333	1.33333	0	1.5	0	0	0.1875	1.125	1	1.6875	1.2	0.571429	0.8	1.42857	1.14286	0.571429	2.28571	0	0	2.57143	0	3.42857	0	0.6	4.2	0	0.888889	0.333333	1.11111	1.66667	0.8	0.4	2	0.8	1.33333	1.33333	0	1.33333	1.14286	0.571429	1.71429	0.571429	3
lcl|NC_004741.1_cds_WP_001225296.1_1127	1.33333	0.666667	0.666667	1.33333	0	1.6	2.4	0	2.25	0.857143	1.5	0.428571	0	0.6	1	2.4	2	0.4	0	1.6	0.5	1.5	1	1	0	0.75	0	1.5	0.352941	0	3.17647	0.705882	1.25	0.666667	0.75	1.33333	1.33333	0.888889	1.33333	0.444444	0.571429	1.71429	1.71429	0	0.363636	0.727273	1.81818	1.09091	3
lcl|NC_004741.1_cds_WP_000164448.1_1128	1.42857	1.09091	0.571429	0.909091	0.615385	1.53846	1.23077	0.615385	0	0.8	0	1.6	0.375	0.75	1	1.875	0.823529	0.5	1.17647	1.5	1.05263	0.421053	1.89474	0.631579	1.5	2.25	0	2.25	0.333333	0.333333	3.66667	0.333333	1.6	1.2	0.4	0.8	0.64	1.44	1.12	0.8	0	1.64706	1.17647	1.17647	0.235294	0.941176	1.64706	1.17647	3
lcl|NC_004741.1_cds_WP_001116580.1_1129	1.5	0.285714	0.5	1.71429	0	1.09091	1.81818	1.09091	0	2	0.444444	2	0.666667	1.33333	1	1	1	0.666667	1	1.33333	0.6	1.2	1.8	0.4	1.11111	1.77778	1.33333	1.33333	0.461538	0.615385	2.15385	0.153846	1.6	0.8	0.4	1.2	0.842105	0.631579	2.10526	0.421053	0.8	1.33333	0.8	1.06667	0.571429	1.42857	1.71429	0.285714	3
lcl|NC_004741.1_cds_WP_000529301.1_1130	1.84615	0.285714	0.153846	1.71429	0.888889	1.77778	1.33333	0	0	1.75	0	0.75	0.157895	1.42105	1	1.42105	0.615385	0.615385	1.38462	1.38462	1.6	0.266667	1.6	0.533333	0.24	2.64	0.24	2.88	0	0.4	3.6	0	1.52	0.545455	0.48	1.45455	0.947368	1.05263	1.57895	0.421053	0.714286	0.714286	0.857143	1.71429	0.727273	0.909091	1.81818	0.545455	3
lcl|NC_004741.1_cds_WP_000587933.1_1131	1.27273	1.27273	0.727273	0.727273	0.666667	1.33333	1.33333	0.666667	0	1.5	0	1.5	0.214286	0.857143	1	1.92857	0.5	0.666667	1.5	1.33333	0	0	3	1	0	3	1.5	1.5	0.333333	0.333333	1.33333	1	0.933333	0.833333	1.06667	1.16667	0.8	1.6	1.6	0	0.444444	1.77778	0.444444	1.33333	0.444444	0.888889	1.33333	1.33333	3
lcl|NC_004741.1_cds_WP_005048063.1_1132	1.52	1.56522	0.48	0.434783	0.307692	1.23077	1.38462	1.07692	0	1.5	0	0.6	0	1	1	2	0.428571	1.17647	1.57143	0.823529	1.41176	0	2.35294	0.235294	0.545455	2.18182	0	3.27273	0.346154	0.230769	3.80769	0.346154	1.56522	0.555556	0.434783	1.44444	0.717949	0.717949	1.74359	0.820513	0.380952	1.71429	0.47619	1.42857	0.923077	1.23077	1.07692	0.769231	3
lcl|NC_004741.1_cds_WP_001043459.1_1133	1.4	1.25	0.6	0.75	0.571429	1.14286	1.42857	0.857143	0	0.75	0	1.5	0.3	1.5	1	1.2	0.428571	0	1.57143	2	0.666667	0	3.33333	0	0.6	3	0.6	1.8	0.6	1.8	1.8	0	1.66667	0.444444	0.333333	1.55556	0.857143	0.857143	1.14286	1.14286	0.16	1.12	0.8	1.92	0.4	0.6	2	1	3
lcl|NC_004741.1_cds_WP_000179805.1_1134	1.69231	1.33333	0.307692	0.666667	0.5	1.75	0.75	1	0	2	0.5	0	0.333333	1.66667	1	1	1	0.8	1	1.2	1.33333	1.33333	1.33333	0	0.5	3	0	2	0.3	0.9	1.8	0.9	1.42857	1.16667	0.571429	0.833333	1.03704	1.33333	1.18519	0.444444	1.2	0.8	1.2	0.8	0.571429	0.571429	2.28571	0.571429	3
lcl|NC_004741.1_cds_WP_000006497.1_1135	2	1	0	1	1.14286	1.14286	0.571429	1.14286	0	0	0	1	0	1	1	2	1.2	0	0.8	2	2	0	2	0	0	0	0	6	0	1.5	4.5	0	1.2	0	0.8	2	0.888889	0.444444	1.77778	0.888889	1.14286	1.14286	0.571429	1.14286	1.6	1.6	0	0.8	3
lcl|NC_004741.1_cds_WP_005098471.1_1136	1.84615	1.46667	0.153846	0.533333	0.521739	1.3913	1.56522	0.521739	0	1.875	0	0.75	0.315789	1.26316	1	1.42105	1.16667	0.285714	0.833333	1.71429	1.42857	0.142857	2.14286	0.285714	0	1.76471	0.705882	3.52941	0.62069	0.62069	3.10345	0.413793	1.4	0.823529	0.6	1.17647	0.903226	1.16129	1.29032	0.645161	0.333333	2	0.166667	1.5	0.689655	0.689655	1.93103	0.689655	3
lcl|NC_004741.1_cds_WP_005048053.1_1137	1.68182	0.969697	0.318182	1.0303	0.421053	1.61404	1.47368	0.491228	0	2.17021	0.0645161	1.14894	0.0483871	1.45161	1	1.5	0.576271	0.882353	1.42373	1.11765	0.857143	0.428571	2.14286	0.571429	0.258065	2.3871	0.580645	2.70968	0.12766	0.553191	3.70213	0.723404	1.35484	0.666667	0.645161	1.33333	0.727273	1.34545	1.63636	0.290909	0.363636	1.51515	0.606061	1.51515	0.553846	0.861538	1.90769	0.676923	3
lcl|NC_004741.1_cds_WP_000810295.1_1138	1.77778	0.923077	0.222222	1.07692	0.444444	2.44444	0.222222	0.888889	0.375	1.93548	0	0.967742	0.48	1.2	1	1.32	0.8	0.666667	1.2	1.33333	0.25	1	2	0.75	0.375	3.375	0.375	1.5	0.210526	0.210526	3.05263	0.736842	0.75	0.4	1.25	1.6	0.888889	1.18519	1.33333	0.592593	0.615385	1.84615	0.615385	0.923077	0.625	0.875	1.5	1	3
lcl|NC_004741.1_cds_WP_005048048.1_1139	1.77778	0.75	0.222222	1.25	0.5	1.25	1.25	1	0.272727	1.82609	0	0.782609	0.111111	1.33333	1	1.55556	1.12	0	0.88	2	0.761905	0.190476	2.09524	0.952381	0.272727	2.45455	0	3	0.226415	0.792453	3.0566	0.90566	1	0.857143	1	1.14286	0.7	1.1	1.4	0.8	0.121212	2.30303	0.969697	0.606061	0.324324	1.62162	1.62162	0.432432	3
lcl|NC_004741.1_cds_WP_001033710.1_1140	1.27273	1.07692	0.727273	0.923077	0	2.22222	0.888889	0.888889	0	2.47059	0	1.05882	0	1.5	1	1.5	0.727273	1.66667	1.27273	0.333333	1.5	0.5	1.5	0.5	0	2.57143	0	3.42857	0	0.324324	4.21622	0.324324	1.46667	0.6	0.533333	1.4	0.6	0.6	2.2	0.6	0.2	1.8	0.8	1.2	0.615385	1.23077	2.15385	0	3
lcl|NC_004741.1_cds_WP_001251390.1_1141	1.33333	1.05882	0.666667	0.941176	0.4	2	0.8	0.8	0.3	1.44828	0	1.86207	0	1.34211	1	1.65789	0.6	1	1.4	1	1.06667	0.8	1.6	0.533333	0.6	3.3	0.6	1.2	0.122449	0.367347	2.81633	0.612245	1.69231	0.470588	0.307692	1.52941	0.736842	1.26316	1.89474	0.105263	0.333333	2.11111	0.444444	1.11111	0.7	0.7	1.9	0.7	3
lcl|NC_004741.1_cds_WP_000291255.1_1142	1.42857	0.857143	0.571429	1.14286	1.33333	1.66667	0.666667	0.333333	0	3	0.6	0	0	0.6	1	2.4	1.09091	0.75	0.909091	1.25	0.235294	0.470588	2.58824	0.705882	0	2.4	0.6	2.4	0.342857	0.342857	2.4	0.857143	1.38462	0.583333	0.615385	1.41667	0.714286	1	1.42857	0.857143	0.540541	1.62162	0.432432	1.40541	0.666667	0.888889	0.888889	1.55556	3
lcl|NC_004741.1_cds_WP_000952739.1_1143	1.8	0.666667	0.2	1.33333	0.444444	1.77778	1.33333	0.444444	0.5	0.6	0	1.8	0.333333	0	1	2.66667	0.461538	0.5	1.53846	1.5	1.33333	0.266667	1.86667	0.533333	0.25	1.75	0.75	2.75	0.214286	0.857143	2.78571	0.428571	1.73913	0.615385	0.26087	1.38462	1.16667	1	1.16667	0.666667	0.6	1	0.8	1.6	0.727273	0.727273	1.09091	1.45455	3
lcl|NC_004741.1_cds_WP_000759317.1_1144	1.26667	1.6	0.733333	0.4	0	2.10526	1.47368	0.421053	0	2.33333	0	0.333333	0.1875	1.5	1	1.3125	0	2	2	0	1.33333	0	2.09524	0.571429	0	2.25	0	3.75	0	0.967742	3.87097	0.387097	1.33333	0.956522	0.666667	1.04348	1	0.888889	1.33333	0.777778	0.347826	1.73913	0.173913	1.73913	0	0.666667	1.77778	1.55556	3
lcl|NC_004741.1_cds_WP_000580316.1_1145	1.8	2	0.2	0	0.533333	2.13333	1.33333	0	0	1.75	0	0.25	0.142857	1.28571	1	1.57143	0	0	2	2	2.66667	0	1.33333	0	1.2	3	0.6	1.2	0.157895	0.157895	4.26316	0.631579	2	1	0	1	0.952381	0.380952	2.09524	0.571429	0.470588	1.17647	0.235294	2.11765	0.444444	0.444444	2.22222	0.888889	0
lcl|NC_004741.1_cds_WP_000799401.1_1146	0.714286	1.27273	1.28571	0.727273	0.75	1.5	1	0.75	0	1.84615	0	1.84615	0	1.44444	1	1.55556	0	2	2	0	1.33333	0.533333	2.13333	0	0	2.4	0	3.6	0.109091	0.981818	3.70909	0.218182	1.33333	1.11111	0.666667	0.888889	0.25	1.75	1.75	0.25	0.25	1.75	0.5	1.5	0.521739	1.04348	1.73913	0.695652	0
lcl|NC_004741.1_cds_WP_000531594.1_1147	1.47368	1.2381	0.526316	0.761905	0.470588	1.41176	1.17647	0.941176	0	1.2	0.24	0.8	0	0.947368	1	2.05263	1.1	1.5	0.9	0.5	0	1.06667	2.13333	0.8	0.48	3.12	0.24	1.92	0	0.9	3.3	0.75	1.2973	1.14286	0.702703	0.857143	0.545455	1.45455	0.909091	1.09091	0.521739	1.56522	0.695652	1.21739	0.352941	0.470588	1.41176	1.76471	3
lcl|NC_004741.1_cds_WP_077696334.1_1148	1	0.8	1	1.2	2	1.33333	0	0.666667	2.57143	3	0	0	0.75	0.75	NA	1.5	0.666667	1.33333	1.33333	0.666667	1.33333	1.33333	0.666667	0.666667	0.857143	0.857143	0.857143	0.857143	0	0	0	1	2	1	0	1	1	1	1	1	1.33333	0	1.33333	1.33333	1.33333	0.888889	0.888889	0.888889	0
lcl|NC_004741.1_cds_WP_000359445.1_1149	1.68	1.125	0.32	0.875	0.210526	2.10526	1.05263	0.631579	0.375	1.71429	0	0.857143	0.111111	1.11111	1	1.77778	0.666667	0.285714	1.33333	1.71429	0	0.210526	3.15789	0.631579	0.375	1.875	0.75	2.625	0.333333	0.333333	2.33333	0.333333	1.4375	0.461538	0.5625	1.53846	0.606061	0.969697	2.06061	0.363636	0.210526	1.78947	0.421053	1.57895	0.375	0.625	1.625	1.375	3
lcl|NC_004741.1_cds_WP_001295435.1_1150	1.33333	1	0.666667	1	0	2	0.666667	1.33333	0	2.33333	0	0.666667	0.166667	1.33333	1	1.5	0.705882	1	1.29412	1	0.75	0.125	2.5	0.625	0.857143	2	0.285714	2.85714	0.15	1.05	3.3	0.45	1.4	0.466667	0.6	1.53333	0.5	0.833333	2.5	0.166667	0.428571	2	0.285714	1.28571	0.761905	0.952381	1.71429	0.571429	3
lcl|NC_004741.1_cds_WP_000085257.1_1151	1.46154	0.941176	0.538462	1.05882	0.965517	1.24138	1.51724	0.275862	0.705882	3	1.76471	0.6	1.3125	1.125	1	0.5625	0.125	1.33333	1.875	0.666667	0.888889	0.666667	1.55556	0.888889	0.352941	1.41176	1.23529	0.529412	0.588235	0.352941	2.47059	1.05882	1.13043	0.555556	0.869565	1.44444	1.29032	1.41935	1.03226	0.258065	1.3913	1.3913	0.869565	0.347826	0.923077	0.615385	1.69231	0.769231	3
lcl|NC_004741.1_cds_WP_000953271.1_1152	0.666667	NA	1.33333	NA	2	0	0	2	0	2.25	0	0	3	0	NA	0	2	0	0	2	4	0	0	0	0	2.25	0.75	3	0.857143	0	1.71429	1.71429	1.6	0	0.4	2	1.33333	2.66667	0	0	0.8	2.4	0	0.8	0	0	1	3	3
lcl|NC_004741.1_cds_WP_154074686.1_1153	1.5	1.14286	0.5	0.857143	1	1	0	2	1.2	1.2	0.6	1.2	0	0.75	1	2.25	0.5	1.42857	1.5	0.571429	0	2.66667	0.666667	0.666667	0.6	1.8	0.6	1.2	0	0	1.5	1.5	2	0	0	2	0.8	1.6	0.8	0.8	0	2.85714	1.14286	0	0	0	0.666667	3.33333	0
lcl|NC_004741.1_cds_WP_000103622.1_1154	1	1	1	1	4	0	0	0	0	0	0.857143	0	2.25	0.75	1	0	1	2	1	0	0	1	1	2	0.857143	1.71429	0.857143	1.71429	0	0	0	1.5	2	0.8	0	1.2	1.33333	1.33333	0	1.33333	1	2	0	1	0	0	4	0	3
lcl|NC_004741.1_cds_WP_000226783.1_1155	NA	0	NA	2	0.8	1.6	1.6	0	0	1.5	0	1.5	0.75	1.5	1	0.75	1.5	1.5	0.5	0.5	2	0	2	0	0	1	0	5	0	0	4	2	2	NA	0	NA	0.8	2	0.4	0.8	1.33333	0	1.33333	1.33333	2.28571	0	0.571429	1.14286	3
lcl|NC_004741.1_cds_WP_005005155.1_1156	2	0.4	0	1.6	1.14286	0.571429	1.71429	0.571429	0	0	0	0	0	1.2	1	1.8	0	2	2	0	0	0	4	0	2	0	4	0	0	0.857143	2.57143	2.57143	1.66667	1	0.333333	1	1.53846	1.23077	0.923077	0.307692	1	0	2	1	0	0	0	4	0
lcl|NC_004741.1_cds_S_RS06320_1157	2	0	0	2	0	0	4	0	1.71429	0	0.857143	0	0.6	0	1	2.4	0	NA	2	NA	1	0	2	1	0.857143	0	0.857143	1.71429	0	0	1.5	2.25	2	0	0	2	0	0	2.4	1.6	0	2.66667	1.33333	0	0	0	0	4	1
lcl|NC_004741.1_cds_WP_001204964.1_1158	2	1	0	1	1.6	0.8	1.6	0	2	0	0	2	2.25	0	1	0.75	2	2	0	0	0	0	0	4	0	3	0	1	0.5	0	1	3	1.8	1.33333	0.2	0.666667	3	1	0	0	2	2	0	0	4	0	0	0	3
lcl|NC_004741.1_cds_WP_000770157.1_1159	1.8	1.33333	0.2	0.666667	0	1.14286	1.71429	1.14286	0	1.5	1	3	0.6	0.6	1	1.8	0.5	2	1.5	0	1	1	0	2	0	3	1	1	0	0	1.5	3	1.6	0.5	0.4	1.5	2	1.33333	0.666667	0	0	2.5	0	1.5	2	0	1.33333	0.666667	0
lcl|NC_004741.1_cds_WP_000761802.1_1160	1.31579	1.17241	0.684211	0.827586	1.03226	1.03226	1.67742	0.258065	0.171429	2.18182	0.857143	1.63636	0.529412	1.14706	1	1.32353	0.333333	1.5	1.66667	0.5	1.03704	0.444444	2.22222	0.296296	0.171429	2.4	0.857143	1.54286	0.55814	0	2.93023	1.67442	1.09091	1.03226	0.909091	0.967742	1.11475	1.04918	1.2459	0.590164	0.977778	1.51111	0.711111	0.8	1.05263	0.631579	1.36842	0.947368	3
lcl|NC_004741.1_cds_WP_000557473.1_1161	1.75	0.666667	0.25	1.33333	1.66667	0.666667	1.33333	0.333333	2.57143	1.5	0	0	1.2	1.2	1	0.6	0	1.5	2	0.5	0	2	2	0	0	2.57143	0.857143	0	0	0	3	0	1.2	2	0.8	0	1.33333	0.666667	1.66667	0.333333	2	0	2	0	1	0	2	1	0
lcl|NC_004741.1_cds_WP_001294167.1_1162	1.55556	1.5	0.444444	0.5	1.6	0	0.8	1.6	0	1.5	0	0.75	1	1	1	1	0.666667	2	1.33333	0	1.33333	1.33333	0	1.33333	0	3	3	0	0	1	2	3	1.5	1.33333	0.5	0.666667	2	1	0	1	1.71429	1.14286	0.571429	0.571429	1.14286	0	2.28571	0.571429	0
lcl|NC_004741.1_cds_S_RS29035_1163	1	NA	1	NA	4	0	0	0	NA	6	NA	0	0	0	1	3	0.666667	NA	1.33333	NA	0	0	4	0	NA	NA	NA	NA	0	0	6	0	NA	2	NA	0	2.66667	0	0	1.33333	0	2.66667	1.33333	0	2	0	2	0	NA
lcl|NC_004741.1_cds_WP_105322309.1_1164	2	NA	0	NA	NA	NA	NA	NA	1.2	3	0	0	1	1	NA	1	NA	1.5	NA	0.5	2	0	2	0	0	0	2.4	2.4	1.2	0	1.2	1.2	2	NA	0	NA	2.66667	0.666667	0	0.666667	3	0	0	1	4	0	0	0	0
lcl|NC_004741.1_cds_WP_001132078.1_1165	1.6	0.666667	0.4	1.33333	1	0	2	1	1.5	0	0	0	1.2	1.2	1	0.6	0	0	2	2	0	0	2	2	0	1.5	0	3	0.857143	0	3.42857	0.857143	1.42857	0.571429	0.571429	1.42857	2	0	1.33333	0.666667	0	0	2	2	2	0	0	2	0
lcl|NC_004741.1_cds_S_RS06355_1166	1.4	1.88235	0.6	0.117647	0.714286	2.14286	1	0.142857	0.521739	2.18182	0	0.545455	0.125	1.375	1	1.5	0.153846	2	1.84615	0	0.5	0.75	1.75	1	0.26087	3.65217	0	1.56522	0.181818	0.181818	2.90909	1.09091	1.39394	1.0625	0.606061	0.9375	1.37931	0.413793	1.37931	0.827586	0.153846	1.23077	0	2.61538	0.347826	0.521739	1.56522	1.56522	1.5
lcl|NC_004741.1_cds_WP_000504054.1_1167	1	0	1	2	1.17647	1.88235	0.705882	0.235294	0	1.28571	0	0.857143	0	2	1	1	0	1.33333	2	0.666667	1.14286	1.14286	1.71429	0	0	3.52941	0.705882	1.76471	0	0	4	0.666667	1.44444	0.769231	0.555556	1.23077	0	0.8	2.8	0.4	0.235294	1.17647	1.64706	0.941176	0.615385	0	1.53846	1.84615	0
lcl|NC_004741.1_cds_WP_000267598.1_1168	1.27273	1.66667	0.727273	0.333333	1	1.4	1.4	0.2	0.4	2.14286	0	0.428571	0.4	2	1	0.6	0.25	1	1.75	1	0	0.6	2.2	1.2	0.6	3.4	0.4	1.2	0	0.8	2.8	1	1.07692	0.888889	0.923077	1.11111	0.555556	1.88889	1.22222	0.333333	0.258065	1.16129	1.54839	1.03226	0.8	1	1.4	0.8	0
lcl|NC_004741.1_cds_WP_001020662.1_1169	0.8	1.5	1.2	0.5	0.8	2	1.2	0	0	3.42857	2	0.857143	1.28571	0.857143	1	0.857143	0	2	2	0	0	0	4	0	0.5	0.5	1.5	1.5	0	1.2	3.6	1.2	1	1.2	1	0.8	0.888889	1.77778	1.33333	0	0	1.33333	1.77778	0.888889	1.6	1.6	0.8	0	0
lcl|NC_004741.1_cds_WP_000134107.1_1170	1.33333	1	0.666667	1	1.33333	0.666667	2	0	0	3	1	0	1.09091	1.09091	1	0.818182	0	1.33333	2	0.666667	2	2	0	0	0	4	0	1	0	1.5	2.25	1.5	1.71429	0.75	0.285714	1.25	1.2	0.8	1.2	0.8	0.5	2	1.5	0	1	1	2	0	0
lcl|NC_004741.1_cds_WP_001145905.1_1171	1.33333	1.5	0.666667	0.5	2	0	2	0	0.947368	1.5	0.631579	1.5	0.75	0.75	1	1.5	0.8	1.2	1.2	0.8	1.33333	0.888889	1.77778	0	0.947368	1.57895	0.631579	1.26316	0	0.857143	0.857143	1.71429	1.09091	0.5	0.909091	1.5	1.14286	1.14286	0.857143	0.857143	1.33333	1.33333	0.444444	0.888889	0	0	2.66667	1.33333	0
lcl|NC_004741.1_cds_WP_000174068.1_1172	1	0.666667	1	1.33333	2.4	0.8	0.8	0	0	0	0.5	0	1	2	1	0	0.666667	0	1.33333	2	NA	NA	NA	NA	0.5	3	0.5	1.5	0	0	1.5	3	1.33333	1.5	0.666667	0.5	2	0	2	0	2.66667	0	1.33333	0	0	0	0	4	0
lcl|NC_004741.1_cds_WP_029716858.1_1173	1.66667	1.2	0.333333	0.8	2	2	0	0	1.2	3	0	0.6	1.2	0.6	1	1.2	0	NA	2	NA	0.8	1.6	1.6	0	0	1.8	2.4	0.6	0	0.545455	2.72727	1.63636	1.45455	1.55556	0.545455	0.444444	1.09091	1.45455	1.09091	0.363636	0.8	1.6	0.8	0.8	0	0.8	1.6	1.6	3
lcl|NC_004741.1_cds_WP_000127901.1_1174	1.39394	1.25926	0.606061	0.740741	0.740741	1.62963	1.48148	0.148148	0.529412	1.83333	0.882353	0.833333	0.441176	1.14706	1	1.41176	0.166667	1.16667	1.83333	0.833333	0.142857	0.857143	2.85714	0.142857	0.352941	1.41176	1.41176	1.41176	0.324324	0.486486	2.75676	0.810811	0.774194	0.848485	1.22581	1.15152	0.627451	1.17647	1.64706	0.54902	0.413793	1.37931	0.965517	1.24138	0.555556	0.444444	1.88889	1.11111	3
lcl|NC_004741.1_cds_WP_000133415.1_1175	0.5	0	1.5	2	1.6	0.8	1.6	0	0	4	0	0	0.857143	2.14286	1	0	0	2	2	0	0	0	4	0	0.4	2.8	2	0.8	0	0	3.42857	0.857143	1.2	1	0.8	1	0	1.71429	1.14286	1.14286	2	0	0	2	0	0.571429	1.14286	2.28571	3
lcl|NC_004741.1_cds_WP_000735425.1_1176	1.6	1.05263	0.4	0.947368	0.48	1.92	1.28	0.32	0	1.78378	0.1875	1.78378	0.125	1.375	1	1.5	1.1	0.2	0.9	1.8	1.2	1	1.4	0.4	0.75	2.0625	1.125	1.875	0.176471	0.882353	3	0.441176	1	0.769231	1	1.23077	0.689655	1.51724	1.65517	0.137931	0.521739	1.04348	0.869565	1.56522	0.761905	1.52381	1.52381	0.190476	3
lcl|NC_004741.1_cds_WP_001265481.1_1177	2	0.285714	0	1.71429	0	3	0.5	0.5	0	2.30769	0	0.461538	0.214286	0.214286	1	2.57143	0.5	0.666667	1.5	1.33333	0	0.5	3	0.5	0.352941	2.82353	0.705882	2.11765	0.206897	1.03448	2.27586	0.206897	1.64706	0.631579	0.352941	1.36842	0.8	1.06667	1.33333	0.8	0.888889	1.33333	0	1.77778	0.8	1.2	0.8	1.2	0
lcl|NC_004741.1_cds_WP_000423725.1_1178	1.69231	1.7	0.307692	0.3	0.181818	2.54545	0.545455	0.727273	0	1.63636	0	0	0	1.90909	1	1.09091	0.588235	1.46667	1.41176	0.533333	0.705882	0	2.82353	0.470588	0.24	2.88	0	2.88	0	0.533333	4.13333	0.666667	1.2973	0.923077	0.702703	1.07692	0.744186	1.39535	1.30233	0.55814	0.153846	1.38462	0.307692	2.15385	0.375	0.875	1	1.75	3
lcl|NC_004741.1_cds_WP_005047980.1_1179	1.6	1.33333	0.4	0.666667	0.333333	2.33333	0.666667	0.666667	0	2.47059	0	0.705882	0	1.2	1	1.8	0.875	1.33333	1.125	0.666667	0.666667	0.666667	2	0.666667	0	4.5	0.5	1	0.342857	1.71429	2.4	0.514286	1.42857	0.571429	0.571429	1.42857	0.833333	1.33333	1	0.833333	0.25	2.5	0.5	0.75	0.266667	1.06667	1.86667	0.8	0
lcl|NC_004741.1_cds_WP_005047976.1_1180	1.3913	1.55556	0.608696	0.444444	0.210526	2.52632	0.842105	0.421053	0	2.30769	0	0	0	0.75	1	2.25	0.444444	1.25	1.55556	0.75	0.285714	0	3.71429	0	0	2.47059	0.705882	2.82353	0	1.09091	3.81818	0.545455	1.46667	0.923077	0.533333	1.07692	0.428571	2	0.857143	0.714286	0.114286	1.82857	0.228571	1.82857	0.551724	2.06897	0.827586	0.551724	0
lcl|NC_004741.1_cds_WP_000476093.1_1181	1.6	1	0.4	1	0.571429	2.28571	1.14286	0	0	3.42857	0	0.857143	0.272727	0.818182	1	1.90909	1.11111	1	0.888889	1	0.4	0	2.4	1.2	0	0	0	6	0	0.5	2	1	1.46667	0.666667	0.533333	1.33333	0.285714	2	1.42857	0.285714	0	1.71429	1.14286	1.14286	0	1.2	1.6	1.2	3
lcl|NC_004741.1_cds_WP_001248670.1_1182	1.6	0.333333	0.4	1.66667	0.666667	2.66667	0.444444	0.222222	0.26087	2	0.26087	0.666667	0.3	1.5	1	1.2	0.666667	0.666667	1.33333	1.33333	0.571429	2	1.14286	0.285714	0.782609	2.6087	0.521739	1.56522	0	0.285714	2	1.14286	1.84615	0.6	0.153846	1.4	1.33333	1	1.66667	0	1.06667	1.6	0.266667	1.06667	0.307692	0	1.84615	1.84615	3
lcl|NC_004741.1_cds_WP_000444487.1_1183	1.5625	1.6	0.4375	0.4	0.222222	2.88889	0	0.888889	0	0.461538	0	0.461538	0	1.62162	1	1.37838	0.545455	1.2	1.45455	0.8	0.4	0	2.4	1.2	0	1.05882	0	4.94118	0	0.774194	4.83871	0.193548	1.54286	1.16667	0.457143	0.833333	0.842105	1.36842	0.842105	0.947368	0.2	2	0	1.8	0.8	0.533333	0.8	1.86667	3
lcl|NC_004741.1_cds_WP_227804288.1_1184	1.23077	1	0.769231	1	0.615385	0.615385	1.23077	1.53846	0.521739	1.2	1.04348	0.3	0.75	1	1	1.25	0.545455	0.833333	1.45455	1.16667	0	0.666667	2.66667	0.666667	0.26087	2.08696	0.521739	1.56522	0.285714	0.857143	4.28571	0.285714	1.11111	1	0.888889	1	0.571429	1.71429	0.571429	1.14286	0.8	2.13333	0.266667	0.8	0.6	1.2	1.4	0.8	3
lcl|NC_004741.1_cds_WP_001246473.1_1185	1.6	0.642857	0.4	1.35714	1.38462	0.923077	1.07692	0.615385	1.15385	1.33333	0.230769	1.55556	0.411765	1.23529	1	1.35294	0.947368	0.615385	1.05263	1.38462	0.769231	0.615385	1.23077	1.38462	0.461538	2.07692	1.15385	0.923077	0	0.688525	2.16393	1.37705	1.15385	0.782609	0.846154	1.21739	1.05263	0.842105	1.15789	0.947368	1.10345	0.689655	1.10345	1.10345	0.615385	1.12821	0.615385	1.64103	0
lcl|NC_004741.1_cds_S_RS29040_1186	0.666667	0	1.33333	2	0	1.6	0.8	1.6	2	0	0	3	0.666667	1.66667	1	0.666667	0	NA	2	NA	2	2	0	0	2	0	0	2	0	0.923077	2.76923	1.84615	2	0	0	2	2.4	0.8	0.8	0	2.66667	0	1.33333	0	0	0.8	1.6	1.6	0
lcl|NC_004741.1_cds_WP_005047951.1_1187	2	0	0	2	2	0	2	0	0	0	6	6	1.2	0	1	1.8	0	1	2	1	0	2	2	0	0	0	0	0	0.857143	0.857143	1.71429	0.857143	1.33333	0	0.666667	2	1.14286	0	1.14286	1.71429	1.71429	0	1.14286	1.14286	2	0	1.33333	0.666667	3
lcl|NC_004741.1_cds_WP_011110579.1_1188	1.78571	0.71875	0.214286	1.28125	0.746667	1.28	1.17333	0.8	1.07143	1.16883	0.214286	1.32468	0.512195	0.878049	1	1.60976	0.421053	0.5	1.57895	1.5	0.923077	1.23077	0.307692	1.53846	0.857143	1.28571	0.642857	1.92857	0.375	0.5	2.125	0.875	1.5	0.641509	0.5	1.35849	1.07042	1.07042	1.01408	0.84507	0.871795	0.974359	0.820513	1.33333	0.444444	1.40741	0.962963	1.18519	0
lcl|NC_004741.1_cds_WP_000979977.1_1189	2	0.8	0	1.2	0	2	0.666667	1.33333	0	4	0	0	0	0.857143	1	2.14286	0.8	NA	1.2	NA	1	0	3	0	0	0	0	6	0	0	3.33333	0	1.71429	1.33333	0.285714	0.666667	1.5	1	0.75	0.75	0	2	0	2	1	0	0.5	2.5	3
lcl|NC_004741.1_cds_WP_000726976.1_1190	1.83333	0.4	0.166667	1.6	0.5	1	1.5	1	0	0	0	2	0.6	0.6	1	1.8	NA	NA	NA	NA	4	0	0	0	0	4	0	2	0.5	0.5	1.5	1.5	2	1	0	1	1.55556	0.888889	0.888889	0.666667	0	1.53846	0.307692	2.15385	0.727273	0.363636	0.727273	2.18182	3
lcl|NC_004741.1_cds_WP_000122462.1_1191	0.666667	0.5	1.33333	1.5	1.33333	0	1.33333	1.33333	0	1.2	0	1.2	0.428571	0.857143	1	1.71429	0	2	2	0	0	0	2	2	0	0	0	6	0	1.71429	0.857143	0	1.33333	2	0.666667	0	2	2	0	0	NA	NA	NA	NA	1.33333	0	1.33333	1.33333	3
lcl|NC_004741.1_cds_WP_014532223.1_1192	1.5	NA	0.5	NA	1.6	0	0.8	1.6	2.25	2	0	0	0.428571	0.857143	1	1.71429	0	0	2	2	2	0	0	2	1.5	0.75	1.5	0	0.857143	0.857143	0.857143	1.71429	NA	0	NA	2	2	0	2	0	NA	NA	NA	NA	1	1	2	0	0
lcl|NC_004741.1_cds_WP_001131446.1_1193	NA	0	NA	2	4	0	0	0	NA	1.2	NA	0	0	3	1	0	0	0.666667	2	1.33333	0	0	0	4	NA	NA	NA	NA	0	0	2.4	2.4	2	0	0	2	0	0	4	0	1	1	0	2	0	0	4	0	0
lcl|NC_004741.1_cds_S_RS06500_1194	1.6	0.888889	0.4	1.11111	0	1.33333	2.66667	0	0.857143	1.28571	0	1.71429	1.5	0	1	1.5	0	0	2	2	0	2	2	0	0	1.71429	0.857143	2.57143	0	0	3.42857	0	1.66667	0.4	0.333333	1.6	1	1	1	1	0.285714	0.571429	1.14286	2	0	1.2	2.8	0	0
lcl|NC_004741.1_cds_WP_001185665.1_1195	1.42857	2	0.571429	0	1.33333	2.66667	0	0	0	2	0	0	0	0	1	3	0.8	0	1.2	2	0	0	3	1	0	2	2	2	0	1	2	1.5	1	0	1	2	2.66667	0.666667	0	0.666667	0	4	0	0	2	0.666667	0.666667	0.666667	3
[truncated: 3,300 more rows]
[truncated: 17 more columns]

## Sheet: Sf14_RSCU
	aaa	aac	aag	aat	aca	acc	acg	act	aga	agc	agg	agt	ata	atc	atg	att	caa	cac	cag	cat	cca	ccc	ccg	cct	cga	cgc	cgg	cgt	cta	ctc	ctg	ctt	gaa	gac	gag	gat	gca	gcc	gcg	gct	gga	ggc	ggg	ggt	gta	gtc	gtg	gtt	taa
[truncated: 131 more rows]
[truncated: 17 more columns]

## Sheet: Genes_of_interest_RSCU
	aaa	aac	aag	aat	aca	acc	acg	act	aga	agc	agg	agt	ata	atc	atg	att	caa	cac	cag	cat	cca	ccc	ccg	cct	cga	cgc	cgg	cgt	cta	ctc	ctg	ctt	gaa	gac	gag	gat	gca	gcc	gcg	gct	gga	ggc	ggg	ggt	gta	gtc	gtg	gtt	taa
[truncated: 287 more rows]
[truncated: 17 more columns]

[truncated: 13 more sheets: Metabolism_RSCU, Biosynthesis_RSCU, Gene_Exp_RSCU, Stress_Drug_RSCU, Transport_Misc_RSCU, Early_RSCU, Middle_RSCU, Late_RSCU, Hypothetical_RSCU, PCA_Variance, RSCU_Stats, PCA_Stats, PCA_Genes_by_Cluster]
