# Supplementary material for: A computational investigation into the role of tRNAs encoded by Shigella phage Sf14
Source: BMC Genomics. 2025 Sep 29;26:858. doi: 10.1186/s12864-025-11998-9 (PMC12482277; doi:10.1186/s12864-025-11998-9)
Supplement: Supplementary file 1 — Supplementary Material 1. Supplementary figure S1: median RSCU values of the Sf14 and S. flexneri 2457 T genomes Stacked bar graph comparing the median RSCU values of each codon in Sf14 and host S. flexneri 2457T. Asterisks indicate the difference in RSCU is significant. Supplementary figure S2: average RSCU values for the S. flexneri 2457 T genome and all gene groups of interest Bar graphs showing the average RSCU values for all codons in 2457 T for (A) genome, (B) metabolism genes, (C) biosynthesis genes, (D) gene expression genes, (E) stress response and drug resistance genes, and (F) transport and miscellaneous genes. Supplementary figure S3: average RSCU values for Sf14 genome and all Sf14 gene groups Bar graphs showing the average RSCU values for all codons in Sf14 (A) genome, (B) early genes, (C) middle genes, (D) late genes, and (E) hypothetical genes. Supplementary figure S4: PCA plot of RSCU scores for all codons in the Sf14 and S. flexneri 2457 T gene groups Genes are assigned a color based on their group, as indicated in the key on the right. An unlabeled version of this plot is available in the text (Fig. 4). Some labels are hidden due to multiple overlapping observations. Supplementary figure S5: tAI values for both Sf14 and S. flexneri 2457 T genomes and host genes of interest Bar graphs depicting the tAI values for the (A) host genome, (B) host genes of interest, (C) Sf14 genome; (D) Boxplot of the distribution of tAI values in S. flexneri 2457 T and Sf14. Supplementary figure S6: Sf14-encoded tRNA mutation frequency by isotype and position (A) Bar graph of the mutation frequency for Sf14 tRNAs according to their isotype. (B) Bar graph of the frequency of mutations at each anticodon loop position. Supplementary figure S7: comparison of tRNA ∆G values between Sf14 and S. flexneri 2457 T Free energy (∆G) values for Sf14-encoded tRNAs and their counterparts in 2457T. Sf14 ∆G values are on the y-axis, and 2457 T ∆G values are on the x-axis. Supplementary [file 12864_2025_11998_MOESM1_ESM.zip › SI zip revised/Supplementary Dataset 5.xlsx]

## Sheet: Sf14_high_tAI_AAG
Sequence	tAI	AAA	AAG	Group	Gene Product
Sf14_gp011	1	0.833333	1.16667	Hypothetical
Sf14_gp039	0.940676	1.42857	0.571429	Hypothetical
Sf14_gp107	0.929489	1.57895	0.421053	Late	baseplate protein
Sf14_gp029	0.929192	1.33333	0.666667	Hypothetical
Sf14_gp108	0.926128	1	1	Late	baseplate wedge subunit
Sf14_gp088	0.884583	1.5	0.5	Hypothetical
Sf14_gp021	0.883243	1.09091	0.909091	Hypothetical
Sf14_gp022	0.871803	1.53846	0.461538	Hypothetical
Sf14_gp025	0.870263	1.09091	0.909091	Middle	RNA-binding protein
Sf14_gp081	0.864278	1	1	Hypothetical
Sf14_gp059	0.860745	1.06667	0.933333	Hypothetical
Sf14_gp049	0.848711	1.14286	0.857143	Middle	polynucleotide kinase
Sf14_gp093	0.832584	1.2	0.8	Hypothetical
Sf14_gp105	0.82065	0.545455	1.45455	Late	tail fiber protein
Sf14_gp072	0.782517	1.5	0.5	Middle	MazG-like pyrophosphatase
Sf14_gp077	0.776202	1.03226	0.967742	Hypothetical
Sf14_gp005	0.774202	0.592593	1.40741	Hypothetical
Sf14_gp032	0.761773	1.11111	0.888889	Hypothetical
Sf14_gp043	0.703058	1.09091	0.909091	Hypothetical
Sf14_gp050	0.683404	0.814815	1.18519	Hypothetical
Sf14_gp053	0.67473	0.8	1.2	Hypothetical
Sf14_gp020	0.593654	1.09091	0.909091	Late	tail protein (immunoglobulin-like domain)
Sf14_gp073	0.565967	1.2	0.8	Hypothetical
Sf14_gp090	0.563762	0.857143	1.14286	Hypothetical
Sf14_gp028	0.555684	1.6	0.4	Hypothetical
Sf14_gp056	0.548265	1.3	0.7	Middle	ribose-phosphate pyrophosphokinase
Sf14_gp034	0.542444	1.5	0.5	Hypothetical
Sf14_gp085	0.538829	0.978723	1.02128	Middle	DNA-directed DNA polymerase
Sf14_gp101	0.536426	1.2	0.8	Middle	thymidylate synthase
Sf14_gp008	0.533249	1.33333	0.666667	Hypothetical
Sf14_gp014	0.532253	1.05882	0.941176	Hypothetical
Sf14_gp047	0.525149	1.42857	0.571429	Late	Rz-like spanin (inner membrane component)
Sf14_gp060	0.524439	1.27273	0.727273	Hypothetical
Sf14_gp057	0.515901	1.66667	0.333333	Hypothetical
Sf14_gp044	0.510965	1.33333	0.666667	Hypothetical
Sf14_gp083	0.504234	1.33333	0.666667	Late	minor tail protein
Sf14_gp041	0.50052	1.6	0.4	Hypothetical

## Sheet: Sf14_high_tAI_AAG_host_tRNAs
	tAI	AAA	AAG	Group	Gene Product
Sf14_gp020	1	1.09091	0.909091	Late	tail protein (immunoglobulin-like domain)
Sf14_gp088	0.90216	1.5	0.5	Hypothetical
Sf14_gp072	0.848513	1.5	0.5	Middle	MazG-like pyrophosphatase
Sf14_gp077	0.817037	1.03226	0.967742	Hypothetical
Sf14_gp105	0.757172	0.545455	1.45455	Late	tail fiber protein
Sf14_gp028	0.754843	1.6	0.4	Late	portal protein
Sf14_gp056	0.754651	1.3	0.7	Middle	ribose-phosphate pyrophosphatase
Sf14_gp039	0.700918	1.42857	0.571429	Hypothetical
Sf14_gp005	0.674929	0.592593	1.40741	Hypothetical
Sf14_gp053	0.666253	0.8	1.2	Hypothetical
Sf14_gp093	0.639104	1.2	0.8	Hypothetical
Sf14_gp102	0.588479	0.714286	1.28571	Late	holin/lysozyme
Sf14_gp043	0.587314	1.09091	0.909091	Hypothetical
Sf14_gp081	0.55824	1	1	Hypothetical
Sf14_gp013	0.543642	0.909091	1.09091	Hypothetical

## Sheet: Sf14_high_tAI_AAG_combo_tRNAs
	tAI	AAA	AAG	Group	Gene Product
Sf14_gp020	1	1.09091	0.909091	Late	tail protein (immunoglobulin-like domain)
Sf14_gp088	0.912932	1.5	0.5	Hypothetical
Sf14_gp072	0.858666	1.5	0.5	Middle	MazG-like pyrophosphatase
Sf14_gp077	0.826357	1.03226	0.967742	Hypothetical
Sf14_gp105	0.776953	0.545455	1.45455	Late	tail fiber protein
Sf14_gp056	0.768974	1.3	0.7	Middle	ribose-phosphate pyrophosphatase
Sf14_gp028	0.756234	1.6	0.4	Late	portal protein
Sf14_gp039	0.72331	1.42857	0.571429	Hypothetical
Sf14_gp005	0.708682	0.592593	1.40741	Hypothetical
Sf14_gp053	0.671386	0.8	1.2	Hypothetical
Sf14_gp093	0.663558	1.2	0.8	Hypothetical
Sf14_gp043	0.610555	1.09091	0.909091	Hypothetical
Sf14_gp102	0.596283	0.714286	1.28571	Late	holin/lysozyme
Sf14_gp081	0.583967	1	1	Hypothetical
Sf14_gp013	0.5546	0.909091	1.09091	Hypothetical
Sf14_gp049	0.520911	1.14286	0.857143	Middle	polynucleotide kinase

## Sheet: Sf14_high_tAI_RSCU
tAI		aaa	aac	aag	aat	aca	acc	acg	act	aga	agc	agg	agt	ata	atc	atg	att	caa	cac	cag	cat	cca	ccc	ccg	cct	cga	cgc	cgg	cgt	cta	ctc	ctg	ctt	gaa	gac	gag	gat	gca	gcc	gcg	gct	gga	ggc	ggg	ggt	gta	gtc	gtg	gtt
1	Sf14_gp011	0.833333	0.8	1.16667	1.2	1.33333	0	1.33333	1.33333	5.25	0.461538	0	0.461538	0.375	0.9375	1	1.6875	1	1	1	1	4	0	0	0	0	0	0	0.75	0.666667	0.666667	0	2	1.17647	1.2	0.823529	0.8	2	0	0	2	1	0.333333	0.666667	2	2.5	0	1	0.5
0.940676	Sf14_gp039	1.42857	0	0.571429	2	0	0	0	4	6	0.6	0	1.8	0	0	1	3	0.8	2	1.2	0	0.8	1.6	0	1.6	0	0	0	0	1.63636	0	1.63636	1.09091	1.66667	2	0.333333	0	3	0	0	1	2	0	2	0	0	0.8	0.8	2.4
0.929489	Sf14_gp107	1.57895	1.26316	0.421053	0.736842	1.6	0.666667	0.266667	1.46667	4.15385	0.9	0	2.1	0	0.782609	1	2.21739	1.6	2	0.4	0	1.6	0	0	2.4	0	0	0	1.84615	0.545455	0.272727	0.272727	1.36364	1.07692	0.47619	0.923077	1.52381	2.10526	0.210526	0	1.68421	0.545455	0.727273	0.363636	2.36364	1.6	0.8	0.4	1.2
0.929192	Sf14_gp029	1.33333	0.75	0.666667	1.25	1.33333	2.66667	0	0	2	2	0	2	0.6	0	1	2.4	0.666667	0	1.33333	2	1.33333	1.33333	0	1.33333	0	0	0	4	0.857143	0	1.71429	0.857143	0.666667	0.4	1.33333	1.6	0	0	0	4	1.33333	1.33333	0	1.33333	1	0	0	3
0.926128	Sf14_gp108	1	1.30435	1	0.695652	1.48148	0.444444	0.296296	1.77778	4.57143	0.774194	0	0.967742	0	1.11628	1	1.88372	1	0.5	1	1.5	1.33333	0	0.444444	2.22222	0.571429	0.285714	0	0.571429	0.333333	0.166667	1	1.5	1.28571	0.5	0.714286	1.5	1.94595	0.108108	0	1.94595	0.555556	0.222222	0.333333	2.88889	1.2	0.3	0.4	2.1
0.884583	Sf14_gp088	1.5	0	0.5	2	0	4	0	0	3	1.71429	0	0	1	2	1	0	2	0	0	2	2	0	0	2	3	0	0	0	0	0.857143	0.857143	0	1.4	0.333333	0.6	1.66667	0	0	0	4	0	0	1.33333	2.66667	1.6	0.8	0	1.6
0.883243	Sf14_gp021	1.09091	1.33333	0.909091	0.666667	2.85714	0.571429	0	0.571429	3	1.2	1.5	2.4	0	0.6	1	2.4	1.6	1	0.4	1	0.444444	0.444444	1.33333	1.77778	0	0	0	1.5	1.63636	0	0	2.72727	1.42857	0.6	0.571429	1.4	2.66667	0	0	1.33333	0.888889	0.444444	0	2.66667	0.888889	0.444444	0.444444	2.22222
0.871803	Sf14_gp022	1.53846	0.857143	0.461538	1.14286	1.84615	0.307692	0	1.84615	4	0.25	0	1.25	0	0.857143	1	2.14286	0.666667	1.33333	1.33333	0.666667	3.42857	0	0	0.571429	0	0	0	2	0.375	1.125	0.75	1.875	0.833333	0.727273	1.16667	1.27273	1.5	0	0.5	2	1	0.5	0.5	2	1.53846	0.307692	0.923077	1.23077
0.870263	Sf14_gp025	1.09091	0.947368	0.909091	1.05263	1.3913	0.347826	0.173913	2.08696	0.642857	0.833333	0	0.666667	0	1.22727	1	1.77273	1.07692	0.8	0.923077	1.2	1.81818	0	0	2.18182	1.71429	0.642857	0	3	0.272727	0.272727	1.5	1.22727	1.10345	0.62069	0.896552	1.37931	2.43478	0.173913	0.173913	1.21739	0.428571	0	0.142857	3.42857	1.80645	0.129032	0.258065	1.80645
0.864278	Sf14_gp081	1	0.5	1	1.5	4	0	0	0	2.25	0	1.5	0	0	0.75	1	2.25	2	1	0	1	NA	NA	NA	NA	1.5	0	0	0.75	0.857143	0.857143	0	3.42857	1.27273	1	0.727273	1	2.66667	0	0	1.33333	0	1.33333	0	2.66667	0.666667	0.666667	2	0.666667
0.860745	Sf14_gp059	1.06667	1.33333	0.933333	0.666667	1	0	0	3	0	0	0	3	0.333333	0.666667	1	2	0.8	2	1.2	0	2	0	0	2	0	0	0	6	0	0	1.33333	2	1.5	0.8	0.5	1.2	1	0	0	3	0	0.666667	0	3.33333	1	1	1	1
0.848711	Sf14_gp049	1.14286	0.833333	0.857143	1.16667	2.4	0	0	1.6	3.27273	1	0	2	0.8	0.8	1	1.4	0.666667	0.5	1.33333	1.5	2.4	0	0	1.6	0	0	0	2.72727	0.96	0	1.2	1.68	1.38462	0.631579	0.615385	1.36842	2.15385	0	0	1.84615	0.888889	0	0	3.11111	1.05263	0.421053	0.421053	2.10526
0.832584	Sf14_gp093	1.2	1.14286	0.8	0.857143	0	0	0	4	2	0.857143	0	1.71429	0	0.6	1	2.4	0.8	1	1.2	1	0	0	2	2	0	0	0	4	0	0	0	2.4	1.11111	0.888889	0.888889	1.11111	1.6	0	0	2.4	1	0	0	3	0.727273	0.363636	0.363636	2.54545
0.82065	Sf14_gp105	0.545455	1	1.45455	1	2.13333	0.133333	0.266667	1.46667	1.8	0.625	3.6	1.375	0	0.75	1	2.25	1.57143	1.6	0.428571	0.4	2.15385	0	0	1.84615	0.6	0	0	0	0.230769	0.461538	0	1.84615	0.833333	0.823529	1.16667	1.17647	1.5	0.375	0.25	1.875	0.777778	0.111111	0.222222	2.88889	0.888889	0.222222	0.888889	2
0.782517	Sf14_gp072	1.5	0.714286	0.5	1.28571	2.66667	0.888889	0	0.444444	1.8	0.375	0.6	1.125	0	0.8	1	2.2	1.09091	0	0.909091	2	2.66667	0	0.666667	0.666667	0.6	0.6	0	2.4	0.75	0.5	1.25	2	1.36364	0.888889	0.636364	1.11111	1.6	0.266667	0.533333	1.6	1.33333	0.533333	0	2.13333	1.33333	0.266667	0.533333	1.86667
0.776202	Sf14_gp077	1.03226	1.77778	0.967742	0.222222	0.470588	0.705882	0	2.82353	0	0.857143	0	1.28571	0	1.25	1	1.75	1	1.2	1	0.8	1.42857	0	0.857143	1.71429	0	0	0	6	0	0.375	4.5	1.125	1.38462	0.648649	0.615385	1.35135	2.66667	0	0.222222	1.11111	0	0.521739	0	3.47826	0.6	0	0.6	2.8
0.774202	Sf14_gp005	0.592593	1.4	1.40741	0.6	1.77778	0.444444	0	1.77778	3	0.428571	0.6	1.71429	1.15385	0.461538	1	1.38462	0.75	1	1.25	1	0.8	0.8	1.6	0.8	1.2	0	0	1.2	0.48	0.24	1.2	2.16	1.54545	0.666667	0.454545	1.33333	2	2	0	0	0.727273	0	0.363636	2.90909	0.923077	0.923077	0	2.15385
0.761773	Sf14_gp032	1.11111	1	0.888889	1	1.09091	0	0.363636	2.54545	0	0	0	4	0	1.5	1	1.5	2	0	0	2	2	0	1	1	3	0	0	3	0.75	0.75	0	0.75	1	0.666667	1	1.33333	1.33333	1.33333	0	1.33333	0	2.66667	0	1.33333	0.8	0.8	0.8	1.6
0.703058	Sf14_gp043	1.09091	0	0.909091	2	1.33333	0	0	2.66667	0	1.71429	0	0.857143	0.857143	0.857143	1	1.28571	2	0.5	0	1.5	NA	NA	NA	NA	0	3	0	3	1.71429	0.857143	1.71429	1.71429	1.38462	1	0.615385	1	3.2	0.8	0	0	0	0	0.444444	3.55556	0.4	0.8	0.4	2.4
0.683404	Sf14_gp050	0.814815	1	1.18519	1	2.5	0	0	1.5	1.5	0.666667	0	0.666667	0.428571	1.28571	1	1.28571	1.25	0.333333	0.75	1.66667	3.2	0	0	0.8	1.5	0	0	3	1.05882	0	0.705882	0.352941	0.5	0.8	1.5	1.2	1.33333	0.266667	0.266667	2.13333	1.45455	0.363636	0	2.18182	1.23077	0.615385	0.307692	1.84615
0.67473	Sf14_gp053	0.8	0	1.2	2	0	0	0	4	NA	0	NA	0	1.5	0	1	1.5	2	0	0	2	0	0	0	4	NA	NA	NA	NA	1.2	1.2	0	1.2	1.6	0	0.4	2	2	0	0	2	1	0	1	2	0.8	0	0.8	2.4
0.593654	Sf14_gp020	1.09091	0.4	0.909091	1.6	2.07692	0.307692	0.307692	1.30769	4.8	1.54286	1.2	0.857143	0	1.94118	1	1.05882	0.8	2	1.2	0	2.66667	0.222222	0.444444	0.666667	0	0	0	0	1.6	0.4	1.2	2	1.33333	0.952381	0.666667	1.04762	2.57143	0	0.285714	1.14286	0.521739	0.695652	0.173913	2.6087	1.62162	0.216216	0.432432	1.72973
0.565967	Sf14_gp073	1.2	0	0.8	2	2	0	0	2	0	0.75	0	1.5	0	1.8	1	1.2	1.6	0	0.4	2	NA	NA	NA	NA	3	0	0	3	0	1	3	0	1.33333	1	0.666667	1	1.33333	0	0	2.66667	0	4	0	0	1.33333	0	0	2.66667
0.563762	Sf14_gp090	0.857143	1	1.14286	1	0	0	0	4	2	6	0	0	0	1.2	1	1.8	1.5	1	0.5	1	4	0	0	0	2	2	0	0	2	0	0	2	1	0.4	1	1.6	0	0	0	4	0	1.33333	1.33333	1.33333	1.2	0.4	0.4	2
0.555684	Sf14_gp028	1.6	0.571429	0.4	1.42857	0	4	0	0	6	1	0	1	1.8	0	1	1.2	1	1	1	1	4	0	0	0	0	0	0	0	1.33333	0	1.33333	1.33333	1.33333	0.666667	0.666667	1.33333	2	2	0	0	1.33333	0	0	2.66667	2.66667	0	1.33333	0
0.548265	Sf14_gp056	1.3	1.2	0.7	0.8	1.11111	0.222222	0	2.66667	0	0.75	0	1.5	0	1.33333	1	1.66667	0.857143	0.857143	1.14286	1.14286	1.71429	0	0.571429	1.71429	1.09091	0.545455	0	4.36364	0.75	0.75	0.5	1.5	0.888889	1.09091	1.11111	0.909091	1.81818	0.121212	0	2.06061	0.6	0.2	0.2	3	2.47619	0.380952	0.190476	0.952381
0.542444	Sf14_gp034	1.5	1	0.5	1	1.14286	0.571429	0	2.28571	2.4	2.4	0	2.4	0.6	0	1	2.4	1.5	2	0.5	0	0	0	0	4	2.4	1.2	0	0	0.545455	0	0	0.545455	1.33333	1	0.666667	1	2.66667	1.33333	0	0	1.5	0	0	2.5	2	0.5	0	1.5
0.538829	Sf14_gp085	0.978723	1.12821	1.02128	0.871795	1.40351	0.350877	0.140351	2.10526	0.615385	0.857143	0.615385	1.02857	0	0.878049	1	2.12195	0.545455	1.42857	1.45455	0.571429	2.06061	0	0.242424	1.69697	0.461538	1.07692	0	3.23077	0.173913	0.434783	1.04348	1.82609	0.972973	0.618182	1.02703	1.38182	1.89831	0.271186	0.0677966	1.76271	0.387097	0.193548	0.387097	3.03226	1.07937	0.31746	0.952381	1.65079
0.536426	Sf14_gp101	1.2	1.28571	0.8	0.714286	1.47368	0.842105	0.421053	1.26316	1.875	0.333333	0	1	0	1.61538	1	1.38462	1.07692	0	0.923077	2	1.2	0	0.8	2	0.75	0.375	0	3	0.4	0.4	0.6	1	0.941176	0.588235	1.05882	1.41176	2.22222	0.444444	0	1.33333	1.16667	0.5	0.666667	1.66667	1.64706	0.470588	0.470588	1.41176
0.533249	Sf14_gp008	1.33333	1	0.666667	1	1.77778	0.888889	0	1.33333	2.4	0.923077	1.2	0.461538	0.428571	0.857143	1	1.71429	1	0.5	1	1.5	2	0	0	2	0	1.2	0	1.2	0	0.428571	1.28571	0.857143	1.2	0.222222	0.8	1.77778	2	0.8	0	1.2	0.666667	0	0	3.33333	1.33333	0.533333	0.266667	1.86667
0.532253	Sf14_gp014	1.05882	1.45455	0.941176	0.545455	0.727273	1.09091	0.727273	1.45455	2	1.28571	0	0.428571	0.214286	1.28571	1	1.5	1	1.2	1	0.8	2.85714	0	0	1.14286	1	0	0	3	0.428571	0	1.28571	2.14286	1.2	0.533333	0.8	1.46667	1.6	0.4	0.4	1.6	0.4	0	0	3.6	0.222222	0.888889	0.888889	2
0.525149	Sf14_gp047	1.42857	0.888889	0.571429	1.11111	0.888889	0.888889	0.444444	1.77778	0	1.71429	6	2.57143	0	1	1	2	1.42857	2	0.571429	0	2	0	0	2	0	0	0	0	0.6	0.6	0.6	1.8	0.888889	0	1.11111	2	0.571429	0	0	3.42857	0.8	0.8	0	2.4	1.2	0.8	0.8	1.2
0.524439	Sf14_gp060	1.27273	2	0.727273	0	0	0	0	4	0	2.4	0	0	0	1.2	1	1.8	1	0	1	2	0	0	0	4	0	2	0	4	0	0	2	2	2	2	0	0	2.66667	0	0	1.33333	1.33333	0.444444	0	2.22222	0	0	0.666667	3.33333
0.515901	Sf14_gp057	1.66667	1	0.333333	1	2.4	0	0	1.6	2	1.2	0	1.2	0.75	0.75	1	1.5	2	2	0	0	4	0	0	0	0	0	0	4	0	0	0	6	0.75	1.33333	1.25	0.666667	0.666667	0	0	3.33333	2.85714	0	0	1.14286	2.66667	0.666667	0	0.666667
0.510965	Sf14_gp044	1.33333	1.2	0.666667	0.8	3	0	0	1	0	0	0	1	0.6	1.2	1	1.2	1.5	0	0.5	2	1.33333	0	0	2.66667	0	0	0	6	0.923077	0.923077	0.923077	0.923077	1.42857	0	0.571429	2	1	1	0	2	0.571429	0	0	3.42857	3.2	0	0	0.8
0.504234	Sf14_gp083	1.33333	0.833333	0.666667	1.16667	0.857143	0.571429	0.285714	2.28571	0	1.04348	0	0.782609	0	1.5	1	1.5	0.666667	0	1.33333	2	2.4	0	0	1.6	0	0	0	6	1.15385	0.923077	2.30769	0.923077	1.03704	0.75	0.962963	1.25	1.91304	0.173913	0	1.91304	0.857143	0	0	3.14286	1.64706	0.235294	0.235294	1.88235
0.50052	Sf14_gp041	1.6	2	0.4	0	2.66667	0	0	1.33333	0	0	0	0	0	3	1	0	NA	0	NA	2	4	0	0	0	3	0	0	3	0	2	0	0	1.25	1.2	0.75	0.8	1.6	0	0	2.4	0.571429	0.571429	0.571429	2.28571	2	0	0	2
[truncated: 18 more columns]

## Sheet: Sf14_high_AAG
	aaa	aag
Sf14_gp086	0.285714	1.71429
Sf14_gp089	0.333333	1.66667
Sf14_gp023	0.4	1.6
Sf14_gp123	0.454545	1.54545
Sf14_gp105	0.545455	1.45455
Sf14_gp120	0.571429	1.42857
Sf14_gp005	0.592593	1.40741
Sf14_gp012	0.6	1.4
Sf14_gp102	0.714286	1.28571
Sf14_gp058	0.714286	1.28571
Sf14_gp018	0.8	1.2
Sf14_gp126	0.8	1.2
Sf14_gp054	0.8	1.2
Sf14_gp053	0.8	1.2
Sf14_gp050	0.814815	1.18519
Sf14_gp092	0.820513	1.17949
Sf14_gp011	0.833333	1.16667
Sf14_gp090	0.857143	1.14286
Sf14_gp016	0.888889	1.11111
Sf14_gp013	0.909091	1.09091
Sf14_gp069	0.915254	1.08475
Sf14_gp019	0.923077	1.07692
Sf14_gp114	0.943396	1.0566
Sf14_gp040	0.952381	1.04762
Sf14_gp052	0.967742	1.03226
Sf14_gp085	0.978723	1.02128
Sf14_gp125	1	1
Sf14_gp113	1	1
Sf14_gp112	1	1
Sf14_gp108	1	1
Sf14_gp100	1	1
Sf14_gp094	1	1
Sf14_gp087	1	1
Sf14_gp081	1	1
Sf14_gp068	1	1
Sf14_gp066	1	1
Sf14_gp065	1	1
Sf14_gp061	1	1
Sf14_gp046	1	1
Sf14_gp042	1	1

## Sheet: 2457T_high_tAI_AAG
	tAI	AAA	AAG	Group	Gene Product
nikA_RS22285	0.726948	1.63636	0.363636	Transport/Misc	nickel ABC transporter
gltI_RS03420	0.694322	1.625	0.375	Metabolism	glutamate/aspartate ABC transporter
hyaF_RS05445	0.685077	1.5	0.5	Metabolism	hydrogenase expression/formation protein
RS09765	0.655536	1.64706	0.352941	Metabolism	MFS transporter
yhaO_RS17500	0.634105	1.76471	0.235294	Metabolism	amino acid permease
dsdA_RS12495	0.632901	1.8	0.2	Metabolism	lysine-specific permease
cysI_RS15530	0.624979	1.17647	0.823529	Metabolism	assimilatory sulfite reductase (NADPH)
agp_RS05605	0.619088	1.7037	0.296296	Metabolism	bifunctional glucose-1-phosphatase/inositol phosphatase
malQ_RS22575	0.613991	1.2973	0.702703	Metabolism	4-alpha-glucanotransferase
ansB_RS16450	0.605534	1	1	Metabolism	L-asparaginase 2
sthA_RS19290	0.601085	1.52941	0.470588	Metabolism	Si-specific NAD(P)(+) transhydrogenase
lpdA_RS00600	0.598022	1.58974	0.410256	Metabolism	dihydrolipoyl dehydrogenase
tdcE_RS17515	0.589075	1.64706	0.352941	Metabolism	2-ketobutyrate formate-lyase/pyruvate formate-lyase
glsA_RS02300	0.585902	1.55556	0.444444	Metabolism	glutaminase A
ylaY_RS21570	0.579325	1.64706	0.352941	Metabolism	L-threonine dehydrogenase
epd_RS16235	0.575159	1.53846	0.461538	Metabolism	erythrose-4-phosphate dehydrogenase
phnE_RS18805	0.573713	0	2	Transport/Misc	membrane channel protein of phosphonate transporter
xanP_RS21245	0.572106	1.375	0.625	Metabolism	xanthine/proton symporter
slp_RS22040	0.568429	1.25	0.75	Transport/Misc	outer membrane lipoprotein
gltJ_RS03425	0.566052	1.42857	0.571429	Metabolism	glutamate/aspartate ABC transporter permease
fruB_RS12560	0.56231	0.909091	1.09091	Transport/Misc	fused PTS fructose transporter subunit IIA/HPr protein
chaC_RS06815	0.561375	1.66667	0.333333	Metabolism	glutathione-specific gamma-glutamylcyclotransferase
caiF_RS00175	0.560119	0.666667	1.33333	Gene Expression	carnitine metabolism transcriptional regulator
glnA_RS19860	0.560097	1.58333	0.416667	Metabolism	glutamate-ammonia ligase
ydeO_RS08715	0.559587	1.5	0.5	Gene Expression	acid stress response transcriptional regulator
adhE_RS06920	0.548218	1.42857	0.571429	Metabolism	bifunctional acetaldehyde-CoA/alcohol dehydrogenase
gcvP_RS16120	0.546875	1.15789	0.842105	Metabolism	aminomethyl-transferring glycine dehydrogenase
ccmD_RS12710	0.534527	2	0	Metabolism	heme exporter protein
adiC_RS18865	0.534271	1.6	0.4	Metabolism	arginine/agmatine antiporter
evgS_RS13515	0.531074	1.49206	0.507937	Stress/Drug Response	acid-sensing system histidine kinase
copA_RS02295	0.528486	1.2	0.8	Metabolism	copper-exporting P-type ATPase
fruK_RS12555	0.525382	1.14286	0.857143	Metabolism	1-phosphofructokinase
miaB_RS03395	0.521344	1.2381	0.761905	Metabolism	tRNA (N6-isopentenyl adenosine(37)-C2)-methylthiotransferase
glnL_RS19865	0.519707	2	0	Metabolism	nitrogen regulation protein NR(II)
wrbA_RS05615	0.519015	1.25	0.75	Gene Expression	NAD(P)H:quinone oxidoreductase
RS07790	0.51895	0.75	1.25	Gene Expression	LysR substrate-binding domain-containing protein
fdoH_RS19700	0.513555	1.76471	0.235294	Metabolism	formate dehydrogenase O subunit beta
pfkA_RS19560	0.513043	NA	NA	Metabolism	6-phosphofructokinase
glpK_RS19510	0.512927	1.63636	0.363636	Metabolism	glycerol kinase
mglC_RS12440	0.511827	1.53846	0.461538	Transport/Misc	galactose/methyl galactoside ABC transporter permease
carB_RS00165	0.511357	1.67857	0.321429	Metabolism	carbamoyl-phosphate synthase large subunit
appA_RS05465	0.506355	1.38462	0.615385	Metabolism	bifunctional acid phosphatase/4-phytase
fumC_RS09305	0.505607	1.07692	0.923077	Metabolism	class II fumarate hydratase
argT_RS13260	0.505033	1.42857	0.571429	Transport/Misc	lysine/arginine/ornithine ABC transporter

## Sheet: 2457T_high_tAI
	tAI	aaa	aac	aag	aat	aca	acc	acg	act	aga	agc	agg	agt	ata	atc	atg	att	caa	cac	cag	cat	cca	ccc	ccg	cct	cga	cgc	cgg	cgt	cta	ctc	ctg	ctt	gaa	gac	gag	gat	gca	gcc	gcg	gct	gga	ggc	ggg	ggt	gta	gtc	gtg	gtt
nikA_RS22285	0.726948	1.63636	0.4	0.363636	1.6	0.190476	1.33333	2.09524	0.380952	0.193548	3.17647	0.774194	1.41176	0.65625	1.5	1	0.84375	0.166667	1	1.83333	1	3.27273	0.727273	0	0	0.870968	1.93548	1.93548	0.290323	0	1.46341	3.07317	0.439024	1.33333	0.583333	0.666667	1.41667	0	1.5	1.625	0.875	0.181818	1.45455	0.363636	2	1.06667	1.06667	0.533333	1.33333
gltI_RS03420	0.694322	1.625	1.22222	0.375	0.777778	0.266667	1.86667	0.533333	1.33333	0	0.666667	0	0.333333	0	1.5	1	1.5	0.75	2	1.25	0	0.923077	0	2.46154	0.615385	0	2.4	0	3.6	0	0.692308	3.92308	0.230769	1.86667	1.08333	0.133333	0.916667	1.2	1.73333	0.666667	0.4	0.222222	1.55556	0	2.22222	0.631579	1.47368	1.26316	0.631579
hyaF_RS05445	0.685077	1.5	0.769231	0.5	1.23077	0.333333	1	2.33333	0.333333	0.4	2.82353	0	1.76471	0.4	1.2	1	1.4	0.705882	0.666667	1.29412	1.33333	0.695652	0.521739	2.78261	0	0	2.4	1.2	2	0.272727	0.681818	2.18182	0.409091	1.09091	1	0.909091	1	0.833333	0.5	1.83333	0.833333	0.75	2	1.25	0	0.615385	0.923077	2.46154	0
RS09765	0.655536	1.64706	0.933333	0.352941	1.06667	0.842105	1.26316	1.26316	0.631579	0.545455	1.71429	0	0.685714	0.357143	0.928571	1	1.71429	1.33333	1	0.666667	1	0.705882	1.41176	1.17647	0.705882	0.545455	1.63636	2.18182	1.09091	0.235294	0.588235	3.05882	0.235294	1.33333	0.666667	0.666667	1.33333	0.878049	1.17073	0.878049	1.07317	0.125	1.25	0.375	2.25	0.888889	0.777778	1.22222	1.11111
yhaO_RS17500	0.634105	1.76471	0.266667	0.235294	1.73333	0.571429	1.90476	0.380952	1.14286	0.72	2.14286	0.12	1.28571	1.58824	0.352941	1	1.05882	0.590909	0.888889	1.40909	1.11111	1.8	1.4	0.8	0	1.08	1.8	1.44	0.84	0	2	2.4	1.2	1.5	0.896552	0.5	1.10345	0.285714	1.85714	0.714286	1.14286	0.521739	1.56522	0.173913	1.73913	1.27273	1.27273	0.181818	1.27273
dsdA_RS12495	0.632901	1.8	0.631579	0.2	1.36842	0.210526	2.52632	0.947368	0.315789	0.590164	1.875	0.0983607	2.625	1.58824	1.23529	NA	0.176471	0.4	0.666667	1.6	1.33333	3.15789	0.842105	0	0	0.295082	2.55738	1.57377	0.885246	0	0.666667	3.66667	1.33333	1.73333	0.4	0.266667	1.6	0.105263	2.42105	0.736842	0.736842	1.27273	1.27273	0	1.45455	1.40541	0.540541	0.540541	1.51351
cysI_RS15530	0.624979	1.17647	0.428571	0.823529	1.57143	0.117647	2	1.76471	0.117647	0.253521	1.09091	0.169014	2.72727	0.636364	1.90909	1	0.454545	0.108108	1.125	1.89189	0.875	1.88235	1.88235	0.235294	0	0.422535	2.4507	1.94366	0.760563	0	2.34783	1.95652	1.56522	1.53846	0.424242	0.461538	1.57576	0.350877	1.54386	1.68421	0.421053	0	1.77778	0	2.22222	0.54902	0.705882	0.784314	1.96078
agp_RS05605	0.619088	1.7037	1.05263	0.296296	0.947368	0	2.26087	1.04348	0.695652	0	1.55556	0	1.55556	0.8	1.4	1	0.8	0.533333	0.571429	1.46667	1.42857	0.333333	0.333333	2.66667	0.666667	0	3.27273	0	2.72727	0.473684	0.947368	2.52632	0.157895	1.45455	0.833333	0.545455	1.16667	0.842105	1.47368	1.26316	0.421053	0.16	1.44	1.12	1.28	0.387097	0.645161	2.06452	0.903226
malQ_RS22575	0.613991	1.2973	1.04762	0.702703	0.952381	0.363636	1.57576	2.06061	0	0.3	2.66667	0	0.666667	0.272727	0.818182	1	1.90909	0.457143	0.470588	1.54286	1.52941	0.736842	0.105263	2.94737	0.210526	0.6	1.8	0.45	2.85	0.575342	0.739726	2.9589	0.410959	1.26829	0.744186	0.731707	1.25581	0.823529	1.29412	1.52941	0.352941	0.25	1.75	0.833333	1.16667	0.6	0.5	1.8	1.1
ansB_RS16450	0.605534	1	0.933333	1	1.06667	0	3	0.8	0.2	0.909091	4.15385	0.181818	1.38462	0.444444	1.55556	NA	1	0.1	1.2381	1.9	0.761905	2	2	0	0	0	1.81818	1.63636	1.45455	0	0.818182	2.45455	1.36364	1.8	1.23077	0.2	0.769231	0.363636	2.36364	0.727273	0.545455	0.914286	0.685714	0.114286	2.28571	0.820513	1.33333	0.307692	1.53846
sthA_RS19290	0.601085	1.52941	1.52381	0.470588	0.47619	0.5	2.5	0.666667	0.333333	0	2	0	0.444444	0.333333	1.16667	1	1.5	0.7	0.857143	1.3	1.14286	1.33333	0.266667	2.13333	0.266667	0.230769	3.46154	0.461538	1.84615	0.333333	0.833333	3.33333	0.5	1.42857	0.88	0.571429	1.12	0.8	1.2	1.2	0.8	0.285714	2.09524	0.285714	1.33333	0.8	0.666667	1.46667	1.06667
lpdA_RS00600	0.598022	1.58974	1.71429	0.410256	0.285714	0	3.07692	0.153846	0.769231	0	1.28571	0	0.428571	0	2.23077	1	0.769231	0.25	1.84615	1.75	0.153846	0.571429	0.190476	3.04762	0.190476	0	1.6	0	4.4	0	0.176471	5.29412	0.352941	1.69231	1.52	0.307692	0.48	1.12	0.64	1.04	1.2	0	1.33333	0.156863	2.5098	0.8	0.622222	1.06667	1.51111
tdcE_RS17515	0.589075	1.64706	0.413793	0.352941	1.58621	0	1.4	2.3	0.3	0.564706	2.625	0.352941	2.25	0.983607	1.52459	1	0.491803	0.218182	0.909091	1.78182	1.09091	1.64706	2.11765	0.235294	0	0.776471	2.11765	1.41176	0.776471	0	1.14894	2.80851	1.14894	1.38462	0.628571	0.615385	1.37143	0.327869	1.83607	1.31148	0.52459	0.355556	1.68889	0	1.95556	0.842105	1.36842	0.736842	1.05263
glsA_RS02300	0.585902	1.55556	1.17647	0.444444	0.823529	0.285714	2	1.42857	0.285714	0	0.705882	0	1.05882	0	1.07143	1	1.92857	0.9	0.4	1.1	1.6	0.923077	0.615385	2.15385	0.307692	0.666667	4	0.666667	0.666667	0	0.727273	2.54545	0.909091	1.71429	1.06667	0.285714	0.933333	0.717949	1.23077	1.23077	0.820513	0.516129	1.80645	0.129032	1.54839	0.769231	1.07692	1.38462	0.769231
ylaY_RS21570	0.579325	1.64706	0.96	0.352941	1.04	0.16	1.28	1.12	1.44	0	1	0	0.333333	0	1.375	1	1.625	0.571429	1.33333	1.42857	0.666667	0.571429	0.285714	2.57143	0.571429	0	2.5	0	3.5	0.193548	0	3.48387	0.580645	2	0.782609	0	1.21739	1.06667	1.4	1	0.533333	0.148148	1.62963	0	2.22222	0.285714	0.714286	1.71429	1.28571
epd_RS16235	0.575159	1.53846	1	0.461538	1	0.222222	1.33333	1.77778	0.666667	0.413793	3.2	0.62069	1.2	0.444444	1.88889	1	0.666667	1.125	1.28571	0.875	0.714286	1.6	0.8	1.2	0.4	0.413793	2.27586	0.827586	1.44828	0	0.75	1.5	0.375	0.571429	1	1.42857	1	0.428571	1.85714	1.28571	0.428571	0.740741	1.33333	0.296296	1.62963	0.5	1.16667	1	1.33333
phnE_RS18805	0.573713	0	1.33333	2	0.666667	0	0	4	0	0	NA	0	NA	NA	NA	NA	NA	0	0.5	2	1.5	4	0	0	0	2	2	1	1	0	0	2	2	1.33333	1	0.666667	1	0	2.4	0	1.6	0	1.71429	0.571429	1.71429	0	2.66667	0	1.33333
xanP_RS21245	0.572106	1.375	0.8	0.625	1.2	0.148148	2.37037	1.03704	0.444444	0.590164	2	0.393443	2.66667	0.9	1.2	1	0.9	0.264151	0.947368	1.73585	1.05263	1.77778	1.77778	0.444444	0	0.688525	1.86885	1.67213	0.786885	0	0.692308	2.53846	0.230769	1.45455	0.444444	0.545455	1.55556	0.333333	2.33333	0.666667	0.666667	1.12821	1.53846	0	1.33333	0.869565	0.347826	0.347826	2.43478
slp_RS22040	0.568429	1.25	1.27273	0.75	0.727273	0.333333	2.33333	0.333333	1	0	2.4	1.5	0	1	0.857143	1	1.14286	1	1.25	1	0.75	2.66667	1.33333	0	0	0	1.5	2.25	0.75	0	0.352941	2.11765	0.705882	0.857143	0.4	1.14286	1.6	0	2.66667	0.333333	1	0	1.5	0	2.5	1	0	0.333333	2.66667
gltJ_RS03425	0.566052	1.42857	1.27273	0.571429	0.727273	0	2	1.42857	0.571429	0	0	0	0.461538	0.166667	1.66667	1	1.16667	0.6	2	1.4	0	0.333333	0.666667	2.66667	0.333333	0.6	2.4	0	3	0.363636	0.727273	3.09091	0.545455	0.75	1	1.25	1	0	1.91304	1.04348	1.04348	0	1.41176	0.705882	1.88235	0.421053	0.842105	1.68421	1.05263
fruB_RS12560	0.56231	0.909091	0.857143	1.09091	1.14286	0	1.90476	1.14286	0.952381	0	4.10526	0	0.947368	0	1.77778	1	1.22222	0.25	1.15789	1.75	0.842105	2	1	0	1	0.206897	3.93103	1.03448	0.827586	0	0.909091	3.09091	1.09091	0.888889	0.923077	1.11111	1.07692	0	2	1.05882	0.941176	0.296296	1.48148	0.148148	2.07407	0.347826	2.26087	0.521739	0.869565
chaC_RS06815	0.561375	1.66667	0.333333	0.333333	1.66667	0.705882	1.88235	0.941176	0.470588	0	0.666667	0.428571	0	0.333333	1	1	1.66667	0.5	0.666667	1.5	1.33333	1	0	2.66667	0.333333	1.28571	3	0.857143	0.428571	0.5625	0.1875	3.1875	0.75	1.05882	0.5	0.941176	1.5	0.833333	1	1.66667	0.5	1.8	0.6	0.6	1	1.2	0.8	1.6	0.4
caiF_RS00175	0.560119	0.666667	0.666667	1.33333	1.33333	1.6	0.8	0.8	0.8	1	1.71429	0	1.71429	0.545455	1.09091	1	1.36364	0.4	1	1.6	1	0.8	0	1.6	1.6	0.5	1.5	1.5	1.5	0	1	2.5	0.5	1.57143	0	0.428571	2	0.666667	1.33333	1.33333	0.666667	2	1	1	0	0.363636	1.09091	0.727273	1.81818
glnA_RS19860	0.560097	1.58333	1.78947	0.416667	0.210526	0	2.6	0.4	1	0	0.214286	0	0	0	1.77778	1	1.22222	0.6	1.375	1.4	0.625	0.888889	0	2.66667	0.444444	0	2.08696	0	3.91304	0	0	5.4375	0.375	1.66667	1.16129	0.333333	0.83871	1.06667	0.8	0.977778	1.15556	0.111111	2.11111	0.111111	1.66667	1.125	0.5	1.5	0.875
ydeO_RS08715	0.559587	1.5	0.666667	0.5	1.33333	1	1.25	0.75	1	1.5	2.625	0.9	1.125	0.857143	0.714286	1	1.42857	0.8	0.727273	1.2	1.27273	1	1	1	1	0.6	0.9	0.6	1.5	0	1.26316	0.947368	2.21053	1.5	0.666667	0.5	1.33333	1.45455	1.09091	1.09091	0.363636	1.33333	2.22222	0	0.444444	0.705882	0.470588	0.705882	2.11765
adhE_RS06920	0.548218	1.42857	1.34694	0.571429	0.653061	0.324324	2.37838	1.18919	0.108108	1.60976	3.61644	0.146341	2.21918	0.954545	1.70455	1	0.340909	0.0615385	0.5	1.93846	1.5	3.33333	0.666667	0	0	0.0731707	1.97561	2.12195	0.0731707	0	1.25581	2.7907	1.25581	1.67742	0.24	0.322581	1.76	0.363636	1.93939	0.969697	0.727273	1.25926	1.33333	0	1.40741	0.658824	1.22353	0.752941	1.36471
gcvP_RS16120	0.546875	1.15789	0.761905	0.842105	1.2381	0.538462	1.92308	1.38462	0.153846	0.512821	2.64706	0.153846	2.47059	0.829787	1.65957	1	0.510638	0.0606061	1.04225	1.93939	0.957746	2.54545	1.45455	0	0	0.358974	2.35897	2	0.615385	0	0.827586	3.82759	0.206897	1.36	0.45	0.64	1.55	0.263736	1.62637	1.23077	0.879121	0.52459	1.96721	0.0655738	1.44262	0.752941	1.12941	0.8	1.31765
ccmD_RS12710	0.534527	2	1	0	1	0	1.33333	2.66667	0	0	4.5	0.75	0	0	0	1	3	0.5	1.2	1.5	0.8	2.66667	0	1.33333	0	0.75	3.75	0.75	0	0	1.5	2.25	0	2	2	0	0	0	2	2	0	1	1	0	2	2	0	2	0
adiC_RS18865	0.534271	1.6	0.689655	0.4	1.31034	0.142857	3	0.285714	0.571429	0.55814	3.23077	0.55814	1.38462	1.22727	0.954545	1	0.818182	0.387097	1.03226	1.6129	0.967742	1.83333	1.83333	0.333333	0	0.976744	2.23256	0.976744	0.697674	0	1.5	1.5	0	1.27273	0.933333	0.727273	1.06667	1	1.57143	0.857143	0.571429	0.470588	1.88235	0.235294	1.41176	1.3913	0.521739	0.521739	1.56522
evgS_RS13515	0.531074	1.49206	0.526316	0.507937	1.47368	1.49333	1.06667	0.693333	0.746667	0.923077	1.07865	0.153846	1.61798	0.505618	0.775281	1	1.7191	1.04918	0.761905	0.95082	1.2381	1.01818	0.872727	0.945455	1.16364	0.615385	1.53846	0.615385	2.15385	0.47482	0.517986	1.16547	1.2518	1.55556	0.566667	0.444444	1.43333	1.54217	0.433735	0.915663	1.10843	0.923077	1.07692	0.384615	1.61538	1.01493	0.955224	0.477612	1.55224
copA_RS02295	0.528486	1.2	0.702703	0.8	1.2973	0.186047	1.76744	0.837209	1.2093	0.280374	1.55556	0.11215	2	0.45	2.175	1	0.375	0.314286	1.13793	1.68571	0.862069	1.6	1.44	0.8	0.16	0.280374	3.25234	1.34579	0.728972	0	0.736842	2.94737	0.736842	0.923077	0.894737	1.07692	1.10526	0.207792	1.50649	1.24675	1.03896	0.363636	2.10909	0	1.52727	0.421053	1.68421	0.315789	1.57895
fruK_RS12555	0.525382	1.14286	1.04762	0.857143	0.952381	0.296296	1.77778	1.33333	0.592593	0.444444	2.5	0.888889	1	0.4	1.8	1	0.8	0.380952	1	1.61905	1	3.11111	0.888889	0	0	0.222222	2.44444	1.55556	0.444444	0	0.857143	3	0.428571	1.8	1.23077	0.2	0.769231	0.258065	1.67742	0.903226	1.16129	0.4	1.4	0.2	2	0	2	0.25	1.75
miaB_RS03395	0.521344	1.2381	1.17647	0.761905	0.823529	0.266667	2.8	0.666667	0.266667	0	2.30769	0	0.230769	0	1.58824	1	1.41176	0.555556	0.888889	1.44444	1.11111	0.363636	0	2.90909	0.727273	0.166667	2.5	0.166667	3.16667	0.162162	0.486486	4.37838	0.486486	1.2	0.909091	0.8	1.09091	0.571429	1.57143	1.42857	0.428571	0.375	1.75	0.625	1.25	0.588235	1.05882	1.76471	0.588235
glnL_RS19865	0.519707	2	1	0	1	0.235294	2.11765	1.64706	0	0	1.8	0.25	1.2	0	1.25	1	1.75	0.956522	0.6	1.04348	1.4	0.363636	0.727273	2.36364	0.545455	0.25	2.75	1	1.75	0.339623	0.45283	2.71698	0.339623	1.45455	0.7	0.545455	1.3	0.461538	0.923077	2	0.615385	0	2	0.923077	1.07692	0.444444	0.888889	2.22222	0.444444
wrbA_RS05615	0.519015	1.25	1.07692	0.75	0.923077	0	2.76923	0.923077	0.307692	0.375	3	0.375	1.5	2	1	1	0	0	0.6	2	1.4	2.66667	1.33333	0	0	0	1.125	2.25	1.875	0	0.4	2.4	0.4	1	1.42857	1	0.571429	0	2.72727	0.727273	0.545455	1.11111	0.444444	0.222222	2.22222	1.66667	1.33333	0.333333	0.666667
RS07790	0.51895	0.75	1.14286	1.25	0.857143	0.380952	1.71429	1.14286	0.761905	0.923077	1.76471	1.38462	1.76471	0	1.28571	1	1.71429	0.695652	0.727273	1.30435	1.27273	0.8	2	0.8	0.4	0.769231	1.07692	0.769231	1.07692	0	0.96	2.64	0.24	1.5	1.16667	0.5	0.833333	0.235294	1.64706	1.64706	0.470588	0	1.33333	0.333333	2.33333	1	1	0.666667	1.33333
fdoH_RS19700	0.513555	1.76471	1.25	0.235294	0.75	0.266667	2.13333	1.33333	0.266667	0	1.5	0	0.5	0	1.41176	1	1.58824	0.6	1.5	1.4	0.5	1	0.5	2.25	0.25	0	4.15385	0.461538	1.38462	0	1.125	4.125	0	0.956522	1.36842	1.04348	0.631579	0.296296	0.740741	2.22222	0.740741	0	2	0.333333	1.66667	0.181818	1.09091	1.81818	0.909091
pfkA_RS19560	0.513043	NA	1.125	NA	0.875	0.363636	2.09091	1.54545	0	1.5	3.27273	0.214286	2.72727	1.66667	1.33333	1	0	0.0869565	0.909091	1.91304	1.09091	2	2	0	0	0	2.78571	1.28571	0.214286	0	1.2	3	1.2	1.81818	0	0.181818	2	0.32	2.24	0.8	0.64	0.857143	1.14286	0	2	0.631579	2	0.526316	0.842105
glpK_RS19510	0.512927	1.63636	1.5	0.363636	0.5	0	2.27027	0.756757	0.972973	0	1.14286	0	0.285714	0.0882353	1.5	1	1.41176	0.5	1.2	1.5	0.8	1.71429	0	2	0.285714	0	2.51613	0	3.48387	0	0.833333	3.66667	0.166667	1.3	1.11111	0.7	0.888889	0.956522	1.13043	1.65217	0.26087	0	2.04651	0.465116	1.48837	0.555556	0.666667	2.22222	0.555556
mglC_RS12440	0.511827	1.53846	0.230769	0.461538	1.76923	0.166667	2	0.833333	1	1.02439	3.75	0	0.75	1.61538	0.923077	NA	0.461538	0.636364	1.30435	1.36364	0.695652	1	3	0	0	0.585366	2.92683	0.585366	0.878049	0	0.923077	3.23077	1.84615	1.15789	0.72	0.842105	1.28	0.210526	3.36842	0.210526	0.210526	0.222222	1.55556	0	2.22222	1.33333	0.444444	0	2.22222
carB_RS00165	0.511357	1.67857	1.66667	0.321429	0.333333	0.0666667	2.53333	0.4	1	0	0.652174	0	0.391304	0.0422535	1.64789	1	1.30986	0.4	1.46667	1.6	0.533333	0.909091	0	3	0.0909091	0	2.69565	0.0869565	3.21739	0.0722892	0.216867	4.91566	0.216867	1.47826	1.26984	0.521739	0.730159	0.571429	0.75	2.10714	0.571429	0.0481928	2.31325	0.0963855	1.54217	0.553191	0.468085	2.12766	0.851064
appA_RS05465	0.506355	1.38462	1.05882	0.615385	0.941176	0.352941	1.64706	1.41176	0.588235	0	1.11111	0.545455	1.55556	0.529412	1.23529	1	1.23529	0.8	0.5	1.2	1.5	1	0.5	2.25	0.25	0.272727	2.18182	0.818182	2.18182	0.517241	0.724138	2.17241	0.413793	0.952381	0.842105	1.04762	1.15789	1.5	0.9	1.1	0.5	1.14286	0.714286	0.571429	1.57143	0.666667	1	1.83333	0.5
fumC_RS09305	0.505607	1.07692	0.666667	0.923077	1.33333	0.64	1.44	0.96	0.96	0.218182	2.57143	0.218182	1.28571	0.375	1.375	1	1.25	0.387097	0.714286	1.6129	1.28571	1.17647	2.11765	0.705882	0	0.654545	2.83636	1.52727	0.545455	0	1.875	2.0625	0.5625	0.8	0.736842	1.2	1.26316	0.375	1.5	1.25	0.875	0.533333	1.6	0.133333	1.73333	0.125	1.125	0.875	1.875
argT_RS13260	0.505033	1.42857	0.727273	0.571429	1.27273	0.2	2	1.4	0.4	0.545455	4.5	0.272727	0	0.75	2	1	0.25	0.285714	1.11111	1.71429	0.888889	2	1	1	0	1.36364	2.45455	0.545455	0.818182	0	1.36364	2.18182	1.90909	1.27273	0.857143	0.727273	1.14286	0.444444	2.66667	0	0.888889	0.869565	1.3913	0.173913	1.56522	1.17647	2.11765	0	0.705882
[truncated: 16 more columns]

## Sheet: 2457T_high_AAG
	aaa	aag
lcl|NC_004741.1_cds_WP_001248770.1_65	0	2
lcl|NC_004741.1_cds_WP_000034602.1_553	0	2
lcl|NC_004741.1_cds_WP_001312672.1_596	0	2
lcl|NC_004741.1_cds_S_RS29320_614	0	2
lcl|NC_004741.1_cds_WP_001161004.1_705	0	2
lcl|NC_004741.1_cds_S_RS28985_717	0	2
lcl|NC_004741.1_cds_S_RS29325_743	0	2
lcl|NC_004741.1_cds_S_RS04770_866	0	2
lcl|NC_004741.1_cds_S_RS05205_950	0	2
lcl|NC_004741.1_cds_WP_011069319.1_1010	0	2
lcl|NC_004741.1_cds_WP_000024560.1_1021	0	2
lcl|NC_004741.1_cds_WP_000511317.1_1222	0	2
lcl|NC_004741.1_cds_WP_000170961.1_1250	0	2
lcl|NC_004741.1_cds_S_RS29060_1433	0	2
lcl|NC_004741.1_cds_WP_001300888.1_1727	0	2
lcl|NC_004741.1_cds_S_RS10455_1920	0	2
lcl|NC_004741.1_cds_WP_005048647.1_1937	0	2
lcl|NC_004741.1_cds_S_RS27725_1947	0	2
lcl|NC_004741.1_cds_WP_001070440.1_2010	0	2
lcl|NC_004741.1_cds_WP_032155863.1_2036	0	2
lcl|NC_004741.1_cds_WP_000937511.1_2049	0	2
lcl|NC_004741.1_cds_WP_097433929.1_2111	0	2
lcl|NC_004741.1_cds_WP_162855178.1_2163	0	2
lcl|NC_004741.1_cds_WP_000937511.1_2233	0	2
lcl|NC_004741.1_cds_WP_000971730.1_2317	0	2
lcl|NC_004741.1_cds_WP_000743213.1_2599	0	2
lcl|NC_004741.1_cds_WP_000131871.1_2605	0	2
lcl|NC_004741.1_cds_WP_000213809.1_2607	0	2
lcl|NC_004741.1_cds_WP_001385884.1_2631	0	2
lcl|NC_004741.1_cds_WP_001246107.1_2832	0	2
lcl|NC_004741.1_cds_WP_001276471.1_2895	0	2
lcl|NC_004741.1_cds_WP_001387081.1_3148	0	2
lcl|NC_004741.1_cds_S_RS28765_3149	0	2
lcl|NC_004741.1_cds_WP_001387082.1_3150	0	2
lcl|NC_004741.1_cds_WP_000366129.1_3327	0	2
lcl|NC_004741.1_cds_WP_001086388.1_3604	0	2
lcl|NC_004741.1_cds_WP_001311244.1_3729	0	2
lcl|NC_004741.1_cds_S_RS21610_3950	0	2
lcl|NC_004741.1_cds_WP_214282303.1_3979	0	2
lcl|NC_004741.1_cds_WP_001295224.1_3997	0	2
lcl|NC_004741.1_cds_WP_001295224.1_3998	0	2
lcl|NC_004741.1_cds_WP_001296785.1_4065	0	2
lcl|NC_004741.1_cds_WP_000778795.1_4093	0	2
lcl|NC_004741.1_cds_WP_001069315.1_4155	0	2
lcl|NC_004741.1_cds_WP_001209706.1_4204	0	2
lcl|NC_004741.1_cds_WP_000903372.1_4206	0	2
lcl|NC_004741.1_cds_S_RS29440_4256	0	2
lcl|NC_004741.1_cds_S_RS23305_4267	0	2
lcl|NC_004741.1_cds_WP_001249851.1_1684	0.142857	1.85714
lcl|NC_004741.1_cds_WP_001272375.1_2604	0.222222	1.77778
lcl|NC_004741.1_cds_WP_000140066.1_2603	0.25	1.75
lcl|NC_004741.1_cds_WP_000199921.1_1679	0.285714	1.71429
lcl|NC_004741.1_cds_WP_001139559.1_273	0.333333	1.66667
lcl|NC_004741.1_cds_WP_001366550.1_2600	0.333333	1.66667
lcl|NC_004741.1_cds_WP_001013320.1_3041	0.333333	1.66667
lcl|NC_004741.1_cds_WP_000813037.1_3287	0.363636	1.63636
lcl|NC_004741.1_cds_WP_000075755.1_91	0.4	1.6
lcl|NC_004741.1_cds_WP_000956465.1_482	0.4	1.6
lcl|NC_004741.1_cds_WP_000992821.1_1057	0.4	1.6
lcl|NC_004741.1_cds_WP_000457719.1_1932	0.4	1.6
lcl|NC_004741.1_cds_WP_000075574.1_2575	0.4	1.6
lcl|NC_004741.1_cds_WP_001120888.1_2598	0.4	1.6
lcl|NC_004741.1_cds_WP_000611930.1_2811	0.4	1.6
lcl|NC_004741.1_cds_WP_000099287.1_4100	0.4	1.6
lcl|NC_004741.1_cds_WP_000093499.1_4437	0.4	1.6
lcl|NC_004741.1_cds_S_RS07690_1419	0.444444	1.55556
lcl|NC_004741.1_cds_WP_001057474.1_2922	0.444444	1.55556
lcl|NC_004741.1_cds_WP_005053984.1_4332	0.444444	1.55556
lcl|NC_004741.1_cds_WP_000956463.1_481	0.5	1.5
lcl|NC_004741.1_cds_WP_000345410.1_544	0.5	1.5
lcl|NC_004741.1_cds_WP_001174482.1_1111	0.5	1.5
lcl|NC_004741.1_cds_WP_000133415.1_1175	0.5	1.5
lcl|NC_004741.1_cds_S_RS28600_1925	0.5	1.5
lcl|NC_004741.1_cds_WP_001028876.1_1928	0.5	1.5
lcl|NC_004741.1_cds_S_RS11595_2106	0.5	1.5
lcl|NC_004741.1_cds_WP_001179606.1_2614	0.5	1.5
lcl|NC_004741.1_cds_WP_000956458.1_2838	0.5	1.5
lcl|NC_004741.1_cds_WP_000216791.1_3309	0.5	1.5
lcl|NC_004741.1_cds_S_RS26875_3471	0.5	1.5
lcl|NC_004741.1_cds_WP_000236995.1_3491	0.5	1.5
lcl|NC_004741.1_cds_WP_001295676.1_3605	0.5	1.5
lcl|NC_004741.1_cds_WP_000736860.1_4186	0.5	1.5
lcl|NC_004741.1_cds_WP_001051883.1_4389	0.5	1.5
lcl|NC_004741.1_cds_WP_001089295.1_4393	0.5	1.5
lcl|NC_004741.1_cds_WP_001296681.1_4418	0.5	1.5
lcl|NC_004741.1_cds_S_RS29495_2608	0.526316	1.47368
lcl|NC_004741.1_cds_WP_000719924.1_2512	0.545455	1.45455
lcl|NC_004741.1_cds_WP_000836966.1_2610	0.545455	1.45455
lcl|NC_004741.1_cds_WP_000082598.1_2924	0.545455	1.45455
lcl|NC_004741.1_cds_WP_000847163.1_4173	0.545455	1.45455
lcl|NC_004741.1_cds_WP_000954590.1_2615	0.551724	1.44828
lcl|NC_004741.1_cds_S_RS02535_468	0.571429	1.42857
lcl|NC_004741.1_cds_S_RS03245_594	0.571429	1.42857
lcl|NC_004741.1_cds_WP_001300367.1_1885	0.571429	1.42857
lcl|NC_004741.1_cds_WP_000059395.1_3118	0.571429	1.42857
lcl|NC_004741.1_cds_WP_024259314.1_4035	0.571429	1.42857
lcl|NC_004741.1_cds_WP_000241642.1_3	0.6	1.4
lcl|NC_004741.1_cds_WP_000207512.1_1677	0.631579	1.36842
lcl|NC_004741.1_cds_WP_000809168.1_15	0.666667	1.33333
lcl|NC_004741.1_cds_WP_000333125.1_31	0.666667	1.33333
lcl|NC_004741.1_cds_WP_000360918.1_105	0.666667	1.33333
lcl|NC_004741.1_cds_WP_001294596.1_191	0.666667	1.33333
lcl|NC_004741.1_cds_WP_001195025.1_409	0.666667	1.33333
lcl|NC_004741.1_cds_WP_000871982.1_736	0.666667	1.33333
lcl|NC_004741.1_cds_S_RS29000_880	0.666667	1.33333
lcl|NC_004741.1_cds_S_RS24640_896	0.666667	1.33333
lcl|NC_004741.1_cds_WP_000953271.1_1152	0.666667	1.33333
lcl|NC_004741.1_cds_S_RS29040_1186	0.666667	1.33333
lcl|NC_004741.1_cds_WP_000122462.1_1191	0.666667	1.33333
lcl|NC_004741.1_cds_S_RS07250_1336	0.666667	1.33333
lcl|NC_004741.1_cds_WP_005049729.1_1340	0.666667	1.33333
lcl|NC_004741.1_cds_S_RS25580_1502	0.666667	1.33333
lcl|NC_004741.1_cds_WP_000904111.1_1620	0.666667	1.33333
lcl|NC_004741.1_cds_WP_000813254.1_1624	0.666667	1.33333
lcl|NC_004741.1_cds_WP_236612244.1_1952	0.666667	1.33333
lcl|NC_004741.1_cds_S_RS10735_1968	0.666667	1.33333
lcl|NC_004741.1_cds_S_RS11140_2040	0.666667	1.33333
lcl|NC_004741.1_cds_WP_000813254.1_2071	0.666667	1.33333
lcl|NC_004741.1_cds_WP_001212392.1_2725	0.666667	1.33333
lcl|NC_004741.1_cds_WP_005051300.1_2733	0.666667	1.33333
lcl|NC_004741.1_cds_WP_000906486.1_2778	0.666667	1.33333
lcl|NC_004741.1_cds_WP_000216201.1_2786	0.666667	1.33333
lcl|NC_004741.1_cds_S_RS15450_2824	0.666667	1.33333
lcl|NC_004741.1_cds_WP_000203905.1_2882	0.666667	1.33333
lcl|NC_004741.1_cds_WP_000875412.1_3065	0.666667	1.33333
lcl|NC_004741.1_cds_WP_000017699.1_3100	0.666667	1.33333
lcl|NC_004741.1_cds_WP_000444728.1_3130	0.666667	1.33333
lcl|NC_004741.1_cds_WP_001300411.1_3312	0.666667	1.33333
lcl|NC_004741.1_cds_WP_001032549.1_3438	0.666667	1.33333
lcl|NC_004741.1_cds_WP_000806414.1_3525	0.666667	1.33333
lcl|NC_004741.1_cds_WP_000323849.1_3541	0.666667	1.33333
lcl|NC_004741.1_cds_WP_000676056.1_3708	0.666667	1.33333
lcl|NC_004741.1_cds_WP_001063318.1_4002	0.666667	1.33333
lcl|NC_004741.1_cds_WP_000965672.1_4026	0.666667	1.33333
lcl|NC_004741.1_cds_WP_000644739.1_4223	0.666667	1.33333
lcl|NC_004741.1_cds_WP_001219160.1_4327	0.666667	1.33333
lcl|NC_004741.1_cds_WP_000558209.1_4360	0.666667	1.33333
lcl|NC_004741.1_cds_WP_000239596.1_4366	0.666667	1.33333
lcl|NC_004741.1_cds_S_RS08450_1558	0.705882	1.29412
lcl|NC_004741.1_cds_WP_000615491.1_1922	0.709677	1.29032
lcl|NC_004741.1_cds_WP_000799401.1_1146	0.714286	1.28571
lcl|NC_004741.1_cds_WP_000220281.1_3435	0.714286	1.28571
lcl|NC_004741.1_cds_WP_000752837.1_221	0.722222	1.27778
lcl|NC_004741.1_cds_WP_001235263.1_564	0.727273	1.27273
lcl|NC_004741.1_cds_WP_000323025.1_1625	0.727273	1.27273
lcl|NC_004741.1_cds_WP_000383836.1_2558	0.727273	1.27273
lcl|NC_004741.1_cds_WP_001199973.1_2851	0.727273	1.27273
lcl|NC_004741.1_cds_WP_000613955.1_4225	0.727273	1.27273
lcl|NC_004741.1_cds_WP_000090775.1_4237	0.727273	1.27273
lcl|NC_004741.1_cds_WP_001218324.1_4286	0.740741	1.25926
lcl|NC_004741.1_cds_WP_000792969.1_235	0.75	1.25
lcl|NC_004741.1_cds_WP_001091024.1_1680	0.75	1.25
lcl|NC_004741.1_cds_WP_001144322.1_2897	0.75	1.25
lcl|NC_004741.1_cds_WP_000920423.1_2926	0.75	1.25
lcl|NC_004741.1_cds_S_RS17290_3169	0.75	1.25
lcl|NC_004741.1_cds_WP_001098805.1_3187	0.75	1.25
lcl|NC_004741.1_cds_WP_000580436.1_3582	0.75	1.25
lcl|NC_004741.1_cds_WP_000102309.1_3743	0.75	1.25
lcl|NC_004741.1_cds_WP_001315054.1_4106	0.75	1.25
lcl|NC_004741.1_cds_WP_001188678.1_4490	0.75	1.25
lcl|NC_004741.1_cds_S_RS16575_3039	0.758621	1.24138
lcl|NC_004741.1_cds_S_RS29150_2328	0.787879	1.21212
lcl|NC_004741.1_cds_S_RS01525_279	0.8	1.2
lcl|NC_004741.1_cds_WP_000051152.1_403	0.8	1.2
lcl|NC_004741.1_cds_WP_001098384.1_552	0.8	1.2
lcl|NC_004741.1_cds_WP_000084469.1_619	0.8	1.2
lcl|NC_004741.1_cds_WP_005048534.1_725	0.8	1.2
lcl|NC_004741.1_cds_WP_000228473.1_844	0.8	1.2
lcl|NC_004741.1_cds_S_RS25195_857	0.8	1.2
lcl|NC_004741.1_cds_WP_071818635.1_1074	0.8	1.2
lcl|NC_004741.1_cds_WP_001020662.1_1169	0.8	1.2
lcl|NC_004741.1_cds_S_RS06555_1204	0.8	1.2
lcl|NC_004741.1_cds_WP_001241561.1_1566	0.8	1.2
lcl|NC_004741.1_cds_S_RS09085_1673	0.8	1.2
lcl|NC_004741.1_cds_WP_001344535.1_1778	0.8	1.2
lcl|NC_004741.1_cds_WP_005049823.1_1906	0.8	1.2
lcl|NC_004741.1_cds_WP_000525371.1_2389	0.8	1.2
lcl|NC_004741.1_cds_WP_000852686.1_2516	0.8	1.2
lcl|NC_004741.1_cds_WP_000406000.1_2527	0.8	1.2
lcl|NC_004741.1_cds_WP_000806589.1_2539	0.8	1.2
lcl|NC_004741.1_cds_S_RS14575_2672	0.8	1.2
lcl|NC_004741.1_cds_WP_001240712.1_3108	0.8	1.2
lcl|NC_004741.1_cds_WP_000833393.1_3131	0.8	1.2
lcl|NC_004741.1_cds_WP_005050863.1_3244	0.8	1.2
lcl|NC_004741.1_cds_WP_000245638.1_3477	0.8	1.2
lcl|NC_004741.1_cds_WP_000432970.1_3748	0.8	1.2
lcl|NC_004741.1_cds_WP_005052000.1_3776	0.8	1.2
lcl|NC_004741.1_cds_WP_000976081.1_3892	0.8	1.2
lcl|NC_004741.1_cds_WP_000617478.1_3986	0.8	1.2
lcl|NC_004741.1_cds_S_RS22930_4198	0.8	1.2
lcl|NC_004741.1_cds_WP_000135224.1_4239	0.8	1.2
lcl|NC_004741.1_cds_WP_000246949.1_230	0.823529	1.17647
lcl|NC_004741.1_cds_WP_000743064.1_2612	0.823529	1.17647
lcl|NC_004741.1_cds_WP_000808673.1_1289	0.833333	1.16667
lcl|NC_004741.1_cds_WP_000802080.1_3267	0.833333	1.16667
lcl|NC_004741.1_cds_WP_000907632.1_3643	0.833333	1.16667
lcl|NC_004741.1_cds_WP_000446914.1_732	0.857143	1.14286
lcl|NC_004741.1_cds_WP_000497137.1_786	0.857143	1.14286
lcl|NC_004741.1_cds_WP_000687442.1_865	0.857143	1.14286
lcl|NC_004741.1_cds_WP_001278727.1_1341	0.857143	1.14286
lcl|NC_004741.1_cds_S_RS07565_1395	0.857143	1.14286
lcl|NC_004741.1_cds_WP_001297653.1_1571	0.857143	1.14286
lcl|NC_004741.1_cds_S_RS28595_1895	0.857143	1.14286
lcl|NC_004741.1_cds_WP_000228688.1_2033	0.857143	1.14286
lcl|NC_004741.1_cds_WP_000182919.1_2192	0.857143	1.14286
lcl|NC_004741.1_cds_WP_001344440.1_2466	0.857143	1.14286
lcl|NC_004741.1_cds_WP_005047162.1_2531	0.857143	1.14286
lcl|NC_004741.1_cds_WP_000719990.1_3213	0.857143	1.14286
lcl|NC_004741.1_cds_WP_156008842.1_3553	0.857143	1.14286
lcl|NC_004741.1_cds_WP_000171710.1_3669	0.857143	1.14286
lcl|NC_004741.1_cds_WP_001267445.1_4356	0.857143	1.14286
lcl|NC_004741.1_cds_WP_000922446.1_167	0.888889	1.11111
lcl|NC_004741.1_cds_WP_000785540.1_227	0.888889	1.11111
lcl|NC_004741.1_cds_WP_001110573.1_433	0.888889	1.11111
lcl|NC_004741.1_cds_WP_001010988.1_2084	0.888889	1.11111
lcl|NC_004741.1_cds_S_RS12285_2237	0.888889	1.11111
lcl|NC_004741.1_cds_WP_000106622.1_2409	0.888889	1.11111
lcl|NC_004741.1_cds_WP_000072195.1_3227	0.888889	1.11111
lcl|NC_004741.1_cds_WP_000934302.1_3503	0.888889	1.11111
lcl|NC_004741.1_cds_WP_000007018.1_4170	0.888889	1.11111
lcl|NC_004741.1_cds_WP_005053293.1_231	0.9	1.1
lcl|NC_004741.1_cds_WP_005049214.1_2125	0.9	1.1
lcl|NC_004741.1_cds_WP_005053289.1_233	0.909091	1.09091
lcl|NC_004741.1_cds_WP_000174678.1_292	0.909091	1.09091
lcl|NC_004741.1_cds_WP_000554647.1_299	0.909091	1.09091
lcl|NC_004741.1_cds_S_RS03210_587	0.909091	1.09091
lcl|NC_004741.1_cds_WP_005062509.1_1522	0.909091	1.09091
lcl|NC_004741.1_cds_WP_000434038.1_2198	0.909091	1.09091
lcl|NC_004741.1_cds_WP_000824439.1_2312	0.909091	1.09091
lcl|NC_004741.1_cds_WP_000455241.1_3401	0.909091	1.09091
lcl|NC_004741.1_cds_WP_000971346.1_360	0.923077	1.07692
lcl|NC_004741.1_cds_WP_000010783.1_2791	0.923077	1.07692
lcl|NC_004741.1_cds_S_RS17495_3210	0.923077	1.07692
lcl|NC_004741.1_cds_WP_001138117.1_4219	0.923077	1.07692
lcl|NC_004741.1_cds_S_RS23920_4377	0.923077	1.07692
lcl|NC_004741.1_cds_S_RS10635_1950	0.928571	1.07143
lcl|NC_004741.1_cds_S_RS11920_2170	0.930233	1.06977
lcl|NC_004741.1_cds_S_RS06525_1200	0.933333	1.06667
lcl|NC_004741.1_cds_S_RS09660_1779	0.935484	1.06452
lcl|NC_004741.1_cds_S_RS19815_3620	0.941176	1.05882
lcl|NC_004741.1_cds_WP_000772934.1_3805	0.941176	1.05882
lcl|NC_004741.1_cds_S_RS07915_1456	0.943396	1.0566
lcl|NC_004741.1_cds_WP_001247854.1_679	0.947368	1.05263
lcl|NC_004741.1_cds_S_RS25135_713	0.947368	1.05263
lcl|NC_004741.1_cds_S_RS26180_2235	0.947368	1.05263
lcl|NC_004741.1_cds_S_RS13460_2462	0.947368	1.05263
lcl|NC_004741.1_cds_WP_011069581.1_3637	0.947368	1.05263
lcl|NC_004741.1_cds_S_RS06655_1223	0.95	1.05
lcl|NC_004741.1_cds_S_RS11695_2126	0.952381	1.04762
lcl|NC_004741.1_cds_WP_001252355.1_2165	0.956522	1.04348
lcl|NC_004741.1_cds_S_RS16780_3074	0.965517	1.03448
lcl|NC_004741.1_cds_S_RS29020_1066	0.969697	1.0303
lcl|NC_004741.1_cds_WP_001295414.1_9	1	1
lcl|NC_004741.1_cds_WP_000172005.1_108	1	1
lcl|NC_004741.1_cds_WP_000331777.1_110	1	1
lcl|NC_004741.1_cds_WP_005053505.1_116	1	1
lcl|NC_004741.1_cds_WP_000339937.1_129	1	1
lcl|NC_004741.1_cds_WP_001230983.1_197	1	1
lcl|NC_004741.1_cds_WP_001366128.1_203	1	1
lcl|NC_004741.1_cds_WP_001276640.1_207	1	1
lcl|NC_004741.1_cds_WP_000343116.1_211	1	1
lcl|NC_004741.1_cds_S_RS27470_213	1	1
lcl|NC_004741.1_cds_WP_005053303.1_224	1	1
lcl|NC_004741.1_cds_WP_001054834.1_225	1	1
lcl|NC_004741.1_cds_S_RS01410_256	1	1
lcl|NC_004741.1_cds_WP_000006251.1_280	1	1
lcl|NC_004741.1_cds_WP_000915845.1_305	1	1
lcl|NC_004741.1_cds_S_RS01675_306	1	1
lcl|NC_004741.1_cds_WP_000113938.1_327	1	1
lcl|NC_004741.1_cds_S_RS01825_332	1	1
lcl|NC_004741.1_cds_WP_001124935.1_350	1	1
lcl|NC_004741.1_cds_S_RS28950_366	1	1
lcl|NC_004741.1_cds_WP_001058445.1_367	1	1
lcl|NC_004741.1_cds_WP_000344797.1_398	1	1
lcl|NC_004741.1_cds_WP_001188905.1_405	1	1
lcl|NC_004741.1_cds_WP_000970323.1_426	1	1
lcl|NC_004741.1_cds_S_RS02345_432	1	1
lcl|NC_004741.1_cds_WP_000637935.1_499	1	1
lcl|NC_004741.1_cds_WP_000183927.1_503	1	1
lcl|NC_004741.1_cds_S_RS02835_521	1	1
lcl|NC_004741.1_cds_WP_000951294.1_543	1	1
lcl|NC_004741.1_cds_WP_001305582.1_568	1	1
lcl|NC_004741.1_cds_WP_001297246.1_574	1	1
lcl|NC_004741.1_cds_S_RS03205_586	1	1
lcl|NC_004741.1_cds_WP_000503931.1_650	1	1
lcl|NC_004741.1_cds_WP_128863664.1_672	1	1
lcl|NC_004741.1_cds_S_RS28520_678	1	1
lcl|NC_004741.1_cds_WP_001204832.1_685	1	1
lcl|NC_004741.1_cds_WP_001274722.1_688	1	1
lcl|NC_004741.1_cds_WP_228355429.1_690	1	1
lcl|NC_004741.1_cds_WP_000256794.1_697	1	1
lcl|NC_004741.1_cds_WP_000478927.1_704	1	1
lcl|NC_004741.1_cds_WP_000045466.1_733	1	1
lcl|NC_004741.1_cds_WP_001296991.1_741	1	1
lcl|NC_004741.1_cds_WP_001241678.1_840	1	1
lcl|NC_004741.1_cds_WP_001118167.1_869	1	1
lcl|NC_004741.1_cds_WP_000759120.1_969	1	1
lcl|NC_004741.1_cds_WP_000877161.1_973	1	1
lcl|NC_004741.1_cds_WP_000375134.1_988	1	1
lcl|NC_004741.1_cds_WP_000003095.1_992	1	1
lcl|NC_004741.1_cds_WP_005083611.1_1005	1	1
lcl|NC_004741.1_cds_WP_000818776.1_1068	1	1
lcl|NC_004741.1_cds_S_RS06065_1107	1	1
lcl|NC_004741.1_cds_WP_000103754.1_1117	1	1
lcl|NC_004741.1_cds_WP_077696334.1_1148	1	1
lcl|NC_004741.1_cds_WP_000103622.1_1154	1	1
lcl|NC_004741.1_cds_S_RS29035_1163	1	1
lcl|NC_004741.1_cds_WP_000504054.1_1167	1	1
lcl|NC_004741.1_cds_WP_000174068.1_1172	1	1
lcl|NC_004741.1_cds_WP_000070491.1_1256	1	1
lcl|NC_004741.1_cds_WP_001309467.1_1283	1	1
lcl|NC_004741.1_cds_WP_000876286.1_1317	1	1
lcl|NC_004741.1_cds_WP_001288369.1_1323	1	1
lcl|NC_004741.1_cds_WP_211180493.1_1324	1	1
lcl|NC_004741.1_cds_WP_000957853.1_1394	1	1
lcl|NC_004741.1_cds_S_RS29050_1408	1	1
lcl|NC_004741.1_cds_S_RS07895_1452	1	1
lcl|NC_004741.1_cds_WP_000714550.1_1465	1	1
lcl|NC_004741.1_cds_S_RS25595_1532	1	1
lcl|NC_004741.1_cds_WP_001270810.1_1596	1	1
lcl|NC_004741.1_cds_WP_005062520.1_1607	1	1
lcl|NC_004741.1_cds_S_RS28850_1639	1	1
lcl|NC_004741.1_cds_WP_000803661.1_1643	1	1
lcl|NC_004741.1_cds_WP_000957853.1_1655	1	1
lcl|NC_004741.1_cds_WP_000670998.1_1748	1	1
lcl|NC_004741.1_cds_WP_000367164.1_1792	1	1
lcl|NC_004741.1_cds_WP_000248636.1_1796	1	1
lcl|NC_004741.1_cds_WP_032155959.1_1845	1	1
lcl|NC_004741.1_cds_S_RS28585_1851	1	1
lcl|NC_004741.1_cds_S_RS25845_1852	1	1
lcl|NC_004741.1_cds_S_RS25985_1970	1	1
lcl|NC_004741.1_cds_S_RS11030_2022	1	1
lcl|NC_004741.1_cds_WP_000009302.1_2030	1	1
lcl|NC_004741.1_cds_WP_001347103.1_2044	1	1
lcl|NC_004741.1_cds_WP_000140020.1_2068	1	1
lcl|NC_004741.1_cds_WP_000153074.1_2204	1	1
lcl|NC_004741.1_cds_WP_000783112.1_2246	1	1
lcl|NC_004741.1_cds_WP_000691708.1_2257	1	1
lcl|NC_004741.1_cds_S_RS12480_2272	1	1
lcl|NC_004741.1_cds_WP_000062997.1_2402	1	1
lcl|NC_004741.1_cds_WP_000842083.1_2449	1	1
lcl|NC_004741.1_cds_S_RS13490_2467	1	1
lcl|NC_004741.1_cds_S_RS13525_2474	1	1
lcl|NC_004741.1_cds_WP_001109794.1_2501	1	1
lcl|NC_004741.1_cds_WP_001399260.1_2526	1	1
lcl|NC_004741.1_cds_WP_001386977.1_2555	1	1
lcl|NC_004741.1_cds_WP_000176187.1_2565	1	1
lcl|NC_004741.1_cds_WP_000133937.1_2576	1	1
lcl|NC_004741.1_cds_WP_001307333.1_2582	1	1
lcl|NC_004741.1_cds_WP_001239389.1_2602	1	1
lcl|NC_004741.1_cds_WP_000718002.1_2609	1	1
lcl|NC_004741.1_cds_WP_000982985.1_2645	1	1
lcl|NC_004741.1_cds_WP_001094726.1_2653	1	1
lcl|NC_004741.1_cds_WP_001181756.1_2680	1	1
lcl|NC_004741.1_cds_WP_000225239.1_2722	1	1
lcl|NC_004741.1_cds_WP_001300750.1_2740	1	1
lcl|NC_004741.1_cds_WP_001055626.1_3003	1	1
lcl|NC_004741.1_cds_S_RS26615_3040	1	1
lcl|NC_004741.1_cds_WP_000261147.1_3048	1	1
lcl|NC_004741.1_cds_WP_005051883.1_3077	1	1
lcl|NC_004741.1_cds_WP_000334896.1_3095	1	1
lcl|NC_004741.1_cds_WP_000527866.1_3109	1	1
lcl|NC_004741.1_cds_WP_000096080.1_3203	1	1
lcl|NC_004741.1_cds_S_RS17615_3233	1	1
lcl|NC_004741.1_cds_WP_000567766.1_3246	1	1
lcl|NC_004741.1_cds_WP_000908550.1_3259	1	1
lcl|NC_004741.1_cds_WP_000620405.1_3310	1	1
lcl|NC_004741.1_cds_WP_005050728.1_3314	1	1
lcl|NC_004741.1_cds_WP_000497724.1_3334	1	1
lcl|NC_004741.1_cds_S_RS18310_3364	1	1
lcl|NC_004741.1_cds_S_RS18805_3448	1	1
lcl|NC_004741.1_cds_WP_000169147.1_3454	1	1
lcl|NC_004741.1_cds_WP_001122794.1_3490	1	1
lcl|NC_004741.1_cds_WP_001275696.1_3517	1	1
lcl|NC_004741.1_cds_WP_000852812.1_3556	1	1
lcl|NC_004741.1_cds_WP_000323556.1_3571	1	1
lcl|NC_004741.1_cds_WP_000144088.1_3590	1	1
lcl|NC_004741.1_cds_WP_000829017.1_3602	1	1
lcl|NC_004741.1_cds_WP_000560983.1_3610	1	1
lcl|NC_004741.1_cds_WP_000109947.1_3654	1	1
lcl|NC_004741.1_cds_WP_000947159.1_3677	1	1
lcl|NC_004741.1_cds_WP_001181711.1_3778	1	1
lcl|NC_004741.1_cds_WP_211180519.1_3782	1	1
lcl|NC_004741.1_cds_WP_000148063.1_3784	1	1
lcl|NC_004741.1_cds_WP_011069570.1_3819	1	1
lcl|NC_004741.1_cds_WP_005090234.1_3828	1	1
lcl|NC_004741.1_cds_WP_000116772.1_3830	1	1
lcl|NC_004741.1_cds_WP_045178171.1_3834	1	1
lcl|NC_004741.1_cds_WP_000074477.1_3860	1	1
lcl|NC_004741.1_cds_S_RS21785_3984	1	1
lcl|NC_004741.1_cds_S_RS21995_4022	1	1
lcl|NC_004741.1_cds_WP_001205330.1_4024	1	1
lcl|NC_004741.1_cds_WP_000947076.1_4075	1	1
lcl|NC_004741.1_cds_WP_001197654.1_4117	1	1
lcl|NC_004741.1_cds_WP_001157751.1_4144	1	1
lcl|NC_004741.1_cds_WP_005052744.1_4167	1	1
lcl|NC_004741.1_cds_WP_001216368.1_4241	1	1
lcl|NC_004741.1_cds_S_RS23175_4245	1	1
lcl|NC_004741.1_cds_S_RS28705_4279	1	1
lcl|NC_004741.1_cds_S_RS23905_4375	1	1
lcl|NC_004741.1_cds_WP_001280367.1_4388	1	1
lcl|NC_004741.1_cds_S_RS24075_4404	1	1
lcl|NC_004741.1_cds_WP_000811566.1_4405	1	1
lcl|NC_004741.1_cds_WP_000467859.1_4432	1	1
lcl|NC_004741.1_cds_WP_000516996.1_4442	1	1
lcl|NC_004741.1_cds_WP_001088391.1_4470	1	1
