# Supplementary material for: A computational investigation into the role of tRNAs encoded by Shigella phage Sf14
Source: BMC Genomics. 2025 Sep 29;26:858. doi: 10.1186/s12864-025-11998-9 (PMC12482277; doi:10.1186/s12864-025-11998-9)
Supplement: Supplementary file 1 — Supplementary Material 1. Supplementary figure S1: median RSCU values of the Sf14 and S. flexneri 2457 T genomes Stacked bar graph comparing the median RSCU values of each codon in Sf14 and host S. flexneri 2457T. Asterisks indicate the difference in RSCU is significant. Supplementary figure S2: average RSCU values for the S. flexneri 2457 T genome and all gene groups of interest Bar graphs showing the average RSCU values for all codons in 2457 T for (A) genome, (B) metabolism genes, (C) biosynthesis genes, (D) gene expression genes, (E) stress response and drug resistance genes, and (F) transport and miscellaneous genes. Supplementary figure S3: average RSCU values for Sf14 genome and all Sf14 gene groups Bar graphs showing the average RSCU values for all codons in Sf14 (A) genome, (B) early genes, (C) middle genes, (D) late genes, and (E) hypothetical genes. Supplementary figure S4: PCA plot of RSCU scores for all codons in the Sf14 and S. flexneri 2457 T gene groups Genes are assigned a color based on their group, as indicated in the key on the right. An unlabeled version of this plot is available in the text (Fig. 4). Some labels are hidden due to multiple overlapping observations. Supplementary figure S5: tAI values for both Sf14 and S. flexneri 2457 T genomes and host genes of interest Bar graphs depicting the tAI values for the (A) host genome, (B) host genes of interest, (C) Sf14 genome; (D) Boxplot of the distribution of tAI values in S. flexneri 2457 T and Sf14. Supplementary figure S6: Sf14-encoded tRNA mutation frequency by isotype and position (A) Bar graph of the mutation frequency for Sf14 tRNAs according to their isotype. (B) Bar graph of the frequency of mutations at each anticodon loop position. Supplementary figure S7: comparison of tRNA ∆G values between Sf14 and S. flexneri 2457 T Free energy (∆G) values for Sf14-encoded tRNAs and their counterparts in 2457T. Sf14 ∆G values are on the y-axis, and 2457 T ∆G values are on the x-axis. Supplementary [file 12864_2025_11998_MOESM1_ESM.zip › SI zip revised/Supplementary Dataset 9.xlsx]

## Sheet: tRNA_data
tRNA_ID	Pair_ID	Organism	Isotype	Anticodon	Anticodon_Seq	Anticodon_Loop	Full_Sequence	Consistent
Sf14_trna1	1	Sf14	Pro	TGG	TGG	TTTGGGG	CTCCATTTAGCTCAGCTtGGTAGAGCGTTCCGTTTGGGGCGGTAAGGcCGAAGGTTCAAGTCCTTCAATGGAGACCA	Yes
Sflex_trna1	1	S flexneri	Pro	TGG	TGG	TTTGGGA	CGGCGAGTAGCGCAGCTtGGTAGCGCAACTGGTTTGGGACCAGTGGGtCGGAGGTTCGAATCCTCTCTCGCCGACCA	Yes
Sf14_trna2	2	Sf14	Glu	TTC	TTC	CTTTCAA	ATTCCCGTAGACAAATTaGGTaAAGTCAACACCCTTTCAAGGTGTGGTtTGAGGGTTCAAGTCCCTTCGGGAATGCCA	No
Sflex_trna2	2	S flexneri	Glu	TTC	TTC	CTTTCAC	GTCCCCTTCGTCTAGAGGCccAGGACACCGCCCTTTCACGGCGGTAaCAGGGGTTCGAATCCCCTAGGGGACGCCA	Yes
Sf14_trna3	3	Sf14	Met	CAT	CAT	CTCATTA	GCGGGTaTAGAGAAAGGGTGTCTCACATGTCTCATTAGCATGTTaTcGGTAGGTTCGACTCCTACACCCGCCTCCA	No
Sflex_trna3	3	S flexneri	Met	CAT	CAT	CTCATAA	GGCTACGTAGCTCAGTTGGTtAGAGCACATCACTCATAATGATGGGGtCACAGGTTCGAATCCCGTCGTAGCCACCA	Yes
Sf14_trna4	4	Sf14	Asn	GTT	GTT	CTGTTAA	GGTTAGGAAGCACATAAGGCaTGTGCGGTCGGCTGTTAACCGAATGGtACAGGGTTCGAATCCCTGACTAACCGCCA	No
Sflex_trna4	4	S flexneri	Asn	GTT	GTT	CTGTTAA	TCCTCTGTAGTTCAGTCGGTAGAACGGCGGACTGTTAATCCGTATGtCACTGGTTCGAGTCCAGTCAGAGGAGCCA	Yes
Sf14_trna5	5	Sf14	Tyr	GTA	GTA	CTGTAAA	GCGTCGTTAtcCCGTAGATGGAAGCGGTGGTGACTGTAAATCACTTGTCATTATGACTcGGTAGGTTCGACTCCTTCACGGCGCACCA	Yes
Sflex_trna5	5	S flexneri	Tyr	GTA	GTA	CTGTAAA	GGTGGGGTTCCCGAGCGGCcaAAGGGAGCAGACTGTAAATCTGCCGTCACAGACTtCGAAGGTTCGAATCCTTCCCCCACCACCA	Yes
Sf14_trna6	6	Sf14	Asp	GTC	GTC	CTGTCAC	GGTTATGTAGTTTAACTGGTcAAAATACCTCCCTGTCACGGAGGATGaTGAGGGTTCGAATCCCTTCGTAACCGCCA	Yes
Sflex_trna6	6	S flexneri	Asp	GTC	GTC	CTGTCAC	GGAGCGGTAGTTCAGTCGGTtAGAATACCTGCCTGTCACGCAGGGGGtCGCGGGTTCGAGTCCCGTCCGTTCCGCCA	Yes
Sf14_trna7	7	Sf14	Lys	TTT	TTT	CTTTTAA	GGAAGTGTAGCAGAATGGTGATGCGGCAGACTTTTAATCTGACAGgCGAcGGGTTCGAATCCCTCCACTTCTACCA	No
Sflex_trna7	7	S flexneri	Lys	TTT	TTT	CTTTTAA	GGGTCGTTAGCTCAGTTGGTAGAGCAGTTGACTTTTAATCAATTGGtCGCAGGTTCGAATCCTGCACGACCCACCA	Yes
Sf14_trna8	8	Sf14	Met	CAT	CAT	TTCATAA	GGTTCAGTCGCAGATAAGGTAATGCAAGGGTTTCATAAGCCCTATGAATGTGGGTTCGATTCCCACCTGAACCTCCA	No
Sflex_trna8	8	S flexneri	Met	CAT	CAT	CTCATAA	GGCTACGTAGCTCAGTTGGTtAGAGCACATCACTCATAATGATGGGGtCACAGGTTCGAATCCCGTCGTAGCCACCA	Yes
Sf14_trna9	9	Sf14	Ile	GAT	GAT	CTGATAA	GCTGGTATAGTTAAGAAGGTtATAACACTCCCCTGATAAGGGAATAtCGGTGGTTCGATTCCACCTACCAGTACCA	No
Sflex_trna9	9	S flexneri	Ile	GAT	GAT	CTGATAA	AGGCTTGTAGCTCAGGTGGTtAGAGCGCACCCCTGATAAGGGTGAGGtCGGTGGTTCAAGTCCACTCAGGCCTACCA	Yes
Sf14_trna10	10	Sf14	Arg	TCT	TCT	CTTCTAA	GCACCCTTAGTTCAAACGGAtAGAGCAACGGTCTTCTAAACCGTCAGtTACAGGTTCGAATCCTGTAGGGTGTGCCA	Yes
Sflex_trna10	10	S flexneri	Arg	TCT	TCT	CTTCTAA	GCGCCCTTAGCTCAGTTGGAtAGAGCAACGACCTTCTAAGTCGTGGGcCGCAGGTTCGAATCCTGCAGGGCGCGCCA	Yes
Sf14_trna11	11	Sf14	Ser	TGA	TGA	CTTGAAA	GGTAGGTAGCGGCTAATGGAAGCCAAACTGTCTTGAAAACAGTTGCcattgTAGAGATAcGgTGAGGGTTCGACTCCTTTATCTACCG	Yes
Sflex_trna11	11	S flexneri	Ser	TGA	TGA	CTTGAAA	GGAAGTGTGGCCGAGCGGTtgAAGGCACCGGTCTTGAAAACCGGCGACCCGAAAGGGTTCCAGAGTTCGAATCTCTGCGCTTCCGCCA	Yes
Sf14_trna12	12	Sf14	Leu	TAG	TAG	CTTAGAA	GCACCTATAGCCCAACTGGAaGAGGCAGCAGACTTAGAATCTGCTCAgTGTGAGTTCGAATCTCTCTAGGTGTACCA	Yes
Sflex_trna12	12	S flexneri	Leu	TAG	TAG	TTTAGGT	GCGGGAGTGGCGAAATTGGTaGACGCACCAGATTTAGGTTCTGGCGCCGCAAGGTGTGCGAGTTCAAGTCTCGCCTCCCGCACCA	Yes
Sf14_trna14	13	Sf14	Ala	TGC	TGC	TTTGCAA	GGGGATGTAGTTTACATGGTtAAAACATAAGTTTTGCAAACTTAAGtACAGGGTTCAATTCCCTGCTTCTCCACCA	Yes
Sflex_trna14	13	S flexneri	Ala	TGC	TGC	TTTGCAC	GGGGCTATAGCTCAGCTGGGAGAGCGCCTGCTTTGCACGCAGGAGGtCTGCGGTTCGATCCCGCATAGCTCCACCA	Yes
Sf14_trna15	14	Sf14	Gly	TCC	TCC	CTTCCAA	GCATCCATAGTTTAAACGGGAAAATTACAGTCTTCCAAACTGAGGtTGAGGGTTCGATTCCCTCTGGATGCTCCA	Yes
Sflex_trna15	14	S flexneri	Gly	TCC	TCC	CTTCCAA	GCGGGCATCGTATAATGGCtATTACCTCAGCCTTCCAAGCTGATGaTGCGGGTTCGATTCCCGCTGCCCGCTCCA	Yes
Sf14_trna16	15	Sf14	Thr	TGT	TGT	CTTGTAA	GCTCTTATCGTATAATTGGCtATTACGGTTGCCTTGTAAGCAACTTaTCAGGGTTCGAATCCTTGTGGGAGCACCA	No
Sflex_trna16	15	S flexneri	Thr	TGT	TGT	CTTGTAA	GCCGACTTAGCTCAGTAGGTAGAGCAACTGACTTGTAATCAGTAGGtCACCAGTTCGATTCCGGTAGTCGGCACCA	Yes
Sf14_trna17	16	Sf14	Val	TAC	TAC	CTTACAA	GCTCGCTTAGTTTATATGGTAAAGCCCCATCCTTACAAGTTGGTGaAGAAGGTTCAAGTCCTTCAGCGAGTACCA	No
Sflex_trna17	16	S flexneri	Val	TAC	TAC	CTTACAA	GGGTGATTAGCTCAGCTGGGAGAGCACCTCCCTTACAAGGAGGGGGtCGGCGGTTCGATCCCGTCATCACCCACCA	Yes
Sf14_trna18	17	Sf14	Leu	CAA	CAA	CTCAAAC	GTTCCAGTATCCCAATTGGCaGAGGATGCAAGCTCAAACCTTGTATTAGTGACGGTTCGAATCCGTCTTGGAACACCA	Yes
Sflex_trna18	17	S flexneri	Leu	CAA	CAA	TTCAAAA	GCCGAAGTGGCGAAATCGGTaGACGCAGTTGATTCAAAATCAACCGTAGAAATACGTGCCGGTTCGAGTCCGGCCTTCGGCACCA	Yes
Sf14_trna19	18	Sf14	Arg	ACG	ACG	CTACGAA	GCAGAATTAGTTCAAATGGAcAGAGCAGCAACCTACGAAGTTGTTAGtTAGGGGTTCGAACCCTCTATTCTGCACCA	Yes
Sflex_trna19	18	S flexneri	Arg	ACG	ACG	CTACGAA	GTATCCGTAGCTCAGCTGGAtAGAGTACTCGGCTACGAACCGAGCGGtCGGAGGTTCGAATCCTCCCGGATGCACCA	Yes
Sf14_trna20	19	Sf14	Gln	TTG	TGG	CTTTGAA	GGGGATTAGTTTACAAGGTtAAAACCTCGGTCTTTGAAATCGAAGaAGATGGTTCAATTCCATCATCCCCCGCCA	No
Sflex_trna20	19	S flexneri	Gln	TTG	TGG	TTTTGAT	TGGGGTATCGCCAAGCGGTAAGGCACCGGTTTTTGATACCGGCATtCCCTGGTTCGAATCCAGGTACCCCAGCCA	Yes
Sf14_trna21	20	Sf14	Leu	TAA	TAA	TTTAAAA	GCTCCATTACTCCAATTGGCaGAGAGGCCAGATTTAAAATCTGTGTTATGTATCGGTTCGAATCCGATATGGAGTACCA	Yes
Sflex_trna21	20	S flexneri	Leu	TAA	TAA	TTTAAAA	GCCCGGATGGTGGAATCGGTaGACACAAGGGATTTAAAATCCCTCGGCGTTCGCGCTgTGCGGGTTCAAGTCCCGCTCCGGGTACCA	Yes
Sf14_trna22	21	Sf14	Gln	CTG	CTG	CTCTGAA	AGCAGTATAGCATAACTGGCAATGCTCCAGCCTCTGAAGCTGAAAGaTTAAGGTTCAAATCCTTATACTGCTGCCA	No
Sflex_trna22	21	S flexneri	Gln	CTG	CTG	TTCTGAT	TGGGGTATCGCCAAGCGGTAAGGCACCGGATTCTGATTCCGGCATtCCGAGGTTCGAATCCTCGTACCCCAGCCA	Yes
Sf14_trna23	22	Sf14	His	GTG	GTG	CTGTGAA	GTGGCCTTATCATAAATGGAtAATGACCCATACTGTGAACATGGTCTaTACGGGTTCGATTCCCGTAGGTCACCCCA	No
Sflex_trna23	22	S flexneri	His	GTG	GTG	TTGTGAT	GTGGCTATAGCTCAGTTGGTAGAGCCCTGGATTGTGATTCCAGTTGtCGTGGGTTCGAATCCCATTAGCCACCCCA	Yes
Sf14_trna24	23	Sf14	Phe	GAA	GAA	CTGAAAA	AGCTCAaTTAGCTTATATGGTtAAAGCGCGTGTCTGAAAAACATGAGAaCAGGGTTCAAATCCCGATGGGCTACCA	No
Sflex_trna24	23	S flexneri	Phe	GAA	GAA	TTGAAAA	GCCCGGATAGCTCAGTCGGTAGAGCAGGGGATTGAAAATCCCCGTGtCCTTGGTTCGATTCCGAGTCCGGGCACCA	Yes
Sf14_trna25	24	Sf14	Ser	GCT	GCT	TTGCTAA	GGAAGATTAacCCTAAAAGGTAAGGGAGCAGTTTGCTAAACTGCCAGTaaCCGAGAAATCGGCgTACCAGTTCAAGTCTGGTATCTTCCTCCA	No
Sflex_trna25	24	S flexneri	Ser	GCT	GCT	CTGCTAA	GGTGAGGTGGCCGAGAGGCtgAAGGCGCTCCCCTGCTAAGGGAGTATGCGGTCAAAaGCTGCATCCGGGGTTCGAATCCCCGCCTCACCGCCA	Yes
Sf14_trna26	25	Sf14	Cys	GCA	GCA	CTGCAAA	GTGTCGGTGTCAGAAATGGTTATGTGCCTGTCTGCAAAACAGGTTTaTGAGGGTTCGAGTCCCTTCCGATACTCCA	Yes
Sflex_trna26	25	S flexneri	Cys	GCA	GCA	TTGCAAA	GGCGCGTTAACAAAGCGGTTATGTAGCGGATTGCAAATCCGTCTaGTCCGGTTCGACTCCGGAACGCGCCTCCA	Yes

## Sheet: anticodon_loop_mutations
Pair_ID	Isotype	Anticodon	Sf14 Anticodon Loop	2457T Anticodon Loop	Mutation Details	Consistent
1	Pro	TGG	TTTGGGG	TTTGGGA	Pos 7: A→G	Yes
2	Glu	TTC	CTTTCAA	CTTTCAC	Pos 7: C→A	No
3	Met	CAT	CTCATTA	CTCATAA	Pos 6: A→T	No
4	Asn	GTT	CTGTTAA	CTGTTAA	No mutations	No
5	Tyr	GTA	CTGTAAA	CTGTAAA	No mutations	Yes
6	Asp	GTC	CTGTCAC	CTGTCAC	No mutations	Yes
7	Lys	TTT	CTTTTAA	CTTTTAA	No mutations	No
8	Met	CAT	TTCATAA	CTCATAA	Pos 1: C→T	No
9	Ile	GAT	CTGATAA	CTGATAA	No mutations	No
10	Arg	TCT	CTTCTAA	CTTCTAA	No mutations	Yes
11	Ser	TGA	CTTGAAA	CTTGAAA	No mutations	Yes
12	Leu	TAG	CTTAGAA	TTTAGGT	Pos 1: T→C; Pos 6: G→A; Pos 7: T→A	Yes
13	Ala	TGC	TTTGCAA	TTTGCAC	Pos 7: C→A	Yes
14	Gly	TCC	CTTCCAA	CTTCCAA	No mutations	Yes
15	Thr	TGT	CTTGTAA	CTTGTAA	No mutations	No
16	Val	TAC	CTTACAA	CTTACAA	No mutations	No
17	Leu	CAA	CTCAAAC	TTCAAAA	Pos 1: T→C; Pos 7: T→C	Yes
18	Arg	ACG	CTACGAA	CTACGAA	No mutations	Yes
19	Gln	TTG	CTTTGAA	TTTTGAT	Pos 1: T→C; Pos 7: T→A	No
20	Leu	TAA	TTTAAAA	TTTAAAA	No mutations	Yes
21	Gln	CTG	CTCTGAA	TTCTGAT	Pos 1: T→C; Pos 7: T→A	No
22	His	GTG	CTGTGAA	TTGTGAT	Pos 1: T→C; Pos 7: T→A	No
23	Phe	GAA	CTGAAAA	TTGAAAA	Pos 1: T→C	No
24	Ser	GCT	TTGCTAA	CTGCTAA	Pos 1: C→T	No
25	Cys	GCA	CTGCAAA	TTGCAAA	Pos 1: T→C	Yes

## Sheet: mutation_details
Pair_ID	Isotype	Anticodon	Mutation_Position	Mutation_Type	Sf14_deltaG	Sflex_deltaG	delta_deltaG
1	Pro	TGG	7	A→G	-25.1	-31.4	6.3
2	Glu	TTC	7	C→A	-20.5	-32.8	12.3
3	Met	CAT	6	A→T	-22.9	-24.7	1.8
4	Asn	GTT	NA	NA	-25.3	-24.5	-0.8
5	Tyr	GTA	NA	NA	-23.7	-31.7	8
6	Asp	GTC	NA	NA	-20.3	-28.1	7.8
7	Lys	TTT	NA	NA	-15	-28.6	13.6
8	Met	CAT	1	C→T	-25.8	-24.7	-1.1
9	Ile	GAT	NA	NA	-22.1	-28.8	6.7
10	Arg	TCT	NA	NA	-22.6	-31.3	8.7
11	Ser	TGA	NA	NA	-28.5	-33.3	4.8
12	Leu	TAG	1	T→C	-19.7	-36.1	16.4
12	Leu	TAG	6	G→A
12	Leu	TAG	7	T→A
13	Ala	TGC	7	C→A	-17.3	-31.8	14.5
14	Gly	TCC	NA	NA	-20.3	-28.4	8.1
15	Thr	TGT	NA	NA	-18.6	-22.8	4.2
16	Val	TAC	NA	NA	-17.8	-34.6	16.8
17	Leu	CAA	1	T→C	-21.1	-31	9.9
17	Leu	CAA	7	T→C
18	Arg	ACG	NA	NA	-21.4	-27.5	6.1
19	Gln	TTG	1	T→C	-21.5	-28.1	6.6
19	Gln	TTG	7	T→A
20	Leu	TAA	NA	NA	-20.8	-36.6	15.8
21	Gln	CTG	1	T→C	-19.1	-28	8.9
21	Gln	CTG	7	T→A
22	His	GTG	1	T→C	-21.2	-26.6	5.4
22	His	GTG	7	T→A
23	Phe	GAA	1	T→C	-15.2	-34.1	18.9
24	Ser	GCT	1	C→T	-31	-43.9	12.9
25	Cys	GCA	1	T→C	-21.1	-28.3	7.2

## Sheet: mutation_patterns
Isotype	Mutation Count		Position	Mutation Count
Gln	2		Pos 1	9
Leu	2		Pos 6	2
Met	2		Pos 7	8
Ala	1
Cys	1
Glu	1
His	1
Phe	1
Pro	1
Ser	1
Arg	0
Asn	0
Asp	0
Gly	0
Ile	0
Lys	0
Thr	0
Tyr	0
Val	0

## Sheet: RNAfold_deltaG
tRNA_ID	Pair_ID	Organism	Isotype	Anticodon	Anticodon_Seq	Anticodon_Loop	Full_Sequence	Consistent	RNAfold_∆G		∆G Value Guide
Sf14_trna1	1	Sf14	Pro	TGG	TGG	TTTGGGG	CTCCATTTAGCTCAGCTtGGTAGAGCGTTCCGTTTGGGGCGGTAAGGcCGAAGGTTCAAGTCCTTCAATGGAGACCA	Yes	-25.1		∆G (kcal/mol)	Interpretation
Sflex_trna1	1	S flexneri	Pro	TGG	TGG	TTTGGGA	CGGCGAGTAGCGCAGCTtGGTAGCGCAACTGGTTTGGGACCAGTGGGtCGGAGGTTCGAATCCTCTCTCGCCGACCA	Yes	-31.4		≤ -30	Extremely stable
Sf14_trna2	2	Sf14	Glu	TTC	TTC	CTTTCAA	ATTCCCGTAGACAAATTaGGTaAAGTCAACACCCTTTCAAGGTGTGGTtTGAGGGTTCAAGTCCCTTCGGGAATGCCA	No	-20.5		-30 to -15	Highly stable
Sflex_trna2	2	S flexneri	Glu	TTC	TTC	CTTTCAC	GTCCCCTTCGTCTAGAGGCccAGGACACCGCCCTTTCACGGCGGTAaCAGGGGTTCGAATCCCCTAGGGGACGCCA	Yes	-32.8		-15 to -10	Moderate stability
Sf14_trna3	3	Sf14	Met	CAT	CAT	CTCATTA	GCGGGTaTAGAGAAAGGGTGTCTCACATGTCTCATTAGCATGTTaTcGGTAGGTTCGACTCCTACACCCGCCTCCA	No	-22.9		-10 to -5	Less stable
Sflex_trna3	3	S flexneri	Met	CAT	CAT	CTCATAA	GGCTACGTAGCTCAGTTGGTtAGAGCACATCACTCATAATGATGGGGtCACAGGTTCGAATCCCGTCGTAGCCACCA	Yes	-24.7		> -5	Very unstable
Sf14_trna4	4	Sf14	Asn	GTT	GTT	CTGTTAA	GGTTAGGAAGCACATAAGGCaTGTGCGGTCGGCTGTTAACCGAATGGtACAGGGTTCGAATCCCTGACTAACCGCCA	No	-25.3
Sflex_trna4	4	S flexneri	Asn	GTT	GTT	CTGTTAA	TCCTCTGTAGTTCAGTCGGTAGAACGGCGGACTGTTAATCCGTATGtCACTGGTTCGAGTCCAGTCAGAGGAGCCA	Yes	-24.5
Sf14_trna5	5	Sf14	Tyr	GTA	GTA	CTGTAAA	GCGTCGTTAtcCCGTAGATGGAAGCGGTGGTGACTGTAAATCACTTGTCATTATGACTcGGTAGGTTCGACTCCTTCACGGCGCACCA	Yes	-23.7
Sflex_trna5	5	S flexneri	Tyr	GTA	GTA	CTGTAAA	GGTGGGGTTCCCGAGCGGCcaAAGGGAGCAGACTGTAAATCTGCCGTCACAGACTtCGAAGGTTCGAATCCTTCCCCCACCACCA	Yes	-31.7
Sf14_trna6	6	Sf14	Asp	GTC	GTC	CTGTCAC	GGTTATGTAGTTTAACTGGTcAAAATACCTCCCTGTCACGGAGGATGaTGAGGGTTCGAATCCCTTCGTAACCGCCA	Yes	-20.3
Sflex_trna6	6	S flexneri	Asp	GTC	GTC	CTGTCAC	GGAGCGGTAGTTCAGTCGGTtAGAATACCTGCCTGTCACGCAGGGGGtCGCGGGTTCGAGTCCCGTCCGTTCCGCCA	Yes	-28.1
Sf14_trna7	7	Sf14	Lys	TTT	TTT	CTTTTAA	GGAAGTGTAGCAGAATGGTGATGCGGCAGACTTTTAATCTGACAGgCGAcGGGTTCGAATCCCTCCACTTCTACCA	No	-15
Sflex_trna7	7	S flexneri	Lys	TTT	TTT	CTTTTAA	GGGTCGTTAGCTCAGTTGGTAGAGCAGTTGACTTTTAATCAATTGGtCGCAGGTTCGAATCCTGCACGACCCACCA	Yes	-28.6
Sf14_trna8	8	Sf14	Met	CAT	CAT	TTCATAA	GGTTCAGTCGCAGATAAGGTAATGCAAGGGTTTCATAAGCCCTATGAATGTGGGTTCGATTCCCACCTGAACCTCCA	No	-25.8
Sflex_trna8	8	S flexneri	Met	CAT	CAT	CTCATAA	GGCTACGTAGCTCAGTTGGTtAGAGCACATCACTCATAATGATGGGGtCACAGGTTCGAATCCCGTCGTAGCCACCA	Yes	-24.7
Sf14_trna9	9	Sf14	Ile	GAT	GAT	CTGATAA	GCTGGTATAGTTAAGAAGGTtATAACACTCCCCTGATAAGGGAATAtCGGTGGTTCGATTCCACCTACCAGTACCA	No	-22.1
Sflex_trna9	9	S flexneri	Ile	GAT	GAT	CTGATAA	AGGCTTGTAGCTCAGGTGGTtAGAGCGCACCCCTGATAAGGGTGAGGtCGGTGGTTCAAGTCCACTCAGGCCTACCA	Yes	-28.8
Sf14_trna10	10	Sf14	Arg	TCT	TCT	CTTCTAA	GCACCCTTAGTTCAAACGGAtAGAGCAACGGTCTTCTAAACCGTCAGtTACAGGTTCGAATCCTGTAGGGTGTGCCA	Yes	-22.6
Sflex_trna10	10	S flexneri	Arg	TCT	TCT	CTTCTAA	GCGCCCTTAGCTCAGTTGGAtAGAGCAACGACCTTCTAAGTCGTGGGcCGCAGGTTCGAATCCTGCAGGGCGCGCCA	Yes	-31.3
Sf14_trna11	11	Sf14	Ser	TGA	TGA	CTTGAAA	GGTAGGTAGCGGCTAATGGAAGCCAAACTGTCTTGAAAACAGTTGCcattgTAGAGATAcGgTGAGGGTTCGACTCCTTTATCTACCG	Yes	-28.5
Sflex_trna11	11	S flexneri	Ser	TGA	TGA	CTTGAAA	GGAAGTGTGGCCGAGCGGTtgAAGGCACCGGTCTTGAAAACCGGCGACCCGAAAGGGTTCCAGAGTTCGAATCTCTGCGCTTCCGCCA	Yes	-33.3
Sf14_trna12	12	Sf14	Leu	TAG	TAG	CTTAGAA	GCACCTATAGCCCAACTGGAaGAGGCAGCAGACTTAGAATCTGCTCAgTGTGAGTTCGAATCTCTCTAGGTGTACCA	Yes	-19.7
Sflex_trna12	12	S flexneri	Leu	TAG	TAG	TTTAGGT	GCGGGAGTGGCGAAATTGGTaGACGCACCAGATTTAGGTTCTGGCGCCGCAAGGTGTGCGAGTTCAAGTCTCGCCTCCCGCACCA	Yes	-36.1
Sf14_trna14	13	Sf14	Ala	TGC	TGC	TTTGCAA	GGGGATGTAGTTTACATGGTtAAAACATAAGTTTTGCAAACTTAAGtACAGGGTTCAATTCCCTGCTTCTCCACCA	Yes	-17.3
Sflex_trna14	13	S flexneri	Ala	TGC	TGC	TTTGCAC	GGGGCTATAGCTCAGCTGGGAGAGCGCCTGCTTTGCACGCAGGAGGtCTGCGGTTCGATCCCGCATAGCTCCACCA	Yes	-31.8
Sf14_trna15	14	Sf14	Gly	TCC	TCC	CTTCCAA	GCATCCATAGTTTAAACGGGAAAATTACAGTCTTCCAAACTGAGGtTGAGGGTTCGATTCCCTCTGGATGCTCCA	Yes	-20.3
Sflex_trna15	14	S flexneri	Gly	TCC	TCC	CTTCCAA	GCGGGCATCGTATAATGGCtATTACCTCAGCCTTCCAAGCTGATGaTGCGGGTTCGATTCCCGCTGCCCGCTCCA	Yes	-28.4
Sf14_trna16	15	Sf14	Thr	TGT	TGT	CTTGTAA	GCTCTTATCGTATAATTGGCtATTACGGTTGCCTTGTAAGCAACTTaTCAGGGTTCGAATCCTTGTGGGAGCACCA	No	-18.6
Sflex_trna16	15	S flexneri	Thr	TGT	TGT	CTTGTAA	GCCGACTTAGCTCAGTAGGTAGAGCAACTGACTTGTAATCAGTAGGtCACCAGTTCGATTCCGGTAGTCGGCACCA	Yes	-22.8
Sf14_trna17	16	Sf14	Val	TAC	TAC	CTTACAA	GCTCGCTTAGTTTATATGGTAAAGCCCCATCCTTACAAGTTGGTGaAGAAGGTTCAAGTCCTTCAGCGAGTACCA	No	-17.8
Sflex_trna17	16	S flexneri	Val	TAC	TAC	CTTACAA	GGGTGATTAGCTCAGCTGGGAGAGCACCTCCCTTACAAGGAGGGGGtCGGCGGTTCGATCCCGTCATCACCCACCA	Yes	-34.6
Sf14_trna18	17	Sf14	Leu	CAA	CAA	CTCAAAC	GTTCCAGTATCCCAATTGGCaGAGGATGCAAGCTCAAACCTTGTATTAGTGACGGTTCGAATCCGTCTTGGAACACCA	Yes	-21.1
Sflex_trna18	17	S flexneri	Leu	CAA	CAA	TTCAAAA	GCCGAAGTGGCGAAATCGGTaGACGCAGTTGATTCAAAATCAACCGTAGAAATACGTGCCGGTTCGAGTCCGGCCTTCGGCACCA	Yes	-31
Sf14_trna19	18	Sf14	Arg	ACG	ACG	CTACGAA	GCAGAATTAGTTCAAATGGAcAGAGCAGCAACCTACGAAGTTGTTAGtTAGGGGTTCGAACCCTCTATTCTGCACCA	Yes	-21.4
Sflex_trna19	18	S flexneri	Arg	ACG	ACG	CTACGAA	GTATCCGTAGCTCAGCTGGAtAGAGTACTCGGCTACGAACCGAGCGGtCGGAGGTTCGAATCCTCCCGGATGCACCA	Yes	-27.5
Sf14_trna20	19	Sf14	Gln	TTG	TGG	CTTTGAA	GGGGATTAGTTTACAAGGTtAAAACCTCGGTCTTTGAAATCGAAGaAGATGGTTCAATTCCATCATCCCCCGCCA	No	-21.5
Sflex_trna20	19	S flexneri	Gln	TTG	TGG	TTTTGAT	TGGGGTATCGCCAAGCGGTAAGGCACCGGTTTTTGATACCGGCATtCCCTGGTTCGAATCCAGGTACCCCAGCCA	Yes	-28.1
Sf14_trna21	20	Sf14	Leu	TAA	TAA	TTTAAAA	GCTCCATTACTCCAATTGGCaGAGAGGCCAGATTTAAAATCTGTGTTATGTATCGGTTCGAATCCGATATGGAGTACCA	Yes	-20.8
Sflex_trna21	20	S flexneri	Leu	TAA	TAA	TTTAAAA	GCCCGGATGGTGGAATCGGTaGACACAAGGGATTTAAAATCCCTCGGCGTTCGCGCTgTGCGGGTTCAAGTCCCGCTCCGGGTACCA	Yes	-36.6
Sf14_trna22	21	Sf14	Gln	CTG	CTG	CTCTGAA	AGCAGTATAGCATAACTGGCAATGCTCCAGCCTCTGAAGCTGAAAGaTTAAGGTTCAAATCCTTATACTGCTGCCA	No	-19.1
Sflex_trna22	21	S flexneri	Gln	CTG	CTG	TTCTGAT	TGGGGTATCGCCAAGCGGTAAGGCACCGGATTCTGATTCCGGCATtCCGAGGTTCGAATCCTCGTACCCCAGCCA	Yes	-28
Sf14_trna23	22	Sf14	His	GTG	GTG	CTGTGAA	GTGGCCTTATCATAAATGGAtAATGACCCATACTGTGAACATGGTCTaTACGGGTTCGATTCCCGTAGGTCACCCCA	No	-21.2
Sflex_trna23	22	S flexneri	His	GTG	GTG	TTGTGAT	GTGGCTATAGCTCAGTTGGTAGAGCCCTGGATTGTGATTCCAGTTGtCGTGGGTTCGAATCCCATTAGCCACCCCA	Yes	-26.6
Sf14_trna24	23	Sf14	Phe	GAA	GAA	CTGAAAA	AGCTCAaTTAGCTTATATGGTtAAAGCGCGTGTCTGAAAAACATGAGAaCAGGGTTCAAATCCCGATGGGCTACCA	No	-15.2
Sflex_trna24	23	S flexneri	Phe	GAA	GAA	TTGAAAA	GCCCGGATAGCTCAGTCGGTAGAGCAGGGGATTGAAAATCCCCGTGtCCTTGGTTCGATTCCGAGTCCGGGCACCA	Yes	-34.1
Sf14_trna25	24	Sf14	Ser	GCT	GCT	TTGCTAA	GGAAGATTAacCCTAAAAGGTAAGGGAGCAGTTTGCTAAACTGCCAGTaaCCGAGAAATCGGCgTACCAGTTCAAGTCTGGTATCTTCCTCCA	No	-31
Sflex_trna25	24	S flexneri	Ser	GCT	GCT	CTGCTAA	GGTGAGGTGGCCGAGAGGCtgAAGGCGCTCCCCTGCTAAGGGAGTATGCGGTCAAAaGCTGCATCCGGGGTTCGAATCCCCGCCTCACCGCCA	Yes	-43.9
Sf14_trna26	25	Sf14	Cys	GCA	GCA	CTGCAAA	GTGTCGGTGTCAGAAATGGTTATGTGCCTGTCTGCAAAACAGGTTTaTGAGGGTTCGAGTCCCTTCCGATACTCCA	Yes	-21.1
Sflex_trna26	25	S flexneri	Cys	GCA	GCA	TTGCAAA	GGCGCGTTAACAAAGCGGTTATGTAGCGGATTGCAAATCCGTCTaGTCCGGTTCGACTCCGGAACGCGCCTCCA	Yes	-28.3

## Sheet: Sf14_RNAfold
tRNA_ID	Pair_ID	Organism	Isotype	Anticodon	Anticodon_Seq	Anticodon_Loop	Full_Sequence	Consistent	RNAfold_DeltaG	Mutation
Sf14_trna1	1	Sf14	Pro	TGG	TGG	TTTGGGG	CTCCATTTAGCTCAGCTtGGTAGAGCGTTCCGTTTGGGGCGGTAAGGcCGAAGGTTCAAGTCCTTCAATGGAGACCA	Yes	-25.1	Yes
Sf14_trna2	2	Sf14	Glu	TTC	TTC	CTTTCAA	ATTCCCGTAGACAAATTaGGTaAAGTCAACACCCTTTCAAGGTGTGGTtTGAGGGTTCAAGTCCCTTCGGGAATGCCA	No	-20.5	Yes
Sf14_trna3	3	Sf14	Met	CAT	CAT	CTCATTA	GCGGGTaTAGAGAAAGGGTGTCTCACATGTCTCATTAGCATGTTaTcGGTAGGTTCGACTCCTACACCCGCCTCCA	No	-22.9	Yes
Sf14_trna4	4	Sf14	Asn	GTT	GTT	CTGTTAA	GGTTAGGAAGCACATAAGGCaTGTGCGGTCGGCTGTTAACCGAATGGtACAGGGTTCGAATCCCTGACTAACCGCCA	No	-25.3	No
Sf14_trna5	5	Sf14	Tyr	GTA	GTA	CTGTAAA	GCGTCGTTAtcCCGTAGATGGAAGCGGTGGTGACTGTAAATCACTTGTCATTATGACTcGGTAGGTTCGACTCCTTCACGGCGCACCA	Yes	-23.7	No
Sf14_trna6	6	Sf14	Asp	GTC	GTC	CTGTCAC	GGTTATGTAGTTTAACTGGTcAAAATACCTCCCTGTCACGGAGGATGaTGAGGGTTCGAATCCCTTCGTAACCGCCA	Yes	-20.3	No
Sf14_trna7	7	Sf14	Lys	TTT	TTT	CTTTTAA	GGAAGTGTAGCAGAATGGTGATGCGGCAGACTTTTAATCTGACAGgCGAcGGGTTCGAATCCCTCCACTTCTACCA	No	-15	No
Sf14_trna8	8	Sf14	Met	CAT	CAT	TTCATAA	GGTTCAGTCGCAGATAAGGTAATGCAAGGGTTTCATAAGCCCTATGAATGTGGGTTCGATTCCCACCTGAACCTCCA	No	-25.8	Yes
Sf14_trna9	9	Sf14	Ile	GAT	GAT	CTGATAA	GCTGGTATAGTTAAGAAGGTtATAACACTCCCCTGATAAGGGAATAtCGGTGGTTCGATTCCACCTACCAGTACCA	No	-22.1	No
Sf14_trna10	10	Sf14	Arg	TCT	TCT	CTTCTAA	GCACCCTTAGTTCAAACGGAtAGAGCAACGGTCTTCTAAACCGTCAGtTACAGGTTCGAATCCTGTAGGGTGTGCCA	Yes	-22.6	No
Sf14_trna11	11	Sf14	Ser	TGA	TGA	CTTGAAA	GGTAGGTAGCGGCTAATGGAAGCCAAACTGTCTTGAAAACAGTTGCcattgTAGAGATAcGgTGAGGGTTCGACTCCTTTATCTACCG	Yes	-28.5	No
Sf14_trna12	12	Sf14	Leu	TAG	TAG	CTTAGAA	GCACCTATAGCCCAACTGGAaGAGGCAGCAGACTTAGAATCTGCTCAgTGTGAGTTCGAATCTCTCTAGGTGTACCA	Yes	-19.7	Yes
Sf14_trna14	13	Sf14	Ala	TGC	TGC	TTTGCAA	GGGGATGTAGTTTACATGGTtAAAACATAAGTTTTGCAAACTTAAGtACAGGGTTCAATTCCCTGCTTCTCCACCA	Yes	-17.3	Yes
Sf14_trna15	14	Sf14	Gly	TCC	TCC	CTTCCAA	GCATCCATAGTTTAAACGGGAAAATTACAGTCTTCCAAACTGAGGtTGAGGGTTCGATTCCCTCTGGATGCTCCA	Yes	-20.3	No
Sf14_trna16	15	Sf14	Thr	TGT	TGT	CTTGTAA	GCTCTTATCGTATAATTGGCtATTACGGTTGCCTTGTAAGCAACTTaTCAGGGTTCGAATCCTTGTGGGAGCACCA	No	-18.6	No
Sf14_trna17	16	Sf14	Val	TAC	TAC	CTTACAA	GCTCGCTTAGTTTATATGGTAAAGCCCCATCCTTACAAGTTGGTGaAGAAGGTTCAAGTCCTTCAGCGAGTACCA	No	-17.8	No
Sf14_trna18	17	Sf14	Leu	CAA	CAA	CTCAAAC	GTTCCAGTATCCCAATTGGCaGAGGATGCAAGCTCAAACCTTGTATTAGTGACGGTTCGAATCCGTCTTGGAACACCA	Yes	-21.1	Yes
Sf14_trna19	18	Sf14	Arg	ACG	ACG	CTACGAA	GCAGAATTAGTTCAAATGGAcAGAGCAGCAACCTACGAAGTTGTTAGtTAGGGGTTCGAACCCTCTATTCTGCACCA	Yes	-21.4	No
Sf14_trna20	19	Sf14	Gln	TTG	TGG	CTTTGAA	GGGGATTAGTTTACAAGGTtAAAACCTCGGTCTTTGAAATCGAAGaAGATGGTTCAATTCCATCATCCCCCGCCA	No	-21.5	Yes
Sf14_trna21	20	Sf14	Leu	TAA	TAA	TTTAAAA	GCTCCATTACTCCAATTGGCaGAGAGGCCAGATTTAAAATCTGTGTTATGTATCGGTTCGAATCCGATATGGAGTACCA	Yes	-20.8	No
Sf14_trna22	21	Sf14	Gln	CTG	CTG	CTCTGAA	AGCAGTATAGCATAACTGGCAATGCTCCAGCCTCTGAAGCTGAAAGaTTAAGGTTCAAATCCTTATACTGCTGCCA	No	-19.1	Yes
Sf14_trna23	22	Sf14	His	GTG	GTG	CTGTGAA	GTGGCCTTATCATAAATGGAtAATGACCCATACTGTGAACATGGTCTaTACGGGTTCGATTCCCGTAGGTCACCCCA	No	-21.2	Yes
Sf14_trna24	23	Sf14	Phe	GAA	GAA	CTGAAAA	AGCTCAaTTAGCTTATATGGTtAAAGCGCGTGTCTGAAAAACATGAGAaCAGGGTTCAAATCCCGATGGGCTACCA	No	-15.2	Yes
Sf14_trna25	24	Sf14	Ser	GCT	GCT	TTGCTAA	GGAAGATTAacCCTAAAAGGTAAGGGAGCAGTTTGCTAAACTGCCAGTaaCCGAGAAATCGGCgTACCAGTTCAAGTCTGGTATCTTCCTCCA	No	-31	Yes
Sf14_trna26	25	Sf14	Cys	GCA	GCA	CTGCAAA	GTGTCGGTGTCAGAAATGGTTATGTGCCTGTCTGCAAAACAGGTTTaTGAGGGTTCGAGTCCCTTCCGATACTCCA	Yes	-21.1	Yes

## Sheet: RNAfold_delta_deltaG
Pair_ID	Isotype	Anticodon	Sf14 ∆G	2457T ∆G	∆∆G	Codon		∆∆G Value Guide
1	Pro	TGG	-25.1	-31.4	6.3	CCA		∆∆G (kcal/mol)	Interpretation (Sf14 - Sflexneri)
2	Glu	TTC	-20.5	-32.8	12.3	GAA		≥ +10	Extreme loss of stability in Sf14 tRNAs
3	Met	CAT	-22.9	-24.7	1.8	ATG		+5 to +10	Significant decrease in stability
4	Asn	GTT	-25.3	-24.5	-0.8	AAC		0 to +5	Moderate decrease in stability
5	Tyr	GTA	-23.7	-31.7	8	TAC		-5 to 0	Sf14 and S. flexneri have similar stability
6	Asp	GTC	-20.3	-28.1	7.8	GAC		≤ -5	Sf14 tRNAs significantly more stable
7	Lys	TTT	-15	-28.6	13.6	AAA		≤ -10	Extreme increase of stability in Sf14 tRNAs
8	Met	CAT	-25.8	-24.7	-1.1	ATG
9	Ile	GAT	-22.1	-28.8	6.7	ATC
10	Arg	TCT	-22.6	-31.3	8.7	AGA
11	Ser	TGA	-28.5	-33.3	4.8	TCA
12	Leu	TAG	-19.7	-36.1	16.4	CTA
13	Ala	TGC	-17.3	-31.8	14.5	GCA
14	Gly	TCC	-20.3	-28.4	8.1	GGA
15	Thr	TGT	-18.6	-22.8	4.2	ACA
16	Val	TAC	-17.8	-34.6	16.8	GTA
17	Leu	CAA	-21.1	-31	9.9	TTG
18	Arg	ACG	-21.4	-27.5	6.1	CGT
19	Gln	TTG	-21.5	-28.1	6.6	CAA
20	Leu	TAA	-20.8	-36.6	15.8	TTA
21	Gln	CTG	-19.1	-28	8.9	CAG
22	His	GTG	-21.2	-26.6	5.4	CAC
23	Phe	GAA	-15.2	-34.1	18.9	TTC
24	Ser	GCT	-31	-43.9	12.9	AGC
25	Cys	GCA	-21.1	-28.3	7.2	TGC

## Sheet: deltaG_RSCU
Pair_ID	Isotype	Anticodon	Sf14 RSCU	Sf14 ∆G	2457T RSCU	2457T ∆G	∆∆G	Codon
1	Pro	TGG	1.87297	-25.1	0.786271	-31.4	6.3	CCA
2	Glu	TTC	1.30142	-20.5	1.36819	-32.8	12.3	GAA
3	Met	CAT	1	-22.9	1	-24.7	1.8	ATG
4	Asn	GTT	0.957081	-25.3	1.05882	-24.5	-0.8	AAC
5	Tyr	GTA	0.849744	-23.7	0.862968	-31.7	8	TAC
6	Asp	GTC	0.660596	-20.3	0.75061	-28.1	7.8	GAC
7	Lys	TTT	1.20454	-15	1.49957	-28.6	13.6	AAA
8	Met	CAT	1	-25.8	1	-24.7	-1.1	ATG
9	Ile	GAT	0.961557	-22.1	1.2277	-28.8	6.7	ATC
10	Arg	TCT	2.11414	-22.6	0.344184	-31.3	8.7	AGA
11	Ser	TGA	1.55389	-28.5	0.792016	-33.3	4.8	TCA
12	Leu	TAG	0.693753	-19.7	0.247073	-36.1	16.4	CTA
13	Ala	TGC	1.73424	-17.3	0.901139	-31.8	14.5	GCA
14	Gly	TCC	0.768951	-20.3	0.556181	-28.4	8.1	GGA
15	Thr	TGT	1.50495	-18.6	0.61147	-22.8	4.2	ACA
16	Val	TAC	1.24172	-17.8	0.655363	-34.6	16.8	GTA
17	Leu	CAA	0.741488	-21.1	0.750693	-31	9.9	TTG
18	Arg	ACG	2.35134	-21.4	2.16722	-27.5	6.1	CGT
19	Gln	TTG	1.11549	-21.5	0.705464	-28.1	6.6	CAA
20	Leu	TAA	1.62902	-20.8	0.828861	-36.6	15.8	TTA
21	Gln	CTG	0.884507	-19.1	1.29454	-28	8.9	CAG
22	His	GTG	0.970536	-21.2	0.859793	-26.6	5.4	CAC
23	Phe	GAA	0.801543	-15.2	0.840746	-34.1	18.9	TTC
24	Ser	GCT	0.777847	-31	1.61348	-43.9	12.9	AGC
25	Cys	GCA	0.690969	-21.1	1.09891	-28.3	7.2	TGC

## Sheet: deltaG_extremes
Highest Sf14 ∆G	Pair_ID	Isotype	Anticodon	Sf14 ∆G	2457T ∆G	∆∆G	Codon
	24	Ser	GCT	-31	-43.9	12.9	AGC
	11	Ser	TGA	-28.5	-33.3	4.8	TCA
	8	Met	CAT	-25.8	-24.7	-1.1	ATG
	4	Asn	GTT	-25.3	-24.5	-0.8	AAC
	1	Pro	TGG	-25.1	-31.4	6.3	CCA
	5	Tyr	GTA	-23.7	-31.7	8	TAC
	3	Met	CAT	-22.9	-24.7	1.8	ATG
	10	Arg	TCT	-22.6	-31.3	8.7	AGA
	9	Ile	GAT	-22.1	-28.8	6.7	ATC
	19	Gln	TTG	-21.5	-28.1	6.6	CAA
Lowest Sf14 ∆G	Pair_ID	Isotype	Anticodon	Sf14 ∆G	2457T ∆G	∆∆G	Codon
	7	Lys	TTT	-15	-28.6	13.6	AAA
	23	Phe	GAA	-15.2	-34.1	18.9	TTC
	13	Ala	TGC	-17.3	-31.8	14.5	GCA
	16	Val	TAC	-17.8	-34.6	16.8	GTA
	15	Thr	TGT	-18.6	-22.8	4.2	ACA
	21	Gln	CTG	-19.1	-28	8.9	CAG
	12	Leu	TAG	-19.7	-36.1	16.4	CTA
	6	Asp	GTC	-20.3	-28.1	7.8	GAC
	14	Gly	TCC	-20.3	-28.4	8.1	GGA
	2	Glu	TTC	-20.5	-32.8	12.3	GAA

## Sheet: delta_deltaG_extremes
Highest ∆∆G	Pair_ID	Isotype	Anticodon	Sf14 ∆G	2457T ∆G	∆∆G	Codon
	23	Phe	GAA	-15.2	-34.1	18.9	TTC
	16	Val	TAC	-17.8	-34.6	16.8	GTA
	12	Leu	TAG	-19.7	-36.1	16.4	CTA
	20	Leu	TAA	-20.8	-36.6	15.8	TTA
	13	Ala	TGC	-17.3	-31.8	14.5	GCA
	7	Lys	TTT	-15	-28.6	13.6	AAA
	24	Ser	GCT	-31	-43.9	12.9	AGC
	2	Glu	TTC	-20.5	-32.8	12.3	GAA
	17	Leu	CAA	-21.1	-31	9.9	TTG
	21	Gln	CTG	-19.1	-28	8.9	CAG
Lowest ∆∆G	Pair_ID	Isotype	Anticodon	Sf14 ∆G	2457T ∆G	∆∆G	Codon
	8	Met	CAT	-25.8	-24.7	-1.1	ATG
	4	Asn	GTT	-25.3	-24.5	-0.8	AAC
	3	Met	CAT	-22.9	-24.7	1.8	ATG
	15	Thr	TGT	-18.6	-22.8	4.2	ACA
	11	Ser	TGA	-28.5	-33.3	4.8	TCA
	22	His	GTG	-21.2	-26.6	5.4	CAC
	18	Arg	ACG	-21.4	-27.5	6.1	CGT
	1	Pro	TGG	-25.1	-31.4	6.3	CCA
	19	Gln	TTG	-21.5	-28.1	6.6	CAA
	9	Ile	GAT	-22.1	-28.8	6.7	ATC

[truncated: 1 more sheets: statistics]
