# Supplementary material for: A computational investigation into the role of tRNAs encoded by Shigella phage Sf14
Source: BMC Genomics. 2025 Sep 29;26:858. doi: 10.1186/s12864-025-11998-9 (PMC12482277; doi:10.1186/s12864-025-11998-9)
Supplement: Supplementary file 1 — Supplementary Material 1. Supplementary figure S1: median RSCU values of the Sf14 and S. flexneri 2457 T genomes Stacked bar graph comparing the median RSCU values of each codon in Sf14 and host S. flexneri 2457T. Asterisks indicate the difference in RSCU is significant. Supplementary figure S2: average RSCU values for the S. flexneri 2457 T genome and all gene groups of interest Bar graphs showing the average RSCU values for all codons in 2457 T for (A) genome, (B) metabolism genes, (C) biosynthesis genes, (D) gene expression genes, (E) stress response and drug resistance genes, and (F) transport and miscellaneous genes. Supplementary figure S3: average RSCU values for Sf14 genome and all Sf14 gene groups Bar graphs showing the average RSCU values for all codons in Sf14 (A) genome, (B) early genes, (C) middle genes, (D) late genes, and (E) hypothetical genes. Supplementary figure S4: PCA plot of RSCU scores for all codons in the Sf14 and S. flexneri 2457 T gene groups Genes are assigned a color based on their group, as indicated in the key on the right. An unlabeled version of this plot is available in the text (Fig. 4). Some labels are hidden due to multiple overlapping observations. Supplementary figure S5: tAI values for both Sf14 and S. flexneri 2457 T genomes and host genes of interest Bar graphs depicting the tAI values for the (A) host genome, (B) host genes of interest, (C) Sf14 genome; (D) Boxplot of the distribution of tAI values in S. flexneri 2457 T and Sf14. Supplementary figure S6: Sf14-encoded tRNA mutation frequency by isotype and position (A) Bar graph of the mutation frequency for Sf14 tRNAs according to their isotype. (B) Bar graph of the frequency of mutations at each anticodon loop position. Supplementary figure S7: comparison of tRNA ∆G values between Sf14 and S. flexneri 2457 T Free energy (∆G) values for Sf14-encoded tRNAs and their counterparts in 2457T. Sf14 ∆G values are on the y-axis, and 2457 T ∆G values are on the x-axis. Supplementary [file 12864_2025_11998_MOESM1_ESM.zip › SI zip revised/Supplementary Dataset 8.xlsx]

## Sheet: 2457T_genome
	Sequence	num_matched_codons	total_codons	raw_tAI	tAI
1	lcl|NC_004741.1_cds_S_RS00040_7	38	64	6.26692	0.431384
2	lcl|NC_004741.1_cds_S_RS00095_18	29	64	1.03011	0.0709076
3	lcl|NC_004741.1_cds_S_RS00215_39	37	64	5.62577	0.38725
4	lcl|NC_004741.1_cds_S_RS00550_104	40	64	10.0031	0.688566
5	lcl|NC_004741.1_cds_S_RS00695_132	28	64	0.707298	0.0486869
6	lcl|NC_004741.1_cds_S_RS00815_156	38	64	8.31957	0.572678
7	lcl|NC_004741.1_cds_S_RS01115_208	39	64	8.48202	0.58386
8	lcl|NC_004741.1_cds_S_RS01160_215	36	64	5.31201	0.365652
9	lcl|NC_004741.1_cds_S_RS01190_220	38	64	7.51766	0.517479
10	lcl|NC_004741.1_cds_S_RS01335_245	41	64	13.9064	0.957244
11	lcl|NC_004741.1_cds_S_RS01360_247	15	64	0.00055057	3.78985e-05
12	lcl|NC_004741.1_cds_S_RS01365_248	28	64	0.717617	0.0493972
13	lcl|NC_004741.1_cds_S_RS01380_250	27	64	1.15656	0.0796118
14	lcl|NC_004741.1_cds_S_RS01405_255	36	64	5.50374	0.37885
15	lcl|NC_004741.1_cds_S_RS01410_256	25	64	0.351645	0.0242055
16	lcl|NC_004741.1_cds_S_RS01525_279	36	64	4.51622	0.310874
17	lcl|NC_004741.1_cds_S_RS01535_281	37	64	4.5968	0.316421
18	lcl|NC_004741.1_cds_S_RS01570_288	38	64	6.98422	0.480759
19	lcl|NC_004741.1_cds_S_RS01645_300	32	64	1.90147	0.130888
20	lcl|NC_004741.1_cds_S_RS01675_306	32	64	2.35408	0.162043
21	lcl|NC_004741.1_cds_S_RS01715_312	41	64	12.7502	0.877661
22	lcl|NC_004741.1_cds_S_RS01765_320	26	64	0.374351	0.0257685
23	lcl|NC_004741.1_cds_S_RS01825_332	35	64	4.39962	0.302848
24	lcl|NC_004741.1_cds_S_RS01965_358	35	64	3.68082	0.25337
25	lcl|NC_004741.1_cds_S_RS01995_363	36	64	4.78361	0.32928
26	lcl|NC_004741.1_cds_S_RS02000_364	30	64	1.28499	0.0884521
27	lcl|NC_004741.1_cds_S_RS02095_382	41	64	11.3563	0.781712
28	lcl|NC_004741.1_cds_S_RS02165_396	36	64	4.64344	0.319632
29	lcl|NC_004741.1_cds_S_RS02255_413	37	64	5.16204	0.355329
30	lcl|NC_004741.1_cds_S_RS02345_432	36	64	5.3633	0.369183
31	lcl|NC_004741.1_cds_S_RS02355_434	39	64	8.05134	0.554214
32	lcl|NC_004741.1_cds_S_RS02385_440	21	64	0.0267164	0.00183902
33	lcl|NC_004741.1_cds_S_RS02395_442	33	64	2.75846	0.189879
34	lcl|NC_004741.1_cds_S_RS02405_444	34	64	2.88701	0.198727
35	lcl|NC_004741.1_cds_S_RS02480_458	26	64	0.729601	0.0502221
36	lcl|NC_004741.1_cds_S_RS02500_461	41	64	12.2544	0.843535
37	lcl|NC_004741.1_cds_S_RS02505_462	39	64	8.47389	0.5833
38	lcl|NC_004741.1_cds_S_RS02530_467	35	64	4.08498	0.28119
39	lcl|NC_004741.1_cds_S_RS02535_468	30	64	1.39649	0.0961271
40	lcl|NC_004741.1_cds_S_RS02540_469	41	64	12.3423	0.849586
41	lcl|NC_004741.1_cds_S_RS02555_471	41	64	13.7027	0.943229
42	lcl|NC_004741.1_cds_S_RS02565_472	33	64	2.94884	0.202984
43	lcl|NC_004741.1_cds_S_RS02695_495	38	64	6.11824	0.421149
44	lcl|NC_004741.1_cds_S_RS02740_504	32	64	1.95716	0.134721
45	lcl|NC_004741.1_cds_S_RS02825_519	40	64	10.6934	0.736078
46	lcl|NC_004741.1_cds_S_RS02835_521	36	64	4.8291	0.332411
47	lcl|NC_004741.1_cds_S_RS03060_559	34	64	3.5727	0.245927
48	lcl|NC_004741.1_cds_S_RS03160_577	36	64	4.7335	0.32583
49	lcl|NC_004741.1_cds_S_RS03205_586	24	64	0.14982	0.0103129
50	lcl|NC_004741.1_cds_S_RS03210_587	40	64	10.3854	0.71488
51	lcl|NC_004741.1_cds_S_RS03230_591	40	64	9.37798	0.645533
52	lcl|NC_004741.1_cds_S_RS03240_593	41	64	13.1009	0.901799
53	lcl|NC_004741.1_cds_S_RS03245_594	39	64	9.23329	0.635574
54	lcl|NC_004741.1_cds_S_RS03255_597	41	64	12.0411	0.828851
55	lcl|NC_004741.1_cds_S_RS03445_627	39	64	8.28523	0.570314
56	lcl|NC_004741.1_cds_S_RS03595_656	30	64	1.29386	0.0890631
57	lcl|NC_004741.1_cds_S_RS03605_659	39	64	9.13768	0.628993
58	lcl|NC_004741.1_cds_S_RS03630_663	36	64	5.4872	0.377712
59	lcl|NC_004741.1_cds_S_RS03655_667	39	64	9.53229	0.656156
60	lcl|NC_004741.1_cds_S_RS03670_669	35	64	3.82763	0.263475
61	lcl|NC_004741.1_cds_S_RS03705_674	41	64	13.2888	0.914734
62	lcl|NC_004741.1_cds_S_RS03710_675	30	64	0.986232	0.0678873
63	lcl|NC_004741.1_cds_S_RS03840_692	29	64	0.777994	0.0535533
64	lcl|NC_004741.1_cds_S_RS03845_693	39	64	8.112	0.55839
65	lcl|NC_004741.1_cds_S_RS03855_695	40	64	10.8674	0.748056
66	lcl|NC_004741.1_cds_S_RS03965_715	41	64	12.7606	0.878375
67	lcl|NC_004741.1_cds_S_RS04145_752	40	64	9.69683	0.667482
68	lcl|NC_004741.1_cds_S_RS04155_754	25	64	0.257562	0.0177293
69	lcl|NC_004741.1_cds_S_RS04170_757	41	64	13.2479	0.911917
70	lcl|NC_004741.1_cds_S_RS04305_783	40	64	9.22518	0.635015
71	lcl|NC_004741.1_cds_S_RS04330_787	37	64	5.78692	0.398343
72	lcl|NC_004741.1_cds_S_RS04345_789	34	64	3.37126	0.232061
73	lcl|NC_004741.1_cds_S_RS04360_791	24	64	0.156	0.0107383
74	lcl|NC_004741.1_cds_S_RS04745_862	23	64	0.0769025	0.00529359
75	lcl|NC_004741.1_cds_S_RS04760_864	37	64	6.81247	0.468937
76	lcl|NC_004741.1_cds_S_RS04770_866	25	64	0.286921	0.0197502
77	lcl|NC_004741.1_cds_S_RS04790_870	38	64	6.27429	0.431891
78	lcl|NC_004741.1_cds_S_RS04795_871	40	64	9.3342	0.64252
79	lcl|NC_004741.1_cds_S_RS04810_874	33	64	3.03392	0.20884
80	lcl|NC_004741.1_cds_S_RS04835_878	40	64	10.711	0.737293
81	lcl|NC_004741.1_cds_S_RS04850_882	38	64	7.39799	0.509241
82	lcl|NC_004741.1_cds_S_RS04855_883	27	64	1.19629	0.0823465
83	lcl|NC_004741.1_cds_S_RS04890_889	39	64	8.10813	0.558123
84	lcl|NC_004741.1_cds_S_RS04915_894	37	64	6.37902	0.4391
85	lcl|NC_004741.1_cds_S_RS04930_897	31	64	2.16802	0.149236
86	lcl|NC_004741.1_cds_S_RS04945_900	30	64	1.59712	0.109938
87	lcl|NC_004741.1_cds_S_RS04965_903	24	64	0.290164	0.0199734
88	lcl|NC_004741.1_cds_S_RS04970_904	16	64	0.00331877	0.000228448
89	lcl|NC_004741.1_cds_S_RS04980_906	37	64	5.48471	0.37754
90	lcl|NC_004741.1_cds_S_RS05000_910	36	64	5.8648	0.403703
91	lcl|NC_004741.1_cds_S_RS05035_918	37	64	6.1022	0.420045
92	lcl|NC_004741.1_cds_S_RS05075_926	41	64	11.6561	0.802345
93	lcl|NC_004741.1_cds_S_RS05190_948	35	64	4.15428	0.28596
94	lcl|NC_004741.1_cds_S_RS05205_950	25	64	0.540569	0.0372101
95	lcl|NC_004741.1_cds_S_RS05230_955	29	64	1.40829	0.0969398
96	lcl|NC_004741.1_cds_S_RS05250_958	41	64	11.4374	0.787294
97	lcl|NC_004741.1_cds_S_RS05340_976	31	64	1.52006	0.104633
98	lcl|NC_004741.1_cds_S_RS05470_999	40	64	9.89619	0.681205
99	lcl|NC_004741.1_cds_S_RS05545_1013	40	64	9.72154	0.669182
100	lcl|NC_004741.1_cds_S_RS05570_1017	40	64	9.22984	0.635337
101	lcl|NC_004741.1_cds_S_RS05575_1018	24	64	0.314102	0.0216212
102	lcl|NC_004741.1_cds_S_RS05670_1038	31	64	1.71245	0.117876
103	lcl|NC_004741.1_cds_S_RS05700_1043	36	64	4.59031	0.315974
104	lcl|NC_004741.1_cds_S_RS05715_1045	38	64	5.86962	0.404035
105	lcl|NC_004741.1_cds_S_RS05735_1049	40	64	11.3635	0.782208
106	lcl|NC_004741.1_cds_S_RS05825_1064	40	64	10.4325	0.718124
107	lcl|NC_004741.1_cds_S_RS05870_1070	31	64	1.92248	0.132334
108	lcl|NC_004741.1_cds_S_RS05910_1076	36	64	5.21484	0.358964
109	lcl|NC_004741.1_cds_S_RS05915_1077	24	64	0.158394	0.0109031
110	lcl|NC_004741.1_cds_S_RS05990_1092	37	64	5.69648	0.392118
111	lcl|NC_004741.1_cds_S_RS06020_1098	35	64	4.94269	0.34023
112	lcl|NC_004741.1_cds_S_RS06035_1101	34	64	3.59455	0.247431
113	lcl|NC_004741.1_cds_S_RS06060_1106	41	64	12.6518	0.87089
114	lcl|NC_004741.1_cds_S_RS06065_1107	40	64	10.0747	0.693492
115	lcl|NC_004741.1_cds_S_RS06160_1125	41	64	12.3273	0.848548
116	lcl|NC_004741.1_cds_S_RS06320_1157	22	64	0.0749271	0.00515761
117	lcl|NC_004741.1_cds_S_RS06355_1166	37	64	5.37712	0.370134
118	lcl|NC_004741.1_cds_S_RS06500_1194	32	64	2.10213	0.1447
119	lcl|NC_004741.1_cds_S_RS06520_1199	24	64	0.196968	0.0135583
120	lcl|NC_004741.1_cds_S_RS06525_1200	40	64	11.5222	0.793132
121	lcl|NC_004741.1_cds_S_RS06535_1201	22	64	0.0803969	0.00553412
122	lcl|NC_004741.1_cds_S_RS06540_1202	27	64	0.676183	0.046545
123	lcl|NC_004741.1_cds_S_RS06555_1204	16	64	0.0176507	0.00121499
124	lcl|NC_004741.1_cds_S_RS06625_1217	41	64	14.5275	1
125	lcl|NC_004741.1_cds_S_RS06655_1223	40	64	11.3471	0.781078
126	lcl|NC_004741.1_cds_S_RS06695_1230	32	64	1.83652	0.126417
127	lcl|NC_004741.1_cds_S_RS07190_1326	12	64	1.42356e-05	9.79908e-07
128	lcl|NC_004741.1_cds_S_RS07250_1336	31	64	1.89376	0.130357
129	lcl|NC_004741.1_cds_S_RS07320_1351	38	64	7.25413	0.499338
130	lcl|NC_004741.1_cds_S_RS07335_1353	36	64	4.07823	0.280725
131	lcl|NC_004741.1_cds_S_RS07365_1358	37	64	7.39265	0.508873
132	lcl|NC_004741.1_cds_S_RS07385_1362	39	64	8.25964	0.568552
133	lcl|NC_004741.1_cds_S_RS07390_1363	38	64	7.33622	0.504989
134	lcl|NC_004741.1_cds_S_RS07440_1372	33	64	2.96036	0.203776
135	lcl|NC_004741.1_cds_S_RS07445_1373	41	64	12.1045	0.83321
136	lcl|NC_004741.1_cds_S_RS07460_1376	30	64	1.69944	0.116981
137	lcl|NC_004741.1_cds_S_RS07475_1378	32	64	1.73912	0.119713
138	lcl|NC_004741.1_cds_S_RS07495_1381	37	64	6.58281	0.453128
139	lcl|NC_004741.1_cds_S_RS07500_1382	40	64	11.0478	0.760477
140	lcl|NC_004741.1_cds_S_RS07510_1384	38	64	7.47982	0.514873
141	lcl|NC_004741.1_cds_S_RS07530_1389	17	64	0.00258379	0.000177856
142	lcl|NC_004741.1_cds_S_RS07545_1392	34	64	5.06519	0.348662
143	lcl|NC_004741.1_cds_S_RS07565_1395	36	64	6.18832	0.425973
144	lcl|NC_004741.1_cds_S_RS07575_1397	35	64	3.87097	0.266458
145	lcl|NC_004741.1_cds_S_RS07580_1398	39	64	7.55676	0.52017
146	lcl|NC_004741.1_cds_S_RS07610_1405	38	64	6.43818	0.443172
147	lcl|NC_004741.1_cds_S_RS07665_1415	27	64	0.693214	0.0477174
148	lcl|NC_004741.1_cds_S_RS07680_1417	41	64	10.9503	0.753766
149	lcl|NC_004741.1_cds_S_RS07690_1419	38	64	7.32923	0.504508
150	lcl|NC_004741.1_cds_S_RS07700_1421	37	64	6.43643	0.443052
151	lcl|NC_004741.1_cds_S_RS07715_1423	37	64	5.71307	0.39326
152	lcl|NC_004741.1_cds_S_RS07740_1427	37	64	6.25881	0.430826
153	lcl|NC_004741.1_cds_S_RS07755_1429	39	64	7.65207	0.526731
154	lcl|NC_004741.1_cds_S_RS07880_1450	28	64	0.595658	0.0410021
155	lcl|NC_004741.1_cds_S_RS07895_1452	22	64	0.0559079	0.00384842
156	lcl|NC_004741.1_cds_S_RS07910_1455	39	64	7.91112	0.544562
157	lcl|NC_004741.1_cds_S_RS07915_1456	41	64	13.6034	0.936389
158	lcl|NC_004741.1_cds_S_RS08105_1491	31	64	1.53607	0.105735
159	lcl|NC_004741.1_cds_S_RS08145_1501	41	64	12.1096	0.833564
160	lcl|NC_004741.1_cds_S_RS08180_1508	38	64	8.00999	0.551368
161	lcl|NC_004741.1_cds_S_RS08225_1517	40	64	9.9349	0.683869
162	lcl|NC_004741.1_cds_S_RS08350_1539	36	64	5.41547	0.372774
163	lcl|NC_004741.1_cds_S_RS08360_1541	27	64	0.794299	0.0546756
164	lcl|NC_004741.1_cds_S_RS08405_1550	40	64	10.4321	0.718094
165	lcl|NC_004741.1_cds_S_RS08450_1558	40	64	11.2106	0.771679
166	lcl|NC_004741.1_cds_S_RS08460_1560	34	64	2.83928	0.195442
167	lcl|NC_004741.1_cds_S_RS08500_1567	38	64	5.98418	0.411921
168	lcl|NC_004741.1_cds_S_RS08515_1570	39	64	7.41419	0.510356
169	lcl|NC_004741.1_cds_S_RS08700_1605	34	64	3.37534	0.232342
170	lcl|NC_004741.1_cds_S_RS08730_1611	36	64	5.10759	0.351581
171	lcl|NC_004741.1_cds_S_RS08745_1613	40	64	10.1927	0.701617
172	lcl|NC_004741.1_cds_S_RS08755_1616	17	64	0.00184451	0.000126967
173	lcl|NC_004741.1_cds_S_RS08805_1622	32	64	2.04365	0.140675
174	lcl|NC_004741.1_cds_S_RS08850_1630	36	64	4.5482	0.313076
175	lcl|NC_004741.1_cds_S_RS08885_1637	22	64	0.0795213	0.00547385
176	lcl|NC_004741.1_cds_S_RS08905_1641	38	64	7.3506	0.505979
177	lcl|NC_004741.1_cds_S_RS08945_1649	39	64	8.06674	0.555274
178	lcl|NC_004741.1_cds_S_RS09020_1661	40	64	10.2686	0.706839
179	lcl|NC_004741.1_cds_S_RS09045_1666	40	64	9.88573	0.680485
180	lcl|NC_004741.1_cds_S_RS09085_1673	40	64	11.8988	0.819054
181	lcl|NC_004741.1_cds_S_RS09175_1685	38	64	7.43688	0.511918
182	lcl|NC_004741.1_cds_S_RS09180_1686	41	64	12.8005	0.881124
183	lcl|NC_004741.1_cds_S_RS09320_1714	37	64	5.68363	0.391233
184	lcl|NC_004741.1_cds_S_RS09330_1716	36	64	4.43007	0.304944
185	lcl|NC_004741.1_cds_S_RS09355_1721	31	64	1.73128	0.119173
186	lcl|NC_004741.1_cds_S_RS09505_1750	40	64	9.24816	0.636597
187	lcl|NC_004741.1_cds_S_RS09555_1760	36	64	5.46847	0.376423
188	lcl|NC_004741.1_cds_S_RS09635_1774	41	64	11.9501	0.822585
189	lcl|NC_004741.1_cds_S_RS09660_1779	41	64	12.4098	0.854229
190	lcl|NC_004741.1_cds_S_RS09785_1803	37	64	6.73902	0.463881
191	lcl|NC_004741.1_cds_S_RS09795_1806	38	64	6.16685	0.424495
192	lcl|NC_004741.1_cds_S_RS09815_1809	38	64	6.9718	0.479904
193	lcl|NC_004741.1_cds_S_RS09850_1814	37	64	6.55939	0.451516
194	lcl|NC_004741.1_cds_S_RS09855_1815	35	64	3.88766	0.267607
195	lcl|NC_004741.1_cds_S_RS09860_1816	31	64	1.73166	0.119199
196	lcl|NC_004741.1_cds_S_RS09875_1819	41	64	11.51	0.792294
197	lcl|NC_004741.1_cds_S_RS09945_1831	38	64	6.60691	0.454787
198	lcl|NC_004741.1_cds_S_RS09970_1835	38	64	7.229	0.497609
199	lcl|NC_004741.1_cds_S_RS09975_1836	34	64	3.58895	0.247046
200	lcl|NC_004741.1_cds_S_RS09985_1838	39	64	9.52388	0.655577
201	lcl|NC_004741.1_cds_S_RS10050_1850	26	64	0.447689	0.0308167
202	lcl|NC_004741.1_cds_S_RS10070_1853	19	64	0.0121741	0.000838004
203	lcl|NC_004741.1_cds_S_RS10090_1855	39	64	8.94702	0.615868
204	lcl|NC_004741.1_cds_S_RS10130_1862	35	64	3.78681	0.260665
205	lcl|NC_004741.1_cds_S_RS10190_1872	37	64	6.4201	0.441927
206	lcl|NC_004741.1_cds_S_RS10260_1887	22	64	0.0494185	0.00340172
207	lcl|NC_004741.1_cds_S_RS10270_1889	28	64	0.689595	0.0474683
208	lcl|NC_004741.1_cds_S_RS10310_1896	41	64	11.4467	0.787933
209	lcl|NC_004741.1_cds_S_RS10340_1901	38	64	8.16383	0.561958
210	lcl|NC_004741.1_cds_S_RS10435_1918	40	64	10.1681	0.699922
211	lcl|NC_004741.1_cds_S_RS10455_1920	20	64	0.0428127	0.00294701
212	lcl|NC_004741.1_cds_S_RS10550_1934	26	64	0.467049	0.0321493
213	lcl|NC_004741.1_cds_S_RS10565_1936	29	64	1.04403	0.0718656
214	lcl|NC_004741.1_cds_S_RS10635_1950	41	64	13.578	0.934642
215	lcl|NC_004741.1_cds_S_RS10640_1951	39	64	9.84453	0.677648
216	lcl|NC_004741.1_cds_S_RS10650_1953	41	64	13.9127	0.957681
217	lcl|NC_004741.1_cds_S_RS10735_1968	27	64	0.630943	0.043431
218	lcl|NC_004741.1_cds_S_RS10765_1974	33	64	2.52138	0.173559
219	lcl|NC_004741.1_cds_S_RS10850_1989	36	64	4.33947	0.298708
220	lcl|NC_004741.1_cds_S_RS10870_1993	38	64	5.90453	0.406439
221	lcl|NC_004741.1_cds_S_RS10880_1995	36	64	5.44714	0.374954
222	lcl|NC_004741.1_cds_S_RS10925_2004	41	64	11.5221	0.793123
223	lcl|NC_004741.1_cds_S_RS10930_2005	41	64	12.1881	0.83897
224	lcl|NC_004741.1_cds_S_RS11000_2016	26	64	0.305629	0.021038
225	lcl|NC_004741.1_cds_S_RS11030_2022	40	64	9.04934	0.622912
226	lcl|NC_004741.1_cds_S_RS11070_2029	39	64	8.12563	0.559328
227	lcl|NC_004741.1_cds_S_RS11105_2035	35	64	4.27242	0.294092
228	lcl|NC_004741.1_cds_S_RS11125_2038	28	64	0.981275	0.0675461
229	lcl|NC_004741.1_cds_S_RS11140_2040	19	64	0.0158887	0.0010937
230	lcl|NC_004741.1_cds_S_RS11160_2042	36	64	5.24902	0.361316
231	lcl|NC_004741.1_cds_S_RS11180_2046	38	64	7.09139	0.488136
232	lcl|NC_004741.1_cds_S_RS11220_2052	32	64	2.33538	0.160756
233	lcl|NC_004741.1_cds_S_RS11225_2053	41	64	12.6429	0.870276
234	lcl|NC_004741.1_cds_S_RS11265_2061	33	64	2.89902	0.199554
235	lcl|NC_004741.1_cds_S_RS11280_2063	38	64	7.28341	0.501354
236	lcl|NC_004741.1_cds_S_RS11320_2067	35	64	3.71411	0.255661
237	lcl|NC_004741.1_cds_S_RS11355_2073	23	64	0.0825335	0.0056812
238	lcl|NC_004741.1_cds_S_RS11360_2074	39	64	8.66837	0.596688
239	lcl|NC_004741.1_cds_S_RS11380_2076	39	64	7.68961	0.529315
240	lcl|NC_004741.1_cds_S_RS11395_2078	35	64	4.22748	0.290999
241	lcl|NC_004741.1_cds_S_RS11510_2092	21	64	0.0639218	0.00440006
242	lcl|NC_004741.1_cds_S_RS11525_2095	30	64	1.07038	0.0736796
243	lcl|NC_004741.1_cds_S_RS11535_2097	21	64	0.045817	0.00315381
244	lcl|NC_004741.1_cds_S_RS11565_2101	32	64	2.23816	0.154064
245	lcl|NC_004741.1_cds_S_RS11570_2102	31	64	1.49745	0.103077
246	lcl|NC_004741.1_cds_S_RS11595_2106	38	64	8.46355	0.582588
247	lcl|NC_004741.1_cds_S_RS11695_2126	40	64	9.23766	0.635874
248	lcl|NC_004741.1_cds_S_RS11850_2156	36	64	5.52125	0.380055
249	lcl|NC_004741.1_cds_S_RS11855_2157	41	64	10.8965	0.75006
250	lcl|NC_004741.1_cds_S_RS11910_2168	32	64	2.18379	0.150321
251	lcl|NC_004741.1_cds_S_RS11920_2170	41	64	13.3669	0.920109
252	lcl|NC_004741.1_cds_S_RS11930_2172	36	64	4.49445	0.309376
253	lcl|NC_004741.1_cds_S_RS11940_2173	41	64	10.6639	0.734052
254	lcl|NC_004741.1_cds_S_RS11960_2177	34	64	3.64807	0.251115
255	lcl|NC_004741.1_cds_S_RS11965_2178	39	64	7.24139	0.498461
256	lcl|NC_004741.1_cds_S_RS12060_2196	41	64	12.0086	0.82661
257	lcl|NC_004741.1_cds_S_RS12075_2199	39	64	9.09468	0.626032
258	lcl|NC_004741.1_cds_S_RS12105_2205	40	64	8.64962	0.595397
259	lcl|NC_004741.1_cds_S_RS12160_2215	37	64	6.55295	0.451073
260	lcl|NC_004741.1_cds_S_RS12235_2228	27	64	0.546105	0.0375912
261	lcl|NC_004741.1_cds_S_RS12250_2231	41	64	13.0915	0.901151
262	lcl|NC_004741.1_cds_S_RS12280_2236	37	64	6.31266	0.434532
263	lcl|NC_004741.1_cds_S_RS12285_2237	41	64	12.744	0.877234
264	lcl|NC_004741.1_cds_S_RS12305_2241	36	64	4.98157	0.342907
265	lcl|NC_004741.1_cds_S_RS12310_2242	25	64	0.329097	0.0226534
266	lcl|NC_004741.1_cds_S_RS12330_2244	35	64	4.0743	0.280454
267	lcl|NC_004741.1_cds_S_RS12385_2255	37	64	5.35846	0.36885
268	lcl|NC_004741.1_cds_S_RS12390_2256	39	64	8.41515	0.579257
269	lcl|NC_004741.1_cds_S_RS12435_2265	40	64	10.6896	0.735815
270	lcl|NC_004741.1_cds_S_RS12480_2272	40	64	10.1308	0.697353
271	lcl|NC_004741.1_cds_S_RS12485_2273	40	64	8.85397	0.609463
272	lcl|NC_004741.1_cds_S_RS12530_2281	38	64	5.85072	0.402734
273	lcl|NC_004741.1_cds_S_RS12850_2343	36	64	5.95076	0.409621
274	lcl|NC_004741.1_cds_S_RS12860_2345	40	64	9.24637	0.636474
275	lcl|NC_004741.1_cds_S_RS12915_2356	28	64	0.707386	0.048693
276	lcl|NC_004741.1_cds_S_RS12950_2363	33	64	2.45338	0.168879
277	lcl|NC_004741.1_cds_S_RS12985_2370	41	64	13.2565	0.912512
278	lcl|NC_004741.1_cds_S_RS13060_2385	15	64	0.00146873	0.0001011
279	lcl|NC_004741.1_cds_S_RS13390_2450	36	64	5.3064	0.365266
280	lcl|NC_004741.1_cds_S_RS13450_2461	37	64	5.3333	0.367118
281	lcl|NC_004741.1_cds_S_RS13460_2462	31	64	1.96734	0.135422
282	lcl|NC_004741.1_cds_S_RS13475_2464	33	64	2.87659	0.19801
283	lcl|NC_004741.1_cds_S_RS13490_2467	23	64	0.212613	0.0146352
284	lcl|NC_004741.1_cds_S_RS13525_2474	41	64	11.002	0.757323
285	lcl|NC_004741.1_cds_S_RS13570_2483	40	64	12.0501	0.829469
286	lcl|NC_004741.1_cds_S_RS13580_2485	36	64	3.83646	0.264083
287	lcl|NC_004741.1_cds_S_RS13640_2496	41	64	11.6938	0.804944
288	lcl|NC_004741.1_cds_S_RS13750_2513	38	64	6.06992	0.417823
289	lcl|NC_004741.1_cds_S_RS13785_2520	37	64	6.04724	0.416262
290	lcl|NC_004741.1_cds_S_RS13825_2529	39	64	8.06555	0.555192
291	lcl|NC_004741.1_cds_S_RS13830_2530	38	64	6.98338	0.480701
292	lcl|NC_004741.1_cds_S_RS13845_2534	39	64	8.77436	0.603983
293	lcl|NC_004741.1_cds_S_RS13960_2553	41	64	12.8015	0.881192
294	lcl|NC_004741.1_cds_S_RS14045_2568	41	64	12.9449	0.891061
295	lcl|NC_004741.1_cds_S_RS14070_2573	40	64	9.5019	0.654063
296	lcl|NC_004741.1_cds_S_RS14090_2577	39	64	8.20936	0.565091
297	lcl|NC_004741.1_cds_S_RS14105_2578	36	64	5.25828	0.361954
298	lcl|NC_004741.1_cds_S_RS14160_2589	41	64	10.4632	0.720234
299	lcl|NC_004741.1_cds_S_RS14175_2591	40	64	9.9086	0.682059
300	lcl|NC_004741.1_cds_S_RS14360_2628	40	64	8.46133	0.582436
301	lcl|NC_004741.1_cds_S_RS14370_2630	29	64	0.885277	0.0609381
302	lcl|NC_004741.1_cds_S_RS14475_2652	41	64	12.3842	0.852469
303	lcl|NC_004741.1_cds_S_RS14505_2658	40	64	10.4989	0.722693
304	lcl|NC_004741.1_cds_S_RS14510_2659	38	64	6.58345	0.453172
305	lcl|NC_004741.1_cds_S_RS14575_2672	37	64	5.43569	0.374166
306	lcl|NC_004741.1_cds_S_RS14585_2674	37	64	6.31266	0.434532
307	lcl|NC_004741.1_cds_S_RS14615_2679	38	64	7.35899	0.506556
308	lcl|NC_004741.1_cds_S_RS14645_2684	41	64	13.8105	0.950644
309	lcl|NC_004741.1_cds_S_RS14730_2699	40	64	10.1693	0.700006
310	lcl|NC_004741.1_cds_S_RS14850_2718	41	64	13.0915	0.901151
311	lcl|NC_004741.1_cds_S_RS14890_2726	40	64	11.1633	0.768428
312	lcl|NC_004741.1_cds_S_RS15015_2748	33	64	2.38955	0.164484
313	lcl|NC_004741.1_cds_S_RS15020_2749	37	64	4.79764	0.330245
314	lcl|NC_004741.1_cds_S_RS15080_2760	31	64	1.79088	0.123276
315	lcl|NC_004741.1_cds_S_RS15120_2768	40	64	9.51905	0.655244
316	lcl|NC_004741.1_cds_S_RS15145_2772	32	64	2.19727	0.151249
317	lcl|NC_004741.1_cds_S_RS15235_2784	35	64	4.86394	0.33481
318	lcl|NC_004741.1_cds_S_RS15315_2800	41	64	8.93858	0.615287
319	lcl|NC_004741.1_cds_S_RS15390_2813	39	64	8.07521	0.555858
320	lcl|NC_004741.1_cds_S_RS15400_2815	38	64	7.43626	0.511875
321	lcl|NC_004741.1_cds_S_RS15405_2816	25	64	0.340697	0.0234519
322	lcl|NC_004741.1_cds_S_RS15435_2821	32	64	2.14493	0.147646
323	lcl|NC_004741.1_cds_S_RS15450_2824	39	64	9.93729	0.684034
324	lcl|NC_004741.1_cds_S_RS15515_2837	38	64	7.58257	0.521946
325	lcl|NC_004741.1_cds_S_RS15555_2845	37	64	5.82506	0.400968
326	lcl|NC_004741.1_cds_S_RS15575_2849	32	64	2.06225	0.141955
327	lcl|NC_004741.1_cds_S_RS15730_2878	41	64	12.1121	0.833734
328	lcl|NC_004741.1_cds_S_RS15840_2898	38	64	7.67688	0.528438
329	lcl|NC_004741.1_cds_S_RS15945_2918	40	64	10.9364	0.752807
330	lcl|NC_004741.1_cds_S_RS15965_2921	37	64	6.61782	0.455538
331	lcl|NC_004741.1_cds_S_RS16105_2946	32	64	2.89576	0.199329
332	lcl|NC_004741.1_cds_S_RS16200_2967	39	64	8.18712	0.563561
333	lcl|NC_004741.1_cds_S_RS16240_2975	30	64	1.30364	0.0897358
334	lcl|NC_004741.1_cds_S_RS16315_2989	29	64	1.02662	0.0706676
335	lcl|NC_004741.1_cds_S_RS16420_3009	39	64	8.76658	0.603448
336	lcl|NC_004741.1_cds_S_RS16530_3030	33	64	2.72662	0.187687
337	lcl|NC_004741.1_cds_S_RS16545_3033	36	64	6.66293	0.458643
338	lcl|NC_004741.1_cds_S_RS16550_3034	37	64	5.65243	0.389085
339	lcl|NC_004741.1_cds_S_RS16555_3035	37	64	6.14932	0.423288
340	lcl|NC_004741.1_cds_S_RS16560_3036	24	64	0.153321	0.0105539
341	lcl|NC_004741.1_cds_S_RS16570_3038	36	64	6.03224	0.415229
342	lcl|NC_004741.1_cds_S_RS16575_3039	41	64	13.8736	0.95499
343	lcl|NC_004741.1_cds_S_RS16655_3052	38	64	7.74309	0.532996
344	lcl|NC_004741.1_cds_S_RS16780_3074	40	64	11.8495	0.815661
345	lcl|NC_004741.1_cds_S_RS16790_3076	39	64	8.35275	0.574961
346	lcl|NC_004741.1_cds_S_RS16805_3078	40	64	9.99388	0.687929
347	lcl|NC_004741.1_cds_S_RS16825_3082	39	64	8.74589	0.602024
348	lcl|NC_004741.1_cds_S_RS17155_3144	29	64	0.818906	0.0563694
349	lcl|NC_004741.1_cds_S_RS17175_3147	35	64	5.08191	0.349814
350	lcl|NC_004741.1_cds_S_RS17240_3160	39	64	9.31055	0.640892
351	lcl|NC_004741.1_cds_S_RS17270_3166	35	64	3.54602	0.24409
352	lcl|NC_004741.1_cds_S_RS17280_3168	35	64	3.54334	0.243906
353	lcl|NC_004741.1_cds_S_RS17290_3169	41	64	11.6687	0.803213
354	lcl|NC_004741.1_cds_S_RS17300_3171	39	64	6.85814	0.47208
355	lcl|NC_004741.1_cds_S_RS17310_3173	30	64	1.24512	0.0857082
356	lcl|NC_004741.1_cds_S_RS17420_3194	39	64	8.00945	0.551331
357	lcl|NC_004741.1_cds_S_RS17445_3200	27	64	0.940213	0.0647196
358	lcl|NC_004741.1_cds_S_RS17495_3210	41	64	11.5031	0.791814
359	lcl|NC_004741.1_cds_S_RS17545_3220	36	64	5.03801	0.346791
360	lcl|NC_004741.1_cds_S_RS17565_3224	36	64	4.85467	0.334171
361	lcl|NC_004741.1_cds_S_RS17615_3233	34	64	3.34032	0.229931
362	lcl|NC_004741.1_cds_S_RS17630_3235	21	64	0.0667634	0.00459566
363	lcl|NC_004741.1_cds_S_RS17655_3241	32	64	2.12584	0.146333
364	lcl|NC_004741.1_cds_S_RS17665_3243	39	64	8.82204	0.607265
365	lcl|NC_004741.1_cds_S_RS17685_3247	37	64	5.52583	0.38037
366	lcl|NC_004741.1_cds_S_RS17835_3276	41	64	11.9741	0.824237
367	lcl|NC_004741.1_cds_S_RS18010_3311	40	64	10.2063	0.702552
368	lcl|NC_004741.1_cds_S_RS18040_3317	36	64	6.55519	0.451227
369	lcl|NC_004741.1_cds_S_RS18050_3318	40	64	10.8361	0.745901
370	lcl|NC_004741.1_cds_S_RS18135_3333	39	64	8.18369	0.563324
371	lcl|NC_004741.1_cds_S_RS18210_3348	37	64	4.56688	0.314361
372	lcl|NC_004741.1_cds_S_RS18310_3364	36	64	4.66061	0.320813
373	lcl|NC_004741.1_cds_S_RS18325_3366	35	64	3.80049	0.261607
374	lcl|NC_004741.1_cds_S_RS18530_3399	37	64	4.79759	0.330242
375	lcl|NC_004741.1_cds_S_RS18705_3432	36	64	4.42761	0.304774
376	lcl|NC_004741.1_cds_S_RS18765_3442	38	64	6.59704	0.454108
377	lcl|NC_004741.1_cds_S_RS18805_3448	25	64	0.492169	0.0338784
378	lcl|NC_004741.1_cds_S_RS18940_3473	27	64	0.644562	0.0443685
379	lcl|NC_004741.1_cds_S_RS19010_3486	41	64	12.9871	0.893969
380	lcl|NC_004741.1_cds_S_RS19015_3487	41	64	11.4486	0.788068
381	lcl|NC_004741.1_cds_S_RS19030_3489	39	64	7.56738	0.520901
382	lcl|NC_004741.1_cds_S_RS19300_3529	37	64	5.72681	0.394205
383	lcl|NC_004741.1_cds_S_RS19315_3531	29	64	1.03766	0.0714276
384	lcl|NC_004741.1_cds_S_RS19405_3548	38	64	7.14243	0.491649
385	lcl|NC_004741.1_cds_S_RS19415_3549	40	64	12.0343	0.828378
386	lcl|NC_004741.1_cds_S_RS19420_3550	36	64	4.96027	0.34144
387	lcl|NC_004741.1_cds_S_RS19505_3567	38	64	6.21644	0.427909
388	lcl|NC_004741.1_cds_S_RS19535_3573	33	64	2.3482	0.161638
389	lcl|NC_004741.1_cds_S_RS19615_3587	36	64	4.79356	0.329965
390	lcl|NC_004741.1_cds_S_RS19670_3597	37	64	5.92163	0.407616
391	lcl|NC_004741.1_cds_S_RS19815_3620	41	64	12.1564	0.836783
392	lcl|NC_004741.1_cds_S_RS19825_3622	26	64	0.404619	0.027852
393	lcl|NC_004741.1_cds_S_RS19835_3624	39	64	9.65944	0.664908
394	lcl|NC_004741.1_cds_S_RS20055_3662	39	64	9.63814	0.663442
395	lcl|NC_004741.1_cds_S_RS20135_3679	29	64	0.893058	0.0614737
396	lcl|NC_004741.1_cds_S_RS20145_3681	35	64	3.78116	0.260277
397	lcl|NC_004741.1_cds_S_RS20180_3688	40	64	9.84153	0.677442
398	lcl|NC_004741.1_cds_S_RS20185_3689	37	64	7.08435	0.487651
399	lcl|NC_004741.1_cds_S_RS20405_3730	39	64	8.43332	0.580508
400	lcl|NC_004741.1_cds_S_RS20470_3737	32	64	2.35897	0.16238
401	lcl|NC_004741.1_cds_S_RS20480_3739	41	64	11.3656	0.782354
402	lcl|NC_004741.1_cds_S_RS20490_3741	26	64	0.434536	0.0299113
403	lcl|NC_004741.1_cds_S_RS20610_3765	36	64	4.12341	0.283835
404	lcl|NC_004741.1_cds_S_RS20765_3791	40	64	9.98869	0.687572
405	lcl|NC_004741.1_cds_S_RS20825_3801	35	64	3.74318	0.257662
406	lcl|NC_004741.1_cds_S_RS20935_3823	36	64	5.26614	0.362495
407	lcl|NC_004741.1_cds_S_RS20950_3825	28	64	0.501731	0.0345367
408	lcl|NC_004741.1_cds_S_RS21025_3840	38	64	7.34243	0.505416
409	lcl|NC_004741.1_cds_S_RS21065_3848	35	64	3.42968	0.236082
410	lcl|NC_004741.1_cds_S_RS21090_3853	33	64	3.01446	0.2075
411	lcl|NC_004741.1_cds_S_RS21210_3872	37	64	6.69619	0.460932
412	lcl|NC_004741.1_cds_S_RS21230_3875	39	64	8.11918	0.558884
413	lcl|NC_004741.1_cds_S_RS21505_3929	41	64	11.8381	0.814878
414	lcl|NC_004741.1_cds_S_RS21585_3945	14	64	0.00205308	0.000141324
415	lcl|NC_004741.1_cds_S_RS21600_3948	32	64	2.12858	0.146521
416	lcl|NC_004741.1_cds_S_RS21610_3950	21	64	0.0950212	0.00654078
417	lcl|NC_004741.1_cds_S_RS21650_3957	38	64	7.65555	0.52697
418	lcl|NC_004741.1_cds_S_RS21670_3961	36	64	4.45889	0.306927
419	lcl|NC_004741.1_cds_S_RS21715_3970	26	64	0.600553	0.0413391
420	lcl|NC_004741.1_cds_S_RS21720_3971	38	64	6.71587	0.462287
421	lcl|NC_004741.1_cds_S_RS21770_3981	34	64	4.09722	0.282032
422	lcl|NC_004741.1_cds_S_RS21785_3984	37	64	6.04369	0.416018
423	lcl|NC_004741.1_cds_S_RS21900_4004	41	64	13.0935	0.901292
424	lcl|NC_004741.1_cds_S_RS21915_4008	37	64	5.30707	0.365312
425	lcl|NC_004741.1_cds_S_RS21995_4022	25	64	0.351645	0.0242055
426	lcl|NC_004741.1_cds_S_RS22000_4023	35	64	5.77373	0.397435
427	lcl|NC_004741.1_cds_S_RS22030_4029	37	64	6.52407	0.449085
428	lcl|NC_004741.1_cds_S_RS22115_4044	39	64	8.69442	0.598481
429	lcl|NC_004741.1_cds_S_RS22150_4051	27	64	0.613379	0.042222
430	lcl|NC_004741.1_cds_S_RS22210_4062	40	64	9.88373	0.680347
431	lcl|NC_004741.1_cds_S_RS22425_4102	38	64	6.89216	0.474422
432	lcl|NC_004741.1_cds_S_RS22525_4121	41	64	11.5701	0.79643
433	lcl|NC_004741.1_cds_S_RS22560_4128	38	64	6.93374	0.477284
434	lcl|NC_004741.1_cds_S_RS22720_4157	34	64	3.44301	0.237
435	lcl|NC_004741.1_cds_S_RS22825_4178	38	64	6.50858	0.448018
436	lcl|NC_004741.1_cds_S_RS22930_4198	41	64	10.218	0.703356
437	lcl|NC_004741.1_cds_S_RS22985_4209	40	64	10.3713	0.713906
438	lcl|NC_004741.1_cds_S_RS23170_4244	41	64	12.1482	0.836221
439	lcl|NC_004741.1_cds_S_RS23175_4245	29	64	1.17761	0.0810609
440	lcl|NC_004741.1_cds_S_RS23290_4265	38	64	6.81314	0.468983
441	lcl|NC_004741.1_cds_S_RS23305_4267	35	64	3.75213	0.258278
442	lcl|NC_004741.1_cds_S_RS23330_4272	35	64	3.45205	0.237622
443	lcl|NC_004741.1_cds_S_RS23385_4280	27	64	0.518255	0.0356741
444	lcl|NC_004741.1_cds_S_RS23400_4282	34	64	2.78762	0.191886
445	lcl|NC_004741.1_cds_S_RS23440_4288	37	64	6.08119	0.418599
446	lcl|NC_004741.1_cds_S_RS23500_4300	31	64	1.36643	0.0940584
447	lcl|NC_004741.1_cds_S_RS23580_4316	31	64	2.38199	0.163965
448	lcl|NC_004741.1_cds_S_RS23610_4322	38	64	6.42742	0.442432
449	lcl|NC_004741.1_cds_S_RS23625_4325	35	64	4.26495	0.293578
450	lcl|NC_004741.1_cds_S_RS23750_4348	39	64	8.59341	0.591528
451	lcl|NC_004741.1_cds_S_RS23755_4349	34	64	2.78762	0.191886
452	lcl|NC_004741.1_cds_S_RS23905_4375	21	64	0.186636	0.0128471
453	lcl|NC_004741.1_cds_S_RS23920_4377	39	64	8.39455	0.577839
454	lcl|NC_004741.1_cds_S_RS24045_4399	28	64	0.69354	0.0477399
455	lcl|NC_004741.1_cds_S_RS24060_4402	36	64	4.83449	0.332782
456	lcl|NC_004741.1_cds_S_RS24075_4404	30	64	0.983146	0.0676749
457	lcl|NC_004741.1_cds_S_RS24165_4421	35	64	3.9799	0.273956
458	lcl|NC_004741.1_cds_S_RS24190_4424	29	64	0.862048	0.0593391
459	lcl|NC_004741.1_cds_S_RS24225_4430	34	64	2.41599	0.166304
460	lcl|NC_004741.1_cds_S_RS24255_4435	41	64	13.125	0.90346
461	lcl|NC_004741.1_cds_S_RS24260_4436	38	64	6.70248	0.461366
462	lcl|NC_004741.1_cds_S_RS24325_4449	37	64	5.22515	0.359673
463	lcl|NC_004741.1_cds_S_RS24365_4457	36	64	5.00664	0.344632
464	lcl|NC_004741.1_cds_S_RS24485_4477	40	64	9.63808	0.663438
465	lcl|NC_004741.1_cds_S_RS24530_4486	39	64	9.65913	0.664887
466	lcl|NC_004741.1_cds_S_RS24585_244	27	64	0.472623	0.032533
467	lcl|NC_004741.1_cds_S_RS24615_311	41	64	11.8965	0.818894
468	lcl|NC_004741.1_cds_S_RS24620_365	40	64	10.4591	0.719949
469	lcl|NC_004741.1_cds_S_RS24640_896	15	64	0.000250144	1.72187e-05
470	lcl|NC_004741.1_cds_S_RS24680_2098	40	64	10.8118	0.744233
471	lcl|NC_004741.1_cds_S_RS24685_2103	41	64	12.3454	0.849793
472	lcl|NC_004741.1_cds_S_RS24700_2540	37	64	4.86608	0.334957
473	lcl|NC_004741.1_cds_S_RS24765_4119	41	64	12.3044	0.846971
474	lcl|NC_004741.1_cds_S_RS24835_205	35	64	4.15891	0.286278
475	lcl|NC_004741.1_cds_S_RS24850_232	41	64	12.5987	0.867234
476	lcl|NC_004741.1_cds_S_RS24895_272	27	64	0.65551	0.0451221
477	lcl|NC_004741.1_cds_S_RS24935_357	38	64	7.29912	0.502435
478	lcl|NC_004741.1_cds_S_RS25015_480	41	64	11.6043	0.798783
479	lcl|NC_004741.1_cds_S_RS25035_507	38	64	7.8303	0.538999
480	lcl|NC_004741.1_cds_S_RS25040_509	24	64	0.120502	0.00829478
481	lcl|NC_004741.1_cds_S_RS25135_713	40	64	10.3268	0.710843
482	lcl|NC_004741.1_cds_S_RS25195_857	26	64	0.293979	0.0202361
483	lcl|NC_004741.1_cds_S_RS25225_884	41	64	12.6793	0.87278
484	lcl|NC_004741.1_cds_S_RS25230_887	14	64	0.000482497	3.32127e-05
485	lcl|NC_004741.1_cds_S_RS25240_907	29	64	1.00576	0.0692318
486	lcl|NC_004741.1_cds_S_RS25260_912	18	64	0.00832073	0.000572758
487	lcl|NC_004741.1_cds_S_RS25300_977	41	64	13.7949	0.949575
488	lcl|NC_004741.1_cds_S_RS25325_1054	15	64	0.00610206	0.000420035
489	lcl|NC_004741.1_cds_S_RS25330_1055	41	64	13.4928	0.92878
490	lcl|NC_004741.1_cds_S_RS25340_1067	41	64	12.3419	0.849557
491	lcl|NC_004741.1_cds_S_RS25355_1073	40	64	10.8678	0.748085
492	lcl|NC_004741.1_cds_S_RS25360_1075	41	64	13.3732	0.920548
493	lcl|NC_004741.1_cds_S_RS25390_1208	39	64	8.44105	0.58104
494	lcl|NC_004741.1_cds_S_RS25420_1291	16	64	0.003823	0.000263156
495	lcl|NC_004741.1_cds_S_RS25455_1354	37	64	4.93991	0.340039
496	lcl|NC_004741.1_cds_S_RS25470_1385	24	64	0.155943	0.0107344
497	lcl|NC_004741.1_cds_S_RS25485_1410	26	64	0.307827	0.0211893
498	lcl|NC_004741.1_cds_S_RS25495_1426	41	64	13.4635	0.926761
499	lcl|NC_004741.1_cds_S_RS25510_1445	37	64	6.02293	0.414589
500	lcl|NC_004741.1_cds_S_RS25580_1502	40	64	11.2254	0.772701
501	lcl|NC_004741.1_cds_S_RS25585_1507	41	64	13.4589	0.926444
502	lcl|NC_004741.1_cds_S_RS25595_1532	22	64	0.144688	0.00995959
503	lcl|NC_004741.1_cds_S_RS25600_1536	37	64	5.09826	0.350938
504	lcl|NC_004741.1_cds_S_RS25630_1562	20	64	0.0228747	0.00157458
505	lcl|NC_004741.1_cds_S_RS25655_1581	29	64	1.07208	0.0737966
506	lcl|NC_004741.1_cds_S_RS25660_1606	39	64	9.16166	0.630643
507	lcl|NC_004741.1_cds_S_RS25760_1719	30	64	1.7545	0.120771
508	lcl|NC_004741.1_cds_S_RS25775_1744	13	64	0.000166419	1.14555e-05
509	lcl|NC_004741.1_cds_S_RS25845_1852	40	64	10.8257	0.745184
510	lcl|NC_004741.1_cds_S_RS25855_1854	41	64	12.3332	0.848955
511	lcl|NC_004741.1_cds_S_RS25875_1859	37	64	5.53238	0.380821
512	lcl|NC_004741.1_cds_S_RS25915_1902	41	64	13.4335	0.924695
513	lcl|NC_004741.1_cds_S_RS25920_1905	41	64	12.3092	0.847301
514	lcl|NC_004741.1_cds_S_RS25925_1907	22	64	0.0630266	0.00433844
515	lcl|NC_004741.1_cds_S_RS25930_1909	37	64	6.00666	0.413469
516	lcl|NC_004741.1_cds_S_RS25940_1919	38	64	8.27567	0.569656
517	lcl|NC_004741.1_cds_S_RS25950_1926	41	64	13.5406	0.932066
518	lcl|NC_004741.1_cds_S_RS25970_1948	41	64	11.8993	0.819089
519	lcl|NC_004741.1_cds_S_RS25980_1955	41	64	13.4233	0.923993
520	lcl|NC_004741.1_cds_S_RS25985_1970	37	64	6.94403	0.477993
521	lcl|NC_004741.1_cds_S_RS26095_2079	41	64	13.3712	0.920404
522	lcl|NC_004741.1_cds_S_RS26115_2091	40	64	10.7084	0.737111
523	lcl|NC_004741.1_cds_S_RS26125_2115	37	64	6.16914	0.424653
524	lcl|NC_004741.1_cds_S_RS26165_2217	41	64	11.5752	0.796782
525	lcl|NC_004741.1_cds_S_RS26175_2226	23	64	0.116899	0.00804676
526	lcl|NC_004741.1_cds_S_RS26180_2235	41	64	13.2093	0.909262
527	lcl|NC_004741.1_cds_S_RS26190_2243	40	64	10.7154	0.737594
528	lcl|NC_004741.1_cds_S_RS26300_2387	23	64	0.116653	0.00802982
529	lcl|NC_004741.1_cds_S_RS26305_2388	40	64	8.88669	0.611716
530	lcl|NC_004741.1_cds_S_RS26460_2744	40	64	11.0341	0.759536
531	lcl|NC_004741.1_cds_S_RS26570_3011	39	64	9.28069	0.638837
532	lcl|NC_004741.1_cds_S_RS26595_3027	22	64	0.0754746	0.00519529
533	lcl|NC_004741.1_cds_S_RS26600_3028	28	64	0.707587	0.0487068
534	lcl|NC_004741.1_cds_S_RS26605_3029	34	64	3.56746	0.245566
535	lcl|NC_004741.1_cds_S_RS26615_3040	40	64	11.2008	0.771007
536	lcl|NC_004741.1_cds_S_RS26625_3049	19	64	0.0444728	0.00306128
537	lcl|NC_004741.1_cds_S_RS26655_3146	38	64	8.45791	0.5822
538	lcl|NC_004741.1_cds_S_RS26735_3239	10	64	2.79664e-05	1.92507e-06
539	lcl|NC_004741.1_cds_S_RS26820_3416	20	64	0.0217592	0.0014978
540	lcl|NC_004741.1_cds_S_RS26840_3424	40	64	9.64811	0.664128
541	lcl|NC_004741.1_cds_S_RS26875_3471	20	64	0.0369999	0.00254689
542	lcl|NC_004741.1_cds_S_RS27050_3788	39	64	7.98502	0.549649
543	lcl|NC_004741.1_cds_S_RS27065_3838	34	64	3.93475	0.270849
544	lcl|NC_004741.1_cds_S_RS27075_3849	37	64	6.32528	0.435401
545	lcl|NC_004741.1_cds_S_RS27100_3869	40	64	10.6638	0.734046
546	lcl|NC_004741.1_cds_S_RS27110_3871	40	64	11.4713	0.789627
547	lcl|NC_004741.1_cds_S_RS27140_3916	22	64	0.0477084	0.00328401
548	lcl|NC_004741.1_cds_S_RS27410_4376	38	64	7.46214	0.513656
549	lcl|NC_004741.1_cds_S_RS27430_4422	40	64	11.8035	0.812494
550	lcl|NC_004741.1_cds_S_RS27460_114	41	64	11.9355	0.821578
551	lcl|NC_004741.1_cds_S_RS27470_213	20	64	0.0316073	0.00217569
552	lcl|NC_004741.1_cds_S_RS27515_489	39	64	7.57317	0.521299
553	lcl|NC_004741.1_cds_S_RS27530_573	41	64	12.2192	0.841108
554	lcl|NC_004741.1_cds_S_RS27540_613	36	64	4.65872	0.320683
555	lcl|NC_004741.1_cds_S_RS27545_676	13	64	0.000696683	4.79562e-05
556	lcl|NC_004741.1_cds_S_RS27555_716	12	64	9.01266e-05	6.20387e-06
557	lcl|NC_004741.1_cds_S_RS27580_860	20	64	0.0528463	0.00363768
558	lcl|NC_004741.1_cds_S_RS27650_1446	37	64	6.24428	0.429825
559	lcl|NC_004741.1_cds_S_RS27665_1579	39	64	7.46524	0.51387
560	lcl|NC_004741.1_cds_S_RS27675_1618	19	64	0.0317339	0.0021844
561	lcl|NC_004741.1_cds_S_RS27710_1867	29	64	1.00601	0.0692485
562	lcl|NC_004741.1_cds_S_RS27725_1947	13	64	0.000236436	1.62751e-05
563	lcl|NC_004741.1_cds_S_RS27750_2012	39	64	8.18438	0.563372
564	lcl|NC_004741.1_cds_S_RS27755_2028	37	64	6.38291	0.439368
565	lcl|NC_004741.1_cds_S_RS27765_2083	41	64	11.327	0.779697
566	lcl|NC_004741.1_cds_S_RS27800_2131	39	64	6.89564	0.474662
567	lcl|NC_004741.1_cds_S_RS27805_2154	22	64	0.0652921	0.00449438
568	lcl|NC_004741.1_cds_S_RS27810_2159	36	64	5.26319	0.362292
569	lcl|NC_004741.1_cds_S_RS27950_3547	33	64	2.5796	0.177567
570	lcl|NC_004741.1_cds_S_RS27980_3863	31	64	1.97388	0.135872
571	lcl|NC_004741.1_cds_S_RS28030_4213	32	64	1.94444	0.133846
572	lcl|NC_004741.1_cds_S_RS28045_4284	13	64	0.00153729	0.00010582
573	lcl|NC_004741.1_cds_S_RS28090_1374	29	64	0.727274	0.0500619
574	lcl|NC_004741.1_cds_S_RS28160_1667	16	64	0.000987961	6.80063e-05
575	lcl|NC_004741.1_cds_S_RS28365_1917	34	64	3.2627	0.224588
576	lcl|NC_004741.1_cds_S_RS28400_2099	25	64	0.394536	0.0271579
577	lcl|NC_004741.1_cds_S_RS28520_678	23	64	0.164796	0.0113437
578	lcl|NC_004741.1_cds_S_RS28585_1851	31	64	1.58037	0.108785
579	lcl|NC_004741.1_cds_S_RS28590_1894	22	64	0.0783543	0.00539352
580	lcl|NC_004741.1_cds_S_RS28595_1895	33	64	3.03118	0.208652
581	lcl|NC_004741.1_cds_S_RS28600_1925	16	64	0.00300961	0.000207167
582	lcl|NC_004741.1_cds_S_RS28685_3691	35	64	4.72207	0.325044
583	lcl|NC_004741.1_cds_S_RS28690_3850	19	64	0.0221406	0.00152405
584	lcl|NC_004741.1_cds_S_RS28705_4279	28	64	1.17036	0.0805618
585	lcl|NC_004741.1_cds_S_RS28720_101	8	64	1.36518e-07	9.39723e-09
586	lcl|NC_004741.1_cds_S_RS28735_1325	41	64	11.7454	0.808495
587	lcl|NC_004741.1_cds_S_RS28750_1857	40	64	10.914	0.751262
588	lcl|NC_004741.1_cds_S_RS28765_3149	9	64	1.41962e-06	9.77193e-08
589	lcl|NC_004741.1_cds_S_RS28790_1538	40	64	10.7572	0.740471
590	lcl|NC_004741.1_cds_S_RS28810_3767	38	64	6.27605	0.432012
591	lcl|NC_004741.1_cds_S_RS28850_1639	16	64	0.00185896	0.000127962
592	lcl|NC_004741.1_cds_S_RS28945_218	32	64	2.04859	0.141014
593	lcl|NC_004741.1_cds_S_RS28950_366	22	64	0.139428	0.00959753
594	lcl|NC_004741.1_cds_S_RS28960_424	15	64	0.00268477	0.000184806
595	lcl|NC_004741.1_cds_S_RS28965_506	14	64	8.97463e-05	6.17769e-06
596	lcl|NC_004741.1_cds_S_RS28970_526	16	64	0.00317874	0.000218808
597	lcl|NC_004741.1_cds_S_RS28975_689	28	64	0.941377	0.0647997
598	lcl|NC_004741.1_cds_S_RS28985_717	13	64	0.00169787	0.000116873
599	lcl|NC_004741.1_cds_S_RS29000_880	15	64	0.00162195	0.000111647
600	lcl|NC_004741.1_cds_S_RS29010_909	22	64	0.0517501	0.00356222
601	lcl|NC_004741.1_cds_S_RS29015_913	13	64	0.000423804	2.91726e-05
602	lcl|NC_004741.1_cds_S_RS29020_1066	40	64	8.2644	0.56888
603	lcl|NC_004741.1_cds_S_RS29025_1072	22	64	0.0942649	0.00648872
604	lcl|NC_004741.1_cds_S_RS29035_1163	15	64	0.00411109	0.000282987
605	lcl|NC_004741.1_cds_S_RS29040_1186	24	64	0.165902	0.0114199
606	lcl|NC_004741.1_cds_S_RS29045_1390	25	64	0.273339	0.0188153
607	lcl|NC_004741.1_cds_S_RS29050_1408	17	64	0.007032	0.000484048
608	lcl|NC_004741.1_cds_S_RS29060_1433	14	64	0.00128006	8.81127e-05
609	lcl|NC_004741.1_cds_S_RS29065_1495	32	64	2.09305	0.144075
610	lcl|NC_004741.1_cds_S_RS29070_1547	38	64	6.26414	0.431192
611	lcl|NC_004741.1_cds_S_RS29075_1569	17	64	0.00834597	0.000574495
612	lcl|NC_004741.1_cds_S_RS29085_1676	39	64	9.03514	0.621934
613	lcl|NC_004741.1_cds_S_RS29090_1694	39	64	8.53847	0.587746
614	lcl|NC_004741.1_cds_S_RS29095_1758	41	64	12.3985	0.853454
615	lcl|NC_004741.1_cds_S_RS29100_1833	15	64	0.00214408	0.000147588
616	lcl|NC_004741.1_cds_S_RS29105_1890	19	64	0.00966687	0.000665419
617	lcl|NC_004741.1_cds_S_RS29130_2006	35	64	3.99345	0.274889
618	lcl|NC_004741.1_cds_S_RS29140_2203	36	64	5.05223	0.34777
619	lcl|NC_004741.1_cds_S_RS29150_2328	41	64	12.5925	0.866806
620	lcl|NC_004741.1_cds_S_RS29155_2348	38	64	6.74587	0.464352
621	lcl|NC_004741.1_cds_S_RS29160_2355	16	64	0.00564157	0.000388338
622	lcl|NC_004741.1_cds_S_RS29165_2451	41	64	13.0407	0.897655
623	lcl|NC_004741.1_cds_S_RS29180_2523	12	64	2.97319e-05	2.0466e-06
624	lcl|NC_004741.1_cds_S_RS29185_2533	14	64	0.000622951	4.28808e-05
625	lcl|NC_004741.1_cds_S_RS29195_2797	10	64	2.28417e-06	1.57231e-07
626	lcl|NC_004741.1_cds_S_RS29200_2919	20	64	0.018325	0.0012614
627	lcl|NC_004741.1_cds_S_RS29205_2977	37	64	6.54842	0.45076
628	lcl|NC_004741.1_cds_S_RS29220_3143	37	64	5.78224	0.39802
629	lcl|NC_004741.1_cds_S_RS29225_3178	41	64	12.2409	0.842605
630	lcl|NC_004741.1_cds_S_RS29230_3221	39	64	7.57385	0.521346
631	lcl|NC_004741.1_cds_S_RS29240_3446	14	64	0.00187767	0.000129249
632	lcl|NC_004741.1_cds_S_RS29245_3546	39	64	7.65934	0.527231
633	lcl|NC_004741.1_cds_S_RS29250_3606	36	64	4.96087	0.341482
634	lcl|NC_004741.1_cds_S_RS29255_3608	12	64	6.73359e-05	4.63507e-06
635	lcl|NC_004741.1_cds_S_RS29260_3634	23	64	0.143199	0.0098571
636	lcl|NC_004741.1_cds_S_RS29265_3698	14	64	0.00116616	8.02729e-05
637	lcl|NC_004741.1_cds_S_RS29275_3868	29	64	1.83397	0.126242
638	lcl|NC_004741.1_cds_S_RS29285_4007	16	64	0.00372025	0.000256083
639	lcl|NC_004741.1_cds_S_RS29290_4135	32	64	1.86471	0.128358
640	lcl|NC_004741.1_cds_S_RS29295_4276	26	64	0.445433	0.0306614
641	lcl|NC_004741.1_cds_S_RS29320_614	18	64	0.0435634	0.00299868
642	lcl|NC_004741.1_cds_S_RS29325_743	18	64	0.0572447	0.00394044
643	lcl|NC_004741.1_cds_S_RS29330_858	26	64	0.475742	0.0327477
644	lcl|NC_004741.1_cds_S_RS29355_2218	41	64	12.2806	0.845337
645	lcl|NC_004741.1_cds_S_RS29400_3094	15	64	0.00531038	0.00036554
646	lcl|NC_004741.1_cds_S_RS29420_3285	15	64	0.00750937	0.000516908
647	lcl|NC_004741.1_cds_S_RS29435_4254	12	64	0.00022159	1.52531e-05
648	lcl|NC_004741.1_cds_S_RS29440_4256	11	64	8.21189e-06	5.65266e-07
649	lcl|NC_004741.1_cds_S_RS29445_209	38	64	7.34399	0.505524
650	lcl|NC_004741.1_cds_S_RS29450_266	39	64	8.53563	0.58755
651	lcl|NC_004741.1_cds_S_RS29460_879	28	64	0.635132	0.0437193
652	lcl|NC_004741.1_cds_S_RS29475_1927	28	64	1.27812	0.0879795
653	lcl|NC_004741.1_cds_S_RS29480_1986	16	64	0.00805239	0.000554287
654	lcl|NC_004741.1_cds_S_RS29485_2488	41	64	11.6722	0.80346
655	lcl|NC_004741.1_cds_S_RS29495_2608	41	64	11.8974	0.81896
656	lcl|NC_004741.1_cds_WP_000002440.1_510	37	64	6.37377	0.438739
657	lcl|NC_004741.1_cds_WP_000002542.1_2692	35	64	4.17079	0.287097
658	lcl|NC_004741.1_cds_WP_000002907.1_3403	27	64	0.823747	0.0567026
659	lcl|NC_004741.1_cds_WP_000002953.1_4297	29	64	0.923422	0.0635638
660	lcl|NC_004741.1_cds_WP_000003068.1_2936	33	64	2.18459	0.150376
661	lcl|NC_004741.1_cds_WP_000003095.1_992	34	64	3.46651	0.238617
662	lcl|NC_004741.1_cds_WP_000003122.1_258	34	64	2.94422	0.202666
663	lcl|NC_004741.1_cds_WP_000003197.1_2175	37	64	5.66118	0.389687
664	lcl|NC_004741.1_cds_WP_000003328.1_2626	37	64	5.7496	0.395774
665	lcl|NC_004741.1_cds_WP_000003377.1_3922	30	64	1.33792	0.0920959
666	lcl|NC_004741.1_cds_WP_000003825.1_111	34	64	2.55727	0.17603
667	lcl|NC_004741.1_cds_WP_000004031.1_252	35	64	3.90001	0.268458
668	lcl|NC_004741.1_cds_WP_000004428.1_3377	38	64	6.74338	0.464181
669	lcl|NC_004741.1_cds_WP_000004488.1_3294	27	64	0.461747	0.0317844
670	lcl|NC_004741.1_cds_WP_000004635.1_2908	37	64	5.70607	0.392778
671	lcl|NC_004741.1_cds_WP_000004655.1_25	29	64	1.05688	0.0727502
672	lcl|NC_004741.1_cds_WP_000004771.1_4374	38	64	6.51441	0.448419
673	lcl|NC_004741.1_cds_WP_000004909.1_994	37	64	5.82483	0.400952
674	lcl|NC_004741.1_cds_WP_000005042.1_98	25	64	0.260747	0.0179485
675	lcl|NC_004741.1_cds_WP_000006251.1_280	36	64	4.89478	0.336932
676	lcl|NC_004741.1_cds_WP_000006497.1_1135	25	64	0.298097	0.0205195
677	lcl|NC_004741.1_cds_WP_000006621.1_3710	38	64	6.60318	0.45453
678	lcl|NC_004741.1_cds_WP_000006825.1_348	36	64	4.62378	0.318278
679	lcl|NC_004741.1_cds_WP_000007018.1_4170	34	64	3.41722	0.235224
680	lcl|NC_004741.1_cds_WP_000007129.1_742	36	64	4.23487	0.291507
681	lcl|NC_004741.1_cds_WP_000007283.1_1763	29	64	0.789393	0.0543379
682	lcl|NC_004741.1_cds_WP_000007444.1_4482	21	64	0.0274032	0.0018863
683	lcl|NC_004741.1_cds_WP_000007523.1_3552	34	64	2.8787	0.198155
684	lcl|NC_004741.1_cds_WP_000007629.1_335	26	64	0.470246	0.0323694
685	lcl|NC_004741.1_cds_WP_000009302.1_2030	19	64	0.00974939	0.000671099
686	lcl|NC_004741.1_cds_WP_000009597.1_2118	36	64	4.94494	0.340385
687	lcl|NC_004741.1_cds_WP_000010128.1_1469	36	64	4.77974	0.329014
688	lcl|NC_004741.1_cds_WP_000010783.1_2791	39	64	7.45713	0.513312
689	lcl|NC_004741.1_cds_WP_000011103.1_1081	34	64	3.10836	0.213964
690	lcl|NC_004741.1_cds_WP_000011500.1_265	38	64	6.94925	0.478352
691	lcl|NC_004741.1_cds_WP_000011599.1_931	33	64	2.34355	0.161318
692	lcl|NC_004741.1_cds_WP_000011982.1_2197	36	64	4.83026	0.332491
693	lcl|NC_004741.1_cds_WP_000012908.1_4298	36	64	4.39996	0.302871
694	lcl|NC_004741.1_cds_WP_000013046.1_4306	34	64	2.92874	0.2016
695	lcl|NC_004741.1_cds_WP_000013151.1_3114	38	64	7.66985	0.527954
696	lcl|NC_004741.1_cds_WP_000013513.1_2321	39	64	7.42361	0.511004
697	lcl|NC_004741.1_cds_WP_000013771.1_1437	37	64	5.40029	0.371729
698	lcl|NC_004741.1_cds_WP_000013943.1_3985	37	64	5.65567	0.389308
699	lcl|NC_004741.1_cds_WP_000014036.1_1701	35	64	3.7463	0.257877
700	lcl|NC_004741.1_cds_WP_000014321.1_95	34	64	3.29811	0.227026
701	lcl|NC_004741.1_cds_WP_000014594.1_3980	19	64	0.0268802	0.0018503
702	lcl|NC_004741.1_cds_WP_000015498.1_2809	30	64	1.23263	0.0848479
703	lcl|NC_004741.1_cds_WP_000015826.1_4357	37	64	5.63207	0.387684
704	lcl|NC_004741.1_cds_WP_000015992.1_144	36	64	5.06085	0.348364
705	lcl|NC_004741.1_cds_WP_000016100.1_592	31	64	1.78024	0.122543
706	lcl|NC_004741.1_cds_WP_000016582.1_88	36	64	4.6629	0.320971
707	lcl|NC_004741.1_cds_WP_000017111.1_3002	29	64	1.01282	0.0697174
708	lcl|NC_004741.1_cds_WP_000017552.1_2592	17	64	0.00726845	0.000500324
709	lcl|NC_004741.1_cds_WP_000017699.1_3100	36	64	4.54469	0.312834
710	lcl|NC_004741.1_cds_WP_000018003.1_3170	34	64	2.76705	0.19047
711	lcl|NC_004741.1_cds_WP_000018591.1_1587	31	64	1.42719	0.098241
712	lcl|NC_004741.1_cds_WP_000018633.1_1844	23	64	0.252679	0.0173932
713	lcl|NC_004741.1_cds_WP_000018656.1_3183	36	64	4.70974	0.324195
714	lcl|NC_004741.1_cds_WP_000018747.1_3107	37	64	5.94634	0.409316
715	lcl|NC_004741.1_cds_WP_000019203.1_2110	34	64	2.78574	0.191756
716	lcl|NC_004741.1_cds_WP_000019363.1_3425	29	64	0.955004	0.0657377
717	lcl|NC_004741.1_cds_WP_000019588.1_1938	38	64	6.65271	0.457939
718	lcl|NC_004741.1_cds_WP_000019858.1_1258	39	64	7.20095	0.495678
719	lcl|NC_004741.1_cds_WP_000019869.1_361	29	64	1.71853	0.118295
720	lcl|NC_004741.1_cds_WP_000019944.1_2202	28	64	0.839394	0.0577797
721	lcl|NC_004741.1_cds_WP_000020162.1_1221	37	64	6.07343	0.418065
722	lcl|NC_004741.1_cds_WP_000020476.1_1099	33	64	2.81969	0.194094
723	lcl|NC_004741.1_cds_WP_000020617.1_4032	38	64	6.02754	0.414906
724	lcl|NC_004741.1_cds_WP_000020706.1_1964	40	64	10.2904	0.708337
725	lcl|NC_004741.1_cds_WP_000020747.1_2690	33	64	2.56107	0.176291
726	lcl|NC_004741.1_cds_WP_000020880.1_1095	29	64	1.89762	0.130623
727	lcl|NC_004741.1_cds_WP_000020953.1_623	33	64	2.391	0.164585
728	lcl|NC_004741.1_cds_WP_000021053.1_2515	36	64	4.88504	0.336262
729	lcl|NC_004741.1_cds_WP_000021850.1_1274	18	64	0.0254194	0.00174975
730	lcl|NC_004741.1_cds_WP_000022479.1_2136	36	64	3.98264	0.274145
731	lcl|NC_004741.1_cds_WP_000023083.1_3519	36	64	5.23452	0.360318
732	lcl|NC_004741.1_cds_WP_000023563.1_796	36	64	4.71757	0.324734
733	lcl|NC_004741.1_cds_WP_000023933.1_260	37	64	5.24718	0.361189
734	lcl|NC_004741.1_cds_WP_000024391.1_3921	22	64	0.061045	0.00420203
735	lcl|NC_004741.1_cds_WP_000024442.1_2611	27	64	0.874756	0.0602139
736	lcl|NC_004741.1_cds_WP_000024560.1_1021	28	64	0.673467	0.0463581
737	lcl|NC_004741.1_cds_WP_000024751.1_1865	33	64	2.49225	0.171554
738	lcl|NC_004741.1_cds_WP_000025451.1_560	31	64	1.61569	0.111216
739	lcl|NC_004741.1_cds_WP_000026057.1_3695	38	64	6.70012	0.461203
740	lcl|NC_004741.1_cds_WP_000026773.1_496	39	64	7.48068	0.514933
741	lcl|NC_004741.1_cds_WP_000027205.1_816	33	64	2.49736	0.171906
742	lcl|NC_004741.1_cds_WP_000027560.1_1842	34	64	3.28067	0.225825
743	lcl|NC_004741.1_cds_WP_000027722.1_3603	34	64	2.75146	0.189397
744	lcl|NC_004741.1_cds_WP_000028118.1_3465	40	64	9.25045	0.636755
745	lcl|NC_004741.1_cds_WP_000028536.1_1290	36	64	4.78627	0.329463
746	lcl|NC_004741.1_cds_WP_000028878.1_3512	16	64	0.0018337	0.000126223
747	lcl|NC_004741.1_cds_WP_000028953.1_2638	29	64	1.29525	0.0891586
748	lcl|NC_004741.1_cds_WP_000029466.1_1592	39	64	8.34725	0.574583
749	lcl|NC_004741.1_cds_WP_000029605.1_2792	38	64	7.02536	0.483591
750	lcl|NC_004741.1_cds_WP_000030016.1_3301	34	64	3.47822	0.239423
751	lcl|NC_004741.1_cds_WP_000030537.1_3302	37	64	7.03812	0.484469
752	lcl|NC_004741.1_cds_WP_000030694.1_549	36	64	4.72568	0.325292
753	lcl|NC_004741.1_cds_WP_000031415.1_3201	26	64	0.363672	0.0250334
754	lcl|NC_004741.1_cds_WP_000031783.1_4210	25	64	0.189508	0.0130448
755	lcl|NC_004741.1_cds_WP_000031784.1_3518	28	64	0.554859	0.0381937
756	lcl|NC_004741.1_cds_WP_000032578.1_3676	28	64	0.598216	0.0411782
757	lcl|NC_004741.1_cds_WP_000032947.1_1259	37	64	5.32157	0.366311
758	lcl|NC_004741.1_cds_WP_000033330.1_2452	28	64	0.593415	0.0408477
759	lcl|NC_004741.1_cds_WP_000034173.1_986	27	64	0.477068	0.032839
760	lcl|NC_004741.1_cds_WP_000034372.1_2972	27	64	0.432968	0.0298034
761	lcl|NC_004741.1_cds_WP_000034407.1_2507	35	64	3.47385	0.239122
762	lcl|NC_004741.1_cds_WP_000034602.1_553	29	64	0.878533	0.0604739
763	lcl|NC_004741.1_cds_WP_000034825.1_653	20	64	0.019075	0.00131303
764	lcl|NC_004741.1_cds_WP_000035612.1_55	39	64	8.45445	0.581962
765	lcl|NC_004741.1_cds_WP_000036372.1_1959	38	64	6.87219	0.473047
766	lcl|NC_004741.1_cds_WP_000036723.1_2855	25	64	0.191529	0.0131839
767	lcl|NC_004741.1_cds_WP_000037560.1_4012	34	64	2.99409	0.206098
768	lcl|NC_004741.1_cds_WP_000039077.1_4138	39	64	8.80892	0.606362
769	lcl|NC_004741.1_cds_WP_000039841.1_2839	36	64	4.55398	0.313473
770	lcl|NC_004741.1_cds_WP_000040142.1_2716	35	64	3.27369	0.225345
771	lcl|NC_004741.1_cds_WP_000041970.1_4380	33	64	2.68438	0.184779
772	lcl|NC_004741.1_cds_WP_000042384.1_69	33	64	2.76446	0.190291
773	lcl|NC_004741.1_cds_WP_000042440.1_2415	38	64	6.65704	0.458237
774	lcl|NC_004741.1_cds_WP_000042516.1_724	37	64	5.81626	0.400362
775	lcl|NC_004741.1_cds_WP_000042632.1_649	36	64	4.31031	0.2967
776	lcl|NC_004741.1_cds_WP_000042900.1_4085	29	64	1.20228	0.0827588
777	lcl|NC_004741.1_cds_WP_000043335.1_2730	34	64	3.35645	0.231041
778	lcl|NC_004741.1_cds_WP_000043429.1_2127	34	64	2.51983	0.173453
779	lcl|NC_004741.1_cds_WP_000043580.1_2151	37	64	5.81488	0.400268
780	lcl|NC_004741.1_cds_WP_000044073.1_145	39	64	7.31303	0.503392
781	lcl|NC_004741.1_cds_WP_000044395.1_2883	38	64	6.1271	0.421759
782	lcl|NC_004741.1_cds_WP_000044417.1_1873	38	64	7.2418	0.498489
783	lcl|NC_004741.1_cds_WP_000044679.1_1118	36	64	4.20752	0.289625
784	lcl|NC_004741.1_cds_WP_000044711.1_4271	29	64	0.598287	0.0411831
785	lcl|NC_004741.1_cds_WP_000044779.1_3242	37	64	5.55656	0.382486
786	lcl|NC_004741.1_cds_WP_000044878.1_723	37	64	5.65244	0.389086
787	lcl|NC_004741.1_cds_WP_000045183.1_3661	31	64	1.29609	0.0892165
788	lcl|NC_004741.1_cds_WP_000045281.1_146	38	64	6.68746	0.460332
789	lcl|NC_004741.1_cds_WP_000045466.1_733	35	64	4.0153	0.276393
790	lcl|NC_004741.1_cds_WP_000045648.1_1825	31	64	1.48811	0.102434
791	lcl|NC_004741.1_cds_WP_000045978.1_3958	38	64	8.40411	0.578497
792	lcl|NC_004741.1_cds_WP_000046320.1_3153	39	64	7.54327	0.519241
793	lcl|NC_004741.1_cds_WP_000046642.1_337	34	64	3.36301	0.231493
794	lcl|NC_004741.1_cds_WP_000046666.1_1698	25	64	0.426077	0.029329
795	lcl|NC_004741.1_cds_WP_000046749.1_4483	33	64	2.50235	0.172249
796	lcl|NC_004741.1_cds_WP_000046798.1_2859	39	64	6.89457	0.474588
797	lcl|NC_004741.1_cds_WP_000047164.1_2779	37	64	5.06883	0.348913
798	lcl|NC_004741.1_cds_WP_000047499.1_3717	37	64	5.28079	0.363503
799	lcl|NC_004741.1_cds_WP_000047539.1_4308	25	64	0.291582	0.020071
800	lcl|NC_004741.1_cds_WP_000048190.1_2152	35	64	3.6673	0.252439
801	lcl|NC_004741.1_cds_WP_000048979.1_1424	33	64	2.65853	0.183
802	lcl|NC_004741.1_cds_WP_000049213.1_4183	37	64	5.38418	0.37062
803	lcl|NC_004741.1_cds_WP_000049388.1_785	37	64	5.20749	0.358458
804	lcl|NC_004741.1_cds_WP_000050139.1_3893	38	64	6.54406	0.45046
805	lcl|NC_004741.1_cds_WP_000050265.1_3705	39	64	7.61085	0.523893
806	lcl|NC_004741.1_cds_WP_000050789.1_2306	36	64	4.54732	0.313015
807	lcl|NC_004741.1_cds_WP_000051152.1_403	19	64	0.0228949	0.00157597
808	lcl|NC_004741.1_cds_WP_000051626.1_1219	38	64	7.00051	0.48188
809	lcl|NC_004741.1_cds_WP_000051841.1_3341	26	64	0.521857	0.035922
810	lcl|NC_004741.1_cds_WP_000051892.1_297	40	64	10.1784	0.700633
811	lcl|NC_004741.1_cds_WP_000051894.1_308	40	64	10.242	0.705008
812	lcl|NC_004741.1_cds_WP_000052796.1_512	25	64	0.243216	0.0167418
813	lcl|NC_004741.1_cds_WP_000053116.1_966	39	64	7.8646	0.54136
814	lcl|NC_004741.1_cds_WP_000053437.1_538	36	64	4.90604	0.337707
815	lcl|NC_004741.1_cds_WP_000054752.1_2685	26	64	0.271229	0.0186701
816	lcl|NC_004741.1_cds_WP_000055068.1_4326	27	64	0.49145	0.033829
817	lcl|NC_004741.1_cds_WP_000055146.1_3703	37	64	5.52658	0.380422
818	lcl|NC_004741.1_cds_WP_000055741.1_177	31	64	1.2043	0.0828978
819	lcl|NC_004741.1_cds_WP_000055830.1_2130	36	64	3.8904	0.267796
820	lcl|NC_004741.1_cds_WP_000055909.1_3343	36	64	4.32565	0.297756
821	lcl|NC_004741.1_cds_WP_000055999.1_951	37	64	5.46059	0.37588
822	lcl|NC_004741.1_cds_WP_000056462.1_768	39	64	6.90376	0.475221
823	lcl|NC_004741.1_cds_WP_000056529.1_929	39	64	7.42745	0.511269
824	lcl|NC_004741.1_cds_WP_000056760.1_4413	29	64	0.891611	0.0613741
825	lcl|NC_004741.1_cds_WP_000057067.1_154	39	64	7.91778	0.54502
826	lcl|NC_004741.1_cds_WP_000057149.1_919	38	64	6.22082	0.428211
827	lcl|NC_004741.1_cds_WP_000057411.1_4195	40	64	9.33323	0.642453
828	lcl|NC_004741.1_cds_WP_000057623.1_2835	33	64	2.34719	0.161569
829	lcl|NC_004741.1_cds_WP_000057872.1_1000	33	64	2.5293	0.174104
830	lcl|NC_004741.1_cds_WP_000058508.1_2145	39	64	8.39038	0.577552
831	lcl|NC_004741.1_cds_WP_000059107.1_3811	38	64	7.0583	0.485858
832	lcl|NC_004741.1_cds_WP_000059395.1_3118	38	64	6.53442	0.449797
833	lcl|NC_004741.1_cds_WP_000059466.1_3269	19	64	0.0255692	0.00176006
834	lcl|NC_004741.1_cds_WP_000059682.1_3613	35	64	4.55345	0.313437
835	lcl|NC_004741.1_cds_WP_000060115.1_3809	39	64	7.80172	0.537031
836	lcl|NC_004741.1_cds_WP_000060475.1_1608	40	64	9.81432	0.675569
837	lcl|NC_004741.1_cds_WP_000060506.1_3781	11	64	0.00023243	1.59993e-05
838	lcl|NC_004741.1_cds_WP_000060858.1_4328	38	64	6.23872	0.429443
839	lcl|NC_004741.1_cds_WP_000062312.1_181	27	64	0.540714	0.03722
840	lcl|NC_004741.1_cds_WP_000062461.1_520	38	64	6.51432	0.448414
841	lcl|NC_004741.1_cds_WP_000062539.1_4257	38	64	5.83287	0.401506
842	lcl|NC_004741.1_cds_WP_000062611.1_4229	24	64	0.187884	0.012933
843	lcl|NC_004741.1_cds_WP_000062997.1_2402	30	64	1.21564	0.0836786
844	lcl|NC_004741.1_cds_WP_000063125.1_3844	33	64	2.59339	0.178516
845	lcl|NC_004741.1_cds_WP_000063570.1_2541	37	64	4.60767	0.317169
846	lcl|NC_004741.1_cds_WP_000063614.1_1251	38	64	7.11251	0.48959
847	lcl|NC_004741.1_cds_WP_000063973.1_993	30	64	1.36107	0.0936891
848	lcl|NC_004741.1_cds_WP_000064244.1_2964	39	64	7.85165	0.540468
849	lcl|NC_004741.1_cds_WP_000064736.1_2793	37	64	4.8965	0.337051
850	lcl|NC_004741.1_cds_WP_000065253.1_2728	23	64	0.103096	0.00709664
851	lcl|NC_004741.1_cds_WP_000065436.1_3126	31	64	1.71257	0.117885
852	lcl|NC_004741.1_cds_WP_000065769.1_4037	33	64	2.78507	0.191711
853	lcl|NC_004741.1_cds_WP_000066552.1_4268	38	64	7.29518	0.502164
854	lcl|NC_004741.1_cds_WP_000066661.1_1712	38	64	5.90231	0.406286
855	lcl|NC_004741.1_cds_WP_000066672.1_3467	36	64	4.62054	0.318055
856	lcl|NC_004741.1_cds_WP_000067746.1_847	37	64	4.95107	0.340807
857	lcl|NC_004741.1_cds_WP_000067956.1_2013	34	64	3.8647	0.266026
858	lcl|NC_004741.1_cds_WP_000068079.1_1269	36	64	4.12651	0.284048
859	lcl|NC_004741.1_cds_WP_000068457.1_2417	27	64	0.525319	0.0361603
860	lcl|NC_004741.1_cds_WP_000068682.1_4485	30	64	1.40737	0.0968763
861	lcl|NC_004741.1_cds_WP_000068718.1_2951	36	64	4.47102	0.307763
862	lcl|NC_004741.1_cds_WP_000068834.1_3561	40	64	9.77722	0.673015
863	lcl|NC_004741.1_cds_WP_000068912.1_4352	40	64	10.212	0.702945
864	lcl|NC_004741.1_cds_WP_000069252.1_1344	35	64	4.30128	0.296079
865	lcl|NC_004741.1_cds_WP_000069384.1_1599	38	64	5.79275	0.398744
866	lcl|NC_004741.1_cds_WP_000069437.1_4355	33	64	2.73065	0.187965
867	lcl|NC_004741.1_cds_WP_000070107.1_738	37	64	4.93184	0.339483
868	lcl|NC_004741.1_cds_WP_000070491.1_1256	32	64	2.09689	0.144339
869	lcl|NC_004741.1_cds_WP_000070619.1_2382	30	64	1.18706	0.0817116
870	lcl|NC_004741.1_cds_WP_000071134.1_3278	34	64	2.95664	0.20352
871	lcl|NC_004741.1_cds_WP_000072067.1_3808	33	64	2.22311	0.153028
872	lcl|NC_004741.1_cds_WP_000072195.1_3227	36	64	5.42661	0.373541
873	lcl|NC_004741.1_cds_WP_000073595.1_4103	34	64	2.88607	0.198663
874	lcl|NC_004741.1_cds_WP_000074263.1_465	36	64	4.31792	0.297224
875	lcl|NC_004741.1_cds_WP_000074477.1_3860	39	64	8.14765	0.560844
876	lcl|NC_004741.1_cds_WP_000074527.1_2404	36	64	4.31043	0.296708
877	lcl|NC_004741.1_cds_WP_000075383.1_1364	37	64	4.72467	0.325223
878	lcl|NC_004741.1_cds_WP_000075574.1_2575	39	64	9.24144	0.636135
879	lcl|NC_004741.1_cds_WP_000075755.1_91	37	64	6.51527	0.448479
880	lcl|NC_004741.1_cds_WP_000075816.1_598	36	64	4.14874	0.285579
881	lcl|NC_004741.1_cds_WP_000075874.1_389	36	64	4.75979	0.32764
882	lcl|NC_004741.1_cds_WP_000076001.1_2593	26	64	0.536422	0.0369246
883	lcl|NC_004741.1_cds_WP_000076311.1_4396	38	64	6.44206	0.44344
884	lcl|NC_004741.1_cds_WP_000077081.1_845	38	64	6.32236	0.435199
885	lcl|NC_004741.1_cds_WP_000077741.1_487	39	64	7.23093	0.497741
886	lcl|NC_004741.1_cds_WP_000077853.1_1565	39	64	7.88139	0.542515
887	lcl|NC_004741.1_cds_WP_000077934.1_1544	33	64	2.48131	0.170801
888	lcl|NC_004741.1_cds_WP_000078314.1_3368	37	64	5.51681	0.37975
889	lcl|NC_004741.1_cds_WP_000078732.1_1563	35	64	3.40547	0.234415
890	lcl|NC_004741.1_cds_WP_000079112.1_2715	37	64	5.65728	0.389419
891	lcl|NC_004741.1_cds_WP_000079297.1_2148	37	64	4.98024	0.342815
892	lcl|NC_004741.1_cds_WP_000079652.1_4295	37	64	4.73135	0.325683
893	lcl|NC_004741.1_cds_WP_000079690.1_1996	33	64	3.27052	0.225126
894	lcl|NC_004741.1_cds_WP_000080068.1_2120	34	64	2.928	0.201549
895	lcl|NC_004741.1_cds_WP_000080639.1_3904	37	64	4.78245	0.3292
896	lcl|NC_004741.1_cds_WP_000080702.1_1603	35	64	3.75431	0.258428
897	lcl|NC_004741.1_cds_WP_000080885.1_728	30	64	1.02914	0.0708406
898	lcl|NC_004741.1_cds_WP_000080947.1_2762	32	64	2.35011	0.16177
899	lcl|NC_004741.1_cds_WP_000081083.1_1601	30	64	1.23999	0.0853546
900	lcl|NC_004741.1_cds_WP_000081423.1_1403	34	64	2.86255	0.197043
901	lcl|NC_004741.1_cds_WP_000081672.1_3316	35	64	3.91092	0.269208
902	lcl|NC_004741.1_cds_WP_000081930.1_4129	37	64	4.40372	0.30313
903	lcl|NC_004741.1_cds_WP_000082101.1_4097	34	64	2.91636	0.200748
904	lcl|NC_004741.1_cds_WP_000082120.1_1976	23	64	0.104952	0.00722436
905	lcl|NC_004741.1_cds_WP_000082199.1_2904	34	64	2.88563	0.198633
906	lcl|NC_004741.1_cds_WP_000082598.1_2924	37	64	6.01454	0.414011
907	lcl|NC_004741.1_cds_WP_000082848.1_70	37	64	5.78231	0.398025
908	lcl|NC_004741.1_cds_WP_000082966.1_2709	39	64	8.8288	0.607731
909	lcl|NC_004741.1_cds_WP_000083065.1_3099	36	64	4.34173	0.298863
910	lcl|NC_004741.1_cds_WP_000083382.1_24	32	64	1.99174	0.137101
911	lcl|NC_004741.1_cds_WP_000083887.1_421	38	64	6.43421	0.442899
912	lcl|NC_004741.1_cds_WP_000084122.1_3072	37	64	5.15902	0.355121
913	lcl|NC_004741.1_cds_WP_000084387.1_1368	27	64	0.551802	0.0379833
914	lcl|NC_004741.1_cds_WP_000084469.1_619	32	64	1.77238	0.122002
915	lcl|NC_004741.1_cds_WP_000084622.1_4337	30	64	0.913782	0.0629002
916	lcl|NC_004741.1_cds_WP_000084630.1_727	30	64	1.1264	0.0775355
917	lcl|NC_004741.1_cds_WP_000084666.1_3993	35	64	3.27648	0.225536
918	lcl|NC_004741.1_cds_WP_000084766.1_4182	29	64	0.935277	0.0643798
919	lcl|NC_004741.1_cds_WP_000085238.1_1533	28	64	0.664708	0.0457552
920	lcl|NC_004741.1_cds_WP_000085257.1_1151	40	64	10.7474	0.739796
921	lcl|NC_004741.1_cds_WP_000085985.1_3822	39	64	8.61403	0.592947
922	lcl|NC_004741.1_cds_WP_000086226.1_1255	36	64	5.09836	0.350946
923	lcl|NC_004741.1_cds_WP_000086484.1_3829	36	64	5.13075	0.353176
924	lcl|NC_004741.1_cds_WP_000086722.1_2411	33	64	1.89652	0.130547
925	lcl|NC_004741.1_cds_WP_000086920.1_784	39	64	7.96011	0.547934
926	lcl|NC_004741.1_cds_WP_000087224.1_1642	36	64	4.38837	0.302074
927	lcl|NC_004741.1_cds_WP_000087273.1_2549	40	64	9.43684	0.649585
928	lcl|NC_004741.1_cds_WP_000087763.1_1006	24	64	0.190121	0.013087
929	lcl|NC_004741.1_cds_WP_000088916.1_2299	35	64	3.59937	0.247763
930	lcl|NC_004741.1_cds_WP_000089364.1_1791	38	64	6.67712	0.45962
931	lcl|NC_004741.1_cds_WP_000089695.1_3270	35	64	4.02124	0.276802
932	lcl|NC_004741.1_cds_WP_000089731.1_517	33	64	2.64904	0.182347
933	lcl|NC_004741.1_cds_WP_000090097.1_550	32	64	2.51142	0.172874
934	lcl|NC_004741.1_cds_WP_000090147.1_780	38	64	6.58251	0.453107
935	lcl|NC_004741.1_cds_WP_000090630.1_4169	38	64	6.82503	0.469801
936	lcl|NC_004741.1_cds_WP_000090775.1_4237	26	64	0.354848	0.0244259
937	lcl|NC_004741.1_cds_WP_000091007.1_767	35	64	4.53737	0.31233
938	lcl|NC_004741.1_cds_WP_000091199.1_1644	30	64	1.279	0.0880402
939	lcl|NC_004741.1_cds_WP_000091263.1_2286	38	64	6.40195	0.440679
940	lcl|NC_004741.1_cds_WP_000091291.1_2322	37	64	5.61372	0.386421
941	lcl|NC_004741.1_cds_WP_000091466.1_4203	37	64	6.14941	0.423295
942	lcl|NC_004741.1_cds_WP_000091584.1_4448	38	64	6.41775	0.441766
943	lcl|NC_004741.1_cds_WP_000091700.1_3019	27	64	0.483212	0.0332619
944	lcl|NC_004741.1_cds_WP_000091945.1_4230	24	64	0.105851	0.00728625
945	lcl|NC_004741.1_cds_WP_000091955.1_3895	24	64	0.161796	0.0111373
946	lcl|NC_004741.1_cds_WP_000092054.1_240	37	64	5.68462	0.391301
947	lcl|NC_004741.1_cds_WP_000092218.1_1089	41	64	11.6683	0.803191
948	lcl|NC_004741.1_cds_WP_000093154.1_3460	37	64	5.97685	0.411416
949	lcl|NC_004741.1_cds_WP_000093279.1_3936	35	64	3.46206	0.238311
950	lcl|NC_004741.1_cds_WP_000093499.1_4437	39	64	8.28847	0.570537
951	lcl|NC_004741.1_cds_WP_000093572.1_1755	33	64	2.78177	0.191483
952	lcl|NC_004741.1_cds_WP_000093812.1_4481	37	64	5.54197	0.381481
953	lcl|NC_004741.1_cds_WP_000094030.1_188	35	64	3.78083	0.260253
954	lcl|NC_004741.1_cds_WP_000095159.1_3117	36	64	4.10982	0.282899
955	lcl|NC_004741.1_cds_WP_000095706.1_2410	33	64	2.28467	0.157265
956	lcl|NC_004741.1_cds_WP_000096021.1_3484	39	64	7.84484	0.539999
957	lcl|NC_004741.1_cds_WP_000096080.1_3203	25	64	0.212274	0.0146119
958	lcl|NC_004741.1_cds_WP_000096660.1_2511	38	64	5.95362	0.409818
959	lcl|NC_004741.1_cds_WP_000096899.1_535	39	64	7.75711	0.533961
960	lcl|NC_004741.1_cds_WP_000097102.1_2863	39	64	7.28737	0.501626
961	lcl|NC_004741.1_cds_WP_000097356.1_2251	38	64	6.50686	0.4479
962	lcl|NC_004741.1_cds_WP_000097586.1_546	36	64	5.30121	0.364909
963	lcl|NC_004741.1_cds_WP_000098267.1_2861	37	64	4.61048	0.317362
964	lcl|NC_004741.1_cds_WP_000098438.1_370	37	64	6.023	0.414594
965	lcl|NC_004741.1_cds_WP_000098613.1_2986	30	64	0.979735	0.0674401
966	lcl|NC_004741.1_cds_WP_000098818.1_4453	34	64	3.73822	0.25732
967	lcl|NC_004741.1_cds_WP_000098906.1_1769	37	64	5.09182	0.350496
968	lcl|NC_004741.1_cds_WP_000099287.1_4100	35	64	4.5375	0.312339
969	lcl|NC_004741.1_cds_WP_000099514.1_1314	39	64	8.06718	0.555305
970	lcl|NC_004741.1_cds_WP_000099824.1_562	30	64	1.27642	0.0878627
971	lcl|NC_004741.1_cds_WP_000100205.1_1972	35	64	4.48865	0.308976
972	lcl|NC_004741.1_cds_WP_000100422.1_2868	37	64	5.84144	0.402095
973	lcl|NC_004741.1_cds_WP_000100800.1_761	28	64	0.777157	0.0534956
974	lcl|NC_004741.1_cds_WP_000100945.1_1737	36	64	4.13827	0.284858
975	lcl|NC_004741.1_cds_WP_000101055.1_1196	37	64	7.26205	0.499883
976	lcl|NC_004741.1_cds_WP_000101178.1_1762	36	64	4.36253	0.300295
977	lcl|NC_004741.1_cds_WP_000101680.1_4400	37	64	5.71226	0.393204
978	lcl|NC_004741.1_cds_WP_000101737.1_401	38	64	6.82522	0.469814
979	lcl|NC_004741.1_cds_WP_000101994.1_532	32	64	2.022	0.139184
980	lcl|NC_004741.1_cds_WP_000102309.1_3743	39	64	8.05968	0.554788
981	lcl|NC_004741.1_cds_WP_000102485.1_113	32	64	1.65785	0.114118
982	lcl|NC_004741.1_cds_WP_000102891.1_2528	36	64	5.22775	0.359852
983	lcl|NC_004741.1_cds_WP_000103622.1_1154	24	64	0.181683	0.0125062
984	lcl|NC_004741.1_cds_WP_000103754.1_1117	18	64	0.00471958	0.000324872
985	lcl|NC_004741.1_cds_WP_000103994.1_2025	35	64	3.60324	0.248029
986	lcl|NC_004741.1_cds_WP_000104211.1_3218	37	64	5.39653	0.37147
987	lcl|NC_004741.1_cds_WP_000104516.1_4151	39	64	8.50049	0.585131
988	lcl|NC_004741.1_cds_WP_000105566.1_2988	33	64	2.19381	0.151011
989	lcl|NC_004741.1_cds_WP_000105733.1_3129	34	64	3.17502	0.218553
990	lcl|NC_004741.1_cds_WP_000106474.1_1988	22	64	0.0763261	0.00525391
991	lcl|NC_004741.1_cds_WP_000106529.1_4083	40	64	9.21608	0.634389
992	lcl|NC_004741.1_cds_WP_000106622.1_2409	31	64	1.44011	0.0991297
993	lcl|NC_004741.1_cds_WP_000106759.1_2476	38	64	6.22262	0.428334
994	lcl|NC_004741.1_cds_WP_000106834.1_1572	35	64	4.45863	0.30691
995	lcl|NC_004741.1_cds_WP_000106875.1_3427	36	64	4.3304	0.298083
996	lcl|NC_004741.1_cds_WP_000107041.1_3995	36	64	5.21685	0.359102
997	lcl|NC_004741.1_cds_WP_000107384.1_990	36	64	4.83519	0.33283
998	lcl|NC_004741.1_cds_WP_000107721.1_3216	37	64	5.49244	0.378072
999	lcl|NC_004741.1_cds_WP_000108160.1_1288	33	64	2.22268	0.152998
1000	lcl|NC_004741.1_cds_WP_000108172.1_1761	23	64	0.0989207	0.00680921
1001	lcl|NC_004741.1_cds_WP_000108294.1_2842	27	64	0.359972	0.0247787
1002	lcl|NC_004741.1_cds_WP_000108334.1_4110	31	64	1.31365	0.0904254
1003	lcl|NC_004741.1_cds_WP_000108459.1_3322	34	64	3.59355	0.247362
1004	lcl|NC_004741.1_cds_WP_000108918.1_2119	38	64	7.6157	0.524227
1005	lcl|NC_004741.1_cds_WP_000109301.1_853	37	64	5.24123	0.36078
1006	lcl|NC_004741.1_cds_WP_000109522.1_2844	27	64	0.660925	0.0454948
1007	lcl|NC_004741.1_cds_WP_000109947.1_3654	35	64	3.78749	0.260712
1008	lcl|NC_004741.1_cds_WP_000110074.1_4426	39	64	7.23703	0.498161
1009	lcl|NC_004741.1_cds_WP_000110746.1_3554	38	64	6.09636	0.419643
1010	lcl|NC_004741.1_cds_WP_000110954.1_1279	38	64	7.85144	0.540454
1011	lcl|NC_004741.1_cds_WP_000111043.1_914	32	64	1.87869	0.12932
1012	lcl|NC_004741.1_cds_WP_000111174.1_2954	38	64	6.80658	0.468531
1013	lcl|NC_004741.1_cds_WP_000111269.1_2973	27	64	0.414391	0.0285246
1014	lcl|NC_004741.1_cds_WP_000111769.1_684	27	64	0.549554	0.0378285
1015	lcl|NC_004741.1_cds_WP_000111978.1_1506	40	64	10.2851	0.707973
1016	lcl|NC_004741.1_cds_WP_000113500.1_666	40	64	10.6693	0.734425
1017	lcl|NC_004741.1_cds_WP_000113584.1_1681	33	64	3.0091	0.207132
1018	lcl|NC_004741.1_cds_WP_000113817.1_2742	37	64	6.04579	0.416162
1019	lcl|NC_004741.1_cds_WP_000113938.1_327	38	64	6.86407	0.472488
1020	lcl|NC_004741.1_cds_WP_000114270.1_772	37	64	6.168	0.424575
1021	lcl|NC_004741.1_cds_WP_000114607.1_253	33	64	2.45942	0.169294
1022	lcl|NC_004741.1_cds_WP_000114986.1_3376	30	64	1.40112	0.0964458
1023	lcl|NC_004741.1_cds_WP_000115208.1_2799	30	64	1.16067	0.0798944
1024	lcl|NC_004741.1_cds_WP_000115308.1_545	39	64	7.81499	0.537945
1025	lcl|NC_004741.1_cds_WP_000115383.1_2757	29	64	1.12991	0.0777771
1026	lcl|NC_004741.1_cds_WP_000115920.1_1428	40	64	8.22693	0.566301
1027	lcl|NC_004741.1_cds_WP_000116080.1_3632	37	64	5.37328	0.36987
1028	lcl|NC_004741.1_cds_WP_000116288.1_985	36	64	4.26456	0.293551
1029	lcl|NC_004741.1_cds_WP_000116695.1_3752	31	64	2.05953	0.141768
1030	lcl|NC_004741.1_cds_WP_000116772.1_3830	35	64	4.45511	0.306668
1031	lcl|NC_004741.1_cds_WP_000117724.1_2887	35	64	3.10243	0.213556
1032	lcl|NC_004741.1_cds_WP_000117881.1_944	38	64	6.22515	0.428508
1033	lcl|NC_004741.1_cds_WP_000118391.1_2430	37	64	5.39398	0.371295
1034	lcl|NC_004741.1_cds_WP_000118482.1_4367	25	64	0.35847	0.0246753
1035	lcl|NC_004741.1_cds_WP_000118509.1_2396	35	64	3.8931	0.267981
1036	lcl|NC_004741.1_cds_WP_000118810.1_721	38	64	6.46184	0.444801
1037	lcl|NC_004741.1_cds_WP_000118898.1_2002	39	64	8.17138	0.562477
1038	lcl|NC_004741.1_cds_WP_000119071.1_2174	36	64	4.7598	0.327641
1039	lcl|NC_004741.1_cds_WP_000119749.1_2770	28	64	0.776804	0.0534713
1040	lcl|NC_004741.1_cds_WP_000121487.1_3180	39	64	8.20967	0.565113
1041	lcl|NC_004741.1_cds_WP_000122039.1_407	39	64	7.84805	0.540221
1042	lcl|NC_004741.1_cds_WP_000122063.1_2966	33	64	2.45838	0.169223
1043	lcl|NC_004741.1_cds_WP_000122253.1_374	33	64	2.74095	0.188673
1044	lcl|NC_004741.1_cds_WP_000122462.1_1191	24	64	0.276259	0.0190163
1045	lcl|NC_004741.1_cds_WP_000122555.1_2572	39	64	8.81174	0.606557
1046	lcl|NC_004741.1_cds_WP_000122884.1_32	35	64	4.01657	0.276481
1047	lcl|NC_004741.1_cds_WP_000123197.1_3345	36	64	4.41786	0.304103
1048	lcl|NC_004741.1_cds_WP_000123730.1_1402	37	64	4.87557	0.33561
1049	lcl|NC_004741.1_cds_WP_000124106.1_1037	31	64	1.66683	0.114736
1050	lcl|NC_004741.1_cds_WP_000124119.1_1065	31	64	1.80357	0.124149
1051	lcl|NC_004741.1_cds_WP_000124119.1_1383	30	64	1.40715	0.0968613
1052	lcl|NC_004741.1_cds_WP_000124121.1_1837	30	64	1.21671	0.0837522
1053	lcl|NC_004741.1_cds_WP_000124315.1_2976	31	64	1.96634	0.135353
1054	lcl|NC_004741.1_cds_WP_000124415.1_142	38	64	5.60394	0.385747
1055	lcl|NC_004741.1_cds_WP_000124615.1_4478	35	64	4.15917	0.286296
1056	lcl|NC_004741.1_cds_WP_000124854.1_1585	22	64	0.117463	0.00808555
1057	lcl|NC_004741.1_cds_WP_000125013.1_923	34	64	3.0834	0.212246
1058	lcl|NC_004741.1_cds_WP_000125617.1_1723	38	64	6.35186	0.437231
1059	lcl|NC_004741.1_cds_WP_000125827.1_485	40	64	9.79862	0.674488
1060	lcl|NC_004741.1_cds_WP_000126079.1_806	37	64	5.67101	0.390364
1061	lcl|NC_004741.1_cds_WP_000126530.1_1086	38	64	6.79128	0.467478
1062	lcl|NC_004741.1_cds_WP_000127104.1_3803	34	64	3.1002	0.213403
1063	lcl|NC_004741.1_cds_WP_000127805.1_2436	36	64	4.65917	0.320714
1064	lcl|NC_004741.1_cds_WP_000127901.1_1174	40	64	9.81325	0.675495
1065	lcl|NC_004741.1_cds_WP_000128136.1_3189	34	64	2.8471	0.19598
1066	lcl|NC_004741.1_cds_WP_000128776.1_2686	11	64	3.62645e-05	2.49627e-06
1067	lcl|NC_004741.1_cds_WP_000128851.1_1485	39	64	7.90241	0.543963
1068	lcl|NC_004741.1_cds_WP_000129530.1_4384	39	64	8.22682	0.566293
1069	lcl|NC_004741.1_cds_WP_000129574.1_2195	39	64	7.90634	0.544233
1070	lcl|NC_004741.1_cds_WP_000130034.1_90	37	64	5.60409	0.385758
1071	lcl|NC_004741.1_cds_WP_000130100.1_4224	22	64	0.0514754	0.00354331
1072	lcl|NC_004741.1_cds_WP_000130185.1_8	32	64	1.74366	0.120025
1073	lcl|NC_004741.1_cds_WP_000130216.1_4091	32	64	2.20495	0.151778
1074	lcl|NC_004741.1_cds_WP_000130305.1_375	35	64	3.88385	0.267345
1075	lcl|NC_004741.1_cds_WP_000130369.1_3263	38	64	6.77904	0.466635
1076	lcl|NC_004741.1_cds_WP_000130621.1_4082	23	64	0.098899	0.00680772
1077	lcl|NC_004741.1_cds_WP_000130686.1_3684	36	64	4.47051	0.307728
1078	lcl|NC_004741.1_cds_WP_000130872.1_2180	39	64	9.24032	0.636057
1079	lcl|NC_004741.1_cds_WP_000131314.1_551	34	64	3.52707	0.242786
1080	lcl|NC_004741.1_cds_WP_000131702.1_605	27	64	0.514135	0.0353905
1081	lcl|NC_004741.1_cds_WP_000131719.1_643	39	64	7.93436	0.546162
1082	lcl|NC_004741.1_cds_WP_000131772.1_2117	36	64	4.88227	0.336071
1083	lcl|NC_004741.1_cds_WP_000131871.1_2605	19	64	0.0178593	0.00122935
1084	lcl|NC_004741.1_cds_WP_000131907.1_3821	36	64	4.74869	0.326876
1085	lcl|NC_004741.1_cds_WP_000132065.1_174	39	64	8.23627	0.566944
1086	lcl|NC_004741.1_cds_WP_000132231.1_2782	34	64	3.14515	0.216497
1087	lcl|NC_004741.1_cds_WP_000132548.1_2107	38	64	7.07572	0.487057
1088	lcl|NC_004741.1_cds_WP_000132640.1_4425	32	64	2.03146	0.139835
1089	lcl|NC_004741.1_cds_WP_000132714.1_136	40	64	10.2438	0.705129
1090	lcl|NC_004741.1_cds_WP_000133055.1_3272	34	64	2.67322	0.184011
1091	lcl|NC_004741.1_cds_WP_000133106.1_2018	33	64	2.25198	0.155015
1092	lcl|NC_004741.1_cds_WP_000133204.1_1730	33	64	2.43875	0.167871
1093	lcl|NC_004741.1_cds_WP_000133415.1_1175	22	64	0.0667252	0.00459303
1094	lcl|NC_004741.1_cds_WP_000133598.1_2633	36	64	4.52906	0.311758
1095	lcl|NC_004741.1_cds_WP_000133645.1_4408	36	64	4.51955	0.311103
1096	lcl|NC_004741.1_cds_WP_000133937.1_2576	31	64	1.63097	0.112268
1097	lcl|NC_004741.1_cds_WP_000134012.1_3097	35	64	3.58308	0.246641
1098	lcl|NC_004741.1_cds_WP_000134107.1_1170	33	64	3.1722	0.218359
1099	lcl|NC_004741.1_cds_WP_000134885.1_1343	37	64	5.40338	0.371942
1100	lcl|NC_004741.1_cds_WP_000135039.1_2353	26	64	0.29621	0.0203897
1101	lcl|NC_004741.1_cds_WP_000135056.1_3883	21	64	0.136575	0.00940111
1102	lcl|NC_004741.1_cds_WP_000135186.1_1710	39	64	8.36315	0.575678
1103	lcl|NC_004741.1_cds_WP_000135199.1_4419	23	64	0.115428	0.00794548
1104	lcl|NC_004741.1_cds_WP_000135224.1_4239	30	64	1.05734	0.0727819
1105	lcl|NC_004741.1_cds_WP_000135439.1_750	27	64	0.575509	0.0396152
1106	lcl|NC_004741.1_cds_WP_000135623.1_3753	35	64	4.37934	0.301452
1107	lcl|NC_004741.1_cds_WP_000136192.1_395	32	64	1.76098	0.121217
1108	lcl|NC_004741.1_cds_WP_000136780.1_3568	33	64	2.49021	0.171414
1109	lcl|NC_004741.1_cds_WP_000137200.1_2160	36	64	4.25298	0.292754
1110	lcl|NC_004741.1_cds_WP_000137292.1_2755	32	64	2.81855	0.194015
1111	lcl|NC_004741.1_cds_WP_000137307.1_3841	40	64	9.64255	0.663745
1112	lcl|NC_004741.1_cds_WP_000137636.1_3501	36	64	4.3328	0.298248
1113	lcl|NC_004741.1_cds_WP_000137862.1_2182	35	64	4.21591	0.290203
1114	lcl|NC_004741.1_cds_WP_000138039.1_1505	33	64	2.63305	0.181246
1115	lcl|NC_004741.1_cds_WP_000138258.1_2616	34	64	3.17709	0.218695
1116	lcl|NC_004741.1_cds_WP_000138745.1_1366	37	64	5.19709	0.357742
1117	lcl|NC_004741.1_cds_WP_000139016.1_3696	35	64	4.0714	0.280255
1118	lcl|NC_004741.1_cds_WP_000139510.1_1425	39	64	7.3139	0.503453
1119	lcl|NC_004741.1_cds_WP_000140020.1_2068	34	64	3.29553	0.226848
1120	lcl|NC_004741.1_cds_WP_000140066.1_2603	32	64	2.28611	0.157364
1121	lcl|NC_004741.1_cds_WP_000140327.1_924	29	64	0.769354	0.0529585
1122	lcl|NC_004741.1_cds_WP_000140506.1_2780	31	64	1.5262	0.105056
1123	lcl|NC_004741.1_cds_WP_000140529.1_2362	39	64	8.5922	0.591444
1124	lcl|NC_004741.1_cds_WP_000140641.1_490	36	64	4.03482	0.277737
1125	lcl|NC_004741.1_cds_WP_000140890.1_1440	33	64	2.38415	0.164113
1126	lcl|NC_004741.1_cds_WP_000141273.1_438	37	64	5.74809	0.39567
1127	lcl|NC_004741.1_cds_WP_000143529.1_572	37	64	6.23201	0.428981
1128	lcl|NC_004741.1_cds_WP_000144088.1_3590	38	64	6.57641	0.452687
1129	lcl|NC_004741.1_cds_WP_000144365.1_3954	37	64	5.7708	0.397233
1130	lcl|NC_004741.1_cds_WP_000144580.1_1788	39	64	7.02075	0.483274
1131	lcl|NC_004741.1_cds_WP_000145421.1_3102	35	64	3.82522	0.263309
1132	lcl|NC_004741.1_cds_WP_000145453.1_1492	35	64	4.00674	0.275804
1133	lcl|NC_004741.1_cds_WP_000145975.1_3281	36	64	4.71697	0.324693
1134	lcl|NC_004741.1_cds_WP_000146138.1_1575	24	64	0.148585	0.0102279
1135	lcl|NC_004741.1_cds_WP_000146764.1_1997	36	64	5.48467	0.377538
1136	lcl|NC_004741.1_cds_WP_000146998.1_2428	28	64	0.701688	0.0483007
1137	lcl|NC_004741.1_cds_WP_000147302.1_1963	30	64	1.94865	0.134136
1138	lcl|NC_004741.1_cds_WP_000147624.1_3254	36	64	5.02725	0.346051
1139	lcl|NC_004741.1_cds_WP_000147685.1_2848	38	64	6.85665	0.471978
1140	lcl|NC_004741.1_cds_WP_000147987.1_2571	38	64	7.17032	0.493569
1141	lcl|NC_004741.1_cds_WP_000148063.1_3784	37	64	6.09272	0.419393
1142	lcl|NC_004741.1_cds_WP_000148531.1_3494	37	64	5.27098	0.362828
1143	lcl|NC_004741.1_cds_WP_000148585.1_4307	31	64	1.71016	0.117719
1144	lcl|NC_004741.1_cds_WP_000148710.1_1689	33	64	2.1563	0.148429
1145	lcl|NC_004741.1_cds_WP_000148969.1_431	38	64	7.42216	0.510905
1146	lcl|NC_004741.1_cds_WP_000149173.1_4067	40	64	9.75534	0.671509
1147	lcl|NC_004741.1_cds_WP_000149648.1_329	34	64	3.13659	0.215907
1148	lcl|NC_004741.1_cds_WP_000149999.1_3972	39	64	8.34557	0.574467
1149	lcl|NC_004741.1_cds_WP_000150543.1_1475	33	64	2.81306	0.193637
1150	lcl|NC_004741.1_cds_WP_000150612.1_124	38	64	6.86105	0.47228
1151	lcl|NC_004741.1_cds_WP_000152305.1_1820	34	64	3.43583	0.236505
1152	lcl|NC_004741.1_cds_WP_000152949.1_1238	30	64	1.07792	0.0741987
1153	lcl|NC_004741.1_cds_WP_000153074.1_2204	27	64	0.426	0.0293237
1154	lcl|NC_004741.1_cds_WP_000153502.1_1512	25	64	0.185942	0.0127993
1155	lcl|NC_004741.1_cds_WP_000153624.1_3320	38	64	6.81576	0.469163
1156	lcl|NC_004741.1_cds_WP_000153987.1_3663	37	64	5.34986	0.368258
1157	lcl|NC_004741.1_cds_WP_000154147.1_346	33	64	2.2776	0.156779
1158	lcl|NC_004741.1_cds_WP_000154339.1_1662	37	64	5.44552	0.374843
1159	lcl|NC_004741.1_cds_WP_000154398.1_1039	35	64	3.61234	0.248656
1160	lcl|NC_004741.1_cds_WP_000155673.1_3419	27	64	0.409738	0.0282043
1161	lcl|NC_004741.1_cds_WP_000155744.1_2059	36	64	4.25813	0.293108
1162	lcl|NC_004741.1_cds_WP_000156161.1_2419	39	64	7.48809	0.515443
1163	lcl|NC_004741.1_cds_WP_000156246.1_1472	33	64	3.10345	0.213626
1164	lcl|NC_004741.1_cds_WP_000156489.1_972	40	64	9.63119	0.662963
1165	lcl|NC_004741.1_cds_WP_000156579.1_1391	38	64	6.88335	0.473816
1166	lcl|NC_004741.1_cds_WP_000156718.1_2390	35	64	3.52472	0.242624
1167	lcl|NC_004741.1_cds_WP_000156795.1_2751	33	64	2.02229	0.139205
1168	lcl|NC_004741.1_cds_WP_000157258.1_103	40	64	9.84972	0.678006
1169	lcl|NC_004741.1_cds_WP_000157931.1_3231	35	64	3.5328	0.24318
1170	lcl|NC_004741.1_cds_WP_000158056.1_2802	34	64	3.79408	0.261166
1171	lcl|NC_004741.1_cds_WP_000158164.1_315	33	64	2.87524	0.197917
1172	lcl|NC_004741.1_cds_WP_000158544.1_2654	37	64	5.77995	0.397863
1173	lcl|NC_004741.1_cds_WP_000160805.1_4040	32	64	1.8507	0.127393
1174	lcl|NC_004741.1_cds_WP_000161265.1_3544	23	64	0.0711571	0.0048981
1175	lcl|NC_004741.1_cds_WP_000162574.1_2741	31	64	1.74671	0.120235
1176	lcl|NC_004741.1_cds_WP_000162739.1_617	37	64	5.46118	0.375921
1177	lcl|NC_004741.1_cds_WP_000163771.1_1509	34	64	3.32382	0.228795
1178	lcl|NC_004741.1_cds_WP_000164448.1_1128	35	64	3.61965	0.249159
1179	lcl|NC_004741.1_cds_WP_000165556.1_4165	32	64	1.7518	0.120585
1180	lcl|NC_004741.1_cds_WP_000165870.1_852	36	64	4.66972	0.32144
1181	lcl|NC_004741.1_cds_WP_000166281.1_4318	28	64	0.621085	0.0427524
1182	lcl|NC_004741.1_cds_WP_000166448.1_2581	30	64	1.41765	0.0975839
1183	lcl|NC_004741.1_cds_WP_000167336.1_925	26	64	0.431614	0.0297102
1184	lcl|NC_004741.1_cds_WP_000168305.1_3421	30	64	1.39112	0.0957577
1185	lcl|NC_004741.1_cds_WP_000168493.1_3779	38	64	6.21175	0.427586
1186	lcl|NC_004741.1_cds_WP_000168706.1_3942	33	64	2.59738	0.178791
1187	lcl|NC_004741.1_cds_WP_000168747.1_1860	33	64	2.85283	0.196375
1188	lcl|NC_004741.1_cds_WP_000168813.1_771	40	64	10.8293	0.745438
1189	lcl|NC_004741.1_cds_WP_000169147.1_3454	36	64	4.12088	0.283661
1190	lcl|NC_004741.1_cds_WP_000169701.1_2371	37	64	5.82041	0.400648
1191	lcl|NC_004741.1_cds_WP_000170347.1_2491	35	64	3.54012	0.243684
1192	lcl|NC_004741.1_cds_WP_000170961.1_1250	20	64	0.0272468	0.00187554
1193	lcl|NC_004741.1_cds_WP_000171710.1_3669	36	64	4.91333	0.338209
1194	lcl|NC_004741.1_cds_WP_000172005.1_108	37	64	5.21269	0.358816
1195	lcl|NC_004741.1_cds_WP_000172749.1_2395	34	64	3.45558	0.237865
1196	lcl|NC_004741.1_cds_WP_000173321.1_1226	36	64	4.73908	0.326215
1197	lcl|NC_004741.1_cds_WP_000173487.1_1868	34	64	2.61011	0.179667
1198	lcl|NC_004741.1_cds_WP_000173660.1_4072	35	64	3.64616	0.250983
1199	lcl|NC_004741.1_cds_WP_000174068.1_1172	24	64	0.263384	0.01813
1200	lcl|NC_004741.1_cds_WP_000174305.1_3804	34	64	3.19935	0.220228
1201	lcl|NC_004741.1_cds_WP_000174678.1_292	30	64	1.35219	0.0930783
1202	lcl|NC_004741.1_cds_WP_000175045.1_1555	38	64	6.8716	0.473007
1203	lcl|NC_004741.1_cds_WP_000175297.1_4333	37	64	5.02747	0.346066
1204	lcl|NC_004741.1_cds_WP_000175932.1_4465	34	64	2.8829	0.198444
1205	lcl|NC_004741.1_cds_WP_000176187.1_2565	35	64	3.65785	0.251788
1206	lcl|NC_004741.1_cds_WP_000176258.1_1319	34	64	2.91701	0.200792
1207	lcl|NC_004741.1_cds_WP_000176576.1_180	39	64	7.8562	0.540782
1208	lcl|NC_004741.1_cds_WP_000177221.1_1549	40	64	9.71393	0.668659
1209	lcl|NC_004741.1_cds_WP_000177546.1_1418	36	64	4.00874	0.275942
1210	lcl|NC_004741.1_cds_WP_000177726.1_402	39	64	7.62988	0.525203
1211	lcl|NC_004741.1_cds_WP_000178456.1_2719	30	64	1.52532	0.104996
1212	lcl|NC_004741.1_cds_WP_000178634.1_825	36	64	4.92624	0.339098
1213	lcl|NC_004741.1_cds_WP_000179406.1_3347	30	64	1.43255	0.0986099
1214	lcl|NC_004741.1_cds_WP_000179469.1_1975	32	64	1.76277	0.12134
1215	lcl|NC_004741.1_cds_WP_000179489.1_1722	38	64	6.5895	0.453588
1216	lcl|NC_004741.1_cds_WP_000179805.1_1134	38	64	7.29462	0.502125
1217	lcl|NC_004741.1_cds_WP_000179819.1_362	30	64	1.29602	0.0892113
1218	lcl|NC_004741.1_cds_WP_000181723.1_2535	33	64	2.60483	0.179303
1219	lcl|NC_004741.1_cds_WP_000182053.1_2276	33	64	2.27552	0.156636
1220	lcl|NC_004741.1_cds_WP_000182502.1_4061	34	64	2.79101	0.192119
1221	lcl|NC_004741.1_cds_WP_000182919.1_2192	36	64	4.61556	0.317712
1222	lcl|NC_004741.1_cds_WP_000183041.1_2141	35	64	3.87349	0.266632
1223	lcl|NC_004741.1_cds_WP_000183130.1_2146	39	64	8.4732	0.583253
1224	lcl|NC_004741.1_cds_WP_000183342.1_3635	33	64	2.4755	0.170401
1225	lcl|NC_004741.1_cds_WP_000183483.1_3121	33	64	2.57205	0.177047
1226	lcl|NC_004741.1_cds_WP_000183676.1_3307	28	64	0.600817	0.0413573
1227	lcl|NC_004741.1_cds_WP_000183927.1_503	38	64	6.3512	0.437185
1228	lcl|NC_004741.1_cds_WP_000184250.1_2886	32	64	2.21257	0.152303
1229	lcl|NC_004741.1_cds_WP_000184591.1_616	37	64	5.7443	0.395409
1230	lcl|NC_004741.1_cds_WP_000184806.1_3543	38	64	6.94669	0.478175
1231	lcl|NC_004741.1_cds_WP_000184977.1_665	37	64	6.07522	0.418188
1232	lcl|NC_004741.1_cds_WP_000185262.1_4184	36	64	4.91132	0.338071
1233	lcl|NC_004741.1_cds_WP_000186375.1_2494	38	64	6.53133	0.449584
1234	lcl|NC_004741.1_cds_WP_000186422.1_2860	38	64	6.64134	0.457157
1235	lcl|NC_004741.1_cds_WP_000186540.1_2315	22	64	0.0874523	0.00601978
1236	lcl|NC_004741.1_cds_WP_000186631.1_418	32	64	2.73927	0.188558
1237	lcl|NC_004741.1_cds_WP_000187010.1_3524	36	64	4.88136	0.336009
1238	lcl|NC_004741.1_cds_WP_000187358.1_2023	24	64	0.197505	0.0135952
1239	lcl|NC_004741.1_cds_WP_000187442.1_3191	31	64	1.32692	0.0913383
1240	lcl|NC_004741.1_cds_WP_000187530.1_3657	39	64	8.44557	0.581351
1241	lcl|NC_004741.1_cds_WP_000187594.1_612	37	64	5.47188	0.376657
1242	lcl|NC_004741.1_cds_WP_000187761.1_3861	37	64	5.06612	0.348727
1243	lcl|NC_004741.1_cds_WP_000187770.1_4314	35	64	3.34635	0.230346
1244	lcl|NC_004741.1_cds_WP_000187873.1_2703	35	64	3.86251	0.265876
1245	lcl|NC_004741.1_cds_WP_000188161.1_834	40	64	8.42386	0.579857
1246	lcl|NC_004741.1_cds_WP_000189006.1_3989	36	64	4.57167	0.314691
1247	lcl|NC_004741.1_cds_WP_000189129.1_803	35	64	3.47605	0.239274
1248	lcl|NC_004741.1_cds_WP_000189314.1_3258	32	64	2.55074	0.17558
1249	lcl|NC_004741.1_cds_WP_000189558.1_291	38	64	6.52145	0.448904
1250	lcl|NC_004741.1_cds_WP_000189743.1_2962	35	64	3.85824	0.265582
1251	lcl|NC_004741.1_cds_WP_000190288.1_452	23	64	0.13175	0.00906899
1252	lcl|NC_004741.1_cds_WP_000190506.1_3759	29	64	0.784049	0.05397
1253	lcl|NC_004741.1_cds_WP_000190516.1_3982	35	64	3.73113	0.256832
1254	lcl|NC_004741.1_cds_WP_000190577.1_3629	36	64	5.12061	0.352477
1255	lcl|NC_004741.1_cds_WP_000190655.1_2670	33	64	2.18685	0.150532
1256	lcl|NC_004741.1_cds_WP_000190670.1_3826	38	64	6.95886	0.479013
1257	lcl|NC_004741.1_cds_WP_000190839.1_1214	39	64	8.36767	0.575989
1258	lcl|NC_004741.1_cds_WP_000190982.1_1766	35	64	3.46	0.238169
1259	lcl|NC_004741.1_cds_WP_000191257.1_4016	36	64	5.03672	0.346703
1260	lcl|NC_004741.1_cds_WP_000191387.1_1115	35	64	3.66139	0.252032
1261	lcl|NC_004741.1_cds_WP_000191505.1_537	37	64	5.91359	0.407062
1262	lcl|NC_004741.1_cds_WP_000191557.1_3999	39	64	8.41134	0.578995
1263	lcl|NC_004741.1_cds_WP_000191701.1_1035	35	64	3.5329	0.243187
1264	lcl|NC_004741.1_cds_WP_000192453.1_216	29	64	1.17073	0.0805875
1265	lcl|NC_004741.1_cds_WP_000192556.1_4115	39	64	9.07569	0.624725
1266	lcl|NC_004741.1_cds_WP_000192745.1_2958	35	64	3.62843	0.249763
1267	lcl|NC_004741.1_cds_WP_000193385.1_316	38	64	7.62639	0.524963
1268	lcl|NC_004741.1_cds_WP_000193447.1_1266	41	64	10.2818	0.707746
1269	lcl|NC_004741.1_cds_WP_000193542.1_1818	39	64	9.0048	0.619845
1270	lcl|NC_004741.1_cds_WP_000193826.1_946	36	64	4.24356	0.292105
1271	lcl|NC_004741.1_cds_WP_000194195.1_321	31	64	1.28022	0.088124
1272	lcl|NC_004741.1_cds_WP_000194508.1_2465	40	64	9.68787	0.666864
1273	lcl|NC_004741.1_cds_WP_000194740.1_709	38	64	6.61582	0.4554
1274	lcl|NC_004741.1_cds_WP_000194922.1_2300	40	64	10.1315	0.697403
1275	lcl|NC_004741.1_cds_WP_000195082.1_2949	37	64	4.53204	0.311963
1276	lcl|NC_004741.1_cds_WP_000195179.1_3436	36	64	4.53606	0.31224
1277	lcl|NC_004741.1_cds_WP_000195299.1_3128	36	64	4.10544	0.282598
1278	lcl|NC_004741.1_cds_WP_000196263.1_3918	40	64	8.87071	0.610615
1279	lcl|NC_004741.1_cds_WP_000196934.1_2785	38	64	6.76706	0.465811
1280	lcl|NC_004741.1_cds_WP_000197338.1_1094	32	64	2.64419	0.182013
1281	lcl|NC_004741.1_cds_WP_000197568.1_1113	38	64	6.20938	0.427423
1282	lcl|NC_004741.1_cds_WP_000197677.1_2714	35	64	3.95652	0.272347
1283	lcl|NC_004741.1_cds_WP_000197853.1_1216	35	64	3.76588	0.259225
1284	lcl|NC_004741.1_cds_WP_000197995.1_1360	40	64	9.14602	0.629567
1285	lcl|NC_004741.1_cds_WP_000198225.1_1828	35	64	4.17591	0.287449
1286	lcl|NC_004741.1_cds_WP_000198728.1_3466	37	64	6.2294	0.428801
1287	lcl|NC_004741.1_cds_WP_000198822.1_2293	35	64	3.66147	0.252037
1288	lcl|NC_004741.1_cds_WP_000199921.1_1679	37	64	5.78273	0.398054
1289	lcl|NC_004741.1_cds_WP_000200120.1_2721	39	64	8.6359	0.594453
1290	lcl|NC_004741.1_cds_WP_000200378.1_1247	30	64	1.37915	0.0949338
1291	lcl|NC_004741.1_cds_WP_000201051.1_2910	38	64	6.31086	0.434409
1292	lcl|NC_004741.1_cds_WP_000201413.1_2500	27	64	0.697267	0.0479964
1293	lcl|NC_004741.1_cds_WP_000201488.1_699	25	64	0.217549	0.014975
1294	lcl|NC_004741.1_cds_WP_000201819.1_3522	39	64	8.466	0.582757
1295	lcl|NC_004741.1_cds_WP_000202798.1_2301	30	64	0.924761	0.063656
1296	lcl|NC_004741.1_cds_WP_000202902.1_3391	33	64	2.33377	0.160645
1297	lcl|NC_004741.1_cds_WP_000202992.1_1877	35	64	4.31471	0.297003
1298	lcl|NC_004741.1_cds_WP_000203025.1_805	35	64	3.70456	0.255003
1299	lcl|NC_004741.1_cds_WP_000203090.1_3346	35	64	4.30294	0.296193
1300	lcl|NC_004741.1_cds_WP_000203747.1_41	24	64	0.117951	0.00811918
1301	lcl|NC_004741.1_cds_WP_000203905.1_2882	28	64	0.757398	0.0521355
1302	lcl|NC_004741.1_cds_WP_000204032.1_4462	35	64	4.33546	0.298431
1303	lcl|NC_004741.1_cds_WP_000204101.1_3542	38	64	6.41568	0.441624
1304	lcl|NC_004741.1_cds_WP_000204331.1_1960	37	64	5.03178	0.346363
1305	lcl|NC_004741.1_cds_WP_000204658.1_2900	33	64	3.18662	0.219351
1306	lcl|NC_004741.1_cds_WP_000204753.1_3908	38	64	6.61283	0.455194
1307	lcl|NC_004741.1_cds_WP_000205829.1_4324	39	64	7.97618	0.54904
1308	lcl|NC_004741.1_cds_WP_000206276.1_3940	39	64	8.00841	0.551259
1309	lcl|NC_004741.1_cds_WP_000206987.1_2866	25	64	0.191563	0.0131862
1310	lcl|NC_004741.1_cds_WP_000207079.1_581	38	64	6.33568	0.436117
1311	lcl|NC_004741.1_cds_WP_000207512.1_1677	34	64	3.14169	0.216258
1312	lcl|NC_004741.1_cds_WP_000207560.1_282	35	64	3.85277	0.265206
1313	lcl|NC_004741.1_cds_WP_000207682.1_3275	34	64	3.16645	0.217963
1314	lcl|NC_004741.1_cds_WP_000208167.1_4259	35	64	3.57471	0.246065
1315	lcl|NC_004741.1_cds_WP_000208242.1_3562	29	64	0.945466	0.0650812
1316	lcl|NC_004741.1_cds_WP_000208517.1_3725	34	64	3.08487	0.212347
1317	lcl|NC_004741.1_cds_WP_000208747.1_4371	29	64	1.15525	0.0795215
1318	lcl|NC_004741.1_cds_WP_000209313.1_773	36	64	4.30232	0.29615
1319	lcl|NC_004741.1_cds_WP_000209520.1_1297	39	64	7.98524	0.549664
1320	lcl|NC_004741.1_cds_WP_000210126.1_4111	36	64	4.78537	0.329401
1321	lcl|NC_004741.1_cds_WP_000210739.1_172	32	64	2.14438	0.147609
1322	lcl|NC_004741.1_cds_WP_000210809.1_1647	38	64	6.7679	0.465868
1323	lcl|NC_004741.1_cds_WP_000210878.1_2856	34	64	3.18278	0.219087
1324	lcl|NC_004741.1_cds_WP_000211158.1_2648	39	64	7.82634	0.538727
1325	lcl|NC_004741.1_cds_WP_000211225.1_4342	28	64	0.659815	0.0454184
1326	lcl|NC_004741.1_cds_WP_000211324.1_682	40	64	9.98243	0.687141
1327	lcl|NC_004741.1_cds_WP_000211355.1_2606	19	64	0.0121183	0.000834166
1328	lcl|NC_004741.1_cds_WP_000211506.1_3591	37	64	5.75143	0.3959
1329	lcl|NC_004741.1_cds_WP_000211648.1_3188	38	64	6.25269	0.430404
1330	lcl|NC_004741.1_cds_WP_000211683.1_198	37	64	6.02956	0.415045
1331	lcl|NC_004741.1_cds_WP_000211949.1_2841	37	64	5.35597	0.368678
1332	lcl|NC_004741.1_cds_WP_000211962.1_4249	31	64	1.48576	0.102273
1333	lcl|NC_004741.1_cds_WP_000212252.1_448	35	64	3.54259	0.243855
1334	lcl|NC_004741.1_cds_WP_000212445.1_3174	37	64	5.84076	0.402049
1335	lcl|NC_004741.1_cds_WP_000212657.1_1773	28	64	0.640896	0.0441161
1336	lcl|NC_004741.1_cds_WP_000213020.1_1687	32	64	1.92066	0.132209
1337	lcl|NC_004741.1_cds_WP_000213098.1_850	35	64	3.7108	0.255433
1338	lcl|NC_004741.1_cds_WP_000213277.1_2015	37	64	5.22308	0.359531
1339	lcl|NC_004741.1_cds_WP_000213401.1_2302	38	64	6.85	0.47152
1340	lcl|NC_004741.1_cds_WP_000213780.1_4438	39	64	8.31231	0.572178
1341	lcl|NC_004741.1_cds_WP_000213809.1_2607	27	64	0.726721	0.0500238
1342	lcl|NC_004741.1_cds_WP_000214515.1_1282	39	64	8.10305	0.557774
1343	lcl|NC_004741.1_cds_WP_000214712.1_1632	21	64	0.0436867	0.00300717
1344	lcl|NC_004741.1_cds_WP_000215147.1_134	32	64	2.16945	0.149334
1345	lcl|NC_004741.1_cds_WP_000215549.1_1633	35	64	3.50662	0.241378
1346	lcl|NC_004741.1_cds_WP_000216201.1_2786	31	64	1.67498	0.115298
1347	lcl|NC_004741.1_cds_WP_000216791.1_3309	24	64	0.222764	0.015334
1348	lcl|NC_004741.1_cds_WP_000217105.1_3589	36	64	4.21423	0.290086
1349	lcl|NC_004741.1_cds_WP_000217247.1_3704	40	64	9.85324	0.678248
1350	lcl|NC_004741.1_cds_WP_000217851.1_797	37	64	5.72543	0.39411
1351	lcl|NC_004741.1_cds_WP_000217950.1_1728	27	64	0.538694	0.037081
1352	lcl|NC_004741.1_cds_WP_000218360.1_4411	28	64	0.789695	0.0543587
1353	lcl|NC_004741.1_cds_WP_000218480.1_2974	38	64	6.56973	0.452228
1354	lcl|NC_004741.1_cds_WP_000219193.1_2701	35	64	3.97049	0.273309
1355	lcl|NC_004741.1_cds_WP_000220281.1_3435	34	64	2.98184	0.205255
1356	lcl|NC_004741.1_cds_WP_000221768.1_2248	38	64	7.30461	0.502813
1357	lcl|NC_004741.1_cds_WP_000222164.1_1573	30	64	0.993682	0.0684002
1358	lcl|NC_004741.1_cds_WP_000224099.1_3304	34	64	4.19487	0.288754
1359	lcl|NC_004741.1_cds_WP_000224135.1_2981	35	64	4.78756	0.329552
1360	lcl|NC_004741.1_cds_WP_000224274.1_964	38	64	6.19349	0.426329
1361	lcl|NC_004741.1_cds_WP_000224351.1_3264	37	64	5.25686	0.361856
1362	lcl|NC_004741.1_cds_WP_000224470.1_3735	34	64	3.07579	0.211722
1363	lcl|NC_004741.1_cds_WP_000224573.1_163	34	64	3.06352	0.210878
1364	lcl|NC_004741.1_cds_WP_000224665.1_1356	35	64	3.74838	0.25802
1365	lcl|NC_004741.1_cds_WP_000224714.1_3323	36	64	5.00908	0.3448
1366	lcl|NC_004741.1_cds_WP_000224879.1_4475	26	64	0.350513	0.0241275
1367	lcl|NC_004741.1_cds_WP_000225239.1_2722	35	64	3.4029	0.234239
1368	lcl|NC_004741.1_cds_WP_000225287.1_1692	36	64	4.37151	0.300913
1369	lcl|NC_004741.1_cds_WP_000226403.1_3485	38	64	6.76295	0.465528
1370	lcl|NC_004741.1_cds_WP_000226783.1_1155	23	64	0.147479	0.0101517
1371	lcl|NC_004741.1_cds_WP_000226815.1_2858	38	64	6.92438	0.47664
1372	lcl|NC_004741.1_cds_WP_000227557.1_3375	40	64	9.39793	0.646907
1373	lcl|NC_004741.1_cds_WP_000227804.1_3907	36	64	4.15215	0.285814
1374	lcl|NC_004741.1_cds_WP_000227958.1_3659	36	64	5.24995	0.361381
1375	lcl|NC_004741.1_cds_WP_000228005.1_861	31	64	1.73494	0.119424
1376	lcl|NC_004741.1_cds_WP_000228282.1_3934	35	64	5.00716	0.344668
1377	lcl|NC_004741.1_cds_WP_000228371.1_4341	37	64	5.25916	0.362014
1378	lcl|NC_004741.1_cds_WP_000228473.1_844	34	64	3.51353	0.241854
1379	lcl|NC_004741.1_cds_WP_000228688.1_2033	29	64	0.714427	0.0491776
1380	lcl|NC_004741.1_cds_WP_000230280.1_4304	32	64	2.02978	0.13972
1381	lcl|NC_004741.1_cds_WP_000231904.1_1733	38	64	7.07699	0.487145
1382	lcl|NC_004741.1_cds_WP_000233043.1_1312	21	64	0.0286256	0.00197044
1383	lcl|NC_004741.1_cds_WP_000233090.1_1696	12	64	0.000213894	1.47234e-05
1384	lcl|NC_004741.1_cds_WP_000234511.1_3024	36	64	5.41368	0.372651
1385	lcl|NC_004741.1_cds_WP_000234823.1_1213	33	64	2.28283	0.157139
1386	lcl|NC_004741.1_cds_WP_000235403.1_2862	38	64	6.44211	0.443443
1387	lcl|NC_004741.1_cds_WP_000235501.1_3412	38	64	7.13472	0.491118
1388	lcl|NC_004741.1_cds_WP_000235706.1_62	37	64	5.46722	0.376336
1389	lcl|NC_004741.1_cds_WP_000236312.1_4107	36	64	4.52084	0.311192
1390	lcl|NC_004741.1_cds_WP_000236995.1_3491	32	64	1.66598	0.114678
1391	lcl|NC_004741.1_cds_WP_000237837.1_2925	33	64	2.65211	0.182558
1392	lcl|NC_004741.1_cds_WP_000237959.1_2890	37	64	5.85729	0.403187
1393	lcl|NC_004741.1_cds_WP_000239155.1_185	38	64	6.45941	0.444634
1394	lcl|NC_004741.1_cds_WP_000239596.1_4366	21	64	0.0971738	0.00668896
1395	lcl|NC_004741.1_cds_WP_000239730.1_3814	34	64	3.55702	0.244848
1396	lcl|NC_004741.1_cds_WP_000239881.1_2050	33	64	2.08501	0.143522
1397	lcl|NC_004741.1_cds_WP_000239881.1_2234	33	64	2.08501	0.143522
1398	lcl|NC_004741.1_cds_WP_000239924.1_3008	38	64	6.12208	0.421413
1399	lcl|NC_004741.1_cds_WP_000241011.1_2295	35	64	3.71822	0.255944
1400	lcl|NC_004741.1_cds_WP_000241261.1_49	36	64	4.88811	0.336473
1401	lcl|NC_004741.1_cds_WP_000241642.1_3	38	64	7.16092	0.492922
1402	lcl|NC_004741.1_cds_WP_000242755.1_4191	33	64	2.64778	0.18226
1403	lcl|NC_004741.1_cds_WP_000243741.1_3308	38	64	7.18081	0.494291
1404	lcl|NC_004741.1_cds_WP_000244177.1_2646	37	64	5.78656	0.398318
1405	lcl|NC_004741.1_cds_WP_000244767.1_2942	31	64	1.53108	0.105392
1406	lcl|NC_004741.1_cds_WP_000245638.1_3477	34	64	3.81676	0.262727
1407	lcl|NC_004741.1_cds_WP_000245840.1_4053	38	64	6.57144	0.452345
1408	lcl|NC_004741.1_cds_WP_000246019.1_1812	38	64	6.99463	0.481475
1409	lcl|NC_004741.1_cds_WP_000246155.1_2830	38	64	6.12737	0.421778
1410	lcl|NC_004741.1_cds_WP_000246518.1_2763	38	64	6.76634	0.465761
1411	lcl|NC_004741.1_cds_WP_000246759.1_722	36	64	4.49543	0.309443
1412	lcl|NC_004741.1_cds_WP_000246815.1_4207	25	64	0.284163	0.0195604
1413	lcl|NC_004741.1_cds_WP_000246827.1_3251	33	64	2.44507	0.168306
1414	lcl|NC_004741.1_cds_WP_000246888.1_161	24	64	0.1392	0.00958186
1415	lcl|NC_004741.1_cds_WP_000246949.1_230	38	64	7.33446	0.504868
1416	lcl|NC_004741.1_cds_WP_000247878.1_2400	35	64	3.40258	0.234217
1417	lcl|NC_004741.1_cds_WP_000248097.1_3081	28	64	0.756384	0.0520657
1418	lcl|NC_004741.1_cds_WP_000248636.1_1796	36	64	4.32483	0.2977
1419	lcl|NC_004741.1_cds_WP_000249126.1_3250	38	64	6.08388	0.418784
1420	lcl|NC_004741.1_cds_WP_000250035.1_3636	37	64	5.15675	0.354965
1421	lcl|NC_004741.1_cds_WP_000250274.1_2945	35	64	3.80043	0.261603
1422	lcl|NC_004741.1_cds_WP_000250631.1_1752	36	64	4.49633	0.309505
1423	lcl|NC_004741.1_cds_WP_000251735.1_1576	36	64	5.11082	0.351803
1424	lcl|NC_004741.1_cds_WP_000251875.1_2597	26	64	0.605506	0.04168
1425	lcl|NC_004741.1_cds_WP_000252351.1_1554	39	64	7.22721	0.497485
1426	lcl|NC_004741.1_cds_WP_000252901.1_2788	32	64	2.99243	0.205984
1427	lcl|NC_004741.1_cds_WP_000253451.1_3800	39	64	7.37101	0.507384
1428	lcl|NC_004741.1_cds_WP_000253793.1_463	38	64	6.60876	0.454914
1429	lcl|NC_004741.1_cds_WP_000253975.1_4116	38	64	6.73804	0.463813
1430	lcl|NC_004741.1_cds_WP_000254365.1_566	28	64	0.801442	0.0551673
1431	lcl|NC_004741.1_cds_WP_000254636.1_4406	29	64	0.900973	0.0620185
1432	lcl|NC_004741.1_cds_WP_000254708.1_2826	36	64	4.43153	0.305044
1433	lcl|NC_004741.1_cds_WP_000254830.1_2506	37	64	5.54412	0.381629
1434	lcl|NC_004741.1_cds_WP_000255039.1_2267	38	64	6.97196	0.479915
1435	lcl|NC_004741.1_cds_WP_000255996.1_449	26	64	0.353023	0.0243004
1436	lcl|NC_004741.1_cds_WP_000256188.1_2308	40	64	10.2148	0.703139
1437	lcl|NC_004741.1_cds_WP_000256409.1_3625	38	64	6.31273	0.434537
1438	lcl|NC_004741.1_cds_WP_000256435.1_2914	36	64	4.98994	0.343482
1439	lcl|NC_004741.1_cds_WP_000256450.1_2731	22	64	0.0640623	0.00440973
1440	lcl|NC_004741.1_cds_WP_000256684.1_4302	36	64	5.02719	0.346047
1441	lcl|NC_004741.1_cds_WP_000256794.1_697	29	64	0.945891	0.0651104
1442	lcl|NC_004741.1_cds_WP_000256979.1_2978	38	64	7.3949	0.509028
1443	lcl|NC_004741.1_cds_WP_000257186.1_46	38	64	7.0089	0.482458
1444	lcl|NC_004741.1_cds_WP_000257278.1_4364	25	64	0.184668	0.0127116
1445	lcl|NC_004741.1_cds_WP_000257293.1_3328	32	64	1.74227	0.119929
1446	lcl|NC_004741.1_cds_WP_000257419.1_1650	36	64	4.85022	0.333865
1447	lcl|NC_004741.1_cds_WP_000258247.1_2556	28	64	0.618698	0.0425881
1448	lcl|NC_004741.1_cds_WP_000258546.1_1648	39	64	8.20064	0.564491
1449	lcl|NC_004741.1_cds_WP_000259004.1_694	23	64	0.180944	0.0124553
1450	lcl|NC_004741.1_cds_WP_000259315.1_3071	38	64	6.82903	0.470076
1451	lcl|NC_004741.1_cds_WP_000261147.1_3048	32	64	2.14329	0.147534
1452	lcl|NC_004741.1_cds_WP_000261572.1_2089	32	64	2.04496	0.140765
1453	lcl|NC_004741.1_cds_WP_000262103.1_2427	33	64	2.70693	0.186332
1454	lcl|NC_004741.1_cds_WP_000262150.1_3105	39	64	8.05437	0.554423
1455	lcl|NC_004741.1_cds_WP_000263098.1_3511	33	64	2.1215	0.146034
1456	lcl|NC_004741.1_cds_WP_000263349.1_567	29	64	0.937907	0.0645609
1457	lcl|NC_004741.1_cds_WP_000263563.1_995	37	64	5.68534	0.39135
1458	lcl|NC_004741.1_cds_WP_000264777.1_2729	38	64	7.02335	0.483453
1459	lcl|NC_004741.1_cds_WP_000267598.1_1168	37	64	6.25433	0.430517
1460	lcl|NC_004741.1_cds_WP_000267653.1_1574	41	64	11.9734	0.824192
1461	lcl|NC_004741.1_cds_WP_000268429.1_3111	35	64	3.99665	0.275109
1462	lcl|NC_004741.1_cds_WP_000269495.1_1767	39	64	7.68661	0.529108
1463	lcl|NC_004741.1_cds_WP_000270282.1_554	22	64	0.285856	0.0196769
1464	lcl|NC_004741.1_cds_WP_000270305.1_997	17	64	0.00719644	0.000495367
1465	lcl|NC_004741.1_cds_WP_000270367.1_3418	34	64	3.2246	0.221965
1466	lcl|NC_004741.1_cds_WP_000270672.1_1998	32	64	2.94599	0.202788
1467	lcl|NC_004741.1_cds_WP_000271035.1_3042	34	64	4.01283	0.276224
1468	lcl|NC_004741.1_cds_WP_000271152.1_611	36	64	4.42592	0.304658
1469	lcl|NC_004741.1_cds_WP_000271335.1_2656	34	64	2.92528	0.201362
1470	lcl|NC_004741.1_cds_WP_000271401.1_3289	22	64	0.0562485	0.00387187
1471	lcl|NC_004741.1_cds_WP_000271990.1_2747	39	64	8.35432	0.57507
1472	lcl|NC_004741.1_cds_WP_000272188.1_157	27	64	0.517693	0.0356354
1473	lcl|NC_004741.1_cds_WP_000272830.1_624	35	64	4.4728	0.307886
1474	lcl|NC_004741.1_cds_WP_000273283.1_2777	34	64	3.27545	0.225465
1475	lcl|NC_004741.1_cds_WP_000274623.1_3540	39	64	8.1472	0.560813
1476	lcl|NC_004741.1_cds_WP_000275378.1_3962	40	64	8.69934	0.59882
1477	lcl|NC_004741.1_cds_WP_000275665.1_2171	35	64	3.47351	0.239099
1478	lcl|NC_004741.1_cds_WP_000276149.1_1699	27	64	0.681311	0.046898
1479	lcl|NC_004741.1_cds_WP_000276167.1_514	32	64	2.40374	0.165461
1480	lcl|NC_004741.1_cds_WP_000277944.1_127	38	64	7.05987	0.485966
1481	lcl|NC_004741.1_cds_WP_000279535.1_4003	39	64	10.0665	0.692928
1482	lcl|NC_004741.1_cds_WP_000279577.1_3947	40	64	10.1181	0.696481
1483	lcl|NC_004741.1_cds_WP_000280488.1_3882	37	64	5.44576	0.374859
1484	lcl|NC_004741.1_cds_WP_000281320.1_2759	30	64	1.20552	0.0829817
1485	lcl|NC_004741.1_cds_WP_000281726.1_3693	40	64	9.66091	0.665009
1486	lcl|NC_004741.1_cds_WP_000282635.1_301	37	64	5.83164	0.401421
1487	lcl|NC_004741.1_cds_WP_000283673.1_1046	36	64	4.38971	0.302166
1488	lcl|NC_004741.1_cds_WP_000284045.1_647	36	64	3.91461	0.269463
1489	lcl|NC_004741.1_cds_WP_000284050.1_276	27	64	0.525249	0.0361555
1490	lcl|NC_004741.1_cds_WP_000284272.1_1206	35	64	3.5947	0.247441
1491	lcl|NC_004741.1_cds_WP_000284600.1_3505	34	64	3.59325	0.247342
1492	lcl|NC_004741.1_cds_WP_000285348.1_3667	32	64	1.61429	0.11112
1493	lcl|NC_004741.1_cds_WP_000285793.1_4077	36	64	5.3627	0.369142
1494	lcl|NC_004741.1_cds_WP_000286331.1_957	40	64	9.48707	0.653043
1495	lcl|NC_004741.1_cds_WP_000286515.1_2998	34	64	3.39429	0.233646
1496	lcl|NC_004741.1_cds_WP_000288128.1_1114	37	64	5.19184	0.35738
1497	lcl|NC_004741.1_cds_WP_000288548.1_3453	40	64	9.09556	0.626093
1498	lcl|NC_004741.1_cds_WP_000288715.1_975	35	64	4.03532	0.277771
1499	lcl|NC_004741.1_cds_WP_000289090.1_4211	20	64	0.0287663	0.00198013
1500	lcl|NC_004741.1_cds_WP_000290222.1_2518	32	64	2.22374	0.153071
1501	lcl|NC_004741.1_cds_WP_000290582.1_1487	33	64	2.29116	0.157712
1502	lcl|NC_004741.1_cds_WP_000290727.1_1112	21	64	0.0656637	0.00451996
1503	lcl|NC_004741.1_cds_WP_000291255.1_1142	38	64	6.094	0.419481
1504	lcl|NC_004741.1_cds_WP_000301054.1_2354	31	64	1.48155	0.101983
1505	lcl|NC_004741.1_cds_WP_000301647.1_1271	33	64	1.89719	0.130593
1506	lcl|NC_004741.1_cds_WP_000301736.1_1871	38	64	6.03295	0.415278
1507	lcl|NC_004741.1_cds_WP_000301864.1_4218	27	64	0.440795	0.0303421
1508	lcl|NC_004741.1_cds_WP_000312485.1_4391	34	64	2.98195	0.205263
1509	lcl|NC_004741.1_cds_WP_000323025.1_1625	28	64	0.736235	0.0506787
1510	lcl|NC_004741.1_cds_WP_000323556.1_3571	33	64	2.74118	0.188689
1511	lcl|NC_004741.1_cds_WP_000323571.1_4046	28	64	0.646727	0.0445175
1512	lcl|NC_004741.1_cds_WP_000323849.1_3541	27	64	0.441325	0.0303786
1513	lcl|NC_004741.1_cds_WP_000331377.1_3601	37	64	5.6993	0.392311
1514	lcl|NC_004741.1_cds_WP_000331456.1_4340	34	64	3.3606	0.231327
1515	lcl|NC_004741.1_cds_WP_000331583.1_4459	38	64	6.6172	0.455495
1516	lcl|NC_004741.1_cds_WP_000331707.1_2639	26	64	0.313166	0.0215568
1517	lcl|NC_004741.1_cds_WP_000331777.1_110	34	64	3.09109	0.212775
1518	lcl|NC_004741.1_cds_WP_000332036.1_2352	33	64	2.33345	0.160623
1519	lcl|NC_004741.1_cds_WP_000333125.1_31	35	64	4.359	0.300052
1520	lcl|NC_004741.1_cds_WP_000333176.1_967	40	64	10.115	0.696266
1521	lcl|NC_004741.1_cds_WP_000333379.1_277	38	64	7.71925	0.531354
1522	lcl|NC_004741.1_cds_WP_000334086.1_3762	36	64	3.66434	0.252235
1523	lcl|NC_004741.1_cds_WP_000334220.1_2426	35	64	4.26438	0.293538
1524	lcl|NC_004741.1_cds_WP_000334881.1_2805	25	64	0.200149	0.0137773
1525	lcl|NC_004741.1_cds_WP_000334896.1_3095	26	64	0.356118	0.0245134
1526	lcl|NC_004741.1_cds_WP_000335673.1_2374	33	64	2.87617	0.197981
1527	lcl|NC_004741.1_cds_WP_000337052.1_615	37	64	5.05388	0.347884
1528	lcl|NC_004741.1_cds_WP_000337685.1_2804	35	64	3.25363	0.223964
1529	lcl|NC_004741.1_cds_WP_000338539.1_2537	32	64	2.4686	0.169926
1530	lcl|NC_004741.1_cds_WP_000339107.1_3674	37	64	5.45975	0.375822
1531	lcl|NC_004741.1_cds_WP_000339264.1_1526	34	64	3.35467	0.230918
1532	lcl|NC_004741.1_cds_WP_000339534.1_3088	37	64	5.72429	0.394032
1533	lcl|NC_004741.1_cds_WP_000339795.1_3651	39	64	7.79072	0.536274
1534	lcl|NC_004741.1_cds_WP_000339937.1_129	40	64	8.84449	0.608811
1535	lcl|NC_004741.1_cds_WP_000340206.1_1218	37	64	5.41359	0.372645
1536	lcl|NC_004741.1_cds_WP_000340761.1_4251	35	64	4.18328	0.287956
1537	lcl|NC_004741.1_cds_WP_000342432.1_2867	38	64	6.46949	0.445327
1538	lcl|NC_004741.1_cds_WP_000342656.1_2547	38	64	5.9878	0.41217
1539	lcl|NC_004741.1_cds_WP_000343116.1_211	28	64	0.639696	0.0440335
1540	lcl|NC_004741.1_cds_WP_000343217.1_4161	32	64	2.13558	0.147003
1541	lcl|NC_004741.1_cds_WP_000343515.1_271	24	64	0.113271	0.00779704
1542	lcl|NC_004741.1_cds_WP_000344102.1_3026	40	64	9.46098	0.651246
1543	lcl|NC_004741.1_cds_WP_000344797.1_398	28	64	0.536875	0.0369558
1544	lcl|NC_004741.1_cds_WP_000344846.1_621	37	64	5.03637	0.346679
1545	lcl|NC_004741.1_cds_WP_000345410.1_544	36	64	4.77688	0.328816
1546	lcl|NC_004741.1_cds_WP_000346002.1_3906	34	64	2.34011	0.161082
1547	lcl|NC_004741.1_cds_WP_000347117.1_36	36	64	4.66374	0.321029
1548	lcl|NC_004741.1_cds_WP_000347234.1_349	37	64	6.68351	0.46006
1549	lcl|NC_004741.1_cds_WP_000347671.1_498	36	64	4.56187	0.314016
1550	lcl|NC_004741.1_cds_WP_000347714.1_3660	35	64	3.55784	0.244904
1551	lcl|NC_004741.1_cds_WP_000348593.1_700	32	64	2.25788	0.155421
1552	lcl|NC_004741.1_cds_WP_000349881.1_4180	38	64	6.19414	0.426374
1553	lcl|NC_004741.1_cds_WP_000349932.1_35	35	64	4.00404	0.275618
1554	lcl|NC_004741.1_cds_WP_000350058.1_930	22	64	0.0485214	0.00333997
1555	lcl|NC_004741.1_cds_WP_000350395.1_1813	40	64	10.238	0.70473
1556	lcl|NC_004741.1_cds_WP_000351490.1_476	31	64	1.40011	0.0963764
1557	lcl|NC_004741.1_cds_WP_000353886.1_2282	36	64	4.37693	0.301286
1558	lcl|NC_004741.1_cds_WP_000354046.1_2943	25	64	0.243513	0.0167622
1559	lcl|NC_004741.1_cds_WP_000354622.1_3353	27	64	0.64882	0.0446616
1560	lcl|NC_004741.1_cds_WP_000356956.1_2546	27	64	0.406965	0.0280134
1561	lcl|NC_004741.1_cds_WP_000357259.1_3292	35	64	3.57245	0.245909
1562	lcl|NC_004741.1_cds_WP_000357740.1_3420	37	64	5.58793	0.384645
1563	lcl|NC_004741.1_cds_WP_000357791.1_4017	39	64	8.29459	0.570958
1564	lcl|NC_004741.1_cds_WP_000358930.1_1811	38	64	6.33286	0.435923
1565	lcl|NC_004741.1_cds_WP_000358960.1_4231	24	64	0.186771	0.0128564
1566	lcl|NC_004741.1_cds_WP_000359445.1_1149	37	64	5.35928	0.368906
1567	lcl|NC_004741.1_cds_WP_000360402.1_3901	39	64	8.55236	0.588702
1568	lcl|NC_004741.1_cds_WP_000360918.1_105	35	64	3.87759	0.266914
1569	lcl|NC_004741.1_cds_WP_000360957.1_477	29	64	0.72312	0.049776
1570	lcl|NC_004741.1_cds_WP_000361470.1_4066	33	64	2.47223	0.170176
1571	lcl|NC_004741.1_cds_WP_000362374.1_3500	36	64	4.3777	0.301339
1572	lcl|NC_004741.1_cds_WP_000364322.1_2431	34	64	3.28642	0.226221
1573	lcl|NC_004741.1_cds_WP_000364910.1_3938	39	64	9.45521	0.650849
1574	lcl|NC_004741.1_cds_WP_000365173.1_419	36	64	4.38295	0.301701
1575	lcl|NC_004741.1_cds_WP_000365433.1_2254	35	64	3.36597	0.231697
1576	lcl|NC_004741.1_cds_WP_000365767.1_3722	37	64	5.2168	0.359098
1577	lcl|NC_004741.1_cds_WP_000366006.1_2487	38	64	6.97944	0.48043
1578	lcl|NC_004741.1_cds_WP_000366129.1_3327	33	64	2.4861	0.171131
1579	lcl|NC_004741.1_cds_WP_000366832.1_4172	35	64	3.95413	0.272183
1580	lcl|NC_004741.1_cds_WP_000366962.1_1281	24	64	0.104276	0.00717782
1581	lcl|NC_004741.1_cds_WP_000367140.1_632	38	64	7.4172	0.510563
1582	lcl|NC_004741.1_cds_WP_000367164.1_1792	33	64	2.66554	0.183483
1583	lcl|NC_004741.1_cds_WP_000368046.1_1598	38	64	6.26238	0.431071
1584	lcl|NC_004741.1_cds_WP_000368511.1_1551	37	64	5.41383	0.372661
1585	lcl|NC_004741.1_cds_WP_000370403.1_259	35	64	3.34429	0.230204
1586	lcl|NC_004741.1_cds_WP_000370887.1_4147	41	64	11.6705	0.803338
1587	lcl|NC_004741.1_cds_WP_000371478.1_206	41	64	10.7144	0.737527
1588	lcl|NC_004741.1_cds_WP_000371666.1_4488	37	64	5.51221	0.379433
1589	lcl|NC_004741.1_cds_WP_000371928.1_4122	27	64	0.376305	0.025903
1590	lcl|NC_004741.1_cds_WP_000371983.1_706	38	64	5.82633	0.401055
1591	lcl|NC_004741.1_cds_WP_000372244.1_3974	37	64	5.64295	0.388433
1592	lcl|NC_004741.1_cds_WP_000372594.1_1614	23	64	0.143427	0.00987282
1593	lcl|NC_004741.1_cds_WP_000373012.1_222	35	64	4.49483	0.309402
1594	lcl|NC_004741.1_cds_WP_000373626.1_731	34	64	4.08079	0.280901
1595	lcl|NC_004741.1_cds_WP_000373931.1_3502	36	64	5.23691	0.360483
1596	lcl|NC_004741.1_cds_WP_000375134.1_988	33	64	2.51759	0.173298
1597	lcl|NC_004741.1_cds_WP_000375966.1_1438	39	64	8.02107	0.55213
1598	lcl|NC_004741.1_cds_WP_000377186.1_44	39	64	6.6721	0.459274
1599	lcl|NC_004741.1_cds_WP_000377229.1_1980	24	64	0.154775	0.010654
1600	lcl|NC_004741.1_cds_WP_000377786.1_3843	31	64	1.53283	0.105512
1601	lcl|NC_004741.1_cds_WP_000378035.1_648	40	64	10.0836	0.694108
1602	lcl|NC_004741.1_cds_WP_000378253.1_3816	36	64	4.54886	0.313121
1603	lcl|NC_004741.1_cds_WP_000378448.1_2771	31	64	1.20193	0.0827347
1604	lcl|NC_004741.1_cds_WP_000378934.1_3012	37	64	5.74978	0.395786
1605	lcl|NC_004741.1_cds_WP_000379245.1_3732	37	64	5.08032	0.349704
1606	lcl|NC_004741.1_cds_WP_000380824.1_3619	38	64	6.23457	0.429156
1607	lcl|NC_004741.1_cds_WP_000381174.1_3355	25	64	0.444338	0.030586
1608	lcl|NC_004741.1_cds_WP_000382946.1_2279	38	64	7.28966	0.501784
1609	lcl|NC_004741.1_cds_WP_000383096.1_2263	19	64	0.0129451	0.000891076
1610	lcl|NC_004741.1_cds_WP_000383214.1_2916	37	64	5.96226	0.410413
1611	lcl|NC_004741.1_cds_WP_000383393.1_3682	38	64	6.51679	0.448583
1612	lcl|NC_004741.1_cds_WP_000383465.1_1800	38	64	7.20287	0.49581
1613	lcl|NC_004741.1_cds_WP_000383836.1_2558	18	64	0.017185	0.00118293
1614	lcl|NC_004741.1_cds_WP_000384405.1_2637	29	64	0.936621	0.0644723
1615	lcl|NC_004741.1_cds_WP_000386531.1_746	37	64	5.38782	0.370871
1616	lcl|NC_004741.1_cds_WP_000386733.1_2401	32	64	1.94184	0.133666
1617	lcl|NC_004741.1_cds_WP_000387377.1_1400	37	64	5.56773	0.383255
1618	lcl|NC_004741.1_cds_WP_000388170.1_2928	40	64	10.5546	0.726523
1619	lcl|NC_004741.1_cds_WP_000389030.1_2290	28	64	0.811344	0.0558489
1620	lcl|NC_004741.1_cds_WP_000389260.1_810	33	64	2.25033	0.154902
1621	lcl|NC_004741.1_cds_WP_000389818.1_2971	35	64	4.79824	0.330287
1622	lcl|NC_004741.1_cds_WP_000390555.1_585	40	64	9.31254	0.641029
1623	lcl|NC_004741.1_cds_WP_000393511.1_2394	32	64	2.20569	0.151829
1624	lcl|NC_004741.1_cds_WP_000394115.1_3014	35	64	3.6355	0.25025
1625	lcl|NC_004741.1_cds_WP_000394974.1_1477	36	64	4.58714	0.315756
1626	lcl|NC_004741.1_cds_WP_000396044.1_138	37	64	6.07724	0.418327
1627	lcl|NC_004741.1_cds_WP_000397161.1_4292	37	64	5.52272	0.380157
1628	lcl|NC_004741.1_cds_WP_000397398.1_777	37	64	5.31389	0.365782
1629	lcl|NC_004741.1_cds_WP_000399400.1_2689	39	64	8.13981	0.560304
1630	lcl|NC_004741.1_cds_WP_000401579.1_3211	38	64	6.78151	0.466805
1631	lcl|NC_004741.1_cds_WP_000402207.1_3428	37	64	5.44643	0.374905
1632	lcl|NC_004741.1_cds_WP_000402248.1_204	37	64	5.87081	0.404117
1633	lcl|NC_004741.1_cds_WP_000406000.1_2527	29	64	0.83882	0.0577402
1634	lcl|NC_004741.1_cds_WP_000406130.1_2332	36	64	4.20063	0.289151
1635	lcl|NC_004741.1_cds_WP_000406202.1_3230	35	64	3.48229	0.239704
1636	lcl|NC_004741.1_cds_WP_000406302.1_3479	34	64	3.08353	0.212255
1637	lcl|NC_004741.1_cds_WP_000406409.1_1212	37	64	5.9134	0.407049
1638	lcl|NC_004741.1_cds_WP_000406488.1_3196	33	64	2.62919	0.18098
1639	lcl|NC_004741.1_cds_WP_000406926.1_1474	31	64	1.32406	0.0911415
1640	lcl|NC_004741.1_cds_WP_000409198.1_2622	28	64	0.626734	0.0431413
1641	lcl|NC_004741.1_cds_WP_000409446.1_4484	36	64	4.61723	0.317827
1642	lcl|NC_004741.1_cds_WP_000409911.1_392	33	64	3.03176	0.208691
1643	lcl|NC_004741.1_cds_WP_000410138.1_4447	37	64	6.12888	0.421881
1644	lcl|NC_004741.1_cds_WP_000410201.1_2503	25	64	0.477993	0.0329026
1645	lcl|NC_004741.1_cds_WP_000410785.1_835	27	64	0.452091	0.0311197
1646	lcl|NC_004741.1_cds_WP_000412158.1_1557	24	64	0.148996	0.0102561
1647	lcl|NC_004741.1_cds_WP_000412379.1_1704	37	64	5.76378	0.39675
1648	lcl|NC_004741.1_cds_WP_000412428.1_3426	32	64	1.80099	0.123972
1649	lcl|NC_004741.1_cds_WP_000413677.1_237	37	64	5.84643	0.402439
1650	lcl|NC_004741.1_cds_WP_000414437.1_1084	33	64	3.23662	0.222793
1651	lcl|NC_004741.1_cds_WP_000414573.1_1436	40	64	9.13699	0.628945
1652	lcl|NC_004741.1_cds_WP_000415462.1_2280	38	64	6.83834	0.470718
1653	lcl|NC_004741.1_cds_WP_000416415.1_4294	34	64	2.66191	0.183233
1654	lcl|NC_004741.1_cds_WP_000416895.1_4098	35	64	3.83566	0.264028
1655	lcl|NC_004741.1_cds_WP_000417058.1_182	22	64	0.240075	0.0165256
1656	lcl|NC_004741.1_cds_WP_000420619.1_1022	33	64	2.56677	0.176683
1657	lcl|NC_004741.1_cds_WP_000421772.1_3482	35	64	3.10513	0.213742
1658	lcl|NC_004741.1_cds_WP_000422045.1_1307	36	64	4.31129	0.296767
1659	lcl|NC_004741.1_cds_WP_000422149.1_3198	37	64	5.61748	0.386679
1660	lcl|NC_004741.1_cds_WP_000422172.1_2329	36	64	4.71124	0.324298
1661	lcl|NC_004741.1_cds_WP_000423255.1_2647	37	64	5.21279	0.358822
1662	lcl|NC_004741.1_cds_WP_000423725.1_1178	35	64	3.75538	0.258502
1663	lcl|NC_004741.1_cds_WP_000424181.1_981	36	64	5.24395	0.360968
1664	lcl|NC_004741.1_cds_WP_000424397.1_4216	27	64	0.53857	0.0370725
1665	lcl|NC_004741.1_cds_WP_000424888.1_775	33	64	2.43058	0.167309
1666	lcl|NC_004741.1_cds_WP_000424924.1_588	26	64	0.48053	0.0330773
1667	lcl|NC_004741.1_cds_WP_000424986.1_2455	39	64	7.95319	0.547458
1668	lcl|NC_004741.1_cds_WP_000425636.1_74	39	64	8.11154	0.558358
1669	lcl|NC_004741.1_cds_WP_000426116.1_2408	32	64	2.13513	0.146972
1670	lcl|NC_004741.1_cds_WP_000426457.1_2468	38	64	6.10459	0.42021
1671	lcl|NC_004741.1_cds_WP_000428998.1_1430	38	64	7.69023	0.529357
1672	lcl|NC_004741.1_cds_WP_000429124.1_2570	38	64	6.80525	0.46844
1673	lcl|NC_004741.1_cds_WP_000429386.1_3754	19	64	0.0276743	0.00190496
1674	lcl|NC_004741.1_cds_WP_000429656.1_3293	23	64	0.0856383	0.00589491
1675	lcl|NC_004741.1_cds_WP_000431370.1_1459	37	64	6.17923	0.425348
1676	lcl|NC_004741.1_cds_WP_000431715.1_4439	36	64	4.85208	0.333993
1677	lcl|NC_004741.1_cds_WP_000431885.1_1420	41	64	10.8017	0.743534
1678	lcl|NC_004741.1_cds_WP_000432970.1_3748	32	64	2.73647	0.188365
1679	lcl|NC_004741.1_cds_WP_000433464.1_1822	37	64	5.27845	0.363342
1680	lcl|NC_004741.1_cds_WP_000434038.1_2198	36	64	4.47548	0.30807
1681	lcl|NC_004741.1_cds_WP_000435187.1_2470	38	64	7.05021	0.485302
1682	lcl|NC_004741.1_cds_WP_000435276.1_1516	36	64	4.80703	0.330892
1683	lcl|NC_004741.1_cds_WP_000436922.1_932	38	64	7.76218	0.53431
1684	lcl|NC_004741.1_cds_WP_000437890.1_3480	40	64	11.3052	0.778191
1685	lcl|NC_004741.1_cds_WP_000437938.1_2413	37	64	6.45136	0.44408
1686	lcl|NC_004741.1_cds_WP_000438248.1_3298	36	64	4.16852	0.28694
1687	lcl|NC_004741.1_cds_WP_000438584.1_4260	30	64	1.09453	0.0753422
1688	lcl|NC_004741.1_cds_WP_000438720.1_3649	36	64	3.96565	0.272976
1689	lcl|NC_004741.1_cds_WP_000438970.1_3987	38	64	7.83909	0.539604
1690	lcl|NC_004741.1_cds_WP_000439213.1_4049	40	64	9.25437	0.637025
1691	lcl|NC_004741.1_cds_WP_000439871.1_4160	37	64	5.02133	0.345643
1692	lcl|NC_004741.1_cds_WP_000440309.1_3342	39	64	8.20254	0.564622
1693	lcl|NC_004741.1_cds_WP_000440442.1_1564	34	64	2.54625	0.175271
1694	lcl|NC_004741.1_cds_WP_000440781.1_2875	38	64	6.66321	0.458662
1695	lcl|NC_004741.1_cds_WP_000440871.1_2270	39	64	8.20508	0.564797
1696	lcl|NC_004741.1_cds_WP_000442141.1_4060	36	64	4.34052	0.29878
1697	lcl|NC_004741.1_cds_WP_000442868.1_3135	38	64	6.52566	0.449194
1698	lcl|NC_004741.1_cds_WP_000443067.1_1296	35	64	3.89236	0.267931
1699	lcl|NC_004741.1_cds_WP_000443521.1_747	37	64	5.04151	0.347033
1700	lcl|NC_004741.1_cds_WP_000443652.1_2504	39	64	6.75702	0.46512
1701	lcl|NC_004741.1_cds_WP_000444173.1_330	34	64	3.02279	0.208074
1702	lcl|NC_004741.1_cds_WP_000444369.1_4130	39	64	7.66764	0.527802
1703	lcl|NC_004741.1_cds_WP_000444487.1_1183	32	64	1.91502	0.13182
1704	lcl|NC_004741.1_cds_WP_000444573.1_3647	37	64	5.53513	0.381011
1705	lcl|NC_004741.1_cds_WP_000444728.1_3130	41	64	10.8057	0.743807
1706	lcl|NC_004741.1_cds_WP_000445222.1_920	38	64	6.91849	0.476234
1707	lcl|NC_004741.1_cds_WP_000445413.1_3291	29	64	1.02614	0.0706341
1708	lcl|NC_004741.1_cds_WP_000445541.1_968	38	64	7.22673	0.497452
1709	lcl|NC_004741.1_cds_WP_000445652.1_2769	34	64	3.1319	0.215584
1710	lcl|NC_004741.1_cds_WP_000446384.1_3445	37	64	6.10981	0.420569
1711	lcl|NC_004741.1_cds_WP_000446914.1_732	37	64	5.47017	0.376539
1712	lcl|NC_004741.1_cds_WP_000447264.1_707	32	64	2.05389	0.141379
1713	lcl|NC_004741.1_cds_WP_000447357.1_2441	35	64	3.93193	0.270654
1714	lcl|NC_004741.1_cds_WP_000447531.1_4220	26	64	0.435428	0.0299727
1715	lcl|NC_004741.1_cds_WP_000447876.1_2601	32	64	2.88346	0.198483
1716	lcl|NC_004741.1_cds_WP_000448385.1_1874	38	64	6.59901	0.454243
1717	lcl|NC_004741.1_cds_WP_000449030.1_3257	37	64	5.83226	0.401463
1718	lcl|NC_004741.1_cds_WP_000449758.1_4078	39	64	9.17584	0.631619
1719	lcl|NC_004741.1_cds_WP_000450120.1_792	35	64	3.4692	0.238803
1720	lcl|NC_004741.1_cds_WP_000450409.1_2094	26	64	0.570232	0.0392519
1721	lcl|NC_004741.1_cds_WP_000450476.1_2871	31	64	1.59688	0.109921
1722	lcl|NC_004741.1_cds_WP_000451217.1_3371	38	64	6.46727	0.445175
1723	lcl|NC_004741.1_cds_WP_000454701.1_2164	39	64	8.62853	0.593945
1724	lcl|NC_004741.1_cds_WP_000455241.1_3401	36	64	4.40647	0.303319
1725	lcl|NC_004741.1_cds_WP_000456467.1_1246	37	64	5.83755	0.401828
1726	lcl|NC_004741.1_cds_WP_000456710.1_1480	36	64	5.62121	0.386936
1727	lcl|NC_004741.1_cds_WP_000457325.1_1482	23	64	0.259327	0.0178508
1728	lcl|NC_004741.1_cds_WP_000457611.1_1210	39	64	7.71666	0.531176
1729	lcl|NC_004741.1_cds_WP_000457719.1_1932	28	64	1.09403	0.0753076
1730	lcl|NC_004741.1_cds_WP_000458420.1_2517	35	64	3.13558	0.215838
1731	lcl|NC_004741.1_cds_WP_000458767.1_826	35	64	3.32998	0.229219
1732	lcl|NC_004741.1_cds_WP_000459175.1_2929	37	64	6.19081	0.426145
1733	lcl|NC_004741.1_cds_WP_000459409.1_1724	38	64	7.01758	0.483055
1734	lcl|NC_004741.1_cds_WP_000459594.1_3655	35	64	4.1682	0.286918
1735	lcl|NC_004741.1_cds_WP_000459757.1_4440	31	64	1.69442	0.116636
1736	lcl|NC_004741.1_cds_WP_000460045.1_2732	35	64	4.24335	0.292091
1737	lcl|NC_004741.1_cds_WP_000460136.1_436	39	64	8.43303	0.580488
1738	lcl|NC_004741.1_cds_WP_000460351.1_4390	37	64	5.80233	0.399403
1739	lcl|NC_004741.1_cds_WP_000460431.1_501	25	64	0.231795	0.0159556
1740	lcl|NC_004741.1_cds_WP_000460680.1_3374	30	64	1.19923	0.0825491
1741	lcl|NC_004741.1_cds_WP_000460707.1_1503	30	64	1.3588	0.093533
1742	lcl|NC_004741.1_cds_WP_000460794.1_996	37	64	5.9076	0.40665
1743	lcl|NC_004741.1_cds_WP_000461650.1_2369	39	64	7.76526	0.534522
1744	lcl|NC_004741.1_cds_WP_000462668.1_942	36	64	4.11227	0.283068
1745	lcl|NC_004741.1_cds_WP_000462776.1_93	30	64	1.42022	0.097761
1746	lcl|NC_004741.1_cds_WP_000462905.1_3359	22	64	0.0849903	0.00585031
1747	lcl|NC_004741.1_cds_WP_000464491.1_813	33	64	2.17793	0.149918
1748	lcl|NC_004741.1_cds_WP_000466572.1_2080	25	64	0.217528	0.0149736
1749	lcl|NC_004741.1_cds_WP_000467025.1_3326	38	64	6.33386	0.435992
1750	lcl|NC_004741.1_cds_WP_000467098.1_408	25	64	0.391462	0.0269463
1751	lcl|NC_004741.1_cds_WP_000467686.1_525	38	64	7.47321	0.514419
1752	lcl|NC_004741.1_cds_WP_000467859.1_4432	21	64	0.0317747	0.00218721
1753	lcl|NC_004741.1_cds_WP_000468186.1_1090	37	64	5.18044	0.356596
1754	lcl|NC_004741.1_cds_WP_000468833.1_3879	35	64	3.41358	0.234974
1755	lcl|NC_004741.1_cds_WP_000469031.1_737	37	64	6.36916	0.438421
1756	lcl|NC_004741.1_cds_WP_000469266.1_3138	22	64	0.0878461	0.00604689
1757	lcl|NC_004741.1_cds_WP_000470570.1_2296	39	64	8.36296	0.575664
1758	lcl|NC_004741.1_cds_WP_000471841.1_4309	38	64	6.32531	0.435403
1759	lcl|NC_004741.1_cds_WP_000472021.1_2497	31	64	1.69144	0.116431
1760	lcl|NC_004741.1_cds_WP_000472417.1_570	32	64	2.13098	0.146686
1761	lcl|NC_004741.1_cds_WP_000475711.1_1124	36	64	3.8952	0.268126
1762	lcl|NC_004741.1_cds_WP_000476093.1_1181	31	64	1.41861	0.0976497
1763	lcl|NC_004741.1_cds_WP_000476487.1_3295	30	64	1.2512	0.0861263
1764	lcl|NC_004741.1_cds_WP_000477215.1_4185	31	64	1.79115	0.123294
1765	lcl|NC_004741.1_cds_WP_000477815.1_4473	34	64	3.10559	0.213773
1766	lcl|NC_004741.1_cds_WP_000478623.1_4030	36	64	4.69619	0.323262
1767	lcl|NC_004741.1_cds_WP_000478698.1_1119	38	64	6.54472	0.450506
1768	lcl|NC_004741.1_cds_WP_000478927.1_704	27	64	0.377126	0.0259595
1769	lcl|NC_004741.1_cds_WP_000479627.1_3937	30	64	1.18392	0.0814952
1770	lcl|NC_004741.1_cds_WP_000479838.1_2150	32	64	2.48575	0.171107
1771	lcl|NC_004741.1_cds_WP_000480251.1_1123	37	64	6.80356	0.468324
1772	lcl|NC_004741.1_cds_WP_000481500.1_1052	36	64	4.51102	0.310516
1773	lcl|NC_004741.1_cds_WP_000482887.1_2161	32	64	2.06669	0.142261
1774	lcl|NC_004741.1_cds_WP_000483183.1_1961	38	64	7.0809	0.487414
1775	lcl|NC_004741.1_cds_WP_000483772.1_4019	39	64	7.65531	0.526954
1776	lcl|NC_004741.1_cds_WP_000483773.1_3744	39	64	7.73106	0.532168
1777	lcl|NC_004741.1_cds_WP_000483856.1_3917	38	64	6.76857	0.465915
1778	lcl|NC_004741.1_cds_WP_000484404.1_2480	37	64	6.05579	0.41685
1779	lcl|NC_004741.1_cds_WP_000485028.1_1327	37	64	4.95413	0.341018
1780	lcl|NC_004741.1_cds_WP_000486978.1_3415	37	64	5.37332	0.369873
1781	lcl|NC_004741.1_cds_WP_000487263.1_2287	37	64	5.89959	0.406098
1782	lcl|NC_004741.1_cds_WP_000487600.1_2508	21	64	0.0422822	0.00291049
1783	lcl|NC_004741.1_cds_WP_000487663.1_3668	40	64	9.80513	0.674936
1784	lcl|NC_004741.1_cds_WP_000487766.1_3390	18	64	0.0136428	0.000939099
1785	lcl|NC_004741.1_cds_WP_000489563.1_1058	31	64	1.78489	0.122863
1786	lcl|NC_004741.1_cds_WP_000489667.1_2580	36	64	4.93825	0.339924
1787	lcl|NC_004741.1_cds_WP_000489690.1_3837	38	64	6.65617	0.458178
1788	lcl|NC_004741.1_cds_WP_000490072.1_2493	27	64	0.662372	0.0455944
1789	lcl|NC_004741.1_cds_WP_000490275.1_4467	17	64	0.00756371	0.000520648
1790	lcl|NC_004741.1_cds_WP_000490354.1_2542	35	64	3.62943	0.249832
1791	lcl|NC_004741.1_cds_WP_000490398.1_2836	41	64	10.102	0.695371
1792	lcl|NC_004741.1_cds_WP_000490711.1_2190	38	64	6.41183	0.441358
1793	lcl|NC_004741.1_cds_WP_000491410.1_2745	40	64	8.62575	0.593754
1794	lcl|NC_004741.1_cds_WP_000492293.1_2109	37	64	5.09141	0.350468
1795	lcl|NC_004741.1_cds_WP_000492656.1_2758	32	64	2.24365	0.154442
1796	lcl|NC_004741.1_cds_WP_000492914.1_4416	27	64	0.757931	0.0521722
1797	lcl|NC_004741.1_cds_WP_000493360.1_2970	35	64	3.92511	0.270185
1798	lcl|NC_004741.1_cds_WP_000493489.1_2657	39	64	8.46561	0.58273
1799	lcl|NC_004741.1_cds_WP_000493556.1_4181	33	64	2.52905	0.174087
1800	lcl|NC_004741.1_cds_WP_000493947.1_1770	36	64	5.05345	0.347855
1801	lcl|NC_004741.1_cds_WP_000494183.1_2305	23	64	0.135542	0.00933003
1802	lcl|NC_004741.1_cds_WP_000497137.1_786	36	64	5.11814	0.352307
1803	lcl|NC_004741.1_cds_WP_000497332.1_4168	38	64	6.09243	0.419373
1804	lcl|NC_004741.1_cds_WP_000497515.1_4033	38	64	6.7321	0.463404
1805	lcl|NC_004741.1_cds_WP_000497724.1_3334	34	64	3.74838	0.25802
1806	lcl|NC_004741.1_cds_WP_000497744.1_2060	23	64	0.181164	0.0124704
1807	lcl|NC_004741.1_cds_WP_000498253.1_1321	22	64	0.113534	0.00781512
1808	lcl|NC_004741.1_cds_WP_000499813.1_3750	38	64	5.92843	0.408084
1809	lcl|NC_004741.1_cds_WP_000500714.1_4303	33	64	2.95483	0.203396
1810	lcl|NC_004741.1_cds_WP_000501600.1_2298	36	64	4.68922	0.322783
1811	lcl|NC_004741.1_cds_WP_000503931.1_650	21	64	0.0716471	0.00493183
1812	lcl|NC_004741.1_cds_WP_000504054.1_1167	32	64	2.10724	0.145052
1813	lcl|NC_004741.1_cds_WP_000505866.1_1237	35	64	3.80128	0.261661
1814	lcl|NC_004741.1_cds_WP_000506490.1_1329	30	64	1.0979	0.0755737
1815	lcl|NC_004741.1_cds_WP_000508176.1_2753	18	64	0.010317	0.000710168
1816	lcl|NC_004741.1_cds_WP_000510962.1_3339	39	64	7.8497	0.540334
1817	lcl|NC_004741.1_cds_WP_000511025.1_1346	28	64	0.886446	0.0610185
1818	lcl|NC_004741.1_cds_WP_000511292.1_3787	31	64	1.57262	0.108251
1819	lcl|NC_004741.1_cds_WP_000511317.1_1222	24	64	0.209511	0.0144217
1820	lcl|NC_004741.1_cds_WP_000513761.1_778	36	64	5.21426	0.358924
1821	lcl|NC_004741.1_cds_WP_000514230.1_3952	36	64	4.8283	0.332356
1822	lcl|NC_004741.1_cds_WP_000515521.1_711	39	64	7.53853	0.518915
1823	lcl|NC_004741.1_cds_WP_000516121.1_13	29	64	0.63406	0.0436456
1824	lcl|NC_004741.1_cds_WP_000516996.1_4442	35	64	4.0259	0.277123
1825	lcl|NC_004741.1_cds_WP_000517100.1_3933	25	64	0.59495	0.0409534
1826	lcl|NC_004741.1_cds_WP_000517441.1_2519	37	64	5.97721	0.411441
1827	lcl|NC_004741.1_cds_WP_000517472.1_2831	27	64	0.414491	0.0285315
1828	lcl|NC_004741.1_cds_WP_000520781.1_837	31	64	1.46112	0.100576
1829	lcl|NC_004741.1_cds_WP_000520806.1_1705	37	64	5.36022	0.368971
1830	lcl|NC_004741.1_cds_WP_000522247.1_2510	25	64	0.297999	0.0205127
1831	lcl|NC_004741.1_cds_WP_000522424.1_2752	30	64	1.18274	0.0814139
1832	lcl|NC_004741.1_cds_WP_000522647.1_698	36	64	4.03677	0.277871
1833	lcl|NC_004741.1_cds_WP_000523616.1_2634	28	64	0.713704	0.0491278
1834	lcl|NC_004741.1_cds_WP_000523845.1_3324	31	64	1.44065	0.0991673
1835	lcl|NC_004741.1_cds_WP_000524080.1_1542	34	64	3.01609	0.207612
1836	lcl|NC_004741.1_cds_WP_000524868.1_1706	26	64	0.357863	0.0246335
1837	lcl|NC_004741.1_cds_WP_000525176.1_53	37	64	4.98778	0.343334
1838	lcl|NC_004741.1_cds_WP_000525371.1_2389	27	64	0.498259	0.0342977
1839	lcl|NC_004741.1_cds_WP_000525596.1_2318	36	64	5.08421	0.349972
1840	lcl|NC_004741.1_cds_WP_000526473.1_1688	36	64	5.24921	0.36133
1841	lcl|NC_004741.1_cds_WP_000527804.1_1631	37	64	5.45379	0.375411
1842	lcl|NC_004741.1_cds_WP_000527866.1_3109	32	64	1.92027	0.132182
1843	lcl|NC_004741.1_cds_WP_000527949.1_4394	33	64	1.96157	0.135024
1844	lcl|NC_004741.1_cds_WP_000528342.1_1781	25	64	0.346931	0.023881
1845	lcl|NC_004741.1_cds_WP_000528367.1_2319	34	64	3.06793	0.211181
1846	lcl|NC_004741.1_cds_WP_000528538.1_10	28	64	0.563259	0.038772
1847	lcl|NC_004741.1_cds_WP_000528610.1_2876	39	64	9.65614	0.664681
1848	lcl|NC_004741.1_cds_WP_000529301.1_1130	37	64	5.59319	0.385008
1849	lcl|NC_004741.1_cds_WP_000529560.1_2587	39	64	7.57065	0.521126
1850	lcl|NC_004741.1_cds_WP_000529945.1_4221	26	64	0.343203	0.0236244
1851	lcl|NC_004741.1_cds_WP_000531201.1_3205	36	64	4.61015	0.31734
1852	lcl|NC_004741.1_cds_WP_000531594.1_1147	37	64	5.5361	0.381078
1853	lcl|NC_004741.1_cds_WP_000531985.1_2456	37	64	5.8519	0.402815
1854	lcl|NC_004741.1_cds_WP_000532920.1_2082	31	64	1.48026	0.101894
1855	lcl|NC_004741.1_cds_WP_000534313.1_1772	38	64	6.6655	0.45882
1856	lcl|NC_004741.1_cds_WP_000534351.1_3237	38	64	6.99076	0.481209
1857	lcl|NC_004741.1_cds_WP_000534384.1_2274	34	64	3.19314	0.2198
1858	lcl|NC_004741.1_cds_WP_000534651.1_851	36	64	5.06869	0.348904
1859	lcl|NC_004741.1_cds_WP_000534858.1_1626	23	64	0.118233	0.00813857
1860	lcl|NC_004741.1_cds_WP_000535353.1_1023	38	64	5.59806	0.385343
1861	lcl|NC_004741.1_cds_WP_000535982.1_3718	38	64	5.92957	0.408162
1862	lcl|NC_004741.1_cds_WP_000537402.1_843	33	64	2.29296	0.157836
1863	lcl|NC_004741.1_cds_WP_000538192.1_4454	31	64	1.19581	0.0823137
1864	lcl|NC_004741.1_cds_WP_000540596.1_100	36	64	4.90897	0.337909
1865	lcl|NC_004741.1_cds_WP_000543395.1_1609	23	64	0.165646	0.0114022
1866	lcl|NC_004741.1_cds_WP_000543539.1_341	30	64	1.36648	0.0940618
1867	lcl|NC_004741.1_cds_WP_000543585.1_28	36	64	4.47646	0.308137
1868	lcl|NC_004741.1_cds_WP_000543916.1_4445	31	64	1.35501	0.0932722
1869	lcl|NC_004741.1_cds_WP_000544494.1_3236	35	64	4.05019	0.278795
1870	lcl|NC_004741.1_cds_WP_000544953.1_3096	28	64	0.681744	0.0469279
1871	lcl|NC_004741.1_cds_WP_000545042.1_2399	32	64	2.07693	0.142966
1872	lcl|NC_004741.1_cds_WP_000545677.1_3645	39	64	7.06897	0.486593
1873	lcl|NC_004741.1_cds_WP_000546255.1_415	37	64	5.37129	0.369733
1874	lcl|NC_004741.1_cds_WP_000548291.1_2275	38	64	6.53539	0.449864
1875	lcl|NC_004741.1_cds_WP_000548347.1_3217	34	64	3.4159	0.235134
1876	lcl|NC_004741.1_cds_WP_000548559.1_2723	36	64	4.05859	0.279373
1877	lcl|NC_004741.1_cds_WP_000550189.1_3182	27	64	0.550674	0.0379057
1878	lcl|NC_004741.1_cds_WP_000551008.1_309	39	64	7.83198	0.539115
1879	lcl|NC_004741.1_cds_WP_000551132.1_714	36	64	4.78187	0.32916
1880	lcl|NC_004741.1_cds_WP_000551266.1_927	37	64	5.8524	0.40285
1881	lcl|NC_004741.1_cds_WP_000551819.1_2624	38	64	7.82601	0.538704
1882	lcl|NC_004741.1_cds_WP_000551975.1_2288	38	64	7.40291	0.50958
1883	lcl|NC_004741.1_cds_WP_000553449.1_2643	27	64	0.418099	0.0287799
1884	lcl|NC_004741.1_cds_WP_000553555.1_2261	36	64	4.16219	0.286504
1885	lcl|NC_004741.1_cds_WP_000554647.1_299	37	64	6.56498	0.4519
1886	lcl|NC_004741.1_cds_WP_000554759.1_284	24	64	0.156284	0.0107578
1887	lcl|NC_004741.1_cds_WP_000555460.1_1849	36	64	4.9535	0.340974
1888	lcl|NC_004741.1_cds_WP_000555620.1_1910	37	64	5.73887	0.395035
1889	lcl|NC_004741.1_cds_WP_000555795.1_2536	22	64	0.0573995	0.00395109
1890	lcl|NC_004741.1_cds_WP_000555849.1_1263	34	64	3.52142	0.242397
1891	lcl|NC_004741.1_cds_WP_000556239.1_2134	35	64	3.29263	0.226648
1892	lcl|NC_004741.1_cds_WP_000556326.1_3539	38	64	6.20437	0.427078
1893	lcl|NC_004741.1_cds_WP_000557378.1_2324	28	64	0.679932	0.0468031
1894	lcl|NC_004741.1_cds_WP_000557473.1_1161	28	64	1.04393	0.0718592
1895	lcl|NC_004741.1_cds_WP_000558037.1_1652	39	64	8.01629	0.551801
1896	lcl|NC_004741.1_cds_WP_000558209.1_4360	32	64	2.06621	0.142228
1897	lcl|NC_004741.1_cds_WP_000558239.1_4261	36	64	4.19126	0.288506
1898	lcl|NC_004741.1_cds_WP_000558531.1_1658	27	64	0.592239	0.0407668
1899	lcl|NC_004741.1_cds_WP_000559292.1_1306	36	64	5.72734	0.394242
1900	lcl|NC_004741.1_cds_WP_000559763.1_2439	25	64	0.242592	0.0166988
1901	lcl|NC_004741.1_cds_WP_000559908.1_1380	39	64	7.93868	0.546459
1902	lcl|NC_004741.1_cds_WP_000560226.1_1898	28	64	0.626668	0.0431367
1903	lcl|NC_004741.1_cds_WP_000560266.1_3181	33	64	2.10887	0.145164
1904	lcl|NC_004741.1_cds_WP_000560548.1_4338	37	64	5.51704	0.379766
1905	lcl|NC_004741.1_cds_WP_000560983.1_3610	37	64	8.01592	0.551776
1906	lcl|NC_004741.1_cds_WP_000563019.1_4469	38	64	6.09545	0.41958
1907	lcl|NC_004741.1_cds_WP_000564489.1_2902	37	64	6.19919	0.426721
1908	lcl|NC_004741.1_cds_WP_000564755.1_1939	38	64	6.0347	0.415399
1909	lcl|NC_004741.1_cds_WP_000565966.1_173	34	64	3.41496	0.235069
1910	lcl|NC_004741.1_cds_WP_000566150.1_4476	27	64	0.438888	0.0302109
1911	lcl|NC_004741.1_cds_WP_000566370.1_823	36	64	4.47077	0.307745
1912	lcl|NC_004741.1_cds_WP_000566466.1_2416	35	64	4.12889	0.284212
1913	lcl|NC_004741.1_cds_WP_000567518.1_1725	36	64	4.42757	0.304772
1914	lcl|NC_004741.1_cds_WP_000567766.1_3246	31	64	1.71345	0.117945
1915	lcl|NC_004741.1_cds_WP_000568274.1_555	32	64	2.06822	0.142366
1916	lcl|NC_004741.1_cds_WP_000568430.1_4250	36	64	4.25502	0.292895
1917	lcl|NC_004741.1_cds_WP_000568525.1_1879	33	64	2.5699	0.176899
1918	lcl|NC_004741.1_cds_WP_000568701.1_268	39	64	8.60794	0.592528
1919	lcl|NC_004741.1_cds_WP_000568962.1_2828	38	64	6.14024	0.422664
1920	lcl|NC_004741.1_cds_WP_000569086.1_758	33	64	2.56716	0.17671
1921	lcl|NC_004741.1_cds_WP_000569352.1_2247	37	64	5.603	0.385682
1922	lcl|NC_004741.1_cds_WP_000569431.1_175	33	64	2.24582	0.154591
1923	lcl|NC_004741.1_cds_WP_000569721.1_4407	37	64	6.06065	0.417185
1924	lcl|NC_004741.1_cds_WP_000569958.1_2421	36	64	4.81314	0.331312
1925	lcl|NC_004741.1_cds_WP_000570540.1_928	37	64	5.07499	0.349337
1926	lcl|NC_004741.1_cds_WP_000570673.1_3627	31	64	1.3739	0.0945726
1927	lcl|NC_004741.1_cds_WP_000571470.1_1878	34	64	2.58977	0.178267
1928	lcl|NC_004741.1_cds_WP_000571704.1_1261	32	64	2.04313	0.140639
1929	lcl|NC_004741.1_cds_WP_000572164.1_4101	36	64	4.94852	0.340631
1930	lcl|NC_004741.1_cds_WP_000572706.1_937	39	64	6.57234	0.452407
1931	lcl|NC_004741.1_cds_WP_000573407.1_1331	37	64	6.01332	0.413927
1932	lcl|NC_004741.1_cds_WP_000573635.1_3665	38	64	6.96131	0.479182
1933	lcl|NC_004741.1_cds_WP_000573972.1_473	38	64	6.3639	0.438059
1934	lcl|NC_004741.1_cds_WP_000574091.1_2383	31	64	1.18323	0.0814479
1935	lcl|NC_004741.1_cds_WP_000576690.1_4025	33	64	2.35177	0.161884
1936	lcl|NC_004741.1_cds_WP_000576842.1_1224	37	64	5.56713	0.383213
1937	lcl|NC_004741.1_cds_WP_000576964.1_774	36	64	3.67873	0.253225
1938	lcl|NC_004741.1_cds_WP_000577041.1_3010	29	64	0.699091	0.048122
1939	lcl|NC_004741.1_cds_WP_000577615.1_2376	38	64	6.13248	0.42213
1940	lcl|NC_004741.1_cds_WP_000578069.1_2304	37	64	5.49099	0.377972
1941	lcl|NC_004741.1_cds_WP_000578172.1_633	36	64	5.0533	0.347844
1942	lcl|NC_004741.1_cds_WP_000579833.1_4215	26	64	0.393265	0.0270704
1943	lcl|NC_004741.1_cds_WP_000580316.1_1145	36	64	4.3509	0.299494
1944	lcl|NC_004741.1_cds_WP_000580324.1_1880	36	64	5.4781	0.377085
1945	lcl|NC_004741.1_cds_WP_000580436.1_3582	37	64	5.531	0.380726
1946	lcl|NC_004741.1_cds_WP_000582449.1_3941	38	64	6.34199	0.436551
1947	lcl|NC_004741.1_cds_WP_000583261.1_1334	38	64	6.35855	0.437691
1948	lcl|NC_004741.1_cds_WP_000583469.1_4301	33	64	2.4822	0.170862
1949	lcl|NC_004741.1_cds_WP_000584114.1_4290	39	64	8.28687	0.570427
1950	lcl|NC_004741.1_cds_WP_000584565.1_2429	38	64	5.75715	0.396293
1951	lcl|NC_004741.1_cds_WP_000586440.1_2122	36	64	4.37627	0.301241
1952	lcl|NC_004741.1_cds_WP_000586688.1_1931	34	64	3.32355	0.228776
1953	lcl|NC_004741.1_cds_WP_000586723.1_1443	35	64	3.94833	0.271783
1954	lcl|NC_004741.1_cds_WP_000586964.1_3926	37	64	5.15244	0.354668
1955	lcl|NC_004741.1_cds_WP_000587595.1_1775	36	64	5.16753	0.355707
1956	lcl|NC_004741.1_cds_WP_000587750.1_3911	33	64	2.61356	0.179904
1957	lcl|NC_004741.1_cds_WP_000587933.1_1131	35	64	3.88462	0.267398
1958	lcl|NC_004741.1_cds_WP_000588474.1_92	37	64	5.62608	0.387271
1959	lcl|NC_004741.1_cds_WP_000589070.1_2694	37	64	6.24576	0.429927
1960	lcl|NC_004741.1_cds_WP_000589326.1_1104	37	64	7.17836	0.494122
1961	lcl|NC_004741.1_cds_WP_000589451.1_4336	38	64	6.76653	0.465775
1962	lcl|NC_004741.1_cds_WP_000589825.1_2727	37	64	6.46357	0.44492
1963	lcl|NC_004741.1_cds_WP_000590789.1_303	40	64	8.46554	0.582726
1964	lcl|NC_004741.1_cds_WP_000591336.1_3523	38	64	6.5623	0.451716
1965	lcl|NC_004741.1_cds_WP_000591795.1_3578	30	64	1.0078	0.0693721
1966	lcl|NC_004741.1_cds_WP_000593282.1_3000	35	64	3.53624	0.243417
1967	lcl|NC_004741.1_cds_WP_000593553.1_4070	29	64	0.81962	0.0564186
1968	lcl|NC_004741.1_cds_WP_000593940.1_892	36	64	4.8564	0.334291
1969	lcl|NC_004741.1_cds_WP_000593997.1_192	37	64	5.88261	0.40493
1970	lcl|NC_004741.1_cds_WP_000594909.1_2055	32	64	2.4338	0.16753
1971	lcl|NC_004741.1_cds_WP_000595080.1_4105	36	64	4.29407	0.295583
1972	lcl|NC_004741.1_cds_WP_000595482.1_94	36	64	4.43784	0.305479
1973	lcl|NC_004741.1_cds_WP_000595564.1_3387	38	64	7.51776	0.517485
1974	lcl|NC_004741.1_cds_WP_000597196.1_1746	25	64	0.261498	0.0180002
1975	lcl|NC_004741.1_cds_WP_000598624.1_729	25	64	0.240905	0.0165827
1976	lcl|NC_004741.1_cds_WP_000599646.1_3225	38	64	6.45591	0.444393
1977	lcl|NC_004741.1_cds_WP_000599806.1_831	38	64	6.72746	0.463085
1978	lcl|NC_004741.1_cds_WP_000600480.1_2379	37	64	6.53904	0.450115
1979	lcl|NC_004741.1_cds_WP_000600737.1_43	34	64	2.88913	0.198873
1980	lcl|NC_004741.1_cds_WP_000601855.1_4188	37	64	5.71655	0.393499
1981	lcl|NC_004741.1_cds_WP_000603535.1_2915	33	64	2.41333	0.166122
1982	lcl|NC_004741.1_cds_WP_000604036.1_531	36	64	4.86561	0.334924
1983	lcl|NC_004741.1_cds_WP_000605480.1_795	24	64	0.1171	0.0080606
1984	lcl|NC_004741.1_cds_WP_000606497.1_2965	38	64	6.82063	0.469498
1985	lcl|NC_004741.1_cds_WP_000609663.1_4370	26	64	0.266075	0.0183153
1986	lcl|NC_004741.1_cds_WP_000610392.1_1962	38	64	7.20153	0.495717
1987	lcl|NC_004741.1_cds_WP_000610572.1_3443	39	64	8.46833	0.582918
1988	lcl|NC_004741.1_cds_WP_000610901.1_47	29	64	1.13631	0.0782177
1989	lcl|NC_004741.1_cds_WP_000611281.1_3469	38	64	7.42801	0.511307
1990	lcl|NC_004741.1_cds_WP_000611335.1_1985	36	64	4.95979	0.341408
1991	lcl|NC_004741.1_cds_WP_000611802.1_2775	39	64	7.33995	0.505246
1992	lcl|NC_004741.1_cds_WP_000611853.1_1044	40	64	8.9851	0.618489
1993	lcl|NC_004741.1_cds_WP_000611911.1_1387	34	64	3.75941	0.258779
1994	lcl|NC_004741.1_cds_WP_000611930.1_2811	26	64	0.537254	0.0369819
1995	lcl|NC_004741.1_cds_WP_000612053.1_3706	36	64	4.78119	0.329113
1996	lcl|NC_004741.1_cds_WP_000612644.1_2393	27	64	0.824252	0.0567374
1997	lcl|NC_004741.1_cds_WP_000612887.1_1795	39	64	8.23097	0.566579
1998	lcl|NC_004741.1_cds_WP_000613955.1_4225	28	64	0.747962	0.051486
1999	lcl|NC_004741.1_cds_WP_000615491.1_1922	39	64	7.89093	0.543173
[truncated: 2,496 more rows]

## Sheet: Sf14_genome
	Sequence	num_matched_codons	total_codons	raw_tAI	tAI
1	Sf14_gp001	16	64	0.00454457	0.00072554
2	Sf14_gp002	30	64	1.10292	0.176081
3	Sf14_gp003	23	64	0.143457	0.0229029
4	Sf14_gp004	20	64	0.0193444	0.00308833
5	Sf14_gp005	36	64	4.43898	0.708682
6	Sf14_gp006	31	64	1.55591	0.2484
7	Sf14_gp007	25	64	0.174773	0.0279025
8	Sf14_gp008	32	64	2.45743	0.392328
9	Sf14_gp009	20	64	0.0270132	0.00431265
10	Sf14_gp010	11	64	1.4491e-06	2.31348e-07
11	Sf14_gp011	31	64	1.63378	0.260832
12	Sf14_gp012	25	64	0.237418	0.0379037
13	Sf14_gp013	35	64	3.47385	0.5546
14	Sf14_gp014	32	64	2.13578	0.340976
15	Sf14_gp015	30	64	1.30069	0.207655
16	Sf14_gp016	28	64	0.793284	0.126648
17	Sf14_gp017	30	64	1.01912	0.162702
18	Sf14_gp018	29	64	0.779413	0.124433
19	Sf14_gp019	30	64	1.1232	0.179319
20	Sf14_gp020	38	64	6.26371	1
21	Sf14_gp021	33	64	2.66449	0.425385
22	Sf14_gp022	33	64	2.7597	0.440586
23	Sf14_gp023	24	64	0.223063	0.035612
24	Sf14_gp024	30	64	1.85996	0.296942
25	Sf14_gp025	34	64	2.53536	0.404769
26	Sf14_gp026	30	64	1.1743	0.187476
27	Sf14_gp027	30	64	1.1743	0.187476
28	Sf14_gp028	25	64	0.222486	0.0355198
29	Sf14_gp029	25	64	0.293602	0.0468735
30	Sf14_gp030	18	64	0.0033696	0.000537956
31	Sf14_gp031	29	64	0.92985	0.14845
32	Sf14_gp032	26	64	0.327668	0.0523122
33	Sf14_gp033	30	64	1.31319	0.209651
34	Sf14_gp034	23	64	0.0865204	0.013813
35	Sf14_gp035	27	64	0.802168	0.128066
36	Sf14_gp036	27	64	0.467459	0.0746297
37	Sf14_gp037	19	64	0.0255584	0.0040804
38	Sf14_gp038	22	64	0.136699	0.0218239
39	Sf14_gp039	23	64	0.085767	0.0136927
40	Sf14_gp040	34	64	2.58282	0.412347
41	Sf14_gp041	22	64	0.0704523	0.0112477
42	Sf14_gp042	31	64	1.752	0.279707
43	Sf14_gp043	23	64	0.102568	0.016375
44	Sf14_gp044	26	64	0.318627	0.0508688
45	Sf14_gp045	27	64	0.437371	0.0698263
46	Sf14_gp046	20	64	0.0342401	0.00546643
47	Sf14_gp047	31	64	1.42054	0.226789
48	Sf14_gp048	30	64	1.32378	0.211341
49	Sf14_gp049	29	64	0.948043	0.151355
50	Sf14_gp050	31	64	1.69484	0.270582
51	Sf14_gp051	30	64	0.898499	0.143445
52	Sf14_gp052	37	64	4.8666	0.776953
53	Sf14_gp053	17	64	0.00204412	0.000326343
54	Sf14_gp054	29	64	0.853698	0.136293
55	Sf14_gp055	36	64	3.73494	0.596283
56	Sf14_gp056	34	64	3.03866	0.485122
57	Sf14_gp057	24	64	0.149656	0.0238925
58	Sf14_gp058	32	64	1.91584	0.305863
59	Sf14_gp059	24	64	0.156441	0.0249758
60	Sf14_gp060	19	64	0.0118088	0.00188528
61	Sf14_gp061	23	64	0.0909927	0.014527
62	Sf14_gp062	28	64	0.582754	0.0930365
63	Sf14_gp063	28	64	0.589819	0.0941644
64	Sf14_gp064	36	64	4.15633	0.663558
65	Sf14_gp065	18	64	0.00462964	0.000739122
66	Sf14_gp066	23	64	0.100495	0.016044
67	Sf14_gp067	32	64	1.9165	0.305969
68	Sf14_gp068	21	64	0.0269272	0.00429892
69	Sf14_gp069	38	64	5.71834	0.912932
70	Sf14_gp070	26	64	0.501288	0.0800306
71	Sf14_gp071	32	64	2.20127	0.351433
72	Sf14_gp072	34	64	3.09849	0.494673
73	Sf14_gp073	20	64	0.0379816	0.00606376
74	Sf14_gp074	32	64	1.86405	0.297595
75	Sf14_gp075	28	64	0.618506	0.0987443
76	Sf14_gp076	35	64	3.6578	0.583967
77	Sf14_gp077	25	64	0.182263	0.0290982
78	Sf14_gp078	14	64	0.00133411	0.00021299
79	Sf14_gp079	30	64	1.46821	0.2344
80	Sf14_gp080	38	64	5.17606	0.826357
81	Sf14_gp081	22	64	0.14353	0.0229145
82	Sf14_gp082	34	64	2.77099	0.442388
83	Sf14_gp083	29	64	0.708313	0.113082
84	Sf14_gp084	33	64	2.69467	0.430203
85	Sf14_gp085	38	64	5.37844	0.858666
86	Sf14_gp086	21	64	0.0504572	0.00805549
87	Sf14_gp087	26	64	0.365964	0.058426
88	Sf14_gp088	24	64	0.118651	0.0189426
89	Sf14_gp089	28	64	0.66941	0.106871
90	Sf14_gp090	23	64	0.083761	0.0133724
91	Sf14_gp091	19	64	0.0322475	0.00514831
92	Sf14_gp092	35	64	3.0831	0.492216
93	Sf14_gp093	24	64	0.132964	0.0212277
94	Sf14_gp094	23	64	0.235599	0.0376134
95	Sf14_gp095	24	64	0.147492	0.0235471
96	Sf14_gp096	27	64	0.608323	0.0971186
97	Sf14_gp097	33	64	2.53784	0.405166
98	Sf14_gp098	31	64	1.81182	0.289257
99	Sf14_gp099	24	64	0.150106	0.0239644
100	Sf14_gp100	33	64	2.38825	0.381283
101	Sf14_gp101	36	64	4.81663	0.768974
102	Sf14_gp102	26	64	0.628958	0.100413
103	Sf14_gp103	19	64	0.0141969	0.00226654
104	Sf14_gp104	36	64	4.20536	0.671386
105	Sf14_gp105	34	64	2.21705	0.353951
106	Sf14_gp106	28	64	0.831635	0.13277
107	Sf14_gp107	33	64	2.70642	0.432079
108	Sf14_gp108	35	64	3.26283	0.520911
109	Sf14_gp109	25	64	0.221362	0.0353404
110	Sf14_gp110	33	64	2.16653	0.345887
111	Sf14_gp111	34	64	2.99924	0.478828
112	Sf14_gp112	28	64	0.741115	0.118319
113	Sf14_gp113	34	64	2.68339	0.428402
114	Sf14_gp114	35	64	3.82434	0.610555
115	Sf14_gp115	24	64	0.185052	0.0295435
116	Sf14_gp116	28	64	0.975408	0.155724
117	Sf14_gp117	29	64	0.999229	0.159527
118	Sf14_gp118	36	64	4.5306	0.72331
119	Sf14_gp119	32	64	1.77446	0.283293
120	Sf14_gp120	28	64	0.552814	0.0882567
121	Sf14_gp121	33	64	2.81723	0.44977
122	Sf14_gp122	32	64	2.20651	0.352268
123	Sf14_gp123	31	64	1.43242	0.228686
124	Sf14_gp124	27	64	0.483325	0.0771628
125	Sf14_gp125	34	64	2.78535	0.44468
126	Sf14_gp126	26	64	0.557524	0.0890086
127	Sf14_gp127	30	64	1.17749	0.187986
128	Sf14_gp128	34	64	2.77331	0.442758
129	Sf14_gp129	37	64	4.73683	0.756234
130	Sf14_gp130	15	64	0.000225898	3.60646e-05
131	Sf14_gp131	31	64	1.4594	0.232994

## Sheet: Genes_of_interest
	Sequence	num_matched_codons	total_codons	raw_tAI	tAI
1	RS07790	38	64	7.48088	0.514947
2	RS09765	39	64	8.37912	0.576777
3	RS11975	39	64	9.24032	0.636057
4	RS13885	37	64	4.60767	0.317169
5	RS14465	31	64	1.879	0.129341
6	RS19665	39	64	7.89737	0.543615
7	aceA_RS19025	34	64	3.22265	0.221831
8	aceE_RS00590	34	64	2.55727	0.17603
9	aceF_RS00595	31	64	1.18753	0.0817438
10	acnB_RS00610	36	64	3.82817	0.263512
11	acrA_RS02185	36	64	4.62825	0.318586
12	acrB_RS02180	37	64	5.61015	0.386175
13	acrR_RS02190	38	64	6.82522	0.469814
14	adhE_RS06920	36	64	4.53073	0.311873
15	adiA_RS18875	38	64	6.83396	0.470416
16	adiC_RS18865	38	64	7.13048	0.490827
17	agp_RS05605	36	64	4.47099	0.30776
18	ahpC_RS02790	25	64	0.243216	0.0167418
19	ahpF_RS02795	36	64	4.43771	0.30547
20	ansB_RS16450	34	64	3.30575	0.227551
21	aphA_RS18620	37	64	5.71629	0.393481
22	appA_RS05465	39	64	8.11565	0.558641
23	appB_RS05455	37	64	5.9076	0.40665
24	appC_RS05450	37	64	5.68534	0.39135
25	araC_RS00320	34	64	2.99207	0.205959
26	arcA_RS24565	31	64	1.39985	0.096359
27	arcB_RS18020	39	64	8.75152	0.602411
28	argT_RS13260	38	64	7.4639	0.513778
29	aroA_RS05045	38	64	6.91849	0.476234
30	aroC_RS13355	37	64	5.6474	0.388739
31	aroD_RS09775	31	64	1.63454	0.112514
32	asnA_RS20520	37	64	6.26029	0.430927
33	aspA_RS23800	34	64	3.32694	0.22901
34	atpA_RS20570	32	64	1.73718	0.119579
35	baeS_RS11980	39	64	7.96548	0.548304
36	bfr_RS23000	29	64	0.843301	0.0580487
37	bolA_RS02040	31	64	1.35568	0.0933185
38	btsR_RS12240	33	64	2.13987	0.147298
39	btsS_RS12245	39	64	8.27657	0.569718
40	btsT_RS24240	38	64	6.30735	0.434166
41	caiF_RS00175	35	64	4.359	0.300052
42	carA_RS00160	39	64	7.88909	0.543046
43	carB_RS00165	37	64	4.31122	0.296763
44	cbpA_RS05595	34	64	3.03595	0.20898
45	cbpM_RS05590	29	64	1.19688	0.0823874
46	ccmB_RS12720	34	64	3.05499	0.21029
47	ccmC_RS12715	36	64	4.74578	0.326676
48	ccmD_RS12710	25	64	0.312846	0.0215348
49	ccmE_RS12705	30	64	1.47875	0.10179
50	chaC_RS06815	38	64	6.49078	0.446793
51	citC_RS02855	39	64	8.87662	0.611022
52	clpB_RS14845	38	64	6.29645	0.433416
53	copA_RS02295	38	64	6.7932	0.46761
54	cpdB_RS23685	38	64	6.76653	0.465775
55	csgB_RS05760	27	64	0.605969	0.0417119
56	cspA_RS21765	19	64	0.0275293	0.00189498
57	csrA_RS15200	21	64	0.0571734	0.00393553
58	cydA_RS03040	35	64	4.11264	0.283094
59	cydB_RS03035	34	64	3.88685	0.267552
60	cysI_RS15530	36	64	3.96891	0.2732
61	cysJ_RS15535	37	64	5.74724	0.395611
62	cysK_RS13720	35	64	3.47385	0.239122
63	cysP_RS13775	31	64	1.6369	0.112676
64	cytR_RS19470	36	64	5.31377	0.365773
65	dadA_RS06615	38	64	6.66057	0.45848
66	dauA_RS06750	39	64	8.39315	0.577743
67	dcuB_RS18910	35	64	3.9922	0.274803
68	dcuC_RS03590	36	64	4.47135	0.307786
69	deaD_RS17780	33	64	2.37531	0.163505
70	dhaK_RS06715	39	64	9.07723	0.624831
71	dhaL_RS06710	34	64	3.5879	0.246973
72	dhaM_RS06705	39	64	8.65405	0.595702
73	dksA_RS00725	28	64	1.03371	0.0711556
74	dppA_RS21825	36	64	4.67038	0.321486
75	dps_RS04200	30	64	1.3606	0.0936567
76	dsdA_RS12495	35	64	3.96856	0.273176
77	emrD_RS20720	38	64	6.38825	0.439735
78	emrK_RS13505	37	64	5.78807	0.398422
79	emrY_RS13500	39	64	7.87821	0.542297
80	eno_RS15610	26	64	0.524913	0.0361324
81	epd_RS16235	39	64	8.98763	0.618664
82	eptA_RS18860	39	64	8.71925	0.60019
83	evgS_RS13515	40	64	9.26897	0.63803
84	fabB_RS13325	34	64	3.53219	0.243138
85	fabG_RS06115	31	64	1.65381	0.11384
86	fadH_RS17345	39	64	8.20967	0.565113
87	fadL_RS13435	36	64	4.76339	0.327888
88	fdnG_alpha2_RS19695	41	64	10.1185	0.696507
89	fdnG_alpha_RS09920	40	64	8.4481	0.581525
90	fdnH_RS09915	34	64	4.3095	0.296645
91	fdoH_RS19700	37	64	5.6993	0.392311
92	feoB_RS22630	38	64	6.72817	0.463134
93	fhuA_RS00755	38	64	5.60394	0.385747
94	fimA_RS02455	34	64	3.72281	0.256259
95	fixA_RS00210	33	64	2.68853	0.185065
96	fnr_RS07520	34	64	3.55787	0.244906
97	focA_RS05025	36	64	5.71999	0.393736
98	frc_RS13535	38	64	7.62551	0.524902
99	frdA_RS23895	35	64	4.35518	0.299789
100	frdB_RS23890	32	64	2.01253	0.138533
101	fruA_RS12550	39	64	7.49104	0.515646
102	fruB_RS12560	33	64	2.39944	0.165166
103	fruK_RS12555	37	64	6.28215	0.432432
104	fsr_RS02270	39	64	8.05144	0.554221
105	ftnA_RS10790	29	64	0.849471	0.0584734
106	fucA_RS15715	39	64	8.68772	0.598019
107	fucI_RS15725	37	64	5.71398	0.393322
108	fucO_RS15710	38	64	6.1635	0.424265
109	fumC_RS09305	39	64	7.85247	0.540525
110	gadA_RS21735	38	64	7.23595	0.498086
111	gadB_RS09835	38	64	6.33286	0.435923
112	gadC_RS09840	38	64	6.99463	0.481475
113	gadW_RS21725	38	64	6.33136	0.435819
114	gadX_RS21730	37	64	5.61841	0.386744
115	garD_RS17580	40	64	10.0014	0.688447
116	gcd_RS00640	38	64	6.80297	0.468283
117	gcvH_RS16125	27	64	0.58225	0.0400792
118	gcvP_RS16120	37	64	5.54667	0.381805
119	gcvT_RS16130	35	64	4.32122	0.297451
120	glgS_RS17160	23	64	0.12382	0.00852317
121	glnA_RS19860	32	64	1.74437	0.120074
122	glnG_RS19870	40	64	9.27909	0.638726
123	glnH_RS04190	32	64	2.18624	0.15049
124	glnK_RS02120	27	64	0.673051	0.0463295
125	glnL_RS19865	36	64	5.12061	0.352477
126	glnP_RS04185	32	64	1.79425	0.123507
127	glnQ_RS04180	34	64	3.18403	0.219173
128	glpA_RS12930	38	64	6.57353	0.452489
129	glpB_RS12935	38	64	7.09465	0.48836
130	glpC_RS12940	38	64	7.00698	0.482325
131	glpF_RS19505	38	64	6.21644	0.427909
132	glpK_RS19510	33	64	2.49021	0.171414
133	glpQ_RS12920	37	64	5.48194	0.377349
134	glpT_RS12925	37	64	5.81073	0.399982
135	glsA_RS02300	38	64	6.98182	0.480593
136	gltI_RS03420	34	64	3.4005	0.234073
137	gltJ_RS03425	33	64	2.391	0.164585
138	gltL_RS03435	34	64	2.6501	0.18242
139	gltS_RS21250	35	64	3.41358	0.234974
140	gntK_RS22465	31	64	1.31365	0.0904254
141	groL_RS23820	27	64	0.451952	0.0311101
142	gss_RS16875	38	64	7.02557	0.483605
143	hdeD_RS22015	31	64	1.78857	0.123116
144	hfq_RS23995	28	64	0.821746	0.0565649
145	hmpA_RS14525	33	64	2.70903	0.186476
146	hns_RS06905	26	64	0.348842	0.0240125
147	hslR_RS22680	30	64	1.12778	0.0776309
148	hslV_RS19480	29	64	0.945466	0.0650812
149	hspQ_RS05390	29	64	1.11577	0.0768041
150	hupA_RS19100	23	64	0.224563	0.0154578
151	hyaA_RS05420	38	64	7.37927	0.507952
152	hyaB_RS05425	36	64	4.83519	0.33283
153	hyaC_RS05430	37	64	6.25415	0.430505
154	hyaD_RS05435	34	64	3.46651	0.238617
155	hyaE_RS05440	30	64	1.36107	0.0936891
156	hyaF_RS05445	37	64	5.82483	0.400952
157	hypT_RS23210	35	64	4.18328	0.287956
158	ibpA_RS20795	28	64	0.831561	0.0572405
159	ibpB_RS20790	30	64	1.20577	0.0829991
160	icd_RS06445	32	64	1.91502	0.13182
161	katG_RS19425	35	64	3.84616	0.26475
162	kdsC_RS17960	34	64	3.47822	0.239423
163	ldhA_RS07660	33	64	2.63656	0.181488
164	leuO_RS00385	36	64	4.10587	0.282628
165	lldD_RS21490	38	64	7.33245	0.504729
166	lldP_RS21500	37	64	6.16467	0.424346
167	lldR_RS21495	36	64	4.80956	0.331066
168	lpdA_RS00600	32	64	1.65785	0.114118
169	lsrC_RS09035	37	64	6.22492	0.428492
170	malP_RS22570	37	64	4.40372	0.30313
171	malQ_RS22575	39	64	7.66764	0.527802
172	metK_RS16530	33	64	2.72662	0.187687
173	mglA_RS12445	39	64	7.5602	0.520407
174	mglB_RS12450	31	64	1.48309	0.102088
175	mglC_RS12440	33	64	2.62293	0.18055
176	miaB_RS03395	37	64	5.46118	0.375921
177	murP_RS13795	37	64	5.8875	0.405266
178	murQ_RS13790	36	64	5.09417	0.350657
179	nadD_RS03500	35	64	3.90009	0.268463
180	nanA_RS18080	37	64	6.43764	0.443135
181	nanT_RS18075	36	64	4.96344	0.341658
182	narH_RS06855	35	64	3.73645	0.257198
183	ndh_RS06195	36	64	4.96882	0.342029
184	nfeR_RS17295	34	64	2.76705	0.19047
185	nfsA_RS04420	35	64	3.47605	0.239274
186	nhaA_RS00085	37	64	5.75548	0.396178
187	nhaR_RS00090	37	64	5.54967	0.382012
188	nikA_RS22285	36	64	4.55462	0.313517
189	nikC_RS22275	33	64	3.96768	0.273115
190	nikD_RS22270	36	64	4.8276	0.332308
191	nikE_RS22265	34	64	3.07452	0.211635
192	nikR_RS22260	29	64	1.22638	0.0844181
193	nrfA_RS18715	39	64	7.5836	0.522017
194	nrfB_RS18720	35	64	4.37556	0.301192
195	nuoB_RS13140	36	64	5.68265	0.391165
196	nuoC_RS13135	35	64	3.5292	0.242933
197	nuoE_RS13130	32	64	2.40678	0.165671
198	nupC_RS13635	34	64	2.89381	0.199196
199	nupG_RS16490	35	64	3.95675	0.272363
200	ompA_RS05330	30	64	1.10337	0.0759508
201	ompR_RS22650	33	64	2.67266	0.183973
202	ompW_RS07020	34	64	3.65153	0.251353
203	ompX_RS04210	23	64	0.0910305	0.00626609
204	osmC_RS09880	35	64	4.24481	0.292192
205	oxc_RS13530	39	64	8.2393	0.567153
206	pckA_RS22660	36	64	4.53968	0.312489
207	pdhR_RS00585	34	64	3.09109	0.212775
208	pfkA_RS19560	30	64	1.48311	0.10209
209	pflB_RS05020	32	64	1.77423	0.122129
210	pgk_RS16230	30	64	1.51977	0.104613
211	phnE_RS18805	19	64	0.0319492	0.00219922
212	pldA_RS20100	34	64	3.19659	0.220037
213	pntA_RS09260	39	64	7.59954	0.523114
214	pntB_RS09255	36	64	5.00136	0.344269
215	proP_RS18840	38	64	5.75153	0.395907
216	ptsG_RS06155	36	64	3.8952	0.268126
217	punC_RS09595	39	64	8.27397	0.569539
218	purA_RS24020	33	64	1.96157	0.135024
219	purB_RS06420	37	64	6.01405	0.413977
220	purC_RS14005	33	64	3.62608	0.249602
221	purD_RS19075	37	64	5.20641	0.358384
222	purE_RS02420	29	64	1.30851	0.0900711
223	purF_RS13270	35	64	4.19293	0.28862
224	purH_RS19070	33	64	2.39413	0.1648
225	purK_RS02415	34	64	2.80902	0.193359
226	purL_RS14550	38	64	6.85021	0.471534
227	purM_RS14140	37	64	5.55211	0.382179
228	purN_RS14145	35	64	3.80984	0.262251
229	purT_RS10165	34	64	2.61011	0.179667
230	purU_RS06880	35	64	4.14245	0.285145
231	pyrL_RS23530	44	128	0.08101	0.00557632
232	raiA_RS14860	30	64	1.52532	0.104996
233	rbsD_RS20495	32	64	3.55895	0.24498
234	rcsB_RS12815	32	64	1.99351	0.137223
235	rfaD_RS21415	34	64	3.67189	0.252754
236	rfbA_RS20295	38	64	6.6027	0.454497
237	rfbB_RS11770	38	64	7.0664	0.486416
238	rfbD_RS11765	37	64	6.45477	0.444314
239	rhaS_RS19625	37	64	6.12655	0.421721
240	rihA_RS03440	34	64	3.17361	0.218456
241	rihC_RS00140	36	64	4.61513	0.317683
242	rpsA_RS05065	29	64	0.769354	0.0529585
243	rpsB_RS00840	24	64	0.1392	0.00958186
244	sdaB_RS15700	37	64	4.51002	0.310447
245	sdaC_RS15695	31	64	1.59688	0.109921
246	sdhA_RS03095	37	64	6.37247	0.438649
247	sdhC_RS03105	30	64	1.32281	0.0910559
248	sdhD_RS03100	27	64	0.702205	0.0483363
249	setB_RS12565	38	64	7.40291	0.50958
250	slp_RS22040	32	64	1.9547	0.134552
251	sodB_RS09570	29	64	0.789393	0.0543379
252	sthA_RS19290	38	64	6.83967	0.470809
253	sucC_RS03070	35	64	3.92705	0.270319
254	suhB_RS14430	27	64	0.418099	0.0287799
255	tdcA_RS17535	37	64	6.29689	0.433446
256	tdcB_RS17530	34	64	3.57822	0.246307
257	tdcD_RS17520	38	64	7.66917	0.527908
258	tdcE_RS17515	36	64	4.8964	0.337044
259	tgt_RS01835	34	64	2.89438	0.199235
260	treB_RS23560	39	64	7.34535	0.505618
261	treC_RS23565	38	64	6.88101	0.473655
262	tsf_RS00845	22	64	0.0719313	0.00495139
263	tsgA_RS22855	36	64	4.78655	0.329482
264	tsx_RS01865	29	64	0.845354	0.05819
265	tuf_RS19200	31	64	1.76787	0.121692
266	tus_RS09300	39	64	8.36315	0.575678
267	ucpA_RS13780	35	64	4.22792	0.291029
268	ulaC_RS24115	29	64	1.00406	0.0691146
269	uspD_RS19525	32	64	2.55044	0.17556
270	uxaC_RS17405	33	64	2.84602	0.195906
271	wrbA_RS05615	34	64	3.56544	0.245427
272	xanP_RS21245	37	64	6.12886	0.42188
273	xdhA_RS16010	40	64	10.5546	0.726523
274	xdhB_RS16015	37	64	6.19081	0.426145
275	xdhC_RS16020	34	64	3.0235	0.208123
276	ybjC_RS04415	28	64	1.14988	0.0791521
277	ycaD_RS04700	37	64	5.24123	0.36078
278	ydeA_RS08935	39	64	7.30808	0.503052
279	ydeO_RS08715	37	64	6.26025	0.430924
280	ydgT_RS09390	27	64	0.538694	0.037081
281	yedE_RS10915	39	64	8.17138	0.562477
282	yehW_RS12340	34	64	3.11182	0.214202
283	yhaO_RS17500	39	64	7.9939	0.550261
284	yhjC_RS21965	38	64	7.15876	0.492774
285	yjjW_RS24445	34	64	3.25185	0.223841
286	ylaY_RS21570	33	64	2.59738	0.178791

## Sheet: Metabolism
	Sequence	num_matched_codons	total_codons	raw_tAI	tAI
1	RS09765	39	64	8.37912	0.576777
2	RS13885	37	64	4.60767	0.317169
3	RS14465	31	64	1.879	0.129341
4	aceA	34	64	3.22265	0.221831
5	aceE	34	64	2.55727	0.17603
6	aceF	31	64	1.18753	0.0817438
7	acnB	36	64	3.82817	0.263512
8	adhE	36	64	4.53073	0.311873
9	adiA	38	64	6.83396	0.470416
10	adiC	38	64	7.13048	0.490827
11	agp	36	64	4.47099	0.30776
12	ansB	34	64	3.30575	0.227551
13	aphA	37	64	5.71629	0.393481
14	appA	39	64	8.11565	0.558641
15	appB	37	64	5.9076	0.40665
16	appC	37	64	5.68534	0.39135
17	aroA	38	64	6.91849	0.476234
18	aroC	37	64	5.6474	0.388739
19	aroD	31	64	1.63454	0.112514
20	asnA	37	64	6.26029	0.430927
21	aspA	34	64	3.32694	0.22901
22	btsT	38	64	6.30735	0.434166
23	carA	39	64	7.88909	0.543046
24	carB	37	64	4.31122	0.296763
25	ccmB	34	64	3.05499	0.21029
26	ccmC	36	64	4.74578	0.326676
27	ccmD	25	64	0.312846	0.0215348
28	ccmE	30	64	1.47875	0.10179
29	chaC	38	64	6.49078	0.446793
30	citC	39	64	8.87662	0.611022
31	copA	38	64	6.7932	0.46761
32	cpdB	38	64	6.76653	0.465775
33	csrA	21	64	0.0571734	0.00393553
34	cydA	35	64	4.11264	0.283094
35	cydB	34	64	3.88685	0.267552
36	cysI	36	64	3.96891	0.2732
37	cysJ	37	64	5.74724	0.395611
38	cysK	35	64	3.47385	0.239122
39	cysP	31	64	1.6369	0.112676
40	dadA	38	64	6.66057	0.45848
41	dauA	39	64	8.39315	0.577743
42	dcuB	35	64	3.9922	0.274803
43	dcuC	36	64	4.47135	0.307786
44	dhaK	39	64	9.07723	0.624831
45	dhaL	34	64	3.5879	0.246973
46	dhaM	39	64	8.65405	0.595702
47	dppA	36	64	4.67038	0.321486
48	dsdA	35	64	3.96856	0.273176
49	eno	26	64	0.524913	0.0361324
50	epd	39	64	8.98763	0.618664
51	eptA	39	64	8.71925	0.60019
52	fabB	34	64	3.53219	0.243138
53	fabG	31	64	1.65381	0.11384
54	fadH	39	64	8.20967	0.565113
55	fadL	36	64	4.76339	0.327888
56	fdnGalpha1	40	64	8.4481	0.581525
57	fdnGalpha2	41	64	10.1185	0.696507
58	fdnH	34	64	4.3095	0.296645
59	fdoH	37	64	5.6993	0.392311
60	feoB	38	64	6.72817	0.463134
61	fhuA	38	64	5.60394	0.385747
62	fixA	33	64	2.68853	0.185065
63	focA	36	64	5.71999	0.393736
64	frc	38	64	7.62551	0.524902
65	frdA	35	64	4.35518	0.299789
66	frdB	32	64	2.01253	0.138533
67	fruA	39	64	7.49104	0.515646
68	fruK	37	64	6.28215	0.432432
69	fucA	39	64	8.68772	0.598019
70	fucI	37	64	5.71398	0.393322
71	fucO	38	64	6.1635	0.424265
72	fumC	39	64	7.85247	0.540525
73	gadA	38	64	7.23595	0.498086
74	gadB	38	64	6.33286	0.435923
75	gadC	38	64	6.99463	0.481475
76	garD	40	64	10.0014	0.688447
77	gcd	38	64	6.80297	0.468283
78	gcvH	27	64	0.58225	0.0400792
79	gcvP	37	64	5.54667	0.381805
80	gcvT	35	64	4.32122	0.297451
81	glgS	23	64	0.12382	0.00852317
82	glnA	32	64	1.74437	0.120074
83	glnG	40	64	9.27909	0.638726
84	glnH	32	64	2.18624	0.15049
85	glnK	27	64	0.673051	0.0463295
86	glnL	36	64	5.12061	0.352477
87	glnP	32	64	1.79425	0.123507
88	glnQ	34	64	3.18403	0.219173
89	glpA	38	64	6.57353	0.452489
90	glpB	38	64	7.09465	0.48836
91	glpC	38	64	7.00698	0.482325
92	glpF	38	64	6.21644	0.427909
93	glpK	33	64	2.49021	0.171414
94	glpQ	37	64	5.48194	0.377349
95	glpT	37	64	5.81073	0.399982
96	glsA	38	64	6.98182	0.480593
97	gltI	34	64	3.4005	0.234073
98	gltJ	33	64	2.391	0.164585
99	gltL	34	64	2.6501	0.18242
100	gntK	31	64	1.31365	0.0904254
101	gss	38	64	7.02557	0.483605
102	hyaA	38	64	7.37927	0.507952
103	hyaB	36	64	4.83519	0.33283
104	hyaC	37	64	6.25415	0.430505
105	hyaD	34	64	3.46651	0.238617
106	hyaE	30	64	1.36107	0.0936891
107	hyaF	37	64	5.82483	0.400952
108	icd	32	64	1.91502	0.13182
109	kdsC	34	64	3.47822	0.239423
110	ldhA	33	64	2.63656	0.181488
111	lldD	38	64	7.33245	0.504729
112	lldP	37	64	6.16467	0.424346
113	lpdA	32	64	1.65785	0.114118
114	lsrC	37	64	6.22492	0.428492
115	malP	37	64	4.40372	0.30313
116	malQ	39	64	7.66764	0.527802
117	metK	33	64	2.72662	0.187687
118	miaB	37	64	5.46118	0.375921
119	murP	37	64	5.8875	0.405266
120	murQ	36	64	5.09417	0.350657
121	nadD	35	64	3.90009	0.268463
122	nanA	37	64	6.43764	0.443135
123	nanT	36	64	4.96344	0.341658
124	narH	35	64	3.73645	0.257198
125	ndh	36	64	4.96882	0.342029
126	nfsA	35	64	3.47605	0.239274
127	nhaA	37	64	5.75548	0.396178
128	nrfA	39	64	7.5836	0.522017
129	nrfB	35	64	4.37556	0.301192
130	nuoB	36	64	5.68265	0.391165
131	nuoC	35	64	3.5292	0.242933
132	nuoE	32	64	2.40678	0.165671
133	nupC	34	64	2.89381	0.199196
134	nupG	35	64	3.95675	0.272363
135	ompW	34	64	3.65153	0.251353
136	ompX	23	64	0.0910305	0.00626609
137	oxc	39	64	8.2393	0.567153
138	pckA	36	64	4.53968	0.312489
139	pfkA	30	64	1.48311	0.10209
140	pflB	32	64	1.77423	0.122129
141	pgk	30	64	1.51977	0.104613
142	pldA	34	64	3.19659	0.220037
143	pyrL	44	128	0.08101	0.00557632
144	rbsD	32	64	3.55895	0.24498
145	rfaD	34	64	3.67189	0.252754
146	rfbA	38	64	6.6027	0.454497
147	rfbB	38	64	7.0664	0.486416
148	rfbD	37	64	6.45477	0.444314
149	rihA	34	64	3.17361	0.218456
150	rihC	36	64	4.61513	0.317683
151	sdaB	37	64	4.51002	0.310447
152	sdaC	31	64	1.59688	0.109921
153	sdhA	37	64	6.37247	0.438649
154	sdhC	30	64	1.32281	0.0910559
155	sdhD	27	64	0.702205	0.0483363
156	sthA	38	64	6.83967	0.470809
157	sucC	35	64	3.92705	0.270319
158	suhB	27	64	0.418099	0.0287799
159	tdcB	34	64	3.57822	0.246307
160	tdcD	38	64	7.66917	0.527908
161	tdcE	36	64	4.8964	0.337044
162	tgt	34	64	2.89438	0.199235
163	treC	38	64	6.88101	0.473655
164	ucpA	35	64	4.22792	0.291029
165	uxaC	33	64	2.84602	0.195906
166	xanP	37	64	6.12886	0.42188
167	xdhA	40	64	10.5546	0.726523
168	xdhB	37	64	6.19081	0.426145
169	xdhC	34	64	3.0235	0.208123
170	yehW	34	64	3.11182	0.214202
171	yhaO	39	64	7.9939	0.550261
172	ylaY	33	64	2.59738	0.178791

## Sheet: Biosynthesis
	Sequence	num_matched_codons	total_codons	raw_tAI	tAI
1	pntA	39	64	7.59954	0.523114
2	pntB	36	64	5.00136	0.344269
3	purA	33	64	1.96157	0.135024
4	purB	37	64	6.01405	0.413977
5	purC	33	64	3.62608	0.249602
6	purD	37	64	5.20641	0.358384
7	purE	29	64	1.30851	0.0900711
8	purF	35	64	4.19293	0.28862
9	purH	33	64	2.39413	0.1648
10	purK	34	64	2.80902	0.193359
11	purL	38	64	6.85021	0.471534
12	purM	37	64	5.55211	0.382179
13	purN	35	64	3.80984	0.262251
14	purT	34	64	2.61011	0.179667
15	purU	35	64	4.14245	0.285145

## Sheet: Gene_expression
	Sequence	num_matched_codons	total_codons	raw_tAI	tAI
1	RS07790	38	64	7.48088	0.514947
2	acrR	38	64	6.82522	0.469814
3	araC	34	64	2.99207	0.205959
4	arcA	31	64	1.39985	0.096359
5	arcB	39	64	8.75152	0.602411
6	btsS	39	64	8.27657	0.569718
7	caiF	35	64	4.359	0.300052
8	cbpA	34	64	3.03595	0.20898
9	cbpM	29	64	1.19688	0.0823874
10	clpB	38	64	6.29645	0.433416
11	csgB	27	64	0.605969	0.0417119
12	cytR	36	64	5.31377	0.365773
13	deaD	33	64	2.37531	0.163505
14	dps	30	64	1.3606	0.0936567
15	fnr	34	64	3.55787	0.244906
16	gadW	38	64	6.33136	0.435819
17	gadX	37	64	5.61841	0.386744
18	gltS	35	64	3.41358	0.234974
19	hfq	28	64	0.821746	0.0565649
20	hns	26	64	0.348842	0.0240125
21	hupA	23	64	0.224563	0.0154578
22	hypT	35	64	4.18328	0.287956
23	leuO	36	64	4.10587	0.282628
24	lldR	36	64	4.80956	0.331066
25	nfeR	34	64	2.76705	0.19047
26	nhaR	37	64	5.54967	0.382012
27	nikR	29	64	1.22638	0.0844181
28	pdhR	34	64	3.09109	0.212775
29	raiA	30	64	1.52532	0.104996
30	rcsB	32	64	1.99351	0.137223
31	rhaS	37	64	6.12655	0.421721
32	rpsA	29	64	0.769354	0.0529585
33	rpsB	24	64	0.1392	0.00958186
34	tdcA	37	64	6.29689	0.433446
35	tsf	22	64	0.0719313	0.00495139
36	tuf	31	64	1.76787	0.121692
37	tus	39	64	8.36315	0.575678
38	wrbA	34	64	3.56544	0.245427
39	ydeO	37	64	6.26025	0.430924
40	ydgT	27	64	0.538694	0.037081
41	yhjC	38	64	7.15876	0.492774

## Sheet: Stress_Drug
	Sequence	num_matched_codons	total_codons	raw_tAI	tAI
1	RS11975	39	64	9.24032	0.636057
2	acrA	36	64	4.62825	0.318586
3	acrB	37	64	5.61015	0.386175
4	ahpC	25	64	0.243216	0.0167418
5	ahpF	36	64	4.43771	0.30547
6	bfr	29	64	0.843301	0.0580487
7	bolA	31	64	1.35568	0.0933185
8	btsR	33	64	2.13987	0.147298
9	cspA	19	64	0.0275293	0.00189498
10	dksA	28	64	1.03371	0.0711556
11	emrD	38	64	6.38825	0.439735
12	emrK	37	64	5.78807	0.398422
13	emrY	39	64	7.87821	0.542297
14	evgS	40	64	9.26897	0.63803
15	fsr	39	64	8.05144	0.554221
16	ftnA	29	64	0.849471	0.0584734
17	groL	27	64	0.451952	0.0311101
18	hmpA	33	64	2.70903	0.186476
19	hslR	30	64	1.12778	0.0776309
20	hslV	29	64	0.945466	0.0650812
21	hspQ	29	64	1.11577	0.0768041
22	ibpA	28	64	0.831561	0.0572405
23	ibpB	30	64	1.20577	0.0829991
24	katG	35	64	3.84616	0.26475
25	ompR	33	64	2.67266	0.183973
26	osmC	35	64	4.24481	0.292192
27	sodB	29	64	0.789393	0.0543379
28	uspD	32	64	2.55044	0.17556
29	ybjC	28	64	1.14988	0.0791521
30	yjjW	34	64	3.25185	0.223841

## Sheet: Transport_Misc
	Sequence	num_matched_codons	total_codons	raw_tAI	tAI
1	RS19665	39	64	7.89737	0.543615
2	argT	38	64	7.4639	0.513778
3	atpA	32	64	1.73718	0.119579
4	baeS	39	64	7.96548	0.548304
5	fimA	34	64	3.72281	0.256259
6	fruB	33	64	2.39944	0.165166
7	hdeD	31	64	1.78857	0.123116
8	mglA	39	64	7.5602	0.520407
9	mglB	31	64	1.48309	0.102088
10	mglC	33	64	2.62293	0.18055
11	nikA	36	64	4.55462	0.313517
12	nikC	33	64	3.96768	0.273115
13	nikD	36	64	4.8276	0.332308
14	nikE	34	64	3.07452	0.211635
15	ompA	30	64	1.10337	0.0759508
16	phnE	19	64	0.0319492	0.00219922
17	proP	38	64	5.75153	0.395907
18	ptsG	36	64	3.8952	0.268126
19	punC	39	64	8.27397	0.569539
20	setB	38	64	7.40291	0.50958
21	slp	32	64	1.9547	0.134552
22	treB	39	64	7.34535	0.505618
23	tsgA	36	64	4.78655	0.329482
24	tsx	29	64	0.845354	0.05819
25	ulaC	29	64	1.00406	0.0691146
26	ycaD	37	64	5.24123	0.36078
27	ydeA	39	64	7.30808	0.503052
28	yedE	39	64	8.17138	0.562477

## Sheet: Early
	Sequence	num_matched_codons	total_codons	raw_tAI	tAI
1	Sf14_gp002	30	64	1.10292	0.176081
2	Sf14_gp027	30	64	1.1743	0.187476
3	gp019	31	64	1.76592	0.281929
4	gp051	30	64	0.898499	0.143445
5	gp052	37	64	4.8666	0.776953

## Sheet: Middle
	Sequence	num_matched_codons	total_codons	raw_tAI	tAI
1	gp025	34	64	2.53536	0.404769
2	gp040	34	64	2.58282	0.412347
3	gp049	29	64	0.948043	0.151355
4	gp055	36	64	3.73494	0.596283
5	gp056	34	64	3.03866	0.485122
6	gp062	28	64	0.582754	0.0930365
7	gp064	36	64	4.15633	0.663558
8	gp066	23	64	0.100495	0.016044
9	gp067	32	64	1.9165	0.305969
10	gp069	38	64	5.71834	0.912932
11	gp072	34	64	3.09849	0.494673
12	gp074	32	64	1.86405	0.297595
13	gp075	28	64	0.618506	0.0987443
14	gp076	35	64	3.6578	0.583967
15	gp080	38	64	5.17606	0.826357
16	gp082	34	64	2.77099	0.442388
17	gp085	37	64	5.89206	0.940666
18	gp092	36	64	5.37105	0.857487
19	gp095	25	64	0.51379	0.0820264
20	gp100	34	64	3.39532	0.542062
21	gp101	37	64	6.59331	1.05262

[truncated: 3 more sheets: Late, Hypothetical, Statistics]
