# Supplementary material for: A computational investigation into the role of tRNAs encoded by Shigella phage Sf14
Source: BMC Genomics. 2025 Sep 29;26:858. doi: 10.1186/s12864-025-11998-9 (PMC12482277; doi:10.1186/s12864-025-11998-9)
Supplement: Supplementary file 1 — Supplementary Material 1. Supplementary figure S1: median RSCU values of the Sf14 and S. flexneri 2457 T genomes Stacked bar graph comparing the median RSCU values of each codon in Sf14 and host S. flexneri 2457T. Asterisks indicate the difference in RSCU is significant. Supplementary figure S2: average RSCU values for the S. flexneri 2457 T genome and all gene groups of interest Bar graphs showing the average RSCU values for all codons in 2457 T for (A) genome, (B) metabolism genes, (C) biosynthesis genes, (D) gene expression genes, (E) stress response and drug resistance genes, and (F) transport and miscellaneous genes. Supplementary figure S3: average RSCU values for Sf14 genome and all Sf14 gene groups Bar graphs showing the average RSCU values for all codons in Sf14 (A) genome, (B) early genes, (C) middle genes, (D) late genes, and (E) hypothetical genes. Supplementary figure S4: PCA plot of RSCU scores for all codons in the Sf14 and S. flexneri 2457 T gene groups Genes are assigned a color based on their group, as indicated in the key on the right. An unlabeled version of this plot is available in the text (Fig. 4). Some labels are hidden due to multiple overlapping observations. Supplementary figure S5: tAI values for both Sf14 and S. flexneri 2457 T genomes and host genes of interest Bar graphs depicting the tAI values for the (A) host genome, (B) host genes of interest, (C) Sf14 genome; (D) Boxplot of the distribution of tAI values in S. flexneri 2457 T and Sf14. Supplementary figure S6: Sf14-encoded tRNA mutation frequency by isotype and position (A) Bar graph of the mutation frequency for Sf14 tRNAs according to their isotype. (B) Bar graph of the frequency of mutations at each anticodon loop position. Supplementary figure S7: comparison of tRNA ∆G values between Sf14 and S. flexneri 2457 T Free energy (∆G) values for Sf14-encoded tRNAs and their counterparts in 2457T. Sf14 ∆G values are on the y-axis, and 2457 T ∆G values are on the x-axis. Supplementary [file 12864_2025_11998_MOESM1_ESM.zip › SI zip revised/Supplementary Dataset 4.xlsx]

## Sheet: 2457T_genome
	Sequence	num_matched_codons	total_codons	raw_tAI	tAI
1	lcl|NC_004741.1_cds_S_RS00040_7	37	64	4.41542	0.423384
2	lcl|NC_004741.1_cds_S_RS00095_18	29	64	0.8395	0.0804977
3	lcl|NC_004741.1_cds_S_RS00215_39	36	64	4.02124	0.385587
4	lcl|NC_004741.1_cds_S_RS00550_104	39	64	7.04008	0.675056
5	lcl|NC_004741.1_cds_S_RS00695_132	27	64	0.432987	0.041518
6	lcl|NC_004741.1_cds_S_RS00815_156	37	64	5.76858	0.553135
7	lcl|NC_004741.1_cds_S_RS01115_208	38	64	6.00588	0.57589
8	lcl|NC_004741.1_cds_S_RS01160_215	35	64	3.67052	0.351957
9	lcl|NC_004741.1_cds_S_RS01190_220	37	64	5.23007	0.501499
10	lcl|NC_004741.1_cds_S_RS01335_245	40	64	10.0141	0.960228
11	lcl|NC_004741.1_cds_S_RS01360_247	14	64	0.000152632	1.46355e-05
12	lcl|NC_004741.1_cds_S_RS01365_248	28	64	0.600591	0.0575892
13	lcl|NC_004741.1_cds_S_RS01380_250	26	64	0.691844	0.0663393
14	lcl|NC_004741.1_cds_S_RS01405_255	35	64	3.83063	0.36731
15	lcl|NC_004741.1_cds_S_RS01410_256	24	64	0.197894	0.0189755
16	lcl|NC_004741.1_cds_S_RS01525_279	35	64	3.02869	0.290414
17	lcl|NC_004741.1_cds_S_RS01535_281	36	64	3.19654	0.306508
18	lcl|NC_004741.1_cds_S_RS01570_288	37	64	4.84364	0.464445
19	lcl|NC_004741.1_cds_S_RS01645_300	31	64	1.2386	0.118766
20	lcl|NC_004741.1_cds_S_RS01675_306	31	64	1.55805	0.149398
21	lcl|NC_004741.1_cds_S_RS01715_312	40	64	9.20299	0.882453
22	lcl|NC_004741.1_cds_S_RS01765_320	26	64	0.320841	0.0307647
23	lcl|NC_004741.1_cds_S_RS01825_332	34	64	2.95667	0.283508
24	lcl|NC_004741.1_cds_S_RS01965_358	34	64	2.55408	0.244905
25	lcl|NC_004741.1_cds_S_RS01995_363	35	64	3.25362	0.311982
26	lcl|NC_004741.1_cds_S_RS02000_364	29	64	0.817273	0.0783663
27	lcl|NC_004741.1_cds_S_RS02095_382	40	64	8.42616	0.807964
28	lcl|NC_004741.1_cds_S_RS02165_396	35	64	3.24745	0.311391
29	lcl|NC_004741.1_cds_S_RS02255_413	36	64	3.53838	0.339286
30	lcl|NC_004741.1_cds_S_RS02345_432	35	64	3.63017	0.348088
31	lcl|NC_004741.1_cds_S_RS02355_434	38	64	5.71823	0.548308
32	lcl|NC_004741.1_cds_S_RS02385_440	21	64	0.0230563	0.00221081
33	lcl|NC_004741.1_cds_S_RS02395_442	32	64	1.84054	0.176485
34	lcl|NC_004741.1_cds_S_RS02405_444	33	64	1.97377	0.18926
35	lcl|NC_004741.1_cds_S_RS02480_458	26	64	0.610368	0.0585267
36	lcl|NC_004741.1_cds_S_RS02500_461	40	64	8.80495	0.844286
37	lcl|NC_004741.1_cds_S_RS02505_462	38	64	6.11297	0.586158
38	lcl|NC_004741.1_cds_S_RS02530_467	34	64	2.87563	0.275737
39	lcl|NC_004741.1_cds_S_RS02535_468	29	64	0.872057	0.0836194
40	lcl|NC_004741.1_cds_S_RS02540_469	40	64	8.88357	0.851824
41	lcl|NC_004741.1_cds_S_RS02555_471	40	64	9.87443	0.946836
42	lcl|NC_004741.1_cds_S_RS02565_472	32	64	2.04583	0.19617
43	lcl|NC_004741.1_cds_S_RS02695_495	37	64	4.37902	0.419894
44	lcl|NC_004741.1_cds_S_RS02740_504	31	64	1.28379	0.123099
45	lcl|NC_004741.1_cds_S_RS02825_519	39	64	7.58457	0.727267
46	lcl|NC_004741.1_cds_S_RS02835_521	35	64	3.31269	0.317646
47	lcl|NC_004741.1_cds_S_RS03060_559	33	64	2.36503	0.226777
48	lcl|NC_004741.1_cds_S_RS03160_577	35	64	3.25828	0.312429
49	lcl|NC_004741.1_cds_S_RS03205_586	23	64	0.0823164	0.00789312
50	lcl|NC_004741.1_cds_S_RS03210_587	39	64	7.28694	0.698727
51	lcl|NC_004741.1_cds_S_RS03230_591	39	64	6.76321	0.648507
52	lcl|NC_004741.1_cds_S_RS03240_593	40	64	9.36933	0.898403
53	lcl|NC_004741.1_cds_S_RS03245_594	38	64	6.48491	0.621822
54	lcl|NC_004741.1_cds_S_RS03255_597	40	64	8.65619	0.830021
55	lcl|NC_004741.1_cds_S_RS03445_627	38	64	5.90823	0.566526
56	lcl|NC_004741.1_cds_S_RS03595_656	29	64	0.815075	0.0781556
57	lcl|NC_004741.1_cds_S_RS03605_659	38	64	6.5048	0.623729
58	lcl|NC_004741.1_cds_S_RS03630_663	35	64	3.85745	0.369882
59	lcl|NC_004741.1_cds_S_RS03655_667	38	64	6.74378	0.646644
60	lcl|NC_004741.1_cds_S_RS03670_669	34	64	2.70299	0.259183
61	lcl|NC_004741.1_cds_S_RS03705_674	40	64	9.67466	0.92768
62	lcl|NC_004741.1_cds_S_RS03710_675	29	64	0.606278	0.0581345
63	lcl|NC_004741.1_cds_S_RS03840_692	28	64	0.475254	0.045571
64	lcl|NC_004741.1_cds_S_RS03845_693	38	64	5.82991	0.559016
65	lcl|NC_004741.1_cds_S_RS03855_695	39	64	7.66459	0.734939
66	lcl|NC_004741.1_cds_S_RS03965_715	40	64	9.12638	0.875107
67	lcl|NC_004741.1_cds_S_RS04145_752	39	64	6.96154	0.667526
68	lcl|NC_004741.1_cds_S_RS04155_754	25	64	0.225753	0.0216469
69	lcl|NC_004741.1_cds_S_RS04170_757	40	64	9.53146	0.913949
70	lcl|NC_004741.1_cds_S_RS04305_783	39	64	6.63236	0.635962
71	lcl|NC_004741.1_cds_S_RS04330_787	36	64	4.08892	0.392076
72	lcl|NC_004741.1_cds_S_RS04345_789	33	64	2.30597	0.221113
73	lcl|NC_004741.1_cds_S_RS04360_791	23	64	0.0892184	0.00855494
74	lcl|NC_004741.1_cds_S_RS04745_862	23	64	0.0669414	0.00641885
75	lcl|NC_004741.1_cds_S_RS04760_864	36	64	4.66503	0.447318
76	lcl|NC_004741.1_cds_S_RS04770_866	24	64	0.157309	0.015084
77	lcl|NC_004741.1_cds_S_RS04790_870	37	64	4.54463	0.435774
78	lcl|NC_004741.1_cds_S_RS04795_871	39	64	6.71277	0.643671
79	lcl|NC_004741.1_cds_S_RS04810_874	32	64	1.99732	0.191518
80	lcl|NC_004741.1_cds_S_RS04835_878	39	64	7.79182	0.747138
81	lcl|NC_004741.1_cds_S_RS04850_882	37	64	5.25761	0.50414
82	lcl|NC_004741.1_cds_S_RS04855_883	26	64	0.725273	0.0695447
83	lcl|NC_004741.1_cds_S_RS04890_889	38	64	5.69812	0.546379
84	lcl|NC_004741.1_cds_S_RS04915_894	36	64	4.39169	0.421109
85	lcl|NC_004741.1_cds_S_RS04930_897	30	64	1.44341	0.138405
86	lcl|NC_004741.1_cds_S_RS04945_900	29	64	1.0467	0.100365
87	lcl|NC_004741.1_cds_S_RS04965_903	23	64	0.159761	0.0153191
88	lcl|NC_004741.1_cds_S_RS04970_904	16	64	0.00281838	0.000270248
89	lcl|NC_004741.1_cds_S_RS04980_906	36	64	3.86925	0.371013
90	lcl|NC_004741.1_cds_S_RS05000_910	36	64	4.83618	0.46373
91	lcl|NC_004741.1_cds_S_RS05035_918	36	64	4.23184	0.40578
92	lcl|NC_004741.1_cds_S_RS05075_926	40	64	8.40387	0.805827
93	lcl|NC_004741.1_cds_S_RS05190_948	34	64	2.94818	0.282694
94	lcl|NC_004741.1_cds_S_RS05205_950	24	64	0.295335	0.028319
95	lcl|NC_004741.1_cds_S_RS05230_955	28	64	0.892113	0.0855426
96	lcl|NC_004741.1_cds_S_RS05250_958	40	64	8.29245	0.795143
97	lcl|NC_004741.1_cds_S_RS05340_976	30	64	1.00621	0.096483
98	lcl|NC_004741.1_cds_S_RS05470_999	39	64	7.12118	0.682833
99	lcl|NC_004741.1_cds_S_RS05545_1013	39	64	6.95588	0.666982
100	lcl|NC_004741.1_cds_S_RS05570_1017	39	64	6.65587	0.638216
101	lcl|NC_004741.1_cds_S_RS05575_1018	24	64	0.26894	0.025788
102	lcl|NC_004741.1_cds_S_RS05670_1038	31	64	1.46303	0.140287
103	lcl|NC_004741.1_cds_S_RS05700_1043	35	64	3.18875	0.305762
104	lcl|NC_004741.1_cds_S_RS05715_1045	37	64	4.19852	0.402586
105	lcl|NC_004741.1_cds_S_RS05735_1049	39	64	8.02369	0.769372
106	lcl|NC_004741.1_cds_S_RS05825_1064	39	64	7.48341	0.717566
107	lcl|NC_004741.1_cds_S_RS05870_1070	30	64	1.22772	0.117723
108	lcl|NC_004741.1_cds_S_RS05910_1076	35	64	3.61843	0.346962
109	lcl|NC_004741.1_cds_S_RS05915_1077	24	64	0.134391	0.0128864
110	lcl|NC_004741.1_cds_S_RS05990_1092	37	64	4.71847	0.452443
111	lcl|NC_004741.1_cds_S_RS06020_1098	34	64	3.38745	0.324814
112	lcl|NC_004741.1_cds_S_RS06035_1101	33	64	2.42488	0.232516
113	lcl|NC_004741.1_cds_S_RS06060_1106	40	64	9.08161	0.870814
114	lcl|NC_004741.1_cds_S_RS06065_1107	39	64	7.18852	0.689289
115	lcl|NC_004741.1_cds_S_RS06160_1125	40	64	8.89585	0.853001
116	lcl|NC_004741.1_cds_S_RS06320_1157	22	64	0.0636807	0.00610619
117	lcl|NC_004741.1_cds_S_RS06355_1166	36	64	3.72134	0.356831
118	lcl|NC_004741.1_cds_S_RS06500_1194	31	64	1.42607	0.136742
119	lcl|NC_004741.1_cds_S_RS06520_1199	24	64	0.162622	0.0155934
120	lcl|NC_004741.1_cds_S_RS06525_1200	39	64	8.11082	0.777727
121	lcl|NC_004741.1_cds_S_RS06535_1201	21	64	0.0387551	0.00371614
122	lcl|NC_004741.1_cds_S_RS06540_1202	26	64	0.403919	0.0387309
123	lcl|NC_004741.1_cds_S_RS06555_1204	15	64	0.00622449	0.000596851
124	lcl|NC_004741.1_cds_S_RS06625_1217	40	64	10.4289	1
125	lcl|NC_004741.1_cds_S_RS06655_1223	39	64	8.11098	0.777743
126	lcl|NC_004741.1_cds_S_RS06695_1230	32	64	1.51913	0.145666
127	lcl|NC_004741.1_cds_S_RS07190_1326	11	64	1.95364e-06	1.8733e-07
128	lcl|NC_004741.1_cds_S_RS07250_1336	30	64	1.19869	0.11494
129	lcl|NC_004741.1_cds_S_RS07320_1351	37	64	5.2777	0.506066
130	lcl|NC_004741.1_cds_S_RS07335_1353	36	64	3.44077	0.329927
131	lcl|NC_004741.1_cds_S_RS07365_1358	36	64	5.22485	0.500999
132	lcl|NC_004741.1_cds_S_RS07385_1362	38	64	5.85961	0.561864
133	lcl|NC_004741.1_cds_S_RS07390_1363	37	64	5.27153	0.505475
134	lcl|NC_004741.1_cds_S_RS07440_1372	33	64	2.46432	0.236298
135	lcl|NC_004741.1_cds_S_RS07445_1373	40	64	8.83427	0.847097
136	lcl|NC_004741.1_cds_S_RS07460_1376	29	64	1.09578	0.105071
137	lcl|NC_004741.1_cds_S_RS07475_1378	31	64	1.14709	0.109991
138	lcl|NC_004741.1_cds_S_RS07495_1381	36	64	4.67519	0.448292
139	lcl|NC_004741.1_cds_S_RS07500_1382	39	64	7.94095	0.761439
140	lcl|NC_004741.1_cds_S_RS07510_1384	37	64	5.23893	0.502349
141	lcl|NC_004741.1_cds_S_RS07530_1389	17	64	0.0021306	0.000204298
142	lcl|NC_004741.1_cds_S_RS07545_1392	33	64	3.52606	0.338106
143	lcl|NC_004741.1_cds_S_RS07565_1395	35	64	4.2103	0.403715
144	lcl|NC_004741.1_cds_S_RS07575_1397	34	64	2.61798	0.251031
145	lcl|NC_004741.1_cds_S_RS07580_1398	38	64	5.51485	0.528806
146	lcl|NC_004741.1_cds_S_RS07610_1405	37	64	4.55968	0.437217
147	lcl|NC_004741.1_cds_S_RS07665_1415	26	64	0.420883	0.0403575
148	lcl|NC_004741.1_cds_S_RS07680_1417	40	64	7.92553	0.75996
149	lcl|NC_004741.1_cds_S_RS07690_1419	37	64	5.06256	0.485436
150	lcl|NC_004741.1_cds_S_RS07700_1421	36	64	4.48057	0.429631
151	lcl|NC_004741.1_cds_S_RS07715_1423	36	64	3.98779	0.382379
152	lcl|NC_004741.1_cds_S_RS07740_1427	37	64	5.14302	0.493152
153	lcl|NC_004741.1_cds_S_RS07755_1429	38	64	5.45917	0.523466
154	lcl|NC_004741.1_cds_S_RS07880_1450	27	64	0.36449	0.03495
155	lcl|NC_004741.1_cds_S_RS07895_1452	21	64	0.0264456	0.00253581
156	lcl|NC_004741.1_cds_S_RS07910_1455	38	64	5.82608	0.558649
157	lcl|NC_004741.1_cds_S_RS07915_1456	40	64	9.7027	0.930369
158	lcl|NC_004741.1_cds_S_RS08105_1491	30	64	0.998052	0.0957008
159	lcl|NC_004741.1_cds_S_RS08145_1501	40	64	8.86417	0.849964
160	lcl|NC_004741.1_cds_S_RS08180_1508	37	64	5.5662	0.53373
161	lcl|NC_004741.1_cds_S_RS08225_1517	39	64	7.1036	0.681148
162	lcl|NC_004741.1_cds_S_RS08350_1539	35	64	3.80581	0.36493
163	lcl|NC_004741.1_cds_S_RS08360_1541	26	64	0.487125	0.0467092
164	lcl|NC_004741.1_cds_S_RS08405_1550	39	64	7.39634	0.709217
165	lcl|NC_004741.1_cds_S_RS08450_1558	39	64	7.8972	0.757244
166	lcl|NC_004741.1_cds_S_RS08460_1560	33	64	1.90233	0.18241
167	lcl|NC_004741.1_cds_S_RS08500_1567	37	64	4.20764	0.403461
168	lcl|NC_004741.1_cds_S_RS08515_1570	38	64	5.22477	0.500991
169	lcl|NC_004741.1_cds_S_RS08700_1605	33	64	2.30661	0.221175
170	lcl|NC_004741.1_cds_S_RS08730_1611	35	64	3.49784	0.335399
171	lcl|NC_004741.1_cds_S_RS08745_1613	39	64	7.3041	0.700372
172	lcl|NC_004741.1_cds_S_RS08755_1616	16	64	0.000666806	6.39385e-05
173	lcl|NC_004741.1_cds_S_RS08805_1622	31	64	1.35755	0.130172
174	lcl|NC_004741.1_cds_S_RS08850_1630	35	64	3.2254	0.309276
175	lcl|NC_004741.1_cds_S_RS08885_1637	22	64	0.0638216	0.0061197
176	lcl|NC_004741.1_cds_S_RS08905_1641	37	64	5.14665	0.4935
177	lcl|NC_004741.1_cds_S_RS08945_1649	38	64	5.86172	0.562066
178	lcl|NC_004741.1_cds_S_RS09020_1661	39	64	7.24081	0.694304
179	lcl|NC_004741.1_cds_S_RS09045_1666	39	64	7.14141	0.684773
180	lcl|NC_004741.1_cds_S_RS09085_1673	39	64	8.48659	0.813758
181	lcl|NC_004741.1_cds_S_RS09175_1685	37	64	5.25405	0.503798
182	lcl|NC_004741.1_cds_S_RS09180_1686	40	64	9.25065	0.887022
183	lcl|NC_004741.1_cds_S_RS09320_1714	36	64	4.0495	0.388297
184	lcl|NC_004741.1_cds_S_RS09330_1716	35	64	3.05071	0.292525
185	lcl|NC_004741.1_cds_S_RS09355_1721	31	64	1.44919	0.138959
186	lcl|NC_004741.1_cds_S_RS09505_1750	39	64	6.73912	0.646198
187	lcl|NC_004741.1_cds_S_RS09555_1760	36	64	4.49169	0.430697
188	lcl|NC_004741.1_cds_S_RS09635_1774	40	64	8.6936	0.833609
189	lcl|NC_004741.1_cds_S_RS09660_1779	40	64	8.82943	0.846633
190	lcl|NC_004741.1_cds_S_RS09785_1803	36	64	4.69958	0.450632
191	lcl|NC_004741.1_cds_S_RS09795_1806	37	64	4.30611	0.412903
192	lcl|NC_004741.1_cds_S_RS09815_1809	37	64	4.9445	0.474117
193	lcl|NC_004741.1_cds_S_RS09850_1814	36	64	4.84934	0.464991
194	lcl|NC_004741.1_cds_S_RS09855_1815	34	64	2.63146	0.252325
195	lcl|NC_004741.1_cds_S_RS09860_1816	31	64	1.39121	0.1334
196	lcl|NC_004741.1_cds_S_RS09875_1819	40	64	8.41462	0.806857
197	lcl|NC_004741.1_cds_S_RS09945_1831	37	64	4.63748	0.444677
198	lcl|NC_004741.1_cds_S_RS09970_1835	37	64	5.10344	0.489356
199	lcl|NC_004741.1_cds_S_RS09975_1836	33	64	2.45265	0.235179
200	lcl|NC_004741.1_cds_S_RS09985_1838	38	64	6.75593	0.64781
201	lcl|NC_004741.1_cds_S_RS10050_1850	26	64	0.388857	0.0372865
202	lcl|NC_004741.1_cds_S_RS10070_1853	19	64	0.00994413	0.000953519
203	lcl|NC_004741.1_cds_S_RS10090_1855	38	64	6.39954	0.613637
204	lcl|NC_004741.1_cds_S_RS10130_1862	35	64	3.21262	0.30805
205	lcl|NC_004741.1_cds_S_RS10190_1872	36	64	4.64325	0.44523
206	lcl|NC_004741.1_cds_S_RS10260_1887	21	64	0.023937	0.00229526
207	lcl|NC_004741.1_cds_S_RS10270_1889	28	64	0.577832	0.0554069
208	lcl|NC_004741.1_cds_S_RS10310_1896	40	64	8.23988	0.790102
209	lcl|NC_004741.1_cds_S_RS10340_1901	37	64	6.00404	0.575713
210	lcl|NC_004741.1_cds_S_RS10435_1918	39	64	7.286	0.698637
211	lcl|NC_004741.1_cds_S_RS10455_1920	19	64	0.0181774	0.00174299
212	lcl|NC_004741.1_cds_S_RS10550_1934	25	64	0.264602	0.025372
213	lcl|NC_004741.1_cds_S_RS10565_1936	29	64	0.857582	0.0822314
214	lcl|NC_004741.1_cds_S_RS10635_1950	40	64	9.68078	0.928267
215	lcl|NC_004741.1_cds_S_RS10640_1951	38	64	7.05027	0.676034
216	lcl|NC_004741.1_cds_S_RS10650_1953	40	64	10.1287	0.971219
217	lcl|NC_004741.1_cds_S_RS10735_1968	26	64	0.365778	0.0350736
218	lcl|NC_004741.1_cds_S_RS10765_1974	32	64	1.68417	0.161491
219	lcl|NC_004741.1_cds_S_RS10850_1989	35	64	3.00384	0.288031
220	lcl|NC_004741.1_cds_S_RS10870_1993	37	64	4.3827	0.420246
221	lcl|NC_004741.1_cds_S_RS10880_1995	35	64	3.87489	0.371554
222	lcl|NC_004741.1_cds_S_RS10925_2004	40	64	8.22284	0.788468
223	lcl|NC_004741.1_cds_S_RS10930_2005	40	64	8.75076	0.839089
224	lcl|NC_004741.1_cds_S_RS11000_2016	25	64	0.18353	0.0175982
225	lcl|NC_004741.1_cds_S_RS11030_2022	39	64	6.34124	0.608046
226	lcl|NC_004741.1_cds_S_RS11070_2029	38	64	5.70841	0.547365
227	lcl|NC_004741.1_cds_S_RS11105_2035	35	64	3.61541	0.346673
228	lcl|NC_004741.1_cds_S_RS11125_2038	28	64	0.791937	0.075937
229	lcl|NC_004741.1_cds_S_RS11140_2040	18	64	0.00652083	0.000625267
230	lcl|NC_004741.1_cds_S_RS11160_2042	35	64	3.64438	0.349451
231	lcl|NC_004741.1_cds_S_RS11180_2046	37	64	4.92618	0.47236
232	lcl|NC_004741.1_cds_S_RS11220_2052	31	64	1.58915	0.152379
233	lcl|NC_004741.1_cds_S_RS11225_2053	40	64	9.07862	0.870527
234	lcl|NC_004741.1_cds_S_RS11265_2061	32	64	1.92717	0.184792
235	lcl|NC_004741.1_cds_S_RS11280_2063	37	64	5.13143	0.49204
236	lcl|NC_004741.1_cds_S_RS11320_2067	34	64	2.59951	0.249261
237	lcl|NC_004741.1_cds_S_RS11355_2073	23	64	0.0665495	0.00638128
238	lcl|NC_004741.1_cds_S_RS11360_2074	38	64	6.19965	0.594469
239	lcl|NC_004741.1_cds_S_RS11380_2076	38	64	5.46251	0.523787
240	lcl|NC_004741.1_cds_S_RS11395_2078	34	64	2.83042	0.271402
241	lcl|NC_004741.1_cds_S_RS11510_2092	21	64	0.0545995	0.00523542
242	lcl|NC_004741.1_cds_S_RS11525_2095	30	64	0.862137	0.0826683
243	lcl|NC_004741.1_cds_S_RS11535_2097	20	64	0.0242739	0.00232757
244	lcl|NC_004741.1_cds_S_RS11565_2101	31	64	1.48921	0.142797
245	lcl|NC_004741.1_cds_S_RS11570_2102	30	64	0.96528	0.0925583
246	lcl|NC_004741.1_cds_S_RS11595_2106	37	64	5.83593	0.559593
247	lcl|NC_004741.1_cds_S_RS11695_2126	39	64	6.57397	0.630362
248	lcl|NC_004741.1_cds_S_RS11850_2156	35	64	3.92906	0.376748
249	lcl|NC_004741.1_cds_S_RS11855_2157	40	64	7.95517	0.762802
250	lcl|NC_004741.1_cds_S_RS11910_2168	32	64	1.82017	0.174532
251	lcl|NC_004741.1_cds_S_RS11920_2170	40	64	9.52689	0.91351
252	lcl|NC_004741.1_cds_S_RS11930_2172	35	64	3.11918	0.299091
253	lcl|NC_004741.1_cds_S_RS11940_2173	40	64	7.7458	0.742726
254	lcl|NC_004741.1_cds_S_RS11960_2177	33	64	2.5548	0.244974
255	lcl|NC_004741.1_cds_S_RS11965_2178	38	64	5.14411	0.493256
256	lcl|NC_004741.1_cds_S_RS12060_2196	40	64	8.72541	0.836659
257	lcl|NC_004741.1_cds_S_RS12075_2199	38	64	6.47499	0.620871
258	lcl|NC_004741.1_cds_S_RS12105_2205	39	64	6.16268	0.590925
259	lcl|NC_004741.1_cds_S_RS12160_2215	36	64	4.65543	0.446398
260	lcl|NC_004741.1_cds_S_RS12235_2228	26	64	0.330623	0.0317026
261	lcl|NC_004741.1_cds_S_RS12250_2231	40	64	9.37755	0.899191
262	lcl|NC_004741.1_cds_S_RS12280_2236	36	64	4.42556	0.424356
263	lcl|NC_004741.1_cds_S_RS12285_2237	40	64	9.06353	0.86908
264	lcl|NC_004741.1_cds_S_RS12305_2241	35	64	3.4237	0.32829
265	lcl|NC_004741.1_cds_S_RS12310_2242	25	64	0.278628	0.026717
266	lcl|NC_004741.1_cds_S_RS12330_2244	35	64	3.3613	0.322307
267	lcl|NC_004741.1_cds_S_RS12385_2255	36	64	3.66748	0.351666
268	lcl|NC_004741.1_cds_S_RS12390_2256	38	64	6.05583	0.580679
269	lcl|NC_004741.1_cds_S_RS12435_2265	39	64	7.67823	0.736247
270	lcl|NC_004741.1_cds_S_RS12480_2272	39	64	7.22956	0.693226
271	lcl|NC_004741.1_cds_S_RS12485_2273	39	64	6.42831	0.616395
272	lcl|NC_004741.1_cds_S_RS12530_2281	37	64	4.08445	0.391648
273	lcl|NC_004741.1_cds_S_RS12850_2343	35	64	4.2194	0.404588
274	lcl|NC_004741.1_cds_S_RS12860_2345	39	64	6.60104	0.632958
275	lcl|NC_004741.1_cds_S_RS12915_2356	27	64	0.417875	0.040069
276	lcl|NC_004741.1_cds_S_RS12950_2363	33	64	2.04666	0.19625
277	lcl|NC_004741.1_cds_S_RS12985_2370	40	64	9.49874	0.910812
278	lcl|NC_004741.1_cds_S_RS13060_2385	15	64	0.00122535	0.000117496
279	lcl|NC_004741.1_cds_S_RS13390_2450	35	64	3.605	0.345675
280	lcl|NC_004741.1_cds_S_RS13450_2461	36	64	3.69118	0.353939
281	lcl|NC_004741.1_cds_S_RS13460_2462	30	64	1.26671	0.121462
282	lcl|NC_004741.1_cds_S_RS13475_2464	32	64	1.93119	0.185177
283	lcl|NC_004741.1_cds_S_RS13490_2467	22	64	0.110805	0.0106249
284	lcl|NC_004741.1_cds_S_RS13525_2474	40	64	7.81648	0.749504
285	lcl|NC_004741.1_cds_S_RS13570_2483	39	64	8.6427	0.828728
286	lcl|NC_004741.1_cds_S_RS13580_2485	35	64	2.58158	0.247541
287	lcl|NC_004741.1_cds_S_RS13640_2496	40	64	8.38072	0.803607
288	lcl|NC_004741.1_cds_S_RS13750_2513	37	64	4.40121	0.422022
289	lcl|NC_004741.1_cds_S_RS13785_2520	36	64	4.37877	0.419869
290	lcl|NC_004741.1_cds_S_RS13825_2529	38	64	5.82348	0.5584
291	lcl|NC_004741.1_cds_S_RS13830_2530	37	64	4.84112	0.464203
292	lcl|NC_004741.1_cds_S_RS13845_2534	38	64	6.16822	0.591456
293	lcl|NC_004741.1_cds_S_RS13960_2553	40	64	9.14935	0.877309
294	lcl|NC_004741.1_cds_S_RS14045_2568	40	64	9.25864	0.887788
295	lcl|NC_004741.1_cds_S_RS14070_2573	39	64	6.7098	0.643386
296	lcl|NC_004741.1_cds_S_RS14090_2577	38	64	5.69478	0.546059
297	lcl|NC_004741.1_cds_S_RS14105_2578	36	64	4.43637	0.425393
298	lcl|NC_004741.1_cds_S_RS14160_2589	40	64	7.45301	0.714651
299	lcl|NC_004741.1_cds_S_RS14175_2591	39	64	7.14241	0.684868
300	lcl|NC_004741.1_cds_S_RS14360_2628	39	64	6.04676	0.579809
301	lcl|NC_004741.1_cds_S_RS14370_2630	29	64	0.72138	0.0691714
302	lcl|NC_004741.1_cds_S_RS14475_2652	40	64	9.26448	0.888349
303	lcl|NC_004741.1_cds_S_RS14505_2658	39	64	7.42452	0.711919
304	lcl|NC_004741.1_cds_S_RS14510_2659	37	64	4.73702	0.454221
305	lcl|NC_004741.1_cds_S_RS14575_2672	36	64	3.69635	0.354434
306	lcl|NC_004741.1_cds_S_RS14585_2674	36	64	4.42556	0.424356
307	lcl|NC_004741.1_cds_S_RS14615_2679	37	64	5.27324	0.505638
308	lcl|NC_004741.1_cds_S_RS14645_2684	40	64	9.93893	0.95302
309	lcl|NC_004741.1_cds_S_RS14730_2699	39	64	7.1809	0.68856
310	lcl|NC_004741.1_cds_S_RS14850_2718	40	64	9.37755	0.899191
311	lcl|NC_004741.1_cds_S_RS14890_2726	39	64	7.93712	0.761071
312	lcl|NC_004741.1_cds_S_RS15015_2748	32	64	1.60489	0.153889
313	lcl|NC_004741.1_cds_S_RS15020_2749	36	64	3.28629	0.315114
314	lcl|NC_004741.1_cds_S_RS15080_2760	30	64	1.22311	0.117281
315	lcl|NC_004741.1_cds_S_RS15120_2768	39	64	6.83047	0.654957
316	lcl|NC_004741.1_cds_S_RS15145_2772	31	64	1.46683	0.140651
317	lcl|NC_004741.1_cds_S_RS15235_2784	34	64	3.26175	0.312761
318	lcl|NC_004741.1_cds_S_RS15315_2800	40	64	6.33624	0.607567
319	lcl|NC_004741.1_cds_S_RS15390_2813	38	64	5.7546	0.551794
320	lcl|NC_004741.1_cds_S_RS15400_2815	37	64	5.27497	0.505804
321	lcl|NC_004741.1_cds_S_RS15405_2816	24	64	0.191585	0.0183706
322	lcl|NC_004741.1_cds_S_RS15435_2821	31	64	1.36732	0.131109
323	lcl|NC_004741.1_cds_S_RS15450_2824	38	64	6.97225	0.668552
324	lcl|NC_004741.1_cds_S_RS15515_2837	37	64	5.40714	0.518478
325	lcl|NC_004741.1_cds_S_RS15555_2845	36	64	4.05059	0.388401
326	lcl|NC_004741.1_cds_S_RS15575_2849	31	64	1.37047	0.131411
327	lcl|NC_004741.1_cds_S_RS15730_2878	40	64	8.80249	0.84405
328	lcl|NC_004741.1_cds_S_RS15840_2898	38	64	6.3646	0.610287
329	lcl|NC_004741.1_cds_S_RS15945_2918	39	64	7.85117	0.75283
330	lcl|NC_004741.1_cds_S_RS15965_2921	36	64	4.57107	0.438309
331	lcl|NC_004741.1_cds_S_RS16105_2946	31	64	1.90199	0.182378
332	lcl|NC_004741.1_cds_S_RS16200_2967	38	64	5.67895	0.544541
333	lcl|NC_004741.1_cds_S_RS16240_2975	30	64	1.06635	0.10225
334	lcl|NC_004741.1_cds_S_RS16315_2989	28	64	0.65704	0.063002
335	lcl|NC_004741.1_cds_S_RS16420_3009	38	64	6.40862	0.614508
336	lcl|NC_004741.1_cds_S_RS16530_3030	32	64	1.99107	0.190919
337	lcl|NC_004741.1_cds_S_RS16545_3033	36	64	5.67238	0.543911
338	lcl|NC_004741.1_cds_S_RS16550_3034	36	64	3.9892	0.382515
339	lcl|NC_004741.1_cds_S_RS16555_3035	36	64	4.397	0.421618
340	lcl|NC_004741.1_cds_S_RS16560_3036	23	64	0.081813	0.00784485
341	lcl|NC_004741.1_cds_S_RS16570_3038	35	64	4.26329	0.408797
342	lcl|NC_004741.1_cds_S_RS16575_3039	40	64	9.8605	0.9455
343	lcl|NC_004741.1_cds_S_RS16655_3052	37	64	5.59888	0.536863
344	lcl|NC_004741.1_cds_S_RS16780_3074	39	64	8.35376	0.801022
345	lcl|NC_004741.1_cds_S_RS16790_3076	38	64	5.90028	0.565764
346	lcl|NC_004741.1_cds_S_RS16805_3078	39	64	7.12244	0.682953
347	lcl|NC_004741.1_cds_S_RS16825_3082	38	64	6.12888	0.587684
348	lcl|NC_004741.1_cds_S_RS17155_3144	28	64	0.508734	0.0487813
349	lcl|NC_004741.1_cds_S_RS17175_3147	34	64	3.58913	0.344153
350	lcl|NC_004741.1_cds_S_RS17240_3160	38	64	6.6692	0.639493
351	lcl|NC_004741.1_cds_S_RS17270_3166	34	64	2.33934	0.224314
352	lcl|NC_004741.1_cds_S_RS17280_3168	34	64	2.38207	0.228411
353	lcl|NC_004741.1_cds_S_RS17290_3169	40	64	8.25613	0.79166
354	lcl|NC_004741.1_cds_S_RS17300_3171	38	64	4.82549	0.462705
355	lcl|NC_004741.1_cds_S_RS17310_3173	29	64	0.806291	0.0773133
356	lcl|NC_004741.1_cds_S_RS17420_3194	38	64	5.7138	0.547882
357	lcl|NC_004741.1_cds_S_RS17445_3200	26	64	0.553117	0.0530371
358	lcl|NC_004741.1_cds_S_RS17495_3210	40	64	8.16642	0.783059
359	lcl|NC_004741.1_cds_S_RS17545_3220	35	64	3.56508	0.341847
360	lcl|NC_004741.1_cds_S_RS17565_3224	35	64	3.40074	0.326089
361	lcl|NC_004741.1_cds_S_RS17615_3233	33	64	2.22706	0.213547
362	lcl|NC_004741.1_cds_S_RS17630_3235	20	64	0.0330159	0.00316581
363	lcl|NC_004741.1_cds_S_RS17655_3241	31	64	1.40572	0.134791
364	lcl|NC_004741.1_cds_S_RS17665_3243	38	64	6.2031	0.594801
365	lcl|NC_004741.1_cds_S_RS17685_3247	37	64	4.59048	0.44017
366	lcl|NC_004741.1_cds_S_RS17835_3276	40	64	8.66493	0.830859
367	lcl|NC_004741.1_cds_S_RS18010_3311	39	64	7.29347	0.699354
368	lcl|NC_004741.1_cds_S_RS18040_3317	35	64	4.50972	0.432426
369	lcl|NC_004741.1_cds_S_RS18050_3318	39	64	7.78423	0.746411
370	lcl|NC_004741.1_cds_S_RS18135_3333	38	64	5.9438	0.569937
371	lcl|NC_004741.1_cds_S_RS18210_3348	36	64	3.21492	0.308271
372	lcl|NC_004741.1_cds_S_RS18310_3364	35	64	3.13205	0.300325
373	lcl|NC_004741.1_cds_S_RS18325_3366	34	64	2.58521	0.24789
374	lcl|NC_004741.1_cds_S_RS18530_3399	36	64	3.28222	0.314724
375	lcl|NC_004741.1_cds_S_RS18705_3432	35	64	3.05491	0.292928
376	lcl|NC_004741.1_cds_S_RS18765_3442	37	64	4.76392	0.456801
377	lcl|NC_004741.1_cds_S_RS18805_3448	24	64	0.287464	0.0275642
378	lcl|NC_004741.1_cds_S_RS18940_3473	26	64	0.391281	0.037519
379	lcl|NC_004741.1_cds_S_RS19010_3486	40	64	9.39793	0.901145
380	lcl|NC_004741.1_cds_S_RS19015_3487	40	64	8.31988	0.797774
381	lcl|NC_004741.1_cds_S_RS19030_3489	38	64	5.44684	0.522285
382	lcl|NC_004741.1_cds_S_RS19300_3529	36	64	3.99749	0.38331
383	lcl|NC_004741.1_cds_S_RS19315_3531	29	64	0.845995	0.0811205
384	lcl|NC_004741.1_cds_S_RS19405_3548	37	64	5.10998	0.489984
385	lcl|NC_004741.1_cds_S_RS19415_3549	39	64	8.56334	0.821118
386	lcl|NC_004741.1_cds_S_RS19420_3550	35	64	3.39486	0.325525
387	lcl|NC_004741.1_cds_S_RS19505_3567	37	64	4.31001	0.413277
388	lcl|NC_004741.1_cds_S_RS19535_3573	32	64	1.5355	0.147236
389	lcl|NC_004741.1_cds_S_RS19615_3587	35	64	3.3062	0.317023
390	lcl|NC_004741.1_cds_S_RS19670_3597	36	64	4.06419	0.389706
391	lcl|NC_004741.1_cds_S_RS19815_3620	40	64	8.64581	0.829026
392	lcl|NC_004741.1_cds_S_RS19825_3622	25	64	0.235845	0.0226146
393	lcl|NC_004741.1_cds_S_RS19835_3624	38	64	6.91427	0.662993
394	lcl|NC_004741.1_cds_S_RS20055_3662	38	64	6.79458	0.651516
395	lcl|NC_004741.1_cds_S_RS20135_3679	28	64	0.551707	0.0529019
396	lcl|NC_004741.1_cds_S_RS20145_3681	34	64	2.74094	0.262822
397	lcl|NC_004741.1_cds_S_RS20180_3688	39	64	6.97737	0.669043
398	lcl|NC_004741.1_cds_S_RS20185_3689	36	64	4.95676	0.475292
399	lcl|NC_004741.1_cds_S_RS20405_3730	38	64	6.00398	0.575708
400	lcl|NC_004741.1_cds_S_RS20470_3737	31	64	1.54331	0.147985
401	lcl|NC_004741.1_cds_S_RS20480_3739	40	64	8.15603	0.782062
402	lcl|NC_004741.1_cds_S_RS20490_3741	26	64	0.381608	0.0365915
403	lcl|NC_004741.1_cds_S_RS20610_3765	35	64	2.94896	0.282769
404	lcl|NC_004741.1_cds_S_RS20765_3791	39	64	7.1281	0.683497
405	lcl|NC_004741.1_cds_S_RS20825_3801	35	64	3.06906	0.294285
406	lcl|NC_004741.1_cds_S_RS20935_3823	35	64	3.59296	0.344521
407	lcl|NC_004741.1_cds_S_RS20950_3825	27	64	0.296814	0.0284608
408	lcl|NC_004741.1_cds_S_RS21025_3840	37	64	5.30508	0.508692
409	lcl|NC_004741.1_cds_S_RS21065_3848	34	64	2.28488	0.219092
410	lcl|NC_004741.1_cds_S_RS21090_3853	32	64	2.06751	0.198248
411	lcl|NC_004741.1_cds_S_RS21210_3872	36	64	4.64366	0.445269
412	lcl|NC_004741.1_cds_S_RS21230_3875	39	64	6.73925	0.64621
413	lcl|NC_004741.1_cds_S_RS21505_3929	40	64	8.5594	0.82074
414	lcl|NC_004741.1_cds_S_RS21585_3945	14	64	0.00174683	0.000167499
415	lcl|NC_004741.1_cds_S_RS21600_3948	32	64	1.76249	0.169001
416	lcl|NC_004741.1_cds_S_RS21610_3950	20	64	0.0446397	0.0042804
417	lcl|NC_004741.1_cds_S_RS21650_3957	37	64	5.40351	0.51813
418	lcl|NC_004741.1_cds_S_RS21670_3961	35	64	3.08232	0.295556
419	lcl|NC_004741.1_cds_S_RS21715_3970	26	64	0.503335	0.0482635
420	lcl|NC_004741.1_cds_S_RS21720_3971	37	64	4.72438	0.453009
421	lcl|NC_004741.1_cds_S_RS21770_3981	33	64	2.76328	0.264964
422	lcl|NC_004741.1_cds_S_RS21785_3984	36	64	4.20421	0.403131
423	lcl|NC_004741.1_cds_S_RS21900_4004	40	64	9.35496	0.897025
424	lcl|NC_004741.1_cds_S_RS21915_4008	36	64	3.73185	0.357838
425	lcl|NC_004741.1_cds_S_RS21995_4022	24	64	0.197894	0.0189755
426	lcl|NC_004741.1_cds_S_RS22000_4023	34	64	4.09609	0.392765
427	lcl|NC_004741.1_cds_S_RS22030_4029	36	64	4.54133	0.435457
428	lcl|NC_004741.1_cds_S_RS22115_4044	38	64	6.11421	0.586277
429	lcl|NC_004741.1_cds_S_RS22150_4051	26	64	0.390843	0.037477
430	lcl|NC_004741.1_cds_S_RS22210_4062	40	64	8.24219	0.790324
431	lcl|NC_004741.1_cds_S_RS22425_4102	37	64	4.89243	0.469123
432	lcl|NC_004741.1_cds_S_RS22525_4121	40	64	8.50697	0.815713
433	lcl|NC_004741.1_cds_S_RS22560_4128	37	64	4.83738	0.463845
434	lcl|NC_004741.1_cds_S_RS22720_4157	33	64	2.27317	0.217969
435	lcl|NC_004741.1_cds_S_RS22825_4178	37	64	4.62621	0.443596
436	lcl|NC_004741.1_cds_S_RS22930_4198	40	64	7.21312	0.691649
437	lcl|NC_004741.1_cds_S_RS22985_4209	39	64	7.59342	0.728115
438	lcl|NC_004741.1_cds_S_RS23170_4244	40	64	8.77854	0.841753
439	lcl|NC_004741.1_cds_S_RS23175_4245	28	64	0.710037	0.0680837
440	lcl|NC_004741.1_cds_S_RS23290_4265	37	64	4.902	0.470041
441	lcl|NC_004741.1_cds_S_RS23305_4267	34	64	2.4641	0.236277
442	lcl|NC_004741.1_cds_S_RS23330_4272	34	64	2.36903	0.227161
443	lcl|NC_004741.1_cds_S_RS23385_4280	26	64	0.31145	0.0298642
444	lcl|NC_004741.1_cds_S_RS23400_4282	33	64	1.85446	0.17782
445	lcl|NC_004741.1_cds_S_RS23440_4288	36	64	4.36824	0.41886
446	lcl|NC_004741.1_cds_S_RS23500_4300	30	64	0.855362	0.0820186
447	lcl|NC_004741.1_cds_S_RS23580_4316	30	64	1.56884	0.150433
448	lcl|NC_004741.1_cds_S_RS23610_4322	37	64	4.53648	0.434992
449	lcl|NC_004741.1_cds_S_RS23625_4325	34	64	2.96003	0.28383
450	lcl|NC_004741.1_cds_S_RS23750_4348	38	64	6.1401	0.58876
451	lcl|NC_004741.1_cds_S_RS23755_4349	33	64	1.85446	0.17782
452	lcl|NC_004741.1_cds_S_RS23905_4375	20	64	0.0905464	0.00868228
453	lcl|NC_004741.1_cds_S_RS23920_4377	38	64	5.84688	0.560643
454	lcl|NC_004741.1_cds_S_RS24045_4399	28	64	0.577929	0.0554162
455	lcl|NC_004741.1_cds_S_RS24060_4402	35	64	3.32749	0.319065
456	lcl|NC_004741.1_cds_S_RS24075_4404	29	64	0.590675	0.0566384
457	lcl|NC_004741.1_cds_S_RS24165_4421	35	64	3.29537	0.315985
458	lcl|NC_004741.1_cds_S_RS24190_4424	28	64	0.542882	0.0520557
459	lcl|NC_004741.1_cds_S_RS24225_4430	33	64	1.63056	0.15635
460	lcl|NC_004741.1_cds_S_RS24255_4435	40	64	9.43361	0.904566
461	lcl|NC_004741.1_cds_S_RS24260_4436	37	64	4.73473	0.454002
462	lcl|NC_004741.1_cds_S_RS24325_4449	36	64	3.71774	0.356485
463	lcl|NC_004741.1_cds_S_RS24365_4457	35	64	3.37693	0.323806
464	lcl|NC_004741.1_cds_S_RS24485_4477	39	64	6.79961	0.651998
465	lcl|NC_004741.1_cds_S_RS24530_4486	38	64	6.94672	0.666104
466	lcl|NC_004741.1_cds_S_RS24585_244	26	64	0.291172	0.0279198
467	lcl|NC_004741.1_cds_S_RS24615_311	40	64	8.69189	0.833444
468	lcl|NC_004741.1_cds_S_RS24620_365	39	64	7.63626	0.732223
469	lcl|NC_004741.1_cds_S_RS24640_896	14	64	6.1245e-05	5.87263e-06
470	lcl|NC_004741.1_cds_S_RS24680_2098	39	64	7.69047	0.737421
471	lcl|NC_004741.1_cds_S_RS24685_2103	40	64	8.90359	0.853744
472	lcl|NC_004741.1_cds_S_RS24700_2540	36	64	3.49214	0.334853
473	lcl|NC_004741.1_cds_S_RS24765_4119	40	64	8.81033	0.844801
474	lcl|NC_004741.1_cds_S_RS24835_205	35	64	3.53495	0.338958
475	lcl|NC_004741.1_cds_S_RS24850_232	40	64	9.07277	0.869966
476	lcl|NC_004741.1_cds_S_RS24895_272	26	64	0.39645	0.0380147
477	lcl|NC_004741.1_cds_S_RS24935_357	37	64	5.27289	0.505604
478	lcl|NC_004741.1_cds_S_RS25015_480	40	64	8.28126	0.79407
479	lcl|NC_004741.1_cds_S_RS25035_507	37	64	5.70866	0.54739
480	lcl|NC_004741.1_cds_S_RS25040_509	24	64	0.0999609	0.00958501
481	lcl|NC_004741.1_cds_S_RS25135_713	39	64	7.36335	0.706054
482	lcl|NC_004741.1_cds_S_RS25195_857	25	64	0.16164	0.0154992
483	lcl|NC_004741.1_cds_S_RS25225_884	40	64	9.38654	0.900052
484	lcl|NC_004741.1_cds_S_RS25230_887	14	64	0.000280326	2.68798e-05
485	lcl|NC_004741.1_cds_S_RS25240_907	28	64	0.655208	0.0628263
486	lcl|NC_004741.1_cds_S_RS25260_912	18	64	0.00675482	0.000647704
487	lcl|NC_004741.1_cds_S_RS25300_977	40	64	9.89439	0.948749
488	lcl|NC_004741.1_cds_S_RS25325_1054	15	64	0.00490215	0.000470055
489	lcl|NC_004741.1_cds_S_RS25330_1055	40	64	9.74649	0.934567
490	lcl|NC_004741.1_cds_S_RS25340_1067	40	64	8.88326	0.851795
491	lcl|NC_004741.1_cds_S_RS25355_1073	39	64	7.73131	0.741336
492	lcl|NC_004741.1_cds_S_RS25360_1075	40	64	9.6449	0.924826
493	lcl|NC_004741.1_cds_S_RS25390_1208	38	64	5.92833	0.568453
494	lcl|NC_004741.1_cds_S_RS25420_1291	16	64	0.00325422	0.000312039
495	lcl|NC_004741.1_cds_S_RS25455_1354	36	64	3.47616	0.333321
496	lcl|NC_004741.1_cds_S_RS25470_1385	23	64	0.0857443	0.00822181
497	lcl|NC_004741.1_cds_S_RS25485_1410	25	64	0.179048	0.0171685
498	lcl|NC_004741.1_cds_S_RS25495_1426	40	64	9.71163	0.931225
499	lcl|NC_004741.1_cds_S_RS25510_1445	37	64	4.94919	0.474566
500	lcl|NC_004741.1_cds_S_RS25580_1502	39	64	7.91124	0.75859
501	lcl|NC_004741.1_cds_S_RS25585_1507	40	64	9.70822	0.930898
502	lcl|NC_004741.1_cds_S_RS25595_1532	21	64	0.0734369	0.00704169
503	lcl|NC_004741.1_cds_S_RS25600_1536	36	64	3.53015	0.338497
504	lcl|NC_004741.1_cds_S_RS25630_1562	19	64	0.00990451	0.00094972
505	lcl|NC_004741.1_cds_S_RS25655_1581	28	64	0.632089	0.0606095
506	lcl|NC_004741.1_cds_S_RS25660_1606	38	64	6.50783	0.624021
507	lcl|NC_004741.1_cds_S_RS25760_1719	30	64	1.4734	0.141281
508	lcl|NC_004741.1_cds_S_RS25775_1744	13	64	0.000139124	1.33402e-05
509	lcl|NC_004741.1_cds_S_RS25845_1852	39	64	7.73859	0.742035
510	lcl|NC_004741.1_cds_S_RS25855_1854	40	64	8.8132	0.845077
511	lcl|NC_004741.1_cds_S_RS25875_1859	36	64	3.95078	0.37883
512	lcl|NC_004741.1_cds_S_RS25915_1902	40	64	9.68944	0.929097
513	lcl|NC_004741.1_cds_S_RS25920_1905	40	64	8.85908	0.849476
514	lcl|NC_004741.1_cds_S_RS25925_1907	21	64	0.0320787	0.00307595
515	lcl|NC_004741.1_cds_S_RS25930_1909	36	64	4.27926	0.410328
516	lcl|NC_004741.1_cds_S_RS25940_1919	38	64	6.86103	0.657888
517	lcl|NC_004741.1_cds_S_RS25950_1926	40	64	9.76862	0.936689
518	lcl|NC_004741.1_cds_S_RS25970_1948	40	64	8.4929	0.814364
519	lcl|NC_004741.1_cds_S_RS25980_1955	40	64	9.6819	0.928374
520	lcl|NC_004741.1_cds_S_RS25985_1970	36	64	4.75561	0.456004
521	lcl|NC_004741.1_cds_S_RS26095_2079	40	64	9.66532	0.926784
522	lcl|NC_004741.1_cds_S_RS26115_2091	39	64	7.615	0.730184
523	lcl|NC_004741.1_cds_S_RS26125_2115	36	64	4.38157	0.420138
524	lcl|NC_004741.1_cds_S_RS26165_2217	40	64	8.49104	0.814186
525	lcl|NC_004741.1_cds_S_RS26175_2226	22	64	0.0593985	0.00569558
526	lcl|NC_004741.1_cds_S_RS26180_2235	40	64	9.41559	0.902838
527	lcl|NC_004741.1_cds_S_RS26190_2243	39	64	7.62012	0.730675
528	lcl|NC_004741.1_cds_S_RS26300_2387	23	64	0.0964526	0.0092486
529	lcl|NC_004741.1_cds_S_RS26305_2388	39	64	6.44324	0.617827
530	lcl|NC_004741.1_cds_S_RS26460_2744	39	64	7.99959	0.767062
531	lcl|NC_004741.1_cds_S_RS26570_3011	38	64	6.70736	0.643152
532	lcl|NC_004741.1_cds_S_RS26595_3027	22	64	0.0647195	0.0062058
533	lcl|NC_004741.1_cds_S_RS26600_3028	27	64	0.44404	0.0425779
534	lcl|NC_004741.1_cds_S_RS26605_3029	33	64	2.38052	0.228262
535	lcl|NC_004741.1_cds_S_RS26615_3040	39	64	8.01376	0.76842
536	lcl|NC_004741.1_cds_S_RS26625_3049	19	64	0.0391151	0.00375065
537	lcl|NC_004741.1_cds_S_RS26655_3146	38	64	7.01212	0.672376
538	lcl|NC_004741.1_cds_S_RS26735_3239	10	64	2.37815e-05	2.28035e-06
539	lcl|NC_004741.1_cds_S_RS26820_3416	20	64	0.017059	0.00163575
540	lcl|NC_004741.1_cds_S_RS26840_3424	39	64	6.93801	0.665269
541	lcl|NC_004741.1_cds_S_RS26875_3471	19	64	0.0157068	0.00150609
542	lcl|NC_004741.1_cds_S_RS27050_3788	38	64	5.73019	0.549455
543	lcl|NC_004741.1_cds_S_RS27065_3838	33	64	2.70988	0.259844
544	lcl|NC_004741.1_cds_S_RS27075_3849	36	64	4.51032	0.432484
545	lcl|NC_004741.1_cds_S_RS27100_3869	39	64	7.58253	0.727071
546	lcl|NC_004741.1_cds_S_RS27110_3871	39	64	8.23453	0.78959
547	lcl|NC_004741.1_cds_S_RS27140_3916	22	64	0.0401401	0.00384894
548	lcl|NC_004741.1_cds_S_RS27410_4376	37	64	5.39387	0.517205
549	lcl|NC_004741.1_cds_S_RS27430_4422	39	64	8.51894	0.81686
550	lcl|NC_004741.1_cds_S_RS27460_114	40	64	8.59513	0.824166
551	lcl|NC_004741.1_cds_S_RS27470_213	19	64	0.0137819	0.00132151
552	lcl|NC_004741.1_cds_S_RS27515_489	38	64	5.40407	0.518184
553	lcl|NC_004741.1_cds_S_RS27530_573	40	64	8.87732	0.851225
554	lcl|NC_004741.1_cds_S_RS27540_613	35	64	3.2427	0.310935
555	lcl|NC_004741.1_cds_S_RS27545_676	13	64	0.000597597	5.73021e-05
556	lcl|NC_004741.1_cds_S_RS27555_716	11	64	1.56828e-05	1.50378e-06
557	lcl|NC_004741.1_cds_S_RS27580_860	20	64	0.0441889	0.00423717
558	lcl|NC_004741.1_cds_S_RS27650_1446	36	64	4.35613	0.417698
559	lcl|NC_004741.1_cds_S_RS27665_1579	38	64	5.43707	0.521347
560	lcl|NC_004741.1_cds_S_RS27675_1618	19	64	0.0270602	0.00259474
561	lcl|NC_004741.1_cds_S_RS27710_1867	28	64	0.640142	0.0613816
562	lcl|NC_004741.1_cds_S_RS27725_1947	12	64	4.261e-05	4.08577e-06
563	lcl|NC_004741.1_cds_S_RS27750_2012	38	64	5.97994	0.573403
564	lcl|NC_004741.1_cds_S_RS27755_2028	37	64	5.245	0.50293
565	lcl|NC_004741.1_cds_S_RS27765_2083	40	64	8.1516	0.781638
566	lcl|NC_004741.1_cds_S_RS27800_2131	38	64	4.91449	0.471238
567	lcl|NC_004741.1_cds_S_RS27805_2154	21	64	0.0342859	0.00328759
568	lcl|NC_004741.1_cds_S_RS27810_2159	35	64	3.80543	0.364894
569	lcl|NC_004741.1_cds_S_RS27950_3547	32	64	1.73292	0.166165
570	lcl|NC_004741.1_cds_S_RS27980_3863	30	64	1.27502	0.122258
571	lcl|NC_004741.1_cds_S_RS28030_4213	31	64	1.24982	0.119843
572	lcl|NC_004741.1_cds_S_RS28045_4284	13	64	0.00135223	0.000129662
573	lcl|NC_004741.1_cds_S_RS28090_1374	28	64	0.441022	0.0422885
574	lcl|NC_004741.1_cds_S_RS28160_1667	16	64	0.000818694	7.85026e-05
575	lcl|NC_004741.1_cds_S_RS28365_1917	34	64	2.66368	0.255414
576	lcl|NC_004741.1_cds_S_RS28400_2099	25	64	0.332787	0.0319101
577	lcl|NC_004741.1_cds_S_RS28520_678	22	64	0.0865859	0.00830251
578	lcl|NC_004741.1_cds_S_RS28585_1851	30	64	1.00456	0.0963248
579	lcl|NC_004741.1_cds_S_RS28590_1894	22	64	0.0549245	0.00526658
580	lcl|NC_004741.1_cds_S_RS28595_1895	32	64	1.96158	0.188092
581	lcl|NC_004741.1_cds_S_RS28600_1925	15	64	0.000983035	9.42608e-05
582	lcl|NC_004741.1_cds_S_RS28685_3691	34	64	3.19185	0.306059
583	lcl|NC_004741.1_cds_S_RS28690_3850	18	64	0.00934406	0.000895979
584	lcl|NC_004741.1_cds_S_RS28705_4279	27	64	0.707051	0.0677974
585	lcl|NC_004741.1_cds_S_RS28720_101	7	64	3.45483e-09	3.31275e-10
586	lcl|NC_004741.1_cds_S_RS28735_1325	40	64	8.67855	0.832165
587	lcl|NC_004741.1_cds_S_RS28750_1857	39	64	7.87528	0.755141
588	lcl|NC_004741.1_cds_S_RS28765_3149	8	64	6.93251e-08	6.64741e-09
589	lcl|NC_004741.1_cds_S_RS28790_1538	39	64	7.66305	0.734792
590	lcl|NC_004741.1_cds_S_RS28810_3767	37	64	4.48229	0.429796
591	lcl|NC_004741.1_cds_S_RS28850_1639	15	64	0.00059311	5.68719e-05
592	lcl|NC_004741.1_cds_S_RS28945_218	31	64	1.33601	0.128107
593	lcl|NC_004741.1_cds_S_RS28950_366	21	64	0.0739383	0.00708977
594	lcl|NC_004741.1_cds_S_RS28960_424	14	64	0.000784865	7.52588e-05
595	lcl|NC_004741.1_cds_S_RS28965_506	14	64	7.28808e-05	6.98836e-06
596	lcl|NC_004741.1_cds_S_RS28970_526	16	64	0.00257196	0.000246619
597	lcl|NC_004741.1_cds_S_RS28975_689	27	64	0.572651	0.0549101
598	lcl|NC_004741.1_cds_S_RS28985_717	12	64	0.000387315	3.71387e-05
599	lcl|NC_004741.1_cds_S_RS29000_880	14	64	0.000447649	4.2924e-05
600	lcl|NC_004741.1_cds_S_RS29010_909	22	64	0.0418255	0.00401054
601	lcl|NC_004741.1_cds_S_RS29015_913	13	64	0.000230191	2.20725e-05
602	lcl|NC_004741.1_cds_S_RS29020_1066	39	64	5.77331	0.553589
603	lcl|NC_004741.1_cds_S_RS29025_1072	22	64	0.074285	0.00712301
604	lcl|NC_004741.1_cds_S_RS29035_1163	14	64	0.00124516	0.000119395
605	lcl|NC_004741.1_cds_S_RS29040_1186	23	64	0.0894009	0.00857243
606	lcl|NC_004741.1_cds_S_RS29045_1390	25	64	0.190302	0.0182476
607	lcl|NC_004741.1_cds_S_RS29050_1408	16	64	0.00239795	0.000229934
608	lcl|NC_004741.1_cds_S_RS29060_1433	13	64	0.000310591	2.97819e-05
609	lcl|NC_004741.1_cds_S_RS29065_1495	31	64	1.29781	0.124444
610	lcl|NC_004741.1_cds_S_RS29070_1547	37	64	4.42297	0.424108
611	lcl|NC_004741.1_cds_S_RS29075_1569	17	64	0.00652697	0.000625855
612	lcl|NC_004741.1_cds_S_RS29085_1676	39	64	7.59156	0.727937
613	lcl|NC_004741.1_cds_S_RS29090_1694	38	64	6.05621	0.580716
614	lcl|NC_004741.1_cds_S_RS29095_1758	40	64	8.98232	0.861293
615	lcl|NC_004741.1_cds_S_RS29100_1833	15	64	0.00133396	0.00012791
616	lcl|NC_004741.1_cds_S_RS29105_1890	19	64	0.00771856	0.000740114
617	lcl|NC_004741.1_cds_S_RS29130_2006	34	64	2.73099	0.261868
618	lcl|NC_004741.1_cds_S_RS29140_2203	35	64	3.56601	0.341936
619	lcl|NC_004741.1_cds_S_RS29150_2328	40	64	8.93366	0.856627
620	lcl|NC_004741.1_cds_S_RS29155_2348	37	64	4.71044	0.451673
621	lcl|NC_004741.1_cds_S_RS29160_2355	15	64	0.00182817	0.000175298
622	lcl|NC_004741.1_cds_S_RS29165_2451	40	64	9.34533	0.896102
623	lcl|NC_004741.1_cds_S_RS29180_2523	12	64	2.6114e-05	2.50401e-06
624	lcl|NC_004741.1_cds_S_RS29185_2533	14	64	0.00054711	5.2461e-05
625	lcl|NC_004741.1_cds_S_RS29195_2797	10	64	2.18075e-06	2.09107e-07
626	lcl|NC_004741.1_cds_S_RS29200_2919	20	64	0.0145638	0.00139648
627	lcl|NC_004741.1_cds_S_RS29205_2977	36	64	4.51861	0.433279
628	lcl|NC_004741.1_cds_S_RS29220_3143	36	64	4.03225	0.386643
629	lcl|NC_004741.1_cds_S_RS29225_3178	40	64	8.77731	0.841635
630	lcl|NC_004741.1_cds_S_RS29230_3221	38	64	5.49722	0.527115
631	lcl|NC_004741.1_cds_S_RS29240_3446	14	64	0.00120809	0.000115841
632	lcl|NC_004741.1_cds_S_RS29245_3546	38	64	5.49653	0.527049
633	lcl|NC_004741.1_cds_S_RS29250_3606	35	64	3.38412	0.324495
634	lcl|NC_004741.1_cds_S_RS29255_3608	11	64	1.09578e-05	1.05072e-06
635	lcl|NC_004741.1_cds_S_RS29260_3634	22	64	0.0780394	0.00748301
636	lcl|NC_004741.1_cds_S_RS29265_3698	14	64	0.0010391	9.96365e-05
637	lcl|NC_004741.1_cds_S_RS29275_3868	29	64	1.28477	0.123193
638	lcl|NC_004741.1_cds_S_RS29285_4007	16	64	0.00326704	0.000313268
639	lcl|NC_004741.1_cds_S_RS29290_4135	31	64	1.22852	0.1178
640	lcl|NC_004741.1_cds_S_RS29295_4276	25	64	0.261179	0.0250438
641	lcl|NC_004741.1_cds_S_RS29320_614	17	64	0.0162463	0.00155782
642	lcl|NC_004741.1_cds_S_RS29325_743	17	64	0.021232	0.00203589
643	lcl|NC_004741.1_cds_S_RS29330_858	25	64	0.281545	0.0269967
644	lcl|NC_004741.1_cds_S_RS29355_2218	40	64	8.95963	0.859117
645	lcl|NC_004741.1_cds_S_RS29400_3094	15	64	0.00318589	0.000305487
646	lcl|NC_004741.1_cds_S_RS29420_3285	15	64	0.00434274	0.000416415
647	lcl|NC_004741.1_cds_S_RS29435_4254	12	64	0.000175229	1.68023e-05
648	lcl|NC_004741.1_cds_S_RS29440_4256	10	64	7.15287e-07	6.85871e-08
649	lcl|NC_004741.1_cds_S_RS29445_209	37	64	5.18311	0.496996
650	lcl|NC_004741.1_cds_S_RS29450_266	38	64	6.0266	0.577876
651	lcl|NC_004741.1_cds_S_RS29460_879	27	64	0.381433	0.0365746
652	lcl|NC_004741.1_cds_S_RS29475_1927	27	64	0.81053	0.0777197
653	lcl|NC_004741.1_cds_S_RS29480_1986	16	64	0.00695819	0.000667204
654	lcl|NC_004741.1_cds_S_RS29485_2488	40	64	8.36488	0.802088
655	lcl|NC_004741.1_cds_S_RS29495_2608	40	64	8.38749	0.804256
656	lcl|NC_004741.1_cds_WP_000002440.1_510	36	64	4.38165	0.420146
657	lcl|NC_004741.1_cds_WP_000002542.1_2692	34	64	2.81182	0.269618
658	lcl|NC_004741.1_cds_WP_000002907.1_3403	27	64	0.68667	0.0658432
659	lcl|NC_004741.1_cds_WP_000002953.1_4297	29	64	0.759594	0.0728356
660	lcl|NC_004741.1_cds_WP_000003068.1_2936	32	64	1.46839	0.140801
661	lcl|NC_004741.1_cds_WP_000003095.1_992	33	64	2.38089	0.228298
662	lcl|NC_004741.1_cds_WP_000003122.1_258	33	64	1.94208	0.186222
663	lcl|NC_004741.1_cds_WP_000003197.1_2175	36	64	4.03863	0.387255
664	lcl|NC_004741.1_cds_WP_000003328.1_2626	36	64	4.10178	0.393309
665	lcl|NC_004741.1_cds_WP_000003377.1_3922	29	64	0.829804	0.0795679
666	lcl|NC_004741.1_cds_WP_000003825.1_111	33	64	1.76733	0.169465
667	lcl|NC_004741.1_cds_WP_000004031.1_252	35	64	3.25765	0.312368
668	lcl|NC_004741.1_cds_WP_000004428.1_3377	37	64	4.75197	0.455655
669	lcl|NC_004741.1_cds_WP_000004488.1_3294	26	64	0.264101	0.025324
670	lcl|NC_004741.1_cds_WP_000004635.1_2908	36	64	3.9098	0.374901
671	lcl|NC_004741.1_cds_WP_000004655.1_25	29	64	0.886375	0.0849923
672	lcl|NC_004741.1_cds_WP_000004771.1_4374	37	64	4.64522	0.445419
673	lcl|NC_004741.1_cds_WP_000004909.1_994	36	64	4.02097	0.385561
674	lcl|NC_004741.1_cds_WP_000005042.1_98	24	64	0.151484	0.0145254
675	lcl|NC_004741.1_cds_WP_000006251.1_280	35	64	3.3512	0.321338
676	lcl|NC_004741.1_cds_WP_000006497.1_1135	25	64	0.2603	0.0249596
677	lcl|NC_004741.1_cds_WP_000006621.1_3710	37	64	4.78695	0.459009
678	lcl|NC_004741.1_cds_WP_000006825.1_348	35	64	3.17771	0.304703
679	lcl|NC_004741.1_cds_WP_000007018.1_4170	33	64	2.24515	0.215282
680	lcl|NC_004741.1_cds_WP_000007129.1_742	35	64	3.01986	0.289567
681	lcl|NC_004741.1_cds_WP_000007283.1_1763	28	64	0.485969	0.0465984
682	lcl|NC_004741.1_cds_WP_000007444.1_4482	20	64	0.0135404	0.00129836
683	lcl|NC_004741.1_cds_WP_000007523.1_3552	33	64	1.93096	0.185155
684	lcl|NC_004741.1_cds_WP_000007629.1_335	25	64	0.270327	0.025921
685	lcl|NC_004741.1_cds_WP_000009302.1_2030	18	64	0.0041869	0.000401471
686	lcl|NC_004741.1_cds_WP_000009597.1_2118	35	64	3.427	0.328607
687	lcl|NC_004741.1_cds_WP_000010128.1_1469	35	64	3.27328	0.313867
688	lcl|NC_004741.1_cds_WP_000010783.1_2791	38	64	5.18063	0.496758
689	lcl|NC_004741.1_cds_WP_000011103.1_1081	33	64	2.03202	0.194845
690	lcl|NC_004741.1_cds_WP_000011500.1_265	37	64	4.91974	0.471742
691	lcl|NC_004741.1_cds_WP_000011599.1_931	33	64	1.9444	0.186444
692	lcl|NC_004741.1_cds_WP_000011982.1_2197	35	64	3.27531	0.314061
693	lcl|NC_004741.1_cds_WP_000012908.1_4298	35	64	3.02603	0.290159
694	lcl|NC_004741.1_cds_WP_000013046.1_4306	33	64	1.99258	0.191064
695	lcl|NC_004741.1_cds_WP_000013151.1_3114	37	64	5.36178	0.514128
696	lcl|NC_004741.1_cds_WP_000013513.1_2321	38	64	5.32394	0.510499
697	lcl|NC_004741.1_cds_WP_000013771.1_1437	37	64	4.45934	0.427595
698	lcl|NC_004741.1_cds_WP_000013943.1_3985	36	64	3.9665	0.380338
699	lcl|NC_004741.1_cds_WP_000014036.1_1701	34	64	2.57001	0.246432
700	lcl|NC_004741.1_cds_WP_000014321.1_95	33	64	2.27152	0.217811
701	lcl|NC_004741.1_cds_WP_000014594.1_3980	19	64	0.0227561	0.00218203
702	lcl|NC_004741.1_cds_WP_000015498.1_2809	29	64	0.765024	0.0733563
703	lcl|NC_004741.1_cds_WP_000015826.1_4357	37	64	4.65073	0.445947
704	lcl|NC_004741.1_cds_WP_000015992.1_144	35	64	3.56587	0.341923
705	lcl|NC_004741.1_cds_WP_000016100.1_592	30	64	1.18927	0.114037
706	lcl|NC_004741.1_cds_WP_000016582.1_88	35	64	3.21354	0.308139
707	lcl|NC_004741.1_cds_WP_000017111.1_3002	28	64	0.661575	0.0634368
708	lcl|NC_004741.1_cds_WP_000017552.1_2592	16	64	0.002594	0.000248732
709	lcl|NC_004741.1_cds_WP_000017699.1_3100	35	64	3.00059	0.287719
710	lcl|NC_004741.1_cds_WP_000018003.1_3170	33	64	1.78305	0.170972
711	lcl|NC_004741.1_cds_WP_000018591.1_1587	30	64	0.937183	0.0898642
712	lcl|NC_004741.1_cds_WP_000018633.1_1844	22	64	0.136284	0.0130679
713	lcl|NC_004741.1_cds_WP_000018656.1_3183	35	64	3.19718	0.30657
714	lcl|NC_004741.1_cds_WP_000018747.1_3107	36	64	4.118	0.394865
715	lcl|NC_004741.1_cds_WP_000019203.1_2110	33	64	1.83227	0.175692
716	lcl|NC_004741.1_cds_WP_000019363.1_3425	28	64	0.604193	0.0579346
717	lcl|NC_004741.1_cds_WP_000019588.1_1938	37	64	4.75401	0.45585
718	lcl|NC_004741.1_cds_WP_000019858.1_1258	38	64	5.16012	0.494791
719	lcl|NC_004741.1_cds_WP_000019869.1_361	29	64	1.46005	0.14
720	lcl|NC_004741.1_cds_WP_000019944.1_2202	27	64	0.508197	0.0487298
721	lcl|NC_004741.1_cds_WP_000020162.1_1221	36	64	4.23942	0.406508
722	lcl|NC_004741.1_cds_WP_000020476.1_1099	33	64	2.39472	0.229624
723	lcl|NC_004741.1_cds_WP_000020617.1_4032	37	64	4.16246	0.399128
724	lcl|NC_004741.1_cds_WP_000020706.1_1964	39	64	7.35636	0.705384
725	lcl|NC_004741.1_cds_WP_000020747.1_2690	32	64	1.72218	0.165136
726	lcl|NC_004741.1_cds_WP_000020880.1_1095	28	64	1.25327	0.120173
727	lcl|NC_004741.1_cds_WP_000020953.1_623	32	64	1.56962	0.150507
728	lcl|NC_004741.1_cds_WP_000021053.1_2515	35	64	3.4605	0.331819
729	lcl|NC_004741.1_cds_WP_000021850.1_1274	18	64	0.0209889	0.00201258
730	lcl|NC_004741.1_cds_WP_000022479.1_2136	35	64	2.84605	0.2729
731	lcl|NC_004741.1_cds_WP_000023083.1_3519	35	64	3.58989	0.344226
732	lcl|NC_004741.1_cds_WP_000023563.1_796	35	64	3.34251	0.320506
733	lcl|NC_004741.1_cds_WP_000023933.1_260	36	64	3.65509	0.350477
734	lcl|NC_004741.1_cds_WP_000024391.1_3921	21	64	0.0295155	0.00283017
735	lcl|NC_004741.1_cds_WP_000024442.1_2611	27	64	0.737	0.0706691
736	lcl|NC_004741.1_cds_WP_000024560.1_1021	27	64	0.391744	0.0375634
737	lcl|NC_004741.1_cds_WP_000024751.1_1865	33	64	2.08115	0.199557
738	lcl|NC_004741.1_cds_WP_000025451.1_560	30	64	1.07756	0.103324
739	lcl|NC_004741.1_cds_WP_000026057.1_3695	37	64	4.61859	0.442865
740	lcl|NC_004741.1_cds_WP_000026773.1_496	38	64	5.48396	0.525844
741	lcl|NC_004741.1_cds_WP_000027205.1_816	33	64	2.08001	0.199447
742	lcl|NC_004741.1_cds_WP_000027560.1_1842	33	64	2.3089	0.221395
743	lcl|NC_004741.1_cds_WP_000027722.1_3603	33	64	1.82478	0.174973
744	lcl|NC_004741.1_cds_WP_000028118.1_3465	39	64	6.64649	0.637316
745	lcl|NC_004741.1_cds_WP_000028536.1_1290	35	64	3.34687	0.320923
746	lcl|NC_004741.1_cds_WP_000028878.1_3512	16	64	0.00155717	0.000149314
747	lcl|NC_004741.1_cds_WP_000028953.1_2638	29	64	1.09838	0.105321
748	lcl|NC_004741.1_cds_WP_000029466.1_1592	38	64	5.98711	0.574089
749	lcl|NC_004741.1_cds_WP_000029605.1_2792	37	64	5.16314	0.495081
750	lcl|NC_004741.1_cds_WP_000030016.1_3301	33	64	2.39738	0.229879
751	lcl|NC_004741.1_cds_WP_000030537.1_3302	36	64	4.92435	0.472184
752	lcl|NC_004741.1_cds_WP_000030694.1_549	35	64	3.25345	0.311965
753	lcl|NC_004741.1_cds_WP_000031415.1_3201	25	64	0.217573	0.0208626
754	lcl|NC_004741.1_cds_WP_000031783.1_4210	24	64	0.10661	0.0102226
755	lcl|NC_004741.1_cds_WP_000031784.1_3518	27	64	0.337886	0.0323991
756	lcl|NC_004741.1_cds_WP_000032578.1_3676	27	64	0.375333	0.0359898
757	lcl|NC_004741.1_cds_WP_000032947.1_1259	36	64	3.74072	0.358689
758	lcl|NC_004741.1_cds_WP_000033330.1_2452	27	64	0.359964	0.0345161
759	lcl|NC_004741.1_cds_WP_000034173.1_986	26	64	0.292926	0.0280879
760	lcl|NC_004741.1_cds_WP_000034372.1_2972	26	64	0.255167	0.0244673
761	lcl|NC_004741.1_cds_WP_000034407.1_2507	34	64	2.29133	0.21971
762	lcl|NC_004741.1_cds_WP_000034602.1_553	28	64	0.520227	0.0498833
763	lcl|NC_004741.1_cds_WP_000034825.1_653	19	64	0.00854718	0.000819568
764	lcl|NC_004741.1_cds_WP_000035612.1_55	38	64	5.97151	0.572594
765	lcl|NC_004741.1_cds_WP_000036372.1_1959	37	64	4.82983	0.463121
766	lcl|NC_004741.1_cds_WP_000036723.1_2855	24	64	0.111892	0.010729
767	lcl|NC_004741.1_cds_WP_000037560.1_4012	33	64	2.02014	0.193706
768	lcl|NC_004741.1_cds_WP_000039077.1_4138	38	64	6.38178	0.611933
769	lcl|NC_004741.1_cds_WP_000039841.1_2839	35	64	3.22671	0.309401
770	lcl|NC_004741.1_cds_WP_000040142.1_2716	34	64	2.18559	0.209571
771	lcl|NC_004741.1_cds_WP_000041970.1_4380	32	64	1.85362	0.177739
772	lcl|NC_004741.1_cds_WP_000042384.1_69	32	64	1.82042	0.174555
773	lcl|NC_004741.1_cds_WP_000042440.1_2415	37	64	4.64674	0.445565
774	lcl|NC_004741.1_cds_WP_000042516.1_724	36	64	4.14803	0.397745
775	lcl|NC_004741.1_cds_WP_000042632.1_649	35	64	2.96192	0.284011
776	lcl|NC_004741.1_cds_WP_000042900.1_4085	28	64	0.759122	0.0727903
777	lcl|NC_004741.1_cds_WP_000043335.1_2730	33	64	2.26952	0.217619
778	lcl|NC_004741.1_cds_WP_000043429.1_2127	33	64	1.65881	0.159059
779	lcl|NC_004741.1_cds_WP_000043580.1_2151	36	64	4.19665	0.402407
780	lcl|NC_004741.1_cds_WP_000044073.1_145	38	64	5.07815	0.486931
781	lcl|NC_004741.1_cds_WP_000044395.1_2883	37	64	4.25982	0.408464
782	lcl|NC_004741.1_cds_WP_000044417.1_1873	37	64	5.15847	0.494633
783	lcl|NC_004741.1_cds_WP_000044679.1_1118	35	64	2.82659	0.271035
784	lcl|NC_004741.1_cds_WP_000044711.1_4271	28	64	0.380867	0.0365204
785	lcl|NC_004741.1_cds_WP_000044779.1_3242	36	64	3.93805	0.37761
786	lcl|NC_004741.1_cds_WP_000044878.1_723	36	64	3.97825	0.381465
787	lcl|NC_004741.1_cds_WP_000045183.1_3661	30	64	0.815938	0.0782383
788	lcl|NC_004741.1_cds_WP_000045281.1_146	37	64	4.65759	0.446605
789	lcl|NC_004741.1_cds_WP_000045466.1_733	34	64	2.68665	0.257617
790	lcl|NC_004741.1_cds_WP_000045648.1_1825	30	64	0.949678	0.0910623
791	lcl|NC_004741.1_cds_WP_000045978.1_3958	38	64	7.01572	0.672721
792	lcl|NC_004741.1_cds_WP_000046320.1_3153	38	64	5.41388	0.519124
793	lcl|NC_004741.1_cds_WP_000046642.1_337	33	64	2.22241	0.213102
794	lcl|NC_004741.1_cds_WP_000046666.1_1698	25	64	0.366632	0.0351554
795	lcl|NC_004741.1_cds_WP_000046749.1_4483	32	64	1.66199	0.159364
796	lcl|NC_004741.1_cds_WP_000046798.1_2859	38	64	5.07316	0.486453
797	lcl|NC_004741.1_cds_WP_000047164.1_2779	36	64	3.46682	0.332425
798	lcl|NC_004741.1_cds_WP_000047499.1_3717	36	64	3.68736	0.353572
799	lcl|NC_004741.1_cds_WP_000047539.1_4308	24	64	0.172362	0.0165274
800	lcl|NC_004741.1_cds_WP_000048190.1_2152	34	64	2.51332	0.240996
801	lcl|NC_004741.1_cds_WP_000048979.1_1424	32	64	1.7633	0.169078
802	lcl|NC_004741.1_cds_WP_000049213.1_4183	36	64	3.78447	0.362884
803	lcl|NC_004741.1_cds_WP_000049388.1_785	36	64	3.66384	0.351316
804	lcl|NC_004741.1_cds_WP_000050139.1_3893	37	64	4.67377	0.448156
805	lcl|NC_004741.1_cds_WP_000050265.1_3705	38	64	5.50392	0.527758
806	lcl|NC_004741.1_cds_WP_000050789.1_2306	35	64	3.16533	0.303516
807	lcl|NC_004741.1_cds_WP_000051152.1_403	18	64	0.00934018	0.000895607
808	lcl|NC_004741.1_cds_WP_000051626.1_1219	37	64	4.94853	0.474502
809	lcl|NC_004741.1_cds_WP_000051841.1_3341	26	64	0.371685	0.03564
810	lcl|NC_004741.1_cds_WP_000051892.1_297	39	64	7.23428	0.693677
811	lcl|NC_004741.1_cds_WP_000051894.1_308	39	64	7.28602	0.698639
812	lcl|NC_004741.1_cds_WP_000052796.1_512	25	64	0.199221	0.0191028
813	lcl|NC_004741.1_cds_WP_000053116.1_966	38	64	5.58347	0.535385
814	lcl|NC_004741.1_cds_WP_000053437.1_538	35	64	3.46012	0.331783
815	lcl|NC_004741.1_cds_WP_000054752.1_2685	25	64	0.145367	0.0139389
816	lcl|NC_004741.1_cds_WP_000055068.1_4326	26	64	0.293385	0.028132
817	lcl|NC_004741.1_cds_WP_000055146.1_3703	36	64	3.89758	0.37373
818	lcl|NC_004741.1_cds_WP_000055741.1_177	30	64	0.79535	0.0762642
819	lcl|NC_004741.1_cds_WP_000055830.1_2130	35	64	2.65058	0.254158
820	lcl|NC_004741.1_cds_WP_000055909.1_3343	35	64	2.94742	0.282621
821	lcl|NC_004741.1_cds_WP_000055999.1_951	36	64	3.84284	0.368481
822	lcl|NC_004741.1_cds_WP_000056462.1_768	38	64	4.91817	0.471591
823	lcl|NC_004741.1_cds_WP_000056529.1_929	38	64	5.29723	0.507938
824	lcl|NC_004741.1_cds_WP_000056760.1_4413	29	64	0.720093	0.069048
825	lcl|NC_004741.1_cds_WP_000057067.1_154	38	64	5.63169	0.540009
826	lcl|NC_004741.1_cds_WP_000057149.1_919	37	64	4.40036	0.42194
827	lcl|NC_004741.1_cds_WP_000057411.1_4195	39	64	6.62735	0.63548
828	lcl|NC_004741.1_cds_WP_000057623.1_2835	32	64	1.6379	0.157054
829	lcl|NC_004741.1_cds_WP_000057872.1_1000	32	64	1.68031	0.161121
830	lcl|NC_004741.1_cds_WP_000058508.1_2145	38	64	5.96097	0.571583
831	lcl|NC_004741.1_cds_WP_000059107.1_3811	37	64	4.86689	0.466674
832	lcl|NC_004741.1_cds_WP_000059395.1_3118	37	64	4.48521	0.430076
833	lcl|NC_004741.1_cds_WP_000059466.1_3269	19	64	0.0208921	0.00200329
834	lcl|NC_004741.1_cds_WP_000059682.1_3613	34	64	3.20216	0.307047
835	lcl|NC_004741.1_cds_WP_000060115.1_3809	38	64	5.44463	0.522072
836	lcl|NC_004741.1_cds_WP_000060475.1_1608	39	64	6.94579	0.666015
837	lcl|NC_004741.1_cds_WP_000060506.1_3781	10	64	3.64306e-05	3.49324e-06
838	lcl|NC_004741.1_cds_WP_000060858.1_4328	37	64	4.35833	0.41791
839	lcl|NC_004741.1_cds_WP_000062312.1_181	27	64	0.437251	0.041927
840	lcl|NC_004741.1_cds_WP_000062461.1_520	37	64	4.59454	0.440559
841	lcl|NC_004741.1_cds_WP_000062539.1_4257	37	64	4.09044	0.392223
842	lcl|NC_004741.1_cds_WP_000062611.1_4229	23	64	0.0999895	0.00958775
843	lcl|NC_004741.1_cds_WP_000062997.1_2402	29	64	0.76912	0.0737491
844	lcl|NC_004741.1_cds_WP_000063125.1_3844	32	64	1.75662	0.168438
845	lcl|NC_004741.1_cds_WP_000063570.1_2541	36	64	3.16657	0.303635
846	lcl|NC_004741.1_cds_WP_000063614.1_1251	37	64	4.91935	0.471705
847	lcl|NC_004741.1_cds_WP_000063973.1_993	30	64	1.1471	0.109993
848	lcl|NC_004741.1_cds_WP_000064244.1_2964	38	64	5.56867	0.533966
849	lcl|NC_004741.1_cds_WP_000064736.1_2793	36	64	3.47396	0.333109
850	lcl|NC_004741.1_cds_WP_000065253.1_2728	22	64	0.0542302	0.0052
851	lcl|NC_004741.1_cds_WP_000065436.1_3126	30	64	1.17649	0.112811
852	lcl|NC_004741.1_cds_WP_000065769.1_4037	32	64	1.86542	0.178871
853	lcl|NC_004741.1_cds_WP_000066552.1_4268	37	64	5.22353	0.500872
854	lcl|NC_004741.1_cds_WP_000066661.1_1712	37	64	4.20369	0.403081
855	lcl|NC_004741.1_cds_WP_000066672.1_3467	35	64	3.19467	0.306329
856	lcl|NC_004741.1_cds_WP_000067746.1_847	36	64	3.38913	0.324975
857	lcl|NC_004741.1_cds_WP_000067956.1_2013	33	64	2.65638	0.254714
858	lcl|NC_004741.1_cds_WP_000068079.1_1269	35	64	2.88198	0.276346
859	lcl|NC_004741.1_cds_WP_000068457.1_2417	26	64	0.310448	0.0297681
860	lcl|NC_004741.1_cds_WP_000068682.1_4485	29	64	0.895059	0.085825
861	lcl|NC_004741.1_cds_WP_000068718.1_2951	35	64	3.19393	0.306258
862	lcl|NC_004741.1_cds_WP_000068834.1_3561	39	64	6.97881	0.669182
863	lcl|NC_004741.1_cds_WP_000068912.1_4352	39	64	7.57131	0.725994
864	lcl|NC_004741.1_cds_WP_000069252.1_1344	34	64	2.95252	0.28311
865	lcl|NC_004741.1_cds_WP_000069384.1_1599	37	64	4.12926	0.395945
866	lcl|NC_004741.1_cds_WP_000069437.1_4355	32	64	1.8547	0.177842
867	lcl|NC_004741.1_cds_WP_000070107.1_738	36	64	3.38008	0.324108
868	lcl|NC_004741.1_cds_WP_000070491.1_1256	31	64	1.37117	0.131478
869	lcl|NC_004741.1_cds_WP_000070619.1_2382	29	64	0.77524	0.0743359
870	lcl|NC_004741.1_cds_WP_000071134.1_3278	33	64	2.00165	0.191933
871	lcl|NC_004741.1_cds_WP_000072067.1_3808	32	64	1.47869	0.141788
872	lcl|NC_004741.1_cds_WP_000072195.1_3227	35	64	3.66814	0.351729
873	lcl|NC_004741.1_cds_WP_000073595.1_4103	33	64	1.9187	0.18398
874	lcl|NC_004741.1_cds_WP_000074263.1_465	35	64	2.96925	0.284714
875	lcl|NC_004741.1_cds_WP_000074477.1_3860	38	64	5.67772	0.544423
876	lcl|NC_004741.1_cds_WP_000074527.1_2404	35	64	3.00807	0.288437
877	lcl|NC_004741.1_cds_WP_000075383.1_1364	36	64	3.33058	0.319361
878	lcl|NC_004741.1_cds_WP_000075574.1_2575	38	64	6.37047	0.610849
879	lcl|NC_004741.1_cds_WP_000075755.1_91	36	64	4.48514	0.43007
880	lcl|NC_004741.1_cds_WP_000075816.1_598	35	64	2.87004	0.275201
881	lcl|NC_004741.1_cds_WP_000075874.1_389	35	64	3.33739	0.320014
882	lcl|NC_004741.1_cds_WP_000076001.1_2593	26	64	0.462755	0.0443725
883	lcl|NC_004741.1_cds_WP_000076311.1_4396	37	64	4.52694	0.434077
884	lcl|NC_004741.1_cds_WP_000077081.1_845	37	64	4.48249	0.429815
885	lcl|NC_004741.1_cds_WP_000077741.1_487	38	64	5.21138	0.499706
886	lcl|NC_004741.1_cds_WP_000077853.1_1565	38	64	5.54047	0.531263
887	lcl|NC_004741.1_cds_WP_000077934.1_1544	32	64	1.73576	0.166438
888	lcl|NC_004741.1_cds_WP_000078314.1_3368	36	64	3.90753	0.374684
889	lcl|NC_004741.1_cds_WP_000078732.1_1563	34	64	2.28076	0.218697
890	lcl|NC_004741.1_cds_WP_000079112.1_2715	36	64	3.96937	0.380613
891	lcl|NC_004741.1_cds_WP_000079297.1_2148	36	64	3.52452	0.337958
892	lcl|NC_004741.1_cds_WP_000079652.1_4295	36	64	3.2298	0.309698
893	lcl|NC_004741.1_cds_WP_000079690.1_1996	32	64	2.22242	0.213102
894	lcl|NC_004741.1_cds_WP_000080068.1_2120	33	64	1.92572	0.184652
895	lcl|NC_004741.1_cds_WP_000080639.1_3904	36	64	3.27558	0.314088
896	lcl|NC_004741.1_cds_WP_000080702.1_1603	34	64	2.65349	0.254437
897	lcl|NC_004741.1_cds_WP_000080885.1_728	29	64	0.654729	0.0627804
898	lcl|NC_004741.1_cds_WP_000080947.1_2762	32	64	1.95846	0.187792
899	lcl|NC_004741.1_cds_WP_000081083.1_1601	29	64	0.800031	0.076713
900	lcl|NC_004741.1_cds_WP_000081423.1_1403	33	64	1.87276	0.179575
901	lcl|NC_004741.1_cds_WP_000081672.1_3316	34	64	2.69344	0.258268
902	lcl|NC_004741.1_cds_WP_000081930.1_4129	36	64	3.02972	0.290513
903	lcl|NC_004741.1_cds_WP_000082101.1_4097	33	64	1.97659	0.18953
904	lcl|NC_004741.1_cds_WP_000082120.1_1976	22	64	0.0539278	0.00517101
905	lcl|NC_004741.1_cds_WP_000082199.1_2904	33	64	1.90125	0.182306
906	lcl|NC_004741.1_cds_WP_000082598.1_2924	36	64	4.02371	0.385824
907	lcl|NC_004741.1_cds_WP_000082848.1_70	36	64	4.01377	0.384871
908	lcl|NC_004741.1_cds_WP_000082966.1_2709	38	64	6.26166	0.600415
909	lcl|NC_004741.1_cds_WP_000083065.1_3099	35	64	2.98415	0.286143
910	lcl|NC_004741.1_cds_WP_000083382.1_24	31	64	1.31004	0.125617
911	lcl|NC_004741.1_cds_WP_000083887.1_421	37	64	4.48707	0.430255
912	lcl|NC_004741.1_cds_WP_000084122.1_3072	36	64	3.67914	0.352784
913	lcl|NC_004741.1_cds_WP_000084387.1_1368	26	64	0.334528	0.0320771
914	lcl|NC_004741.1_cds_WP_000084469.1_619	31	64	1.09574	0.105068
915	lcl|NC_004741.1_cds_WP_000084622.1_4337	29	64	0.558581	0.053561
916	lcl|NC_004741.1_cds_WP_000084630.1_727	29	64	0.717365	0.0687864
917	lcl|NC_004741.1_cds_WP_000084666.1_3993	34	64	2.21212	0.212114
918	lcl|NC_004741.1_cds_WP_000084766.1_4182	28	64	0.576642	0.0552928
919	lcl|NC_004741.1_cds_WP_000085238.1_1533	27	64	0.393352	0.0377176
920	lcl|NC_004741.1_cds_WP_000085257.1_1151	39	64	7.68542	0.736937
921	lcl|NC_004741.1_cds_WP_000085985.1_3822	38	64	6.11282	0.586143
922	lcl|NC_004741.1_cds_WP_000086226.1_1255	36	64	4.26143	0.408618
923	lcl|NC_004741.1_cds_WP_000086484.1_3829	35	64	3.54251	0.339683
924	lcl|NC_004741.1_cds_WP_000086722.1_2411	32	64	1.28921	0.123619
925	lcl|NC_004741.1_cds_WP_000086920.1_784	38	64	5.71497	0.547995
926	lcl|NC_004741.1_cds_WP_000087224.1_1642	35	64	3.01009	0.28863
927	lcl|NC_004741.1_cds_WP_000087273.1_2549	39	64	6.69114	0.641598
928	lcl|NC_004741.1_cds_WP_000087763.1_1006	24	64	0.15391	0.0147581
929	lcl|NC_004741.1_cds_WP_000088916.1_2299	34	64	2.46404	0.236271
930	lcl|NC_004741.1_cds_WP_000089364.1_1791	37	64	4.68417	0.449154
931	lcl|NC_004741.1_cds_WP_000089695.1_3270	34	64	2.82294	0.270685
932	lcl|NC_004741.1_cds_WP_000089731.1_517	33	64	2.23645	0.214448
933	lcl|NC_004741.1_cds_WP_000090097.1_550	31	64	1.67062	0.160192
934	lcl|NC_004741.1_cds_WP_000090147.1_780	37	64	4.66746	0.447551
935	lcl|NC_004741.1_cds_WP_000090630.1_4169	37	64	4.75004	0.45547
936	lcl|NC_004741.1_cds_WP_000090775.1_4237	25	64	0.197214	0.0189103
937	lcl|NC_004741.1_cds_WP_000091007.1_767	34	64	3.16907	0.303874
938	lcl|NC_004741.1_cds_WP_000091199.1_1644	29	64	0.795735	0.0763011
939	lcl|NC_004741.1_cds_WP_000091263.1_2286	37	64	4.61014	0.442055
940	lcl|NC_004741.1_cds_WP_000091291.1_2322	36	64	3.90603	0.37454
941	lcl|NC_004741.1_cds_WP_000091466.1_4203	36	64	4.23278	0.405871
942	lcl|NC_004741.1_cds_WP_000091584.1_4448	37	64	4.48033	0.429608
943	lcl|NC_004741.1_cds_WP_000091700.1_3019	26	64	0.300727	0.028836
944	lcl|NC_004741.1_cds_WP_000091945.1_4230	23	64	0.0584236	0.0056021
945	lcl|NC_004741.1_cds_WP_000091955.1_3895	23	64	0.0869588	0.00833827
946	lcl|NC_004741.1_cds_WP_000092054.1_240	36	64	3.96149	0.379857
947	lcl|NC_004741.1_cds_WP_000092218.1_1089	40	64	8.47211	0.81237
948	lcl|NC_004741.1_cds_WP_000093154.1_3460	37	64	4.93543	0.473247
949	lcl|NC_004741.1_cds_WP_000093279.1_3936	34	64	2.3162	0.222095
950	lcl|NC_004741.1_cds_WP_000093499.1_4437	38	64	5.67012	0.543694
951	lcl|NC_004741.1_cds_WP_000093572.1_1755	33	64	2.32933	0.223354
952	lcl|NC_004741.1_cds_WP_000093812.1_4481	36	64	3.79428	0.363824
953	lcl|NC_004741.1_cds_WP_000094030.1_188	34	64	2.55828	0.245307
954	lcl|NC_004741.1_cds_WP_000095159.1_3117	35	64	2.77455	0.266045
955	lcl|NC_004741.1_cds_WP_000095706.1_2410	32	64	1.55281	0.148895
956	lcl|NC_004741.1_cds_WP_000096021.1_3484	38	64	5.62195	0.539076
957	lcl|NC_004741.1_cds_WP_000096080.1_3203	24	64	0.118796	0.0113911
958	lcl|NC_004741.1_cds_WP_000096660.1_2511	37	64	4.25143	0.407659
959	lcl|NC_004741.1_cds_WP_000096899.1_535	38	64	5.45599	0.523162
960	lcl|NC_004741.1_cds_WP_000097102.1_2863	38	64	5.17763	0.496471
961	lcl|NC_004741.1_cds_WP_000097356.1_2251	37	64	4.52957	0.434329
962	lcl|NC_004741.1_cds_WP_000097586.1_546	35	64	3.67059	0.351964
963	lcl|NC_004741.1_cds_WP_000098267.1_2861	36	64	3.34851	0.321081
964	lcl|NC_004741.1_cds_WP_000098438.1_370	36	64	4.14784	0.397726
965	lcl|NC_004741.1_cds_WP_000098613.1_2986	29	64	0.642825	0.0616389
966	lcl|NC_004741.1_cds_WP_000098818.1_4453	33	64	2.5747	0.246882
967	lcl|NC_004741.1_cds_WP_000098906.1_1769	36	64	3.59618	0.344829
968	lcl|NC_004741.1_cds_WP_000099287.1_4100	34	64	3.04718	0.292187
969	lcl|NC_004741.1_cds_WP_000099514.1_1314	38	64	5.72774	0.549219
970	lcl|NC_004741.1_cds_WP_000099824.1_562	29	64	0.83452	0.0800202
971	lcl|NC_004741.1_cds_WP_000100205.1_1972	34	64	3.09	0.296293
972	lcl|NC_004741.1_cds_WP_000100422.1_2868	36	64	3.98188	0.381813
973	lcl|NC_004741.1_cds_WP_000100800.1_761	28	64	0.646521	0.0619934
974	lcl|NC_004741.1_cds_WP_000100945.1_1737	35	64	2.80953	0.269399
975	lcl|NC_004741.1_cds_WP_000101055.1_1196	36	64	4.98302	0.47781
976	lcl|NC_004741.1_cds_WP_000101178.1_1762	35	64	3.02444	0.290006
977	lcl|NC_004741.1_cds_WP_000101680.1_4400	36	64	3.95547	0.37928
978	lcl|NC_004741.1_cds_WP_000101737.1_401	37	64	4.93894	0.473583
979	lcl|NC_004741.1_cds_WP_000101994.1_532	31	64	1.40593	0.134811
980	lcl|NC_004741.1_cds_WP_000102309.1_3743	38	64	5.57195	0.534281
981	lcl|NC_004741.1_cds_WP_000102485.1_113	31	64	1.08541	0.104077
982	lcl|NC_004741.1_cds_WP_000102891.1_2528	35	64	3.63419	0.348473
983	lcl|NC_004741.1_cds_WP_000103622.1_1154	23	64	0.0969233	0.00929374
984	lcl|NC_004741.1_cds_WP_000103754.1_1117	17	64	0.00172559	0.000165463
985	lcl|NC_004741.1_cds_WP_000103994.1_2025	34	64	2.49068	0.238825
986	lcl|NC_004741.1_cds_WP_000104211.1_3218	36	64	3.76722	0.36123
987	lcl|NC_004741.1_cds_WP_000104516.1_4151	38	64	6.15422	0.590113
988	lcl|NC_004741.1_cds_WP_000105566.1_2988	32	64	1.42909	0.137032
989	lcl|NC_004741.1_cds_WP_000105733.1_3129	34	64	2.64345	0.253474
990	lcl|NC_004741.1_cds_WP_000106474.1_1988	21	64	0.0377599	0.00362071
991	lcl|NC_004741.1_cds_WP_000106529.1_4083	39	64	6.70191	0.64263
992	lcl|NC_004741.1_cds_WP_000106622.1_2409	30	64	0.888259	0.085173
993	lcl|NC_004741.1_cds_WP_000106759.1_2476	37	64	4.45577	0.427253
994	lcl|NC_004741.1_cds_WP_000106834.1_1572	34	64	3.07736	0.295081
995	lcl|NC_004741.1_cds_WP_000106875.1_3427	35	64	3.05438	0.292877
996	lcl|NC_004741.1_cds_WP_000107041.1_3995	35	64	3.53777	0.339229
997	lcl|NC_004741.1_cds_WP_000107384.1_990	35	64	3.36325	0.322494
998	lcl|NC_004741.1_cds_WP_000107721.1_3216	36	64	3.93206	0.377036
999	lcl|NC_004741.1_cds_WP_000108160.1_1288	32	64	1.50435	0.144249
1000	lcl|NC_004741.1_cds_WP_000108172.1_1761	22	64	0.0525714	0.00504095
1001	lcl|NC_004741.1_cds_WP_000108294.1_2842	26	64	0.219483	0.0210457
1002	lcl|NC_004741.1_cds_WP_000108334.1_4110	30	64	0.899948	0.0862938
1003	lcl|NC_004741.1_cds_WP_000108459.1_3322	34	64	2.96943	0.284732
1004	lcl|NC_004741.1_cds_WP_000108918.1_2119	37	64	5.38969	0.516805
1005	lcl|NC_004741.1_cds_WP_000109301.1_853	36	64	3.67991	0.352857
1006	lcl|NC_004741.1_cds_WP_000109522.1_2844	27	64	0.456364	0.0437597
1007	lcl|NC_004741.1_cds_WP_000109947.1_3654	34	64	2.48939	0.238701
1008	lcl|NC_004741.1_cds_WP_000110074.1_4426	38	64	5.08083	0.487188
1009	lcl|NC_004741.1_cds_WP_000110746.1_3554	37	64	4.35172	0.417275
1010	lcl|NC_004741.1_cds_WP_000110954.1_1279	37	64	5.51688	0.529001
1011	lcl|NC_004741.1_cds_WP_000111043.1_914	31	64	1.24682	0.119555
1012	lcl|NC_004741.1_cds_WP_000111174.1_2954	37	64	4.78787	0.459097
1013	lcl|NC_004741.1_cds_WP_000111269.1_2973	26	64	0.247562	0.0237381
1014	lcl|NC_004741.1_cds_WP_000111769.1_684	27	64	0.479165	0.045946
1015	lcl|NC_004741.1_cds_WP_000111978.1_1506	39	64	7.39479	0.709068
1016	lcl|NC_004741.1_cds_WP_000113500.1_666	39	64	7.64062	0.73264
1017	lcl|NC_004741.1_cds_WP_000113584.1_1681	32	64	1.91812	0.183923
1018	lcl|NC_004741.1_cds_WP_000113817.1_2742	36	64	4.19992	0.40272
1019	lcl|NC_004741.1_cds_WP_000113938.1_327	37	64	4.7595	0.456377
1020	lcl|NC_004741.1_cds_WP_000114270.1_772	36	64	4.24445	0.40699
1021	lcl|NC_004741.1_cds_WP_000114607.1_253	32	64	1.6682	0.15996
1022	lcl|NC_004741.1_cds_WP_000114986.1_3376	30	64	1.13459	0.108793
1023	lcl|NC_004741.1_cds_WP_000115208.1_2799	30	64	0.970543	0.0930631
1024	lcl|NC_004741.1_cds_WP_000115308.1_545	38	64	5.50385	0.527751
1025	lcl|NC_004741.1_cds_WP_000115383.1_2757	28	64	0.734871	0.070465
1026	lcl|NC_004741.1_cds_WP_000115920.1_1428	39	64	5.86832	0.562699
1027	lcl|NC_004741.1_cds_WP_000116080.1_3632	36	64	3.66202	0.351142
1028	lcl|NC_004741.1_cds_WP_000116288.1_985	35	64	2.93289	0.281228
1029	lcl|NC_004741.1_cds_WP_000116695.1_3752	30	64	1.35132	0.129575
1030	lcl|NC_004741.1_cds_WP_000116772.1_3830	34	64	3.0371	0.29122
1031	lcl|NC_004741.1_cds_WP_000117724.1_2887	34	64	2.14046	0.205244
1032	lcl|NC_004741.1_cds_WP_000117881.1_944	37	64	4.5123	0.432674
1033	lcl|NC_004741.1_cds_WP_000118391.1_2430	36	64	3.74252	0.358862
1034	lcl|NC_004741.1_cds_WP_000118482.1_4367	25	64	0.306983	0.0294359
1035	lcl|NC_004741.1_cds_WP_000118509.1_2396	34	64	2.7023	0.259117
1036	lcl|NC_004741.1_cds_WP_000118810.1_721	37	64	4.50687	0.432153
1037	lcl|NC_004741.1_cds_WP_000118898.1_2002	38	64	5.98318	0.573713
1038	lcl|NC_004741.1_cds_WP_000119071.1_2174	35	64	3.26561	0.313131
1039	lcl|NC_004741.1_cds_WP_000119749.1_2770	28	64	0.650909	0.062414
1040	lcl|NC_004741.1_cds_WP_000121487.1_3180	38	64	5.90329	0.566052
1041	lcl|NC_004741.1_cds_WP_000122039.1_407	38	64	5.54728	0.531915
1042	lcl|NC_004741.1_cds_WP_000122063.1_2966	33	64	2.06692	0.198192
1043	lcl|NC_004741.1_cds_WP_000122253.1_374	32	64	1.77572	0.17027
1044	lcl|NC_004741.1_cds_WP_000122462.1_1191	23	64	0.144031	0.0138108
1045	lcl|NC_004741.1_cds_WP_000122555.1_2572	38	64	6.17834	0.592426
1046	lcl|NC_004741.1_cds_WP_000122884.1_32	35	64	3.37195	0.323328
1047	lcl|NC_004741.1_cds_WP_000123197.1_3345	35	64	3.07272	0.294636
1048	lcl|NC_004741.1_cds_WP_000123730.1_1402	36	64	3.52466	0.337971
1049	lcl|NC_004741.1_cds_WP_000124106.1_1037	30	64	1.10652	0.106102
1050	lcl|NC_004741.1_cds_WP_000124119.1_1065	30	64	1.20045	0.115108
1051	lcl|NC_004741.1_cds_WP_000124119.1_1383	29	64	0.915667	0.0878011
1052	lcl|NC_004741.1_cds_WP_000124121.1_1837	29	64	0.791416	0.075887
1053	lcl|NC_004741.1_cds_WP_000124315.1_2976	31	64	1.66971	0.160105
1054	lcl|NC_004741.1_cds_WP_000124415.1_142	37	64	3.8935	0.373338
1055	lcl|NC_004741.1_cds_WP_000124615.1_4478	35	64	3.48589	0.334254
1056	lcl|NC_004741.1_cds_WP_000124854.1_1585	21	64	0.0596294	0.00571771
1057	lcl|NC_004741.1_cds_WP_000125013.1_923	33	64	2.05173	0.196736
1058	lcl|NC_004741.1_cds_WP_000125617.1_1723	37	64	4.46267	0.427915
1059	lcl|NC_004741.1_cds_WP_000125827.1_485	39	64	7.10983	0.681744
1060	lcl|NC_004741.1_cds_WP_000126079.1_806	36	64	3.91623	0.375518
1061	lcl|NC_004741.1_cds_WP_000126530.1_1086	37	64	4.84811	0.464873
1062	lcl|NC_004741.1_cds_WP_000127104.1_3803	34	64	2.57245	0.246666
1063	lcl|NC_004741.1_cds_WP_000127805.1_2436	36	64	3.89433	0.373418
1064	lcl|NC_004741.1_cds_WP_000127901.1_1174	39	64	6.9799	0.669285
1065	lcl|NC_004741.1_cds_WP_000128136.1_3189	33	64	1.92508	0.184591
1066	lcl|NC_004741.1_cds_WP_000128776.1_2686	11	64	2.87609e-05	2.75781e-06
1067	lcl|NC_004741.1_cds_WP_000128851.1_1485	38	64	5.62159	0.53904
1068	lcl|NC_004741.1_cds_WP_000129530.1_4384	38	64	5.90038	0.565773
1069	lcl|NC_004741.1_cds_WP_000129574.1_2195	38	64	5.58702	0.535725
1070	lcl|NC_004741.1_cds_WP_000130034.1_90	36	64	3.86267	0.370383
1071	lcl|NC_004741.1_cds_WP_000130100.1_4224	21	64	0.0255467	0.00244961
1072	lcl|NC_004741.1_cds_WP_000130185.1_8	31	64	1.17057	0.112243
1073	lcl|NC_004741.1_cds_WP_000130216.1_4091	31	64	1.45482	0.139499
1074	lcl|NC_004741.1_cds_WP_000130305.1_375	34	64	2.56328	0.245787
1075	lcl|NC_004741.1_cds_WP_000130369.1_3263	37	64	4.69756	0.450437
1076	lcl|NC_004741.1_cds_WP_000130621.1_4082	23	64	0.0840385	0.00805825
1077	lcl|NC_004741.1_cds_WP_000130686.1_3684	35	64	3.17755	0.304687
1078	lcl|NC_004741.1_cds_WP_000130872.1_2180	38	64	6.83651	0.655536
1079	lcl|NC_004741.1_cds_WP_000131314.1_551	33	64	2.48358	0.238145
1080	lcl|NC_004741.1_cds_WP_000131702.1_605	26	64	0.30517	0.029262
1081	lcl|NC_004741.1_cds_WP_000131719.1_643	38	64	5.74096	0.550487
1082	lcl|NC_004741.1_cds_WP_000131772.1_2117	35	64	3.37718	0.32383
1083	lcl|NC_004741.1_cds_WP_000131871.1_2605	18	64	0.00735363	0.000705122
1084	lcl|NC_004741.1_cds_WP_000131907.1_3821	35	64	3.22516	0.309253
1085	lcl|NC_004741.1_cds_WP_000132065.1_174	38	64	5.86143	0.562038
1086	lcl|NC_004741.1_cds_WP_000132231.1_2782	33	64	2.14816	0.205982
1087	lcl|NC_004741.1_cds_WP_000132548.1_2107	37	64	4.98363	0.477868
1088	lcl|NC_004741.1_cds_WP_000132640.1_4425	31	64	1.37658	0.131996
1089	lcl|NC_004741.1_cds_WP_000132714.1_136	39	64	7.44129	0.713527
1090	lcl|NC_004741.1_cds_WP_000133055.1_3272	33	64	1.845	0.176913
1091	lcl|NC_004741.1_cds_WP_000133106.1_2018	32	64	1.53144	0.146846
1092	lcl|NC_004741.1_cds_WP_000133204.1_1730	32	64	1.59646	0.153081
1093	lcl|NC_004741.1_cds_WP_000133415.1_1175	21	64	0.0320143	0.00306977
1094	lcl|NC_004741.1_cds_WP_000133598.1_2633	35	64	3.08613	0.295922
1095	lcl|NC_004741.1_cds_WP_000133645.1_4408	35	64	3.08103	0.295433
1096	lcl|NC_004741.1_cds_WP_000133937.1_2576	30	64	1.03322	0.0990729
1097	lcl|NC_004741.1_cds_WP_000134012.1_3097	34	64	2.47229	0.237062
1098	lcl|NC_004741.1_cds_WP_000134107.1_1170	32	64	2.13723	0.204933
1099	lcl|NC_004741.1_cds_WP_000134885.1_1343	36	64	3.78717	0.363143
1100	lcl|NC_004741.1_cds_WP_000135039.1_2353	26	64	0.250586	0.0240281
1101	lcl|NC_004741.1_cds_WP_000135056.1_3883	20	64	0.069847	0.00669747
1102	lcl|NC_004741.1_cds_WP_000135186.1_1710	38	64	5.86426	0.56231
1103	lcl|NC_004741.1_cds_WP_000135199.1_4419	22	64	0.0587623	0.00563458
1104	lcl|NC_004741.1_cds_WP_000135224.1_4239	29	64	0.643821	0.0617344
1105	lcl|NC_004741.1_cds_WP_000135439.1_750	27	64	0.480928	0.046115
1106	lcl|NC_004741.1_cds_WP_000135623.1_3753	34	64	3.01635	0.289231
1107	lcl|NC_004741.1_cds_WP_000136192.1_395	31	64	1.15907	0.111141
1108	lcl|NC_004741.1_cds_WP_000136780.1_3568	32	64	1.65476	0.158671
1109	lcl|NC_004741.1_cds_WP_000137200.1_2160	35	64	2.9799	0.285735
1110	lcl|NC_004741.1_cds_WP_000137292.1_2755	32	64	2.33437	0.223838
1111	lcl|NC_004741.1_cds_WP_000137307.1_3841	39	64	6.90615	0.662214
1112	lcl|NC_004741.1_cds_WP_000137636.1_3501	36	64	3.58819	0.344063
1113	lcl|NC_004741.1_cds_WP_000137862.1_2182	34	64	2.84743	0.273033
1114	lcl|NC_004741.1_cds_WP_000138039.1_1505	32	64	1.80334	0.172918
1115	lcl|NC_004741.1_cds_WP_000138258.1_2616	33	64	2.14192	0.205383
1116	lcl|NC_004741.1_cds_WP_000138745.1_1366	36	64	3.74743	0.359332
1117	lcl|NC_004741.1_cds_WP_000139016.1_3696	34	64	2.81883	0.270291
1118	lcl|NC_004741.1_cds_WP_000139510.1_1425	38	64	5.14375	0.493222
1119	lcl|NC_004741.1_cds_WP_000140020.1_2068	33	64	2.17315	0.208378
1120	lcl|NC_004741.1_cds_WP_000140066.1_2603	31	64	1.4837	0.142268
1121	lcl|NC_004741.1_cds_WP_000140327.1_924	28	64	0.472962	0.0453512
1122	lcl|NC_004741.1_cds_WP_000140506.1_2780	30	64	1.00445	0.0963144
1123	lcl|NC_004741.1_cds_WP_000140529.1_2362	38	64	5.99177	0.574536
1124	lcl|NC_004741.1_cds_WP_000140641.1_490	35	64	2.78497	0.267044
1125	lcl|NC_004741.1_cds_WP_000140890.1_1440	33	64	1.93515	0.185556
1126	lcl|NC_004741.1_cds_WP_000141273.1_438	36	64	4.02761	0.386198
1127	lcl|NC_004741.1_cds_WP_000143529.1_572	36	64	4.38806	0.42076
1128	lcl|NC_004741.1_cds_WP_000144088.1_3590	37	64	4.52103	0.43351
1129	lcl|NC_004741.1_cds_WP_000144365.1_3954	36	64	3.95322	0.379065
1130	lcl|NC_004741.1_cds_WP_000144580.1_1788	38	64	5.07505	0.486634
1131	lcl|NC_004741.1_cds_WP_000145421.1_3102	34	64	2.63564	0.252725
1132	lcl|NC_004741.1_cds_WP_000145453.1_1492	34	64	2.69914	0.258814
1133	lcl|NC_004741.1_cds_WP_000145975.1_3281	35	64	3.22562	0.309297
1134	lcl|NC_004741.1_cds_WP_000146138.1_1575	24	64	0.129523	0.0124197
1135	lcl|NC_004741.1_cds_WP_000146764.1_1997	35	64	3.96868	0.380548
1136	lcl|NC_004741.1_cds_WP_000146998.1_2428	27	64	0.432683	0.0414889
1137	lcl|NC_004741.1_cds_WP_000147302.1_1963	29	64	1.22884	0.117831
1138	lcl|NC_004741.1_cds_WP_000147624.1_3254	36	64	4.19267	0.402025
1139	lcl|NC_004741.1_cds_WP_000147685.1_2848	37	64	4.77265	0.457638
1140	lcl|NC_004741.1_cds_WP_000147987.1_2571	37	64	5.04686	0.483932
1141	lcl|NC_004741.1_cds_WP_000148063.1_3784	36	64	4.2798	0.41038
1142	lcl|NC_004741.1_cds_WP_000148531.1_3494	36	64	3.68444	0.353292
1143	lcl|NC_004741.1_cds_WP_000148585.1_4307	30	64	1.10873	0.106313
1144	lcl|NC_004741.1_cds_WP_000148710.1_1689	32	64	1.40116	0.134354
1145	lcl|NC_004741.1_cds_WP_000148969.1_431	37	64	5.25333	0.503729
1146	lcl|NC_004741.1_cds_WP_000149173.1_4067	39	64	7.07762	0.678656
1147	lcl|NC_004741.1_cds_WP_000149648.1_329	33	64	2.13915	0.205117
1148	lcl|NC_004741.1_cds_WP_000149999.1_3972	38	64	6.01435	0.576702
1149	lcl|NC_004741.1_cds_WP_000150543.1_1475	32	64	1.95874	0.187818
1150	lcl|NC_004741.1_cds_WP_000150612.1_124	37	64	4.77579	0.457939
1151	lcl|NC_004741.1_cds_WP_000152305.1_1820	33	64	2.29158	0.219734
1152	lcl|NC_004741.1_cds_WP_000152949.1_1238	29	64	0.702271	0.0673391
1153	lcl|NC_004741.1_cds_WP_000153074.1_2204	26	64	0.244799	0.0234732
1154	lcl|NC_004741.1_cds_WP_000153502.1_1512	24	64	0.110414	0.0105873
1155	lcl|NC_004741.1_cds_WP_000153624.1_3320	38	64	5.62969	0.539818
1156	lcl|NC_004741.1_cds_WP_000153987.1_3663	36	64	3.69139	0.353958
1157	lcl|NC_004741.1_cds_WP_000154147.1_346	32	64	1.4999	0.143822
1158	lcl|NC_004741.1_cds_WP_000154339.1_1662	36	64	3.86337	0.370449
1159	lcl|NC_004741.1_cds_WP_000154398.1_1039	34	64	2.49771	0.239499
1160	lcl|NC_004741.1_cds_WP_000155673.1_3419	26	64	0.236335	0.0226616
1161	lcl|NC_004741.1_cds_WP_000155744.1_2059	35	64	2.91673	0.279679
1162	lcl|NC_004741.1_cds_WP_000156161.1_2419	38	64	5.33544	0.511602
1163	lcl|NC_004741.1_cds_WP_000156246.1_1472	32	64	2.08209	0.199647
1164	lcl|NC_004741.1_cds_WP_000156489.1_972	39	64	6.95288	0.666695
1165	lcl|NC_004741.1_cds_WP_000156579.1_1391	37	64	4.871	0.467068
1166	lcl|NC_004741.1_cds_WP_000156718.1_2390	34	64	2.39396	0.229551
1167	lcl|NC_004741.1_cds_WP_000156795.1_2751	32	64	1.34841	0.129296
1168	lcl|NC_004741.1_cds_WP_000157258.1_103	39	64	6.9445	0.665892
1169	lcl|NC_004741.1_cds_WP_000157931.1_3231	34	64	2.41267	0.231345
1170	lcl|NC_004741.1_cds_WP_000158056.1_2802	33	64	2.59428	0.248759
1171	lcl|NC_004741.1_cds_WP_000158164.1_315	32	64	1.92735	0.184809
1172	lcl|NC_004741.1_cds_WP_000158544.1_2654	36	64	3.97878	0.381516
1173	lcl|NC_004741.1_cds_WP_000160805.1_4040	31	64	1.20311	0.115364
1174	lcl|NC_004741.1_cds_WP_000161265.1_3544	22	64	0.037502	0.00359598
1175	lcl|NC_004741.1_cds_WP_000162574.1_2741	30	64	1.11366	0.106786
1176	lcl|NC_004741.1_cds_WP_000162739.1_617	36	64	3.70977	0.355721
1177	lcl|NC_004741.1_cds_WP_000163771.1_1509	33	64	2.33696	0.224085
1178	lcl|NC_004741.1_cds_WP_000164448.1_1128	34	64	2.42211	0.23225
1179	lcl|NC_004741.1_cds_WP_000165556.1_4165	31	64	1.10966	0.106402
1180	lcl|NC_004741.1_cds_WP_000165870.1_852	35	64	3.20455	0.307277
1181	lcl|NC_004741.1_cds_WP_000166281.1_4318	27	64	0.371824	0.0356534
1182	lcl|NC_004741.1_cds_WP_000166448.1_2581	29	64	0.924374	0.088636
1183	lcl|NC_004741.1_cds_WP_000167336.1_925	25	64	0.248197	0.023799
1184	lcl|NC_004741.1_cds_WP_000168305.1_3421	29	64	0.922823	0.0884872
1185	lcl|NC_004741.1_cds_WP_000168493.1_3779	37	64	4.39076	0.421019
1186	lcl|NC_004741.1_cds_WP_000168706.1_3942	32	64	1.68253	0.161333
1187	lcl|NC_004741.1_cds_WP_000168747.1_1860	32	64	1.93077	0.185137
1188	lcl|NC_004741.1_cds_WP_000168813.1_771	39	64	7.72801	0.74102
1189	lcl|NC_004741.1_cds_WP_000169147.1_3454	35	64	2.72511	0.261304
1190	lcl|NC_004741.1_cds_WP_000169701.1_2371	36	64	4.03231	0.386648
1191	lcl|NC_004741.1_cds_WP_000170347.1_2491	34	64	2.37506	0.227739
1192	lcl|NC_004741.1_cds_WP_000170961.1_1250	19	64	0.0119502	0.00114588
1193	lcl|NC_004741.1_cds_WP_000171710.1_3669	35	64	3.34919	0.321146
1194	lcl|NC_004741.1_cds_WP_000172005.1_108	36	64	3.56366	0.341711
1195	lcl|NC_004741.1_cds_WP_000172749.1_2395	33	64	2.33779	0.224165
1196	lcl|NC_004741.1_cds_WP_000173321.1_1226	35	64	3.22428	0.309168
1197	lcl|NC_004741.1_cds_WP_000173487.1_1868	33	64	1.68909	0.161963
1198	lcl|NC_004741.1_cds_WP_000173660.1_4072	34	64	2.46779	0.23663
1199	lcl|NC_004741.1_cds_WP_000174068.1_1172	23	64	0.145322	0.0139345
1200	lcl|NC_004741.1_cds_WP_000174305.1_3804	33	64	2.19588	0.210557
1201	lcl|NC_004741.1_cds_WP_000174678.1_292	29	64	0.818606	0.0784942
1202	lcl|NC_004741.1_cds_WP_000175045.1_1555	37	64	4.76359	0.456769
1203	lcl|NC_004741.1_cds_WP_000175297.1_4333	36	64	3.48738	0.334396
1204	lcl|NC_004741.1_cds_WP_000175932.1_4465	33	64	1.92839	0.184909
1205	lcl|NC_004741.1_cds_WP_000176187.1_2565	34	64	2.41062	0.231149
1206	lcl|NC_004741.1_cds_WP_000176258.1_1319	33	64	2.00621	0.192371
1207	lcl|NC_004741.1_cds_WP_000176576.1_180	38	64	5.51424	0.528747
1208	lcl|NC_004741.1_cds_WP_000177221.1_1549	39	64	6.90923	0.66251
1209	lcl|NC_004741.1_cds_WP_000177546.1_1418	35	64	2.71352	0.260193
1210	lcl|NC_004741.1_cds_WP_000177726.1_402	38	64	5.4566	0.52322
1211	lcl|NC_004741.1_cds_WP_000178456.1_2719	29	64	1.02394	0.0981832
1212	lcl|NC_004741.1_cds_WP_000178634.1_825	35	64	3.38545	0.324622
1213	lcl|NC_004741.1_cds_WP_000179406.1_3347	30	64	1.20896	0.115925
1214	lcl|NC_004741.1_cds_WP_000179469.1_1975	31	64	1.15656	0.1109
1215	lcl|NC_004741.1_cds_WP_000179489.1_1722	37	64	4.71363	0.451978
1216	lcl|NC_004741.1_cds_WP_000179805.1_1134	37	64	5.17181	0.495912
1217	lcl|NC_004741.1_cds_WP_000179819.1_362	29	64	0.825995	0.0792027
1218	lcl|NC_004741.1_cds_WP_000181723.1_2535	32	64	1.73041	0.165925
1219	lcl|NC_004741.1_cds_WP_000182053.1_2276	32	64	1.55333	0.148945
1220	lcl|NC_004741.1_cds_WP_000182502.1_4061	33	64	1.88019	0.180287
1221	lcl|NC_004741.1_cds_WP_000182919.1_2192	35	64	3.08971	0.296265
1222	lcl|NC_004741.1_cds_WP_000183041.1_2141	34	64	2.56266	0.245727
1223	lcl|NC_004741.1_cds_WP_000183130.1_2146	38	64	6.01516	0.576779
1224	lcl|NC_004741.1_cds_WP_000183342.1_3635	32	64	1.66059	0.15923
1225	lcl|NC_004741.1_cds_WP_000183483.1_3121	33	64	2.15104	0.206259
1226	lcl|NC_004741.1_cds_WP_000183676.1_3307	28	64	0.499131	0.0478604
1227	lcl|NC_004741.1_cds_WP_000183927.1_503	37	64	4.32423	0.41464
1228	lcl|NC_004741.1_cds_WP_000184250.1_2886	31	64	1.45605	0.139617
1229	lcl|NC_004741.1_cds_WP_000184591.1_616	36	64	3.93615	0.377428
1230	lcl|NC_004741.1_cds_WP_000184806.1_3543	37	64	4.93463	0.47317
1231	lcl|NC_004741.1_cds_WP_000184977.1_665	36	64	4.20164	0.402885
1232	lcl|NC_004741.1_cds_WP_000185262.1_4184	35	64	3.34066	0.320328
1233	lcl|NC_004741.1_cds_WP_000186375.1_2494	37	64	4.67476	0.448252
1234	lcl|NC_004741.1_cds_WP_000186422.1_2860	37	64	4.64673	0.445564
1235	lcl|NC_004741.1_cds_WP_000186540.1_2315	22	64	0.0608912	0.00583871
1236	lcl|NC_004741.1_cds_WP_000186631.1_418	31	64	1.83747	0.17619
1237	lcl|NC_004741.1_cds_WP_000187010.1_3524	35	64	3.3591	0.322096
1238	lcl|NC_004741.1_cds_WP_000187358.1_2023	24	64	0.175756	0.0168528
1239	lcl|NC_004741.1_cds_WP_000187442.1_3191	30	64	0.854402	0.0819266
1240	lcl|NC_004741.1_cds_WP_000187530.1_3657	38	64	5.9761	0.573034
1241	lcl|NC_004741.1_cds_WP_000187594.1_612	36	64	3.82241	0.366521
1242	lcl|NC_004741.1_cds_WP_000187761.1_3861	36	64	3.71961	0.356665
1243	lcl|NC_004741.1_cds_WP_000187770.1_4314	34	64	2.24805	0.21556
1244	lcl|NC_004741.1_cds_WP_000187873.1_2703	34	64	2.57044	0.246474
1245	lcl|NC_004741.1_cds_WP_000188161.1_834	39	64	5.93843	0.569421
1246	lcl|NC_004741.1_cds_WP_000189006.1_3989	35	64	3.20903	0.307706
1247	lcl|NC_004741.1_cds_WP_000189129.1_803	34	64	2.41623	0.231687
1248	lcl|NC_004741.1_cds_WP_000189314.1_3258	31	64	1.70961	0.163931
1249	lcl|NC_004741.1_cds_WP_000189558.1_291	37	64	4.54957	0.436247
1250	lcl|NC_004741.1_cds_WP_000189743.1_2962	34	64	2.8037	0.26884
1251	lcl|NC_004741.1_cds_WP_000190288.1_452	23	64	0.108219	0.0103769
1252	lcl|NC_004741.1_cds_WP_000190506.1_3759	28	64	0.502903	0.0482221
1253	lcl|NC_004741.1_cds_WP_000190516.1_3982	34	64	2.49682	0.239414
1254	lcl|NC_004741.1_cds_WP_000190577.1_3629	36	64	4.29864	0.412186
1255	lcl|NC_004741.1_cds_WP_000190655.1_2670	32	64	1.45021	0.139057
1256	lcl|NC_004741.1_cds_WP_000190670.1_3826	37	64	4.94436	0.474103
1257	lcl|NC_004741.1_cds_WP_000190839.1_1214	38	64	5.89709	0.565458
1258	lcl|NC_004741.1_cds_WP_000190982.1_1766	34	64	2.34214	0.224583
1259	lcl|NC_004741.1_cds_WP_000191257.1_4016	35	64	3.54422	0.339847
1260	lcl|NC_004741.1_cds_WP_000191387.1_1115	34	64	2.48716	0.238488
1261	lcl|NC_004741.1_cds_WP_000191505.1_537	36	64	4.12867	0.395888
1262	lcl|NC_004741.1_cds_WP_000191557.1_3999	38	64	5.93532	0.569124
1263	lcl|NC_004741.1_cds_WP_000191701.1_1035	34	64	2.45333	0.235243
1264	lcl|NC_004741.1_cds_WP_000192453.1_216	29	64	0.978399	0.0938163
1265	lcl|NC_004741.1_cds_WP_000192556.1_4115	38	64	6.5051	0.623759
1266	lcl|NC_004741.1_cds_WP_000192745.1_2958	34	64	2.48313	0.238101
1267	lcl|NC_004741.1_cds_WP_000193385.1_316	38	64	6.45076	0.618548
1268	lcl|NC_004741.1_cds_WP_000193447.1_1266	40	64	7.57186	0.726047
1269	lcl|NC_004741.1_cds_WP_000193542.1_1818	39	64	7.47435	0.716697
1270	lcl|NC_004741.1_cds_WP_000193826.1_946	35	64	2.91414	0.27943
1271	lcl|NC_004741.1_cds_WP_000194195.1_321	30	64	0.805851	0.0772711
1272	lcl|NC_004741.1_cds_WP_000194508.1_2465	39	64	6.96222	0.667591
1273	lcl|NC_004741.1_cds_WP_000194740.1_709	37	64	4.72545	0.453112
1274	lcl|NC_004741.1_cds_WP_000194922.1_2300	39	64	7.18185	0.68865
1275	lcl|NC_004741.1_cds_WP_000195082.1_2949	36	64	3.22583	0.309317
1276	lcl|NC_004741.1_cds_WP_000195179.1_3436	35	64	3.13912	0.301002
1277	lcl|NC_004741.1_cds_WP_000195299.1_3128	35	64	2.76894	0.265507
1278	lcl|NC_004741.1_cds_WP_000196263.1_3918	39	64	6.347	0.608598
1279	lcl|NC_004741.1_cds_WP_000196934.1_2785	37	64	4.72564	0.45313
1280	lcl|NC_004741.1_cds_WP_000197338.1_1094	31	64	1.77156	0.169871
1281	lcl|NC_004741.1_cds_WP_000197568.1_1113	37	64	4.34128	0.416275
1282	lcl|NC_004741.1_cds_WP_000197677.1_2714	34	64	2.6819	0.257161
1283	lcl|NC_004741.1_cds_WP_000197853.1_1216	34	64	2.57612	0.247017
1284	lcl|NC_004741.1_cds_WP_000197995.1_1360	39	64	6.56627	0.629624
1285	lcl|NC_004741.1_cds_WP_000198225.1_1828	35	64	3.47496	0.333206
1286	lcl|NC_004741.1_cds_WP_000198728.1_3466	36	64	4.32017	0.414251
1287	lcl|NC_004741.1_cds_WP_000198822.1_2293	34	64	2.57134	0.24656
1288	lcl|NC_004741.1_cds_WP_000199921.1_1679	36	64	3.89489	0.373472
1289	lcl|NC_004741.1_cds_WP_000200120.1_2721	38	64	6.25171	0.599461
1290	lcl|NC_004741.1_cds_WP_000200378.1_1247	29	64	0.858968	0.0823644
1291	lcl|NC_004741.1_cds_WP_000201051.1_2910	37	64	4.49756	0.43126
1292	lcl|NC_004741.1_cds_WP_000201413.1_2500	26	64	0.427322	0.0409749
1293	lcl|NC_004741.1_cds_WP_000201488.1_699	25	64	0.189416	0.0181626
1294	lcl|NC_004741.1_cds_WP_000201819.1_3522	38	64	6.07423	0.582443
1295	lcl|NC_004741.1_cds_WP_000202798.1_2301	29	64	0.557023	0.0534116
1296	lcl|NC_004741.1_cds_WP_000202902.1_3391	32	64	1.51083	0.14487
1297	lcl|NC_004741.1_cds_WP_000202992.1_1877	34	64	2.92443	0.280417
1298	lcl|NC_004741.1_cds_WP_000203025.1_805	34	64	2.51654	0.241305
1299	lcl|NC_004741.1_cds_WP_000203090.1_3346	34	64	3.03061	0.290598
1300	lcl|NC_004741.1_cds_WP_000203747.1_41	23	64	0.0643396	0.00616937
1301	lcl|NC_004741.1_cds_WP_000203905.1_2882	27	64	0.449477	0.0430993
1302	lcl|NC_004741.1_cds_WP_000204032.1_4462	35	64	3.59947	0.345145
1303	lcl|NC_004741.1_cds_WP_000204101.1_3542	37	64	4.6246	0.443442
1304	lcl|NC_004741.1_cds_WP_000204331.1_1960	36	64	3.60279	0.345462
1305	lcl|NC_004741.1_cds_WP_000204658.1_2900	33	64	2.6798	0.256959
1306	lcl|NC_004741.1_cds_WP_000204753.1_3908	37	64	4.62902	0.443866
1307	lcl|NC_004741.1_cds_WP_000205829.1_4324	38	64	5.89914	0.565654
1308	lcl|NC_004741.1_cds_WP_000206276.1_3940	38	64	5.7436	0.55074
1309	lcl|NC_004741.1_cds_WP_000206987.1_2866	25	64	0.157745	0.0151258
1310	lcl|NC_004741.1_cds_WP_000207079.1_581	37	64	4.41422	0.423269
1311	lcl|NC_004741.1_cds_WP_000207512.1_1677	33	64	2.02693	0.194358
1312	lcl|NC_004741.1_cds_WP_000207560.1_282	34	64	2.65413	0.254499
1313	lcl|NC_004741.1_cds_WP_000207682.1_3275	33	64	2.14119	0.205314
1314	lcl|NC_004741.1_cds_WP_000208167.1_4259	34	64	2.36037	0.22633
1315	lcl|NC_004741.1_cds_WP_000208242.1_3562	28	64	0.580534	0.055666
1316	lcl|NC_004741.1_cds_WP_000208517.1_3725	33	64	2.0846	0.199887
1317	lcl|NC_004741.1_cds_WP_000208747.1_4371	29	64	0.970244	0.0930343
1318	lcl|NC_004741.1_cds_WP_000209313.1_773	35	64	3.04065	0.29156
1319	lcl|NC_004741.1_cds_WP_000209520.1_1297	38	64	5.79318	0.555494
1320	lcl|NC_004741.1_cds_WP_000210126.1_4111	35	64	3.25595	0.312206
1321	lcl|NC_004741.1_cds_WP_000210739.1_172	31	64	1.41678	0.135852
1322	lcl|NC_004741.1_cds_WP_000210809.1_1647	37	64	4.70921	0.451555
1323	lcl|NC_004741.1_cds_WP_000210878.1_2856	33	64	2.09483	0.200868
1324	lcl|NC_004741.1_cds_WP_000211158.1_2648	38	64	5.56351	0.533471
1325	lcl|NC_004741.1_cds_WP_000211225.1_4342	28	64	0.558162	0.0535208
1326	lcl|NC_004741.1_cds_WP_000211324.1_682	39	64	7.21223	0.691563
1327	lcl|NC_004741.1_cds_WP_000211355.1_2606	19	64	0.00766105	0.000734599
1328	lcl|NC_004741.1_cds_WP_000211506.1_3591	36	64	4.00773	0.384291
1329	lcl|NC_004741.1_cds_WP_000211648.1_3188	37	64	4.45366	0.427051
1330	lcl|NC_004741.1_cds_WP_000211683.1_198	36	64	4.14931	0.397867
1331	lcl|NC_004741.1_cds_WP_000211949.1_2841	36	64	3.71811	0.35652
1332	lcl|NC_004741.1_cds_WP_000211962.1_4249	31	64	1.24488	0.119369
1333	lcl|NC_004741.1_cds_WP_000212252.1_448	34	64	2.42494	0.232522
1334	lcl|NC_004741.1_cds_WP_000212445.1_3174	36	64	4.03669	0.387069
1335	lcl|NC_004741.1_cds_WP_000212657.1_1773	27	64	0.384524	0.0368711
1336	lcl|NC_004741.1_cds_WP_000213020.1_1687	31	64	1.28189	0.122917
1337	lcl|NC_004741.1_cds_WP_000213098.1_850	34	64	2.6191	0.251139
1338	lcl|NC_004741.1_cds_WP_000213277.1_2015	36	64	3.75245	0.359814
1339	lcl|NC_004741.1_cds_WP_000213401.1_2302	37	64	4.85541	0.465574
1340	lcl|NC_004741.1_cds_WP_000213780.1_4438	38	64	5.93901	0.569478
1341	lcl|NC_004741.1_cds_WP_000213809.1_2607	26	64	0.423434	0.0406021
1342	lcl|NC_004741.1_cds_WP_000214515.1_1282	38	64	5.67872	0.544519
1343	lcl|NC_004741.1_cds_WP_000214712.1_1632	20	64	0.020893	0.00200338
1344	lcl|NC_004741.1_cds_WP_000215147.1_134	31	64	1.45006	0.139043
1345	lcl|NC_004741.1_cds_WP_000215549.1_1633	34	64	2.40769	0.230868
1346	lcl|NC_004741.1_cds_WP_000216201.1_2786	30	64	1.02764	0.0985379
1347	lcl|NC_004741.1_cds_WP_000216791.1_3309	23	64	0.114898	0.0110173
1348	lcl|NC_004741.1_cds_WP_000217105.1_3589	35	64	2.88324	0.276467
1349	lcl|NC_004741.1_cds_WP_000217247.1_3704	39	64	7.03268	0.674346
1350	lcl|NC_004741.1_cds_WP_000217851.1_797	37	64	4.76948	0.457334
1351	lcl|NC_004741.1_cds_WP_000217950.1_1728	26	64	0.327652	0.0314178
1352	lcl|NC_004741.1_cds_WP_000218360.1_4411	27	64	0.469071	0.0449781
1353	lcl|NC_004741.1_cds_WP_000218480.1_2974	37	64	4.77563	0.457923
1354	lcl|NC_004741.1_cds_WP_000219193.1_2701	34	64	2.67851	0.256835
1355	lcl|NC_004741.1_cds_WP_000220281.1_3435	33	64	1.98227	0.190075
1356	lcl|NC_004741.1_cds_WP_000221768.1_2248	37	64	5.14367	0.493214
1357	lcl|NC_004741.1_cds_WP_000222164.1_1573	30	64	0.857395	0.0822136
1358	lcl|NC_004741.1_cds_WP_000224099.1_3304	33	64	2.82031	0.270433
1359	lcl|NC_004741.1_cds_WP_000224135.1_2981	34	64	3.33797	0.32007
1360	lcl|NC_004741.1_cds_WP_000224274.1_964	37	64	4.38051	0.420037
1361	lcl|NC_004741.1_cds_WP_000224351.1_3264	36	64	3.61721	0.346846
1362	lcl|NC_004741.1_cds_WP_000224470.1_3735	34	64	2.5416	0.243708
1363	lcl|NC_004741.1_cds_WP_000224573.1_163	33	64	2.12023	0.203304
1364	lcl|NC_004741.1_cds_WP_000224665.1_1356	34	64	2.58916	0.248268
1365	lcl|NC_004741.1_cds_WP_000224714.1_3323	35	64	3.49803	0.335417
1366	lcl|NC_004741.1_cds_WP_000224879.1_4475	25	64	0.207447	0.0198916
1367	lcl|NC_004741.1_cds_WP_000225239.1_2722	34	64	2.25186	0.215926
1368	lcl|NC_004741.1_cds_WP_000225287.1_1692	35	64	3.05481	0.292918
1369	lcl|NC_004741.1_cds_WP_000226403.1_3485	37	64	4.75526	0.455971
1370	lcl|NC_004741.1_cds_WP_000226783.1_1155	23	64	0.0999513	0.00958409
1371	lcl|NC_004741.1_cds_WP_000226815.1_2858	37	64	4.95442	0.475067
1372	lcl|NC_004741.1_cds_WP_000227557.1_3375	39	64	6.7486	0.647107
1373	lcl|NC_004741.1_cds_WP_000227804.1_3907	35	64	2.77965	0.266534
1374	lcl|NC_004741.1_cds_WP_000227958.1_3659	35	64	3.64609	0.349614
1375	lcl|NC_004741.1_cds_WP_000228005.1_861	30	64	1.10952	0.106389
1376	lcl|NC_004741.1_cds_WP_000228282.1_3934	34	64	3.33988	0.320253
1377	lcl|NC_004741.1_cds_WP_000228371.1_4341	36	64	3.6251	0.347602
1378	lcl|NC_004741.1_cds_WP_000228473.1_844	33	64	2.29902	0.220448
1379	lcl|NC_004741.1_cds_WP_000228688.1_2033	28	64	0.435718	0.0417799
1380	lcl|NC_004741.1_cds_WP_000230280.1_4304	32	64	1.68277	0.161357
1381	lcl|NC_004741.1_cds_WP_000231904.1_1733	37	64	5.05372	0.484589
1382	lcl|NC_004741.1_cds_WP_000233043.1_1312	21	64	0.0234593	0.00224946
1383	lcl|NC_004741.1_cds_WP_000233090.1_1696	12	64	0.000121742	1.16735e-05
1384	lcl|NC_004741.1_cds_WP_000234511.1_3024	35	64	3.65252	0.350232
1385	lcl|NC_004741.1_cds_WP_000234823.1_1213	32	64	1.5037	0.144187
1386	lcl|NC_004741.1_cds_WP_000235403.1_2862	37	64	4.49274	0.430798
1387	lcl|NC_004741.1_cds_WP_000235501.1_3412	37	64	4.94073	0.473755
1388	lcl|NC_004741.1_cds_WP_000235706.1_62	36	64	3.87917	0.371964
1389	lcl|NC_004741.1_cds_WP_000236312.1_4107	35	64	3.08705	0.29601
1390	lcl|NC_004741.1_cds_WP_000236995.1_3491	31	64	1.0693	0.102533
1391	lcl|NC_004741.1_cds_WP_000237837.1_2925	32	64	1.73686	0.166543
1392	lcl|NC_004741.1_cds_WP_000237959.1_2890	36	64	4.05156	0.388494
1393	lcl|NC_004741.1_cds_WP_000239155.1_185	37	64	4.51488	0.432921
1394	lcl|NC_004741.1_cds_WP_000239596.1_4366	20	64	0.0451136	0.00432583
1395	lcl|NC_004741.1_cds_WP_000239730.1_3814	33	64	2.47502	0.237324
1396	lcl|NC_004741.1_cds_WP_000239881.1_2050	32	64	1.34858	0.129312
1397	lcl|NC_004741.1_cds_WP_000239881.1_2234	32	64	1.34858	0.129312
1398	lcl|NC_004741.1_cds_WP_000239924.1_3008	37	64	4.2398	0.406545
1399	lcl|NC_004741.1_cds_WP_000241011.1_2295	34	64	2.59906	0.249218
1400	lcl|NC_004741.1_cds_WP_000241261.1_49	36	64	4.09267	0.392436
1401	lcl|NC_004741.1_cds_WP_000241642.1_3	37	64	4.87088	0.467057
1402	lcl|NC_004741.1_cds_WP_000242755.1_4191	32	64	1.77399	0.170104
1403	lcl|NC_004741.1_cds_WP_000243741.1_3308	37	64	5.16183	0.494956
1404	lcl|NC_004741.1_cds_WP_000244177.1_2646	36	64	4.12447	0.395486
1405	lcl|NC_004741.1_cds_WP_000244767.1_2942	30	64	1.00068	0.0959524
1406	lcl|NC_004741.1_cds_WP_000245638.1_3477	33	64	2.55133	0.244641
1407	lcl|NC_004741.1_cds_WP_000245840.1_4053	37	64	4.55972	0.437221
1408	lcl|NC_004741.1_cds_WP_000246019.1_1812	37	64	4.93267	0.472982
1409	lcl|NC_004741.1_cds_WP_000246155.1_2830	37	64	4.29327	0.411671
1410	lcl|NC_004741.1_cds_WP_000246518.1_2763	37	64	4.8311	0.463243
1411	lcl|NC_004741.1_cds_WP_000246759.1_722	36	64	3.72288	0.356978
1412	lcl|NC_004741.1_cds_WP_000246815.1_4207	24	64	0.154974	0.0148601
1413	lcl|NC_004741.1_cds_WP_000246827.1_3251	32	64	1.61822	0.155167
1414	lcl|NC_004741.1_cds_WP_000246888.1_161	23	64	0.0738576	0.00708203
1415	lcl|NC_004741.1_cds_WP_000246949.1_230	37	64	5.10159	0.489179
1416	lcl|NC_004741.1_cds_WP_000247878.1_2400	34	64	2.30652	0.221166
1417	lcl|NC_004741.1_cds_WP_000248097.1_3081	27	64	0.453407	0.0434761
1418	lcl|NC_004741.1_cds_WP_000248636.1_1796	35	64	2.89929	0.278006
1419	lcl|NC_004741.1_cds_WP_000249126.1_3250	37	64	4.39515	0.42144
1420	lcl|NC_004741.1_cds_WP_000250035.1_3636	36	64	3.581	0.343374
1421	lcl|NC_004741.1_cds_WP_000250274.1_2945	34	64	2.51987	0.241624
1422	lcl|NC_004741.1_cds_WP_000250631.1_1752	35	64	3.11512	0.298701
1423	lcl|NC_004741.1_cds_WP_000251735.1_1576	35	64	3.52835	0.338325
1424	lcl|NC_004741.1_cds_WP_000251875.1_2597	25	64	0.371143	0.035588
1425	lcl|NC_004741.1_cds_WP_000252351.1_1554	38	64	5.184	0.497081
1426	lcl|NC_004741.1_cds_WP_000252901.1_2788	32	64	2.46632	0.23649
1427	lcl|NC_004741.1_cds_WP_000253451.1_3800	38	64	5.13637	0.492514
1428	lcl|NC_004741.1_cds_WP_000253793.1_463	37	64	4.73963	0.454472
1429	lcl|NC_004741.1_cds_WP_000253975.1_4116	37	64	4.64984	0.445862
1430	lcl|NC_004741.1_cds_WP_000254365.1_566	28	64	0.683943	0.0655816
1431	lcl|NC_004741.1_cds_WP_000254636.1_4406	29	64	0.750762	0.0719887
1432	lcl|NC_004741.1_cds_WP_000254708.1_2826	35	64	3.04855	0.292318
1433	lcl|NC_004741.1_cds_WP_000254830.1_2506	36	64	3.90304	0.374253
1434	lcl|NC_004741.1_cds_WP_000255039.1_2267	37	64	4.88064	0.467993
1435	lcl|NC_004741.1_cds_WP_000255996.1_449	26	64	0.291583	0.0279592
1436	lcl|NC_004741.1_cds_WP_000256188.1_2308	39	64	7.3461	0.7044
1437	lcl|NC_004741.1_cds_WP_000256409.1_3625	37	64	4.48028	0.429603
1438	lcl|NC_004741.1_cds_WP_000256435.1_2914	35	64	3.45001	0.330813
1439	lcl|NC_004741.1_cds_WP_000256450.1_2731	21	64	0.031197	0.00299141
1440	lcl|NC_004741.1_cds_WP_000256684.1_4302	35	64	3.48518	0.334186
1441	lcl|NC_004741.1_cds_WP_000256794.1_697	28	64	0.595592	0.0571099
1442	lcl|NC_004741.1_cds_WP_000256979.1_2978	37	64	5.13086	0.491986
1443	lcl|NC_004741.1_cds_WP_000257186.1_46	37	64	5.02006	0.481362
1444	lcl|NC_004741.1_cds_WP_000257278.1_4364	24	64	0.108009	0.0103568
1445	lcl|NC_004741.1_cds_WP_000257293.1_3328	31	64	1.12049	0.107441
1446	lcl|NC_004741.1_cds_WP_000257419.1_1650	35	64	3.39144	0.325197
1447	lcl|NC_004741.1_cds_WP_000258247.1_2556	27	64	0.365424	0.0350397
1448	lcl|NC_004741.1_cds_WP_000258546.1_1648	38	64	5.78278	0.554497
1449	lcl|NC_004741.1_cds_WP_000259004.1_694	23	64	0.160007	0.0153427
1450	lcl|NC_004741.1_cds_WP_000259315.1_3071	37	64	4.72583	0.453149
1451	lcl|NC_004741.1_cds_WP_000261147.1_3048	31	64	1.41194	0.135388
1452	lcl|NC_004741.1_cds_WP_000261572.1_2089	31	64	1.3518	0.129621
1453	lcl|NC_004741.1_cds_WP_000262103.1_2427	33	64	2.31852	0.222317
1454	lcl|NC_004741.1_cds_WP_000262150.1_3105	38	64	5.72726	0.549174
1455	lcl|NC_004741.1_cds_WP_000263098.1_3511	32	64	1.38791	0.133084
1456	lcl|NC_004741.1_cds_WP_000263349.1_567	29	64	0.788032	0.0755625
1457	lcl|NC_004741.1_cds_WP_000263563.1_995	36	64	4.01611	0.385096
1458	lcl|NC_004741.1_cds_WP_000264777.1_2729	37	64	4.98313	0.47782
1459	lcl|NC_004741.1_cds_WP_000267598.1_1168	36	64	4.3861	0.420573
1460	lcl|NC_004741.1_cds_WP_000267653.1_1574	40	64	8.67367	0.831698
1461	lcl|NC_004741.1_cds_WP_000268429.1_3111	35	64	3.27688	0.314213
1462	lcl|NC_004741.1_cds_WP_000269495.1_1767	38	64	5.45034	0.52262
1463	lcl|NC_004741.1_cds_WP_000270282.1_554	22	64	0.252794	0.0242398
1464	lcl|NC_004741.1_cds_WP_000270305.1_997	17	64	0.00636639	0.000610458
1465	lcl|NC_004741.1_cds_WP_000270367.1_3418	33	64	2.16128	0.20724
1466	lcl|NC_004741.1_cds_WP_000270672.1_1998	32	64	2.45226	0.235142
1467	lcl|NC_004741.1_cds_WP_000271035.1_3042	34	64	3.40454	0.326453
1468	lcl|NC_004741.1_cds_WP_000271152.1_611	35	64	3.1237	0.299524
1469	lcl|NC_004741.1_cds_WP_000271335.1_2656	33	64	1.95951	0.187893
1470	lcl|NC_004741.1_cds_WP_000271401.1_3289	21	64	0.0277537	0.00266124
1471	lcl|NC_004741.1_cds_WP_000271990.1_2747	38	64	5.81102	0.557204
1472	lcl|NC_004741.1_cds_WP_000272188.1_157	26	64	0.301605	0.0289202
1473	lcl|NC_004741.1_cds_WP_000272830.1_624	35	64	3.76398	0.360919
1474	lcl|NC_004741.1_cds_WP_000273283.1_2777	34	64	2.72506	0.261299
1475	lcl|NC_004741.1_cds_WP_000274623.1_3540	38	64	5.75836	0.552156
1476	lcl|NC_004741.1_cds_WP_000275378.1_3962	39	64	6.17783	0.592377
1477	lcl|NC_004741.1_cds_WP_000275665.1_2171	34	64	2.39036	0.229206
1478	lcl|NC_004741.1_cds_WP_000276149.1_1699	27	64	0.588814	0.0564599
1479	lcl|NC_004741.1_cds_WP_000276167.1_514	31	64	1.55154	0.148774
1480	lcl|NC_004741.1_cds_WP_000277944.1_127	37	64	4.95139	0.474777
1481	lcl|NC_004741.1_cds_WP_000279535.1_4003	38	64	7.08309	0.679181
1482	lcl|NC_004741.1_cds_WP_000279577.1_3947	39	64	7.41007	0.710533
1483	lcl|NC_004741.1_cds_WP_000280488.1_3882	36	64	3.79773	0.364155
1484	lcl|NC_004741.1_cds_WP_000281320.1_2759	30	64	0.99818	0.0957131
1485	lcl|NC_004741.1_cds_WP_000281726.1_3693	39	64	6.86458	0.658228
1486	lcl|NC_004741.1_cds_WP_000282635.1_301	36	64	4.00194	0.383736
1487	lcl|NC_004741.1_cds_WP_000283673.1_1046	35	64	2.99341	0.287031
1488	lcl|NC_004741.1_cds_WP_000284045.1_647	35	64	2.68935	0.257875
1489	lcl|NC_004741.1_cds_WP_000284050.1_276	26	64	0.312915	0.0300046
1490	lcl|NC_004741.1_cds_WP_000284272.1_1206	34	64	2.46214	0.236089
1491	lcl|NC_004741.1_cds_WP_000284600.1_3505	33	64	2.47294	0.237124
1492	lcl|NC_004741.1_cds_WP_000285348.1_3667	31	64	1.06564	0.102181
1493	lcl|NC_004741.1_cds_WP_000285793.1_4077	36	64	4.45786	0.427453
1494	lcl|NC_004741.1_cds_WP_000286331.1_957	39	64	6.83616	0.655503
1495	lcl|NC_004741.1_cds_WP_000286515.1_2998	33	64	2.28368	0.218976
1496	lcl|NC_004741.1_cds_WP_000288128.1_1114	36	64	3.57596	0.34289
1497	lcl|NC_004741.1_cds_WP_000288548.1_3453	39	64	6.51898	0.625089
1498	lcl|NC_004741.1_cds_WP_000288715.1_975	35	64	3.31713	0.318072
1499	lcl|NC_004741.1_cds_WP_000289090.1_4211	19	64	0.0121542	0.00116543
1500	lcl|NC_004741.1_cds_WP_000290222.1_2518	31	64	1.46929	0.140886
1501	lcl|NC_004741.1_cds_WP_000290582.1_1487	32	64	1.57206	0.150741
1502	lcl|NC_004741.1_cds_WP_000290727.1_1112	20	64	0.031037	0.00297606
1503	lcl|NC_004741.1_cds_WP_000291255.1_1142	37	64	4.2283	0.405442
1504	lcl|NC_004741.1_cds_WP_000301054.1_2354	30	64	0.935031	0.0896578
1505	lcl|NC_004741.1_cds_WP_000301647.1_1271	32	64	1.2787	0.122611
1506	lcl|NC_004741.1_cds_WP_000301736.1_1871	37	64	4.35268	0.417368
1507	lcl|NC_004741.1_cds_WP_000301864.1_4218	26	64	0.257124	0.024655
1508	lcl|NC_004741.1_cds_WP_000312485.1_4391	33	64	2.07818	0.199271
1509	lcl|NC_004741.1_cds_WP_000323025.1_1625	27	64	0.444856	0.0426561
1510	lcl|NC_004741.1_cds_WP_000323556.1_3571	32	64	1.78228	0.170898
1511	lcl|NC_004741.1_cds_WP_000323571.1_4046	27	64	0.407476	0.0390719
1512	lcl|NC_004741.1_cds_WP_000323849.1_3541	26	64	0.248811	0.0238579
1513	lcl|NC_004741.1_cds_WP_000331377.1_3601	36	64	4.08946	0.392129
1514	lcl|NC_004741.1_cds_WP_000331456.1_4340	33	64	2.29593	0.220151
1515	lcl|NC_004741.1_cds_WP_000331583.1_4459	37	64	4.74058	0.454563
1516	lcl|NC_004741.1_cds_WP_000331707.1_2639	25	64	0.185588	0.0177956
1517	lcl|NC_004741.1_cds_WP_000331777.1_110	33	64	2.04883	0.196458
1518	lcl|NC_004741.1_cds_WP_000332036.1_2352	32	64	1.54728	0.148365
1519	lcl|NC_004741.1_cds_WP_000333125.1_31	34	64	2.88432	0.276571
1520	lcl|NC_004741.1_cds_WP_000333176.1_967	39	64	7.16653	0.687181
1521	lcl|NC_004741.1_cds_WP_000333379.1_277	37	64	5.65027	0.54179
1522	lcl|NC_004741.1_cds_WP_000334086.1_3762	35	64	2.50961	0.24064
1523	lcl|NC_004741.1_cds_WP_000334220.1_2426	34	64	2.9874	0.286455
1524	lcl|NC_004741.1_cds_WP_000334881.1_2805	25	64	0.166002	0.0159175
1525	lcl|NC_004741.1_cds_WP_000334896.1_3095	25	64	0.194244	0.0186255
1526	lcl|NC_004741.1_cds_WP_000335673.1_2374	33	64	2.41245	0.231324
1527	lcl|NC_004741.1_cds_WP_000337052.1_615	36	64	3.52987	0.33847
1528	lcl|NC_004741.1_cds_WP_000337685.1_2804	34	64	2.25383	0.216114
1529	lcl|NC_004741.1_cds_WP_000338539.1_2537	32	64	2.07382	0.198853
1530	lcl|NC_004741.1_cds_WP_000339107.1_3674	36	64	3.70413	0.35518
1531	lcl|NC_004741.1_cds_WP_000339264.1_1526	33	64	2.29961	0.220504
1532	lcl|NC_004741.1_cds_WP_000339534.1_3088	36	64	4.03755	0.387151
1533	lcl|NC_004741.1_cds_WP_000339795.1_3651	38	64	5.55072	0.532246
1534	lcl|NC_004741.1_cds_WP_000339937.1_129	39	64	6.19405	0.593933
1535	lcl|NC_004741.1_cds_WP_000340206.1_1218	36	64	3.79515	0.363908
1536	lcl|NC_004741.1_cds_WP_000340761.1_4251	34	64	2.85181	0.273453
1537	lcl|NC_004741.1_cds_WP_000342432.1_2867	37	64	4.66633	0.447443
1538	lcl|NC_004741.1_cds_WP_000342656.1_2547	37	64	4.17954	0.400766
1539	lcl|NC_004741.1_cds_WP_000343116.1_211	27	64	0.373599	0.0358235
1540	lcl|NC_004741.1_cds_WP_000343217.1_4161	31	64	1.41967	0.136129
1541	lcl|NC_004741.1_cds_WP_000343515.1_271	23	64	0.0603796	0.00578965
1542	lcl|NC_004741.1_cds_WP_000344102.1_3026	39	64	6.70881	0.643291
1543	lcl|NC_004741.1_cds_WP_000344797.1_398	27	64	0.309111	0.0296399
1544	lcl|NC_004741.1_cds_WP_000344846.1_621	36	64	3.50779	0.336354
1545	lcl|NC_004741.1_cds_WP_000345410.1_544	35	64	3.16781	0.303754
1546	lcl|NC_004741.1_cds_WP_000346002.1_3906	33	64	1.54718	0.148355
1547	lcl|NC_004741.1_cds_WP_000347117.1_36	35	64	3.17346	0.304296
1548	lcl|NC_004741.1_cds_WP_000347234.1_349	36	64	4.54151	0.435475
1549	lcl|NC_004741.1_cds_WP_000347671.1_498	36	64	3.81301	0.36562
1550	lcl|NC_004741.1_cds_WP_000347714.1_3660	34	64	2.50538	0.240235
1551	lcl|NC_004741.1_cds_WP_000348593.1_700	32	64	1.91122	0.183262
1552	lcl|NC_004741.1_cds_WP_000349881.1_4180	37	64	4.47997	0.429573
1553	lcl|NC_004741.1_cds_WP_000349932.1_35	35	64	3.28295	0.314794
1554	lcl|NC_004741.1_cds_WP_000350058.1_930	22	64	0.0404635	0.00387995
1555	lcl|NC_004741.1_cds_WP_000350395.1_1813	39	64	7.22272	0.692569
1556	lcl|NC_004741.1_cds_WP_000351490.1_476	30	64	0.907773	0.0870442
1557	lcl|NC_004741.1_cds_WP_000353886.1_2282	35	64	3.18792	0.305682
1558	lcl|NC_004741.1_cds_WP_000354046.1_2943	25	64	0.200654	0.0192402
1559	lcl|NC_004741.1_cds_WP_000354622.1_3353	26	64	0.391382	0.0375286
1560	lcl|NC_004741.1_cds_WP_000356956.1_2546	26	64	0.243148	0.0233149
1561	lcl|NC_004741.1_cds_WP_000357259.1_3292	34	64	2.43675	0.233654
1562	lcl|NC_004741.1_cds_WP_000357740.1_3420	36	64	3.8697	0.371056
1563	lcl|NC_004741.1_cds_WP_000357791.1_4017	38	64	5.91337	0.567019
1564	lcl|NC_004741.1_cds_WP_000358930.1_1811	37	64	4.45732	0.427402
1565	lcl|NC_004741.1_cds_WP_000358960.1_4231	23	64	0.104928	0.0100613
1566	lcl|NC_004741.1_cds_WP_000359445.1_1149	36	64	3.76561	0.361076
1567	lcl|NC_004741.1_cds_WP_000360402.1_3901	38	64	6.08692	0.58366
1568	lcl|NC_004741.1_cds_WP_000360918.1_105	34	64	2.53731	0.243296
1569	lcl|NC_004741.1_cds_WP_000360957.1_477	28	64	0.424399	0.0406946
1570	lcl|NC_004741.1_cds_WP_000361470.1_4066	32	64	1.7037	0.163364
1571	lcl|NC_004741.1_cds_WP_000362374.1_3500	35	64	3.13302	0.300418
1572	lcl|NC_004741.1_cds_WP_000364322.1_2431	33	64	2.27008	0.217672
1573	lcl|NC_004741.1_cds_WP_000364910.1_3938	38	64	6.72737	0.645071
1574	lcl|NC_004741.1_cds_WP_000365173.1_419	35	64	3.0301	0.290549
1575	lcl|NC_004741.1_cds_WP_000365433.1_2254	34	64	2.19963	0.210917
1576	lcl|NC_004741.1_cds_WP_000365767.1_3722	36	64	3.54984	0.340385
1577	lcl|NC_004741.1_cds_WP_000366006.1_2487	37	64	5.02278	0.481622
1578	lcl|NC_004741.1_cds_WP_000366129.1_3327	32	64	1.56828	0.150378
1579	lcl|NC_004741.1_cds_WP_000366832.1_4172	34	64	2.67126	0.256141
1580	lcl|NC_004741.1_cds_WP_000366962.1_1281	24	64	0.0824452	0.00790547
1581	lcl|NC_004741.1_cds_WP_000367140.1_632	37	64	5.22391	0.500908
1582	lcl|NC_004741.1_cds_WP_000367164.1_1792	32	64	1.74471	0.167296
1583	lcl|NC_004741.1_cds_WP_000368046.1_1598	37	64	4.36405	0.418458
1584	lcl|NC_004741.1_cds_WP_000368511.1_1551	36	64	3.84607	0.36879
1585	lcl|NC_004741.1_cds_WP_000370403.1_259	34	64	2.41095	0.23118
1586	lcl|NC_004741.1_cds_WP_000370887.1_4147	40	64	8.44879	0.810134
1587	lcl|NC_004741.1_cds_WP_000371478.1_206	40	64	7.84914	0.752635
1588	lcl|NC_004741.1_cds_WP_000371666.1_4488	36	64	3.78232	0.362678
1589	lcl|NC_004741.1_cds_WP_000371928.1_4122	26	64	0.217316	0.0208379
1590	lcl|NC_004741.1_cds_WP_000371983.1_706	37	64	4.14404	0.397362
1591	lcl|NC_004741.1_cds_WP_000372244.1_3974	36	64	3.97212	0.380877
1592	lcl|NC_004741.1_cds_WP_000372594.1_1614	23	64	0.12366	0.0118574
1593	lcl|NC_004741.1_cds_WP_000373012.1_222	34	64	3.05646	0.293076
1594	lcl|NC_004741.1_cds_WP_000373626.1_731	33	64	2.79437	0.267945
1595	lcl|NC_004741.1_cds_WP_000373931.1_3502	35	64	3.65856	0.35081
1596	lcl|NC_004741.1_cds_WP_000375134.1_988	32	64	1.6155	0.154907
1597	lcl|NC_004741.1_cds_WP_000375966.1_1438	38	64	5.7071	0.54724
1598	lcl|NC_004741.1_cds_WP_000377186.1_44	38	64	4.796	0.459877
1599	lcl|NC_004741.1_cds_WP_000377229.1_1980	23	64	0.0838111	0.00803645
1600	lcl|NC_004741.1_cds_WP_000377786.1_3843	30	64	0.999687	0.0958576
1601	lcl|NC_004741.1_cds_WP_000378035.1_648	39	64	7.19663	0.690068
1602	lcl|NC_004741.1_cds_WP_000378253.1_3816	35	64	3.10134	0.29738
1603	lcl|NC_004741.1_cds_WP_000378448.1_2771	30	64	0.753024	0.0722056
1604	lcl|NC_004741.1_cds_WP_000378934.1_3012	36	64	4.04432	0.3878
1605	lcl|NC_004741.1_cds_WP_000379245.1_3732	36	64	3.52477	0.337981
1606	lcl|NC_004741.1_cds_WP_000380824.1_3619	37	64	4.28384	0.410767
1607	lcl|NC_004741.1_cds_WP_000381174.1_3355	25	64	0.365489	0.0350458
1608	lcl|NC_004741.1_cds_WP_000382946.1_2279	37	64	5.12969	0.491874
1609	lcl|NC_004741.1_cds_WP_000383096.1_2263	19	64	0.011315	0.00108496
1610	lcl|NC_004741.1_cds_WP_000383214.1_2916	36	64	4.23732	0.406307
1611	lcl|NC_004741.1_cds_WP_000383393.1_3682	37	64	4.51102	0.432551
1612	lcl|NC_004741.1_cds_WP_000383465.1_1800	37	64	5.34074	0.512111
1613	lcl|NC_004741.1_cds_WP_000383836.1_2558	17	64	0.00709056	0.000679897
1614	lcl|NC_004741.1_cds_WP_000384405.1_2637	28	64	0.575099	0.0551448
1615	lcl|NC_004741.1_cds_WP_000386531.1_746	36	64	3.72544	0.357223
1616	lcl|NC_004741.1_cds_WP_000386733.1_2401	31	64	1.28682	0.12339
1617	lcl|NC_004741.1_cds_WP_000387377.1_1400	36	64	3.94714	0.378482
1618	lcl|NC_004741.1_cds_WP_000388170.1_2928	39	64	7.58125	0.726948
1619	lcl|NC_004741.1_cds_WP_000389030.1_2290	27	64	0.496462	0.0476046
1620	lcl|NC_004741.1_cds_WP_000389260.1_810	32	64	1.49161	0.143027
1621	lcl|NC_004741.1_cds_WP_000389818.1_2971	34	64	3.3241	0.31874
1622	lcl|NC_004741.1_cds_WP_000390555.1_585	39	64	6.64216	0.636901
1623	lcl|NC_004741.1_cds_WP_000393511.1_2394	32	64	1.8612	0.178466
1624	lcl|NC_004741.1_cds_WP_000394115.1_3014	34	64	2.44924	0.234852
1625	lcl|NC_004741.1_cds_WP_000394974.1_1477	36	64	3.83412	0.367645
1626	lcl|NC_004741.1_cds_WP_000396044.1_138	37	64	5.01833	0.481196
1627	lcl|NC_004741.1_cds_WP_000397161.1_4292	36	64	3.79691	0.364076
1628	lcl|NC_004741.1_cds_WP_000397398.1_777	36	64	3.74351	0.358956
1629	lcl|NC_004741.1_cds_WP_000399400.1_2689	38	64	5.82792	0.558826
1630	lcl|NC_004741.1_cds_WP_000401579.1_3211	37	64	4.79814	0.460082
1631	lcl|NC_004741.1_cds_WP_000402207.1_3428	36	64	3.76361	0.360884
1632	lcl|NC_004741.1_cds_WP_000402248.1_204	37	64	4.84787	0.464851
1633	lcl|NC_004741.1_cds_WP_000406000.1_2527	28	64	0.515927	0.049471
1634	lcl|NC_004741.1_cds_WP_000406130.1_2332	35	64	3.04463	0.291943
1635	lcl|NC_004741.1_cds_WP_000406202.1_3230	34	64	2.37856	0.228074
1636	lcl|NC_004741.1_cds_WP_000406302.1_3479	34	64	2.51349	0.241013
1637	lcl|NC_004741.1_cds_WP_000406409.1_1212	36	64	4.09095	0.392271
1638	lcl|NC_004741.1_cds_WP_000406488.1_3196	32	64	1.7089	0.163863
1639	lcl|NC_004741.1_cds_WP_000406926.1_1474	30	64	0.859458	0.0824114
1640	lcl|NC_004741.1_cds_WP_000409198.1_2622	27	64	0.392423	0.0376285
1641	lcl|NC_004741.1_cds_WP_000409446.1_4484	35	64	3.22691	0.30942
1642	lcl|NC_004741.1_cds_WP_000409911.1_392	32	64	2.02148	0.193835
1643	lcl|NC_004741.1_cds_WP_000410138.1_4447	36	64	4.33479	0.415653
1644	lcl|NC_004741.1_cds_WP_000410201.1_2503	24	64	0.281687	0.0270103
1645	lcl|NC_004741.1_cds_WP_000410785.1_835	26	64	0.26132	0.0250574
1646	lcl|NC_004741.1_cds_WP_000412158.1_1557	23	64	0.082338	0.00789519
1647	lcl|NC_004741.1_cds_WP_000412379.1_1704	36	64	4.01228	0.384728
1648	lcl|NC_004741.1_cds_WP_000412428.1_3426	31	64	1.19597	0.114679
1649	lcl|NC_004741.1_cds_WP_000413677.1_237	36	64	4.07142	0.390399
1650	lcl|NC_004741.1_cds_WP_000414437.1_1084	32	64	2.16711	0.207799
1651	lcl|NC_004741.1_cds_WP_000414573.1_1436	39	64	6.63598	0.636308
1652	lcl|NC_004741.1_cds_WP_000415462.1_2280	37	64	4.87853	0.467791
1653	lcl|NC_004741.1_cds_WP_000416415.1_4294	33	64	1.75771	0.168543
1654	lcl|NC_004741.1_cds_WP_000416895.1_4098	34	64	2.58259	0.247638
1655	lcl|NC_004741.1_cds_WP_000417058.1_182	21	64	0.126761	0.0121548
1656	lcl|NC_004741.1_cds_WP_000420619.1_1022	32	64	1.71928	0.164857
1657	lcl|NC_004741.1_cds_WP_000421772.1_3482	34	64	2.09688	0.201065
1658	lcl|NC_004741.1_cds_WP_000422045.1_1307	35	64	2.97891	0.285641
1659	lcl|NC_004741.1_cds_WP_000422149.1_3198	36	64	3.84853	0.369026
1660	lcl|NC_004741.1_cds_WP_000422172.1_2329	35	64	3.24332	0.310994
1661	lcl|NC_004741.1_cds_WP_000423255.1_2647	36	64	3.66417	0.351349
1662	lcl|NC_004741.1_cds_WP_000423725.1_1178	34	64	2.57791	0.24719
1663	lcl|NC_004741.1_cds_WP_000424181.1_981	35	64	3.62878	0.347955
1664	lcl|NC_004741.1_cds_WP_000424397.1_4216	26	64	0.313954	0.0301043
1665	lcl|NC_004741.1_cds_WP_000424888.1_775	32	64	1.55623	0.149223
1666	lcl|NC_004741.1_cds_WP_000424924.1_588	25	64	0.287674	0.0275843
1667	lcl|NC_004741.1_cds_WP_000424986.1_2455	38	64	5.63678	0.540497
1668	lcl|NC_004741.1_cds_WP_000425636.1_74	38	64	5.75292	0.551634
1669	lcl|NC_004741.1_cds_WP_000426116.1_2408	31	64	1.39077	0.133358
1670	lcl|NC_004741.1_cds_WP_000426457.1_2468	37	64	4.31026	0.4133
1671	lcl|NC_004741.1_cds_WP_000428998.1_1430	37	64	5.35816	0.513781
1672	lcl|NC_004741.1_cds_WP_000429124.1_2570	37	64	4.8722	0.467184
1673	lcl|NC_004741.1_cds_WP_000429386.1_3754	19	64	0.0242239	0.00232277
1674	lcl|NC_004741.1_cds_WP_000429656.1_3293	23	64	0.0759148	0.00727929
1675	lcl|NC_004741.1_cds_WP_000431370.1_1459	36	64	4.33288	0.415469
1676	lcl|NC_004741.1_cds_WP_000431715.1_4439	35	64	3.32719	0.319036
1677	lcl|NC_004741.1_cds_WP_000431885.1_1420	40	64	7.91467	0.758919
1678	lcl|NC_004741.1_cds_WP_000432970.1_3748	31	64	1.78532	0.17119
1679	lcl|NC_004741.1_cds_WP_000433464.1_1822	36	64	3.73673	0.358306
1680	lcl|NC_004741.1_cds_WP_000434038.1_2198	35	64	2.97412	0.285181
1681	lcl|NC_004741.1_cds_WP_000435187.1_2470	37	64	5.16587	0.495343
1682	lcl|NC_004741.1_cds_WP_000435276.1_1516	36	64	4.02593	0.386036
1683	lcl|NC_004741.1_cds_WP_000436922.1_932	37	64	5.53762	0.530989
1684	lcl|NC_004741.1_cds_WP_000437890.1_3480	39	64	8.15673	0.782129
1685	lcl|NC_004741.1_cds_WP_000437938.1_2413	36	64	4.54212	0.435533
1686	lcl|NC_004741.1_cds_WP_000438248.1_3298	35	64	2.82594	0.270972
1687	lcl|NC_004741.1_cds_WP_000438584.1_4260	29	64	0.685967	0.0657757
1688	lcl|NC_004741.1_cds_WP_000438720.1_3649	35	64	2.65582	0.25466
1689	lcl|NC_004741.1_cds_WP_000438970.1_3987	37	64	5.5604	0.533173
1690	lcl|NC_004741.1_cds_WP_000439213.1_4049	39	64	6.52587	0.62575
1691	lcl|NC_004741.1_cds_WP_000439871.1_4160	36	64	3.46723	0.332465
1692	lcl|NC_004741.1_cds_WP_000440309.1_3342	38	64	5.76386	0.552683
1693	lcl|NC_004741.1_cds_WP_000440442.1_1564	33	64	1.70319	0.163315
1694	lcl|NC_004741.1_cds_WP_000440781.1_2875	37	64	4.71881	0.452476
1695	lcl|NC_004741.1_cds_WP_000440871.1_2270	38	64	5.7045	0.546991
1696	lcl|NC_004741.1_cds_WP_000442141.1_4060	35	64	3.01306	0.288915
1697	lcl|NC_004741.1_cds_WP_000442868.1_3135	37	64	4.51157	0.432604
1698	lcl|NC_004741.1_cds_WP_000443067.1_1296	34	64	2.66536	0.255575
1699	lcl|NC_004741.1_cds_WP_000443521.1_747	36	64	3.5691	0.342232
1700	lcl|NC_004741.1_cds_WP_000443652.1_2504	38	64	4.82376	0.462539
1701	lcl|NC_004741.1_cds_WP_000444173.1_330	33	64	1.99416	0.191215
1702	lcl|NC_004741.1_cds_WP_000444369.1_4130	38	64	5.34925	0.512927
1703	lcl|NC_004741.1_cds_WP_000444487.1_1183	31	64	1.2453	0.119409
1704	lcl|NC_004741.1_cds_WP_000444573.1_3647	36	64	3.93	0.376839
1705	lcl|NC_004741.1_cds_WP_000444728.1_3130	40	64	7.61854	0.730523
1706	lcl|NC_004741.1_cds_WP_000445222.1_920	37	64	4.95946	0.47555
1707	lcl|NC_004741.1_cds_WP_000445413.1_3291	28	64	0.65514	0.0628198
1708	lcl|NC_004741.1_cds_WP_000445541.1_968	37	64	5.2426	0.5027
1709	lcl|NC_004741.1_cds_WP_000445652.1_2769	34	64	2.60434	0.249724
1710	lcl|NC_004741.1_cds_WP_000446384.1_3445	36	64	4.45922	0.427584
1711	lcl|NC_004741.1_cds_WP_000446914.1_732	36	64	3.69995	0.35478
1712	lcl|NC_004741.1_cds_WP_000447264.1_707	31	64	1.38844	0.133134
1713	lcl|NC_004741.1_cds_WP_000447357.1_2441	34	64	2.70618	0.259489
1714	lcl|NC_004741.1_cds_WP_000447531.1_4220	25	64	0.255069	0.024458
1715	lcl|NC_004741.1_cds_WP_000447876.1_2601	31	64	1.93033	0.185095
1716	lcl|NC_004741.1_cds_WP_000448385.1_1874	37	64	4.64996	0.445874
1717	lcl|NC_004741.1_cds_WP_000449030.1_3257	36	64	4.1494	0.397876
1718	lcl|NC_004741.1_cds_WP_000449758.1_4078	38	64	6.57468	0.63043
1719	lcl|NC_004741.1_cds_WP_000450120.1_792	34	64	2.35882	0.226182
1720	lcl|NC_004741.1_cds_WP_000450409.1_2094	25	64	0.327336	0.0313875
1721	lcl|NC_004741.1_cds_WP_000450476.1_2871	30	64	1.02918	0.0986851
1722	lcl|NC_004741.1_cds_WP_000451217.1_3371	37	64	4.48715	0.430262
1723	lcl|NC_004741.1_cds_WP_000454701.1_2164	38	64	6.04653	0.579787
1724	lcl|NC_004741.1_cds_WP_000455241.1_3401	35	64	2.99679	0.287355
1725	lcl|NC_004741.1_cds_WP_000456467.1_1246	37	64	4.87134	0.467101
1726	lcl|NC_004741.1_cds_WP_000456710.1_1480	36	64	4.71597	0.452203
1727	lcl|NC_004741.1_cds_WP_000457325.1_1482	23	64	0.213284	0.0204513
1728	lcl|NC_004741.1_cds_WP_000457611.1_1210	38	64	5.50455	0.527818
1729	lcl|NC_004741.1_cds_WP_000457719.1_1932	27	64	0.625179	0.0599469
1730	lcl|NC_004741.1_cds_WP_000458420.1_2517	34	64	2.11079	0.202398
1731	lcl|NC_004741.1_cds_WP_000458767.1_826	34	64	2.324	0.222843
1732	lcl|NC_004741.1_cds_WP_000459175.1_2929	37	64	5.11212	0.490189
1733	lcl|NC_004741.1_cds_WP_000459409.1_1724	37	64	4.90539	0.470366
1734	lcl|NC_004741.1_cds_WP_000459594.1_3655	34	64	2.80918	0.269365
1735	lcl|NC_004741.1_cds_WP_000459757.1_4440	30	64	1.15226	0.110488
1736	lcl|NC_004741.1_cds_WP_000460045.1_2732	34	64	2.78726	0.267264
1737	lcl|NC_004741.1_cds_WP_000460136.1_436	39	64	6.99976	0.67119
1738	lcl|NC_004741.1_cds_WP_000460351.1_4390	36	64	4.0671	0.389984
1739	lcl|NC_004741.1_cds_WP_000460431.1_501	24	64	0.131268	0.012587
1740	lcl|NC_004741.1_cds_WP_000460680.1_3374	30	64	0.979115	0.093885
1741	lcl|NC_004741.1_cds_WP_000460707.1_1503	30	64	1.14808	0.110087
1742	lcl|NC_004741.1_cds_WP_000460794.1_996	37	64	4.85442	0.465479
1743	lcl|NC_004741.1_cds_WP_000461650.1_2369	38	64	5.45261	0.522837
1744	lcl|NC_004741.1_cds_WP_000462668.1_942	35	64	2.82974	0.271337
1745	lcl|NC_004741.1_cds_WP_000462776.1_93	29	64	0.881405	0.0845158
1746	lcl|NC_004741.1_cds_WP_000462905.1_3359	21	64	0.0451697	0.00433122
1747	lcl|NC_004741.1_cds_WP_000464491.1_813	33	64	1.82981	0.175456
1748	lcl|NC_004741.1_cds_WP_000466572.1_2080	25	64	0.181851	0.0174373
1749	lcl|NC_004741.1_cds_WP_000467025.1_3326	37	64	4.44532	0.426251
1750	lcl|NC_004741.1_cds_WP_000467098.1_408	24	64	0.226756	0.0217431
1751	lcl|NC_004741.1_cds_WP_000467686.1_525	37	64	5.31799	0.509929
1752	lcl|NC_004741.1_cds_WP_000467859.1_4432	20	64	0.0139881	0.00134128
1753	lcl|NC_004741.1_cds_WP_000468186.1_1090	36	64	3.65999	0.350947
1754	lcl|NC_004741.1_cds_WP_000468833.1_3879	34	64	2.25324	0.216057
1755	lcl|NC_004741.1_cds_WP_000469031.1_737	36	64	4.36629	0.418673
1756	lcl|NC_004741.1_cds_WP_000469266.1_3138	21	64	0.0436929	0.0041896
1757	lcl|NC_004741.1_cds_WP_000470570.1_2296	38	64	5.89368	0.565131
1758	lcl|NC_004741.1_cds_WP_000471841.1_4309	37	64	4.45428	0.42711
1759	lcl|NC_004741.1_cds_WP_000472021.1_2497	30	64	1.10533	0.105987
1760	lcl|NC_004741.1_cds_WP_000472417.1_570	31	64	1.42826	0.136952
1761	lcl|NC_004741.1_cds_WP_000475711.1_1124	35	64	2.66603	0.255639
1762	lcl|NC_004741.1_cds_WP_000476093.1_1181	30	64	0.90591	0.0868656
1763	lcl|NC_004741.1_cds_WP_000476487.1_3295	29	64	0.801812	0.0768838
1764	lcl|NC_004741.1_cds_WP_000477215.1_4185	30	64	1.22219	0.117193
1765	lcl|NC_004741.1_cds_WP_000477815.1_4473	33	64	2.16445	0.207544
1766	lcl|NC_004741.1_cds_WP_000478623.1_4030	35	64	3.28991	0.315462
1767	lcl|NC_004741.1_cds_WP_000478698.1_1119	37	64	4.55816	0.437071
1768	lcl|NC_004741.1_cds_WP_000478927.1_704	26	64	0.227876	0.0218504
1769	lcl|NC_004741.1_cds_WP_000479627.1_3937	29	64	0.751411	0.072051
1770	lcl|NC_004741.1_cds_WP_000479838.1_2150	31	64	1.70698	0.163678
1771	lcl|NC_004741.1_cds_WP_000480251.1_1123	36	64	4.75916	0.456345
1772	lcl|NC_004741.1_cds_WP_000481500.1_1052	35	64	3.06741	0.294126
1773	lcl|NC_004741.1_cds_WP_000482887.1_2161	31	64	1.34697	0.129158
1774	lcl|NC_004741.1_cds_WP_000483183.1_1961	37	64	5.04237	0.483501
1775	lcl|NC_004741.1_cds_WP_000483772.1_4019	38	64	5.35358	0.513342
1776	lcl|NC_004741.1_cds_WP_000483773.1_3744	38	64	5.40795	0.518556
1777	lcl|NC_004741.1_cds_WP_000483856.1_3917	37	64	4.67972	0.448727
1778	lcl|NC_004741.1_cds_WP_000484404.1_2480	36	64	4.23954	0.406519
1779	lcl|NC_004741.1_cds_WP_000485028.1_1327	36	64	3.45828	0.331606
1780	lcl|NC_004741.1_cds_WP_000486978.1_3415	36	64	3.7415	0.358764
1781	lcl|NC_004741.1_cds_WP_000487263.1_2287	36	64	4.10209	0.39334
1782	lcl|NC_004741.1_cds_WP_000487600.1_2508	20	64	0.0210682	0.00202018
1783	lcl|NC_004741.1_cds_WP_000487663.1_3668	39	64	7.04867	0.67588
1784	lcl|NC_004741.1_cds_WP_000487766.1_3390	18	64	0.00888537	0.000851996
1785	lcl|NC_004741.1_cds_WP_000489563.1_1058	30	64	1.1598	0.11121
1786	lcl|NC_004741.1_cds_WP_000489667.1_2580	35	64	3.42391	0.328311
1787	lcl|NC_004741.1_cds_WP_000489690.1_3837	37	64	4.91948	0.471717
1788	lcl|NC_004741.1_cds_WP_000490072.1_2493	26	64	0.399257	0.0382838
1789	lcl|NC_004741.1_cds_WP_000490275.1_4467	17	64	0.00643496	0.000617033
1790	lcl|NC_004741.1_cds_WP_000490354.1_2542	34	64	2.51094	0.240768
1791	lcl|NC_004741.1_cds_WP_000490398.1_2836	40	64	7.21665	0.691987
1792	lcl|NC_004741.1_cds_WP_000490711.1_2190	37	64	4.52165	0.43357
1793	lcl|NC_004741.1_cds_WP_000491410.1_2745	39	64	6.30376	0.604452
1794	lcl|NC_004741.1_cds_WP_000492293.1_2109	36	64	3.47484	0.333194
1795	lcl|NC_004741.1_cds_WP_000492656.1_2758	32	64	1.8714	0.179444
1796	lcl|NC_004741.1_cds_WP_000492914.1_4416	27	64	0.521463	0.0500018
1797	lcl|NC_004741.1_cds_WP_000493360.1_2970	34	64	2.62559	0.251761
1798	lcl|NC_004741.1_cds_WP_000493489.1_2657	38	64	5.92938	0.568554
1799	lcl|NC_004741.1_cds_WP_000493556.1_4181	32	64	1.72753	0.165648
1800	lcl|NC_004741.1_cds_WP_000493947.1_1770	35	64	3.59884	0.345084
1801	lcl|NC_004741.1_cds_WP_000494183.1_2305	22	64	0.0702546	0.00673655
1802	lcl|NC_004741.1_cds_WP_000497137.1_786	35	64	3.47447	0.333158
1803	lcl|NC_004741.1_cds_WP_000497332.1_4168	37	64	4.2096	0.403649
1804	lcl|NC_004741.1_cds_WP_000497515.1_4033	37	64	4.90085	0.469931
1805	lcl|NC_004741.1_cds_WP_000497724.1_3334	33	64	2.46683	0.236538
1806	lcl|NC_004741.1_cds_WP_000497744.1_2060	22	64	0.101699	0.0097517
1807	lcl|NC_004741.1_cds_WP_000498253.1_1321	22	64	0.0962242	0.0092267
1808	lcl|NC_004741.1_cds_WP_000499813.1_3750	37	64	4.15842	0.39874
1809	lcl|NC_004741.1_cds_WP_000500714.1_4303	32	64	2.00663	0.192411
1810	lcl|NC_004741.1_cds_WP_000501600.1_2298	35	64	3.25286	0.311909
1811	lcl|NC_004741.1_cds_WP_000503931.1_650	20	64	0.0355519	0.00340899
1812	lcl|NC_004741.1_cds_WP_000504054.1_1167	31	64	1.36736	0.131113
1813	lcl|NC_004741.1_cds_WP_000505866.1_1237	34	64	2.68427	0.257388
1814	lcl|NC_004741.1_cds_WP_000506490.1_1329	29	64	0.726446	0.0696572
1815	lcl|NC_004741.1_cds_WP_000508176.1_2753	18	64	0.00912422	0.000874899
1816	lcl|NC_004741.1_cds_WP_000510962.1_3339	38	64	5.48724	0.526158
1817	lcl|NC_004741.1_cds_WP_000511025.1_1346	27	64	0.540153	0.051794
1818	lcl|NC_004741.1_cds_WP_000511292.1_3787	30	64	1.01686	0.0975044
1819	lcl|NC_004741.1_cds_WP_000511317.1_1222	23	64	0.110651	0.01061
1820	lcl|NC_004741.1_cds_WP_000513761.1_778	36	64	4.33114	0.415302
1821	lcl|NC_004741.1_cds_WP_000514230.1_3952	35	64	3.31405	0.317776
1822	lcl|NC_004741.1_cds_WP_000515521.1_711	38	64	5.33679	0.511732
1823	lcl|NC_004741.1_cds_WP_000516121.1_13	28	64	0.399562	0.038313
1824	lcl|NC_004741.1_cds_WP_000516996.1_4442	34	64	2.68726	0.257675
1825	lcl|NC_004741.1_cds_WP_000517100.1_3933	24	64	0.349319	0.0334953
1826	lcl|NC_004741.1_cds_WP_000517441.1_2519	36	64	4.11092	0.394186
1827	lcl|NC_004741.1_cds_WP_000517472.1_2831	26	64	0.248721	0.0238493
1828	lcl|NC_004741.1_cds_WP_000520781.1_837	30	64	0.929822	0.0891584
1829	lcl|NC_004741.1_cds_WP_000520806.1_1705	36	64	3.6962	0.35442
1830	lcl|NC_004741.1_cds_WP_000522247.1_2510	24	64	0.169755	0.0162774
1831	lcl|NC_004741.1_cds_WP_000522424.1_2752	29	64	0.753016	0.0722049
1832	lcl|NC_004741.1_cds_WP_000522647.1_698	35	64	2.82134	0.270532
1833	lcl|NC_004741.1_cds_WP_000523616.1_2634	27	64	0.437621	0.0419624
1834	lcl|NC_004741.1_cds_WP_000523845.1_3324	30	64	0.962836	0.092324
1835	lcl|NC_004741.1_cds_WP_000524080.1_1542	34	64	2.48948	0.23871
1836	lcl|NC_004741.1_cds_WP_000524868.1_1706	25	64	0.208001	0.0199447
1837	lcl|NC_004741.1_cds_WP_000525176.1_53	36	64	3.46029	0.331799
1838	lcl|NC_004741.1_cds_WP_000525371.1_2389	26	64	0.292913	0.0280867
1839	lcl|NC_004741.1_cds_WP_000525596.1_2318	35	64	3.58118	0.34339
1840	lcl|NC_004741.1_cds_WP_000526473.1_1688	36	64	4.31159	0.413428
1841	lcl|NC_004741.1_cds_WP_000527804.1_1631	36	64	3.85859	0.369991
1842	lcl|NC_004741.1_cds_WP_000527866.1_3109	31	64	1.24013	0.118913
1843	lcl|NC_004741.1_cds_WP_000527949.1_4394	32	64	1.32965	0.127497
1844	lcl|NC_004741.1_cds_WP_000528342.1_1781	24	64	0.196265	0.0188194
1845	lcl|NC_004741.1_cds_WP_000528367.1_2319	33	64	2.0681	0.198305
1846	lcl|NC_004741.1_cds_WP_000528538.1_10	27	64	0.33297	0.0319276
1847	lcl|NC_004741.1_cds_WP_000528610.1_2876	38	64	7.02298	0.673416
1848	lcl|NC_004741.1_cds_WP_000529301.1_1130	36	64	4.04128	0.387508
1849	lcl|NC_004741.1_cds_WP_000529560.1_2587	38	64	5.32843	0.51093
1850	lcl|NC_004741.1_cds_WP_000529945.1_4221	25	64	0.196745	0.0188654
1851	lcl|NC_004741.1_cds_WP_000531201.1_3205	35	64	3.15027	0.302072
1852	lcl|NC_004741.1_cds_WP_000531594.1_1147	36	64	3.9239	0.376253
1853	lcl|NC_004741.1_cds_WP_000531985.1_2456	36	64	4.15278	0.3982
1854	lcl|NC_004741.1_cds_WP_000532920.1_2082	30	64	0.958531	0.0919113
1855	lcl|NC_004741.1_cds_WP_000534313.1_1772	37	64	4.75217	0.455674
1856	lcl|NC_004741.1_cds_WP_000534351.1_3237	37	64	4.9157	0.471354
1857	lcl|NC_004741.1_cds_WP_000534384.1_2274	33	64	2.13733	0.204944
1858	lcl|NC_004741.1_cds_WP_000534651.1_851	35	64	3.47908	0.333601
1859	lcl|NC_004741.1_cds_WP_000534858.1_1626	22	64	0.062874	0.00602884
1860	lcl|NC_004741.1_cds_WP_000535353.1_1023	37	64	3.90076	0.374035
1861	lcl|NC_004741.1_cds_WP_000535982.1_3718	37	64	4.1715	0.399995
1862	lcl|NC_004741.1_cds_WP_000537402.1_843	32	64	1.51981	0.145731
1863	lcl|NC_004741.1_cds_WP_000538192.1_4454	30	64	0.782884	0.0750689
1864	lcl|NC_004741.1_cds_WP_000540596.1_100	35	64	3.38682	0.324754
1865	lcl|NC_004741.1_cds_WP_000543395.1_1609	23	64	0.139162	0.0133439
1866	lcl|NC_004741.1_cds_WP_000543539.1_341	29	64	0.862482	0.0827014
1867	lcl|NC_004741.1_cds_WP_000543585.1_28	35	64	3.08296	0.295618
1868	lcl|NC_004741.1_cds_WP_000543916.1_4445	30	64	0.840159	0.0805608
1869	lcl|NC_004741.1_cds_WP_000544494.1_3236	35	64	3.37683	0.323796
1870	lcl|NC_004741.1_cds_WP_000544953.1_3096	27	64	0.420321	0.0403035
1871	lcl|NC_004741.1_cds_WP_000545042.1_2399	31	64	1.38827	0.133118
1872	lcl|NC_004741.1_cds_WP_000545677.1_3645	38	64	4.95143	0.474781
1873	lcl|NC_004741.1_cds_WP_000546255.1_415	36	64	3.65153	0.350136
1874	lcl|NC_004741.1_cds_WP_000548291.1_2275	37	64	4.6329	0.444237
1875	lcl|NC_004741.1_cds_WP_000548347.1_3217	33	64	2.40548	0.230656
1876	lcl|NC_004741.1_cds_WP_000548559.1_2723	35	64	2.84873	0.273158
1877	lcl|NC_004741.1_cds_WP_000550189.1_3182	26	64	0.323898	0.0310578
1878	lcl|NC_004741.1_cds_WP_000551008.1_309	38	64	5.52573	0.529849
1879	lcl|NC_004741.1_cds_WP_000551132.1_714	35	64	3.29264	0.315723
1880	lcl|NC_004741.1_cds_WP_000551266.1_927	36	64	4.13159	0.396168
1881	lcl|NC_004741.1_cds_WP_000551819.1_2624	37	64	5.6181	0.538706
1882	lcl|NC_004741.1_cds_WP_000551975.1_2288	37	64	5.18223	0.496912
1883	lcl|NC_004741.1_cds_WP_000553449.1_2643	26	64	0.246075	0.0235956
1884	lcl|NC_004741.1_cds_WP_000553555.1_2261	35	64	2.78203	0.266763
1885	lcl|NC_004741.1_cds_WP_000554647.1_299	36	64	4.55853	0.437106
1886	lcl|NC_004741.1_cds_WP_000554759.1_284	23	64	0.0823673	0.00789801
1887	lcl|NC_004741.1_cds_WP_000555460.1_1849	36	64	4.04828	0.38818
1888	lcl|NC_004741.1_cds_WP_000555620.1_1910	36	64	3.98273	0.381895
1889	lcl|NC_004741.1_cds_WP_000555795.1_2536	21	64	0.0271014	0.00259869
1890	lcl|NC_004741.1_cds_WP_000555849.1_1263	33	64	2.293	0.219871
1891	lcl|NC_004741.1_cds_WP_000556239.1_2134	34	64	2.24545	0.215311
1892	lcl|NC_004741.1_cds_WP_000556326.1_3539	37	64	4.28906	0.411268
1893	lcl|NC_004741.1_cds_WP_000557378.1_2324	28	64	0.567375	0.0544042
1894	lcl|NC_004741.1_cds_WP_000557473.1_1161	27	64	0.671925	0.0644293
1895	lcl|NC_004741.1_cds_WP_000558037.1_1652	38	64	5.62512	0.53938
1896	lcl|NC_004741.1_cds_WP_000558209.1_4360	31	64	1.28364	0.123085
1897	lcl|NC_004741.1_cds_WP_000558239.1_4261	35	64	2.8285	0.271218
1898	lcl|NC_004741.1_cds_WP_000558531.1_1658	26	64	0.371391	0.0356118
1899	lcl|NC_004741.1_cds_WP_000559292.1_1306	36	64	4.78307	0.458637
1900	lcl|NC_004741.1_cds_WP_000559763.1_2439	25	64	0.205215	0.0196776
1901	lcl|NC_004741.1_cds_WP_000559908.1_1380	38	64	5.68657	0.545272
1902	lcl|NC_004741.1_cds_WP_000560226.1_1898	27	64	0.369272	0.0354086
1903	lcl|NC_004741.1_cds_WP_000560266.1_3181	32	64	1.39284	0.133556
1904	lcl|NC_004741.1_cds_WP_000560548.1_4338	36	64	3.85231	0.369389
1905	lcl|NC_004741.1_cds_WP_000560983.1_3610	36	64	5.61615	0.538519
1906	lcl|NC_004741.1_cds_WP_000563019.1_4469	37	64	4.27029	0.409468
1907	lcl|NC_004741.1_cds_WP_000564489.1_2902	36	64	4.51507	0.432939
1908	lcl|NC_004741.1_cds_WP_000564755.1_1939	37	64	4.16864	0.399721
1909	lcl|NC_004741.1_cds_WP_000565966.1_173	33	64	2.26481	0.217167
1910	lcl|NC_004741.1_cds_WP_000566150.1_4476	26	64	0.256952	0.0246385
1911	lcl|NC_004741.1_cds_WP_000566370.1_823	36	64	3.68182	0.353041
1912	lcl|NC_004741.1_cds_WP_000566466.1_2416	34	64	2.78884	0.267415
1913	lcl|NC_004741.1_cds_WP_000567518.1_1725	35	64	3.06054	0.293468
1914	lcl|NC_004741.1_cds_WP_000567766.1_3246	30	64	1.11581	0.106992
1915	lcl|NC_004741.1_cds_WP_000568274.1_555	31	64	1.38509	0.132813
1916	lcl|NC_004741.1_cds_WP_000568430.1_4250	35	64	2.88375	0.276516
1917	lcl|NC_004741.1_cds_WP_000568525.1_1879	32	64	1.72907	0.165796
1918	lcl|NC_004741.1_cds_WP_000568701.1_268	38	64	6.20045	0.594546
1919	lcl|NC_004741.1_cds_WP_000568962.1_2828	37	64	4.39513	0.421438
1920	lcl|NC_004741.1_cds_WP_000569086.1_758	32	64	1.68224	0.161306
1921	lcl|NC_004741.1_cds_WP_000569352.1_2247	37	64	4.62673	0.443646
1922	lcl|NC_004741.1_cds_WP_000569431.1_175	32	64	1.53991	0.147658
1923	lcl|NC_004741.1_cds_WP_000569721.1_4407	37	64	5.0173	0.481097
1924	lcl|NC_004741.1_cds_WP_000569958.1_2421	35	64	3.36608	0.322765
1925	lcl|NC_004741.1_cds_WP_000570540.1_928	36	64	3.483	0.333976
1926	lcl|NC_004741.1_cds_WP_000570673.1_3627	30	64	0.881816	0.0845552
1927	lcl|NC_004741.1_cds_WP_000571470.1_1878	33	64	1.71428	0.164379
1928	lcl|NC_004741.1_cds_WP_000571704.1_1261	32	64	1.6727	0.160392
1929	lcl|NC_004741.1_cds_WP_000572164.1_4101	35	64	3.44143	0.329991
1930	lcl|NC_004741.1_cds_WP_000572706.1_937	38	64	4.67601	0.448371
1931	lcl|NC_004741.1_cds_WP_000573407.1_1331	36	64	4.33713	0.415877
1932	lcl|NC_004741.1_cds_WP_000573635.1_3665	37	64	4.82732	0.46288
1933	lcl|NC_004741.1_cds_WP_000573972.1_473	37	64	4.41399	0.423247
1934	lcl|NC_004741.1_cds_WP_000574091.1_2383	30	64	0.766386	0.0734869
1935	lcl|NC_004741.1_cds_WP_000576690.1_4025	32	64	1.57509	0.151031
1936	lcl|NC_004741.1_cds_WP_000576842.1_1224	36	64	3.79782	0.364164
1937	lcl|NC_004741.1_cds_WP_000576964.1_774	35	64	2.58801	0.248158
1938	lcl|NC_004741.1_cds_WP_000577041.1_3010	28	64	0.431197	0.0413465
1939	lcl|NC_004741.1_cds_WP_000577615.1_2376	37	64	4.27111	0.409546
1940	lcl|NC_004741.1_cds_WP_000578069.1_2304	36	64	3.83362	0.367597
1941	lcl|NC_004741.1_cds_WP_000578172.1_633	35	64	3.45552	0.331341
1942	lcl|NC_004741.1_cds_WP_000579833.1_4215	25	64	0.225027	0.0215773
1943	lcl|NC_004741.1_cds_WP_000580316.1_1145	35	64	3.08071	0.295402
1944	lcl|NC_004741.1_cds_WP_000580324.1_1880	35	64	3.89349	0.373337
1945	lcl|NC_004741.1_cds_WP_000580436.1_3582	36	64	3.77247	0.361733
1946	lcl|NC_004741.1_cds_WP_000582449.1_3941	37	64	4.40511	0.422395
1947	lcl|NC_004741.1_cds_WP_000583261.1_1334	37	64	4.39856	0.421767
1948	lcl|NC_004741.1_cds_WP_000583469.1_4301	32	64	1.59446	0.152889
1949	lcl|NC_004741.1_cds_WP_000584114.1_4290	38	64	5.95076	0.570604
1950	lcl|NC_004741.1_cds_WP_000584565.1_2429	37	64	4.07336	0.390584
1951	lcl|NC_004741.1_cds_WP_000586440.1_2122	35	64	2.98403	0.286131
1952	lcl|NC_004741.1_cds_WP_000586688.1_1931	33	64	2.25471	0.216198
1953	lcl|NC_004741.1_cds_WP_000586723.1_1443	35	64	3.35372	0.32158
1954	lcl|NC_004741.1_cds_WP_000586964.1_3926	36	64	3.66071	0.351017
1955	lcl|NC_004741.1_cds_WP_000587595.1_1775	36	64	4.32553	0.414765
1956	lcl|NC_004741.1_cds_WP_000587750.1_3911	32	64	1.71435	0.164385
1957	lcl|NC_004741.1_cds_WP_000587933.1_1131	34	64	2.62152	0.251371
1958	lcl|NC_004741.1_cds_WP_000588474.1_92	36	64	3.89417	0.373402
1959	lcl|NC_004741.1_cds_WP_000589070.1_2694	36	64	4.45165	0.426858
1960	lcl|NC_004741.1_cds_WP_000589326.1_1104	36	64	5.12314	0.491246
1961	lcl|NC_004741.1_cds_WP_000589451.1_4336	37	64	4.82136	0.462308
1962	lcl|NC_004741.1_cds_WP_000589825.1_2727	36	64	4.42768	0.42456
1963	lcl|NC_004741.1_cds_WP_000590789.1_303	39	64	6.06889	0.581931
1964	lcl|NC_004741.1_cds_WP_000591336.1_3523	37	64	4.69162	0.449868
1965	lcl|NC_004741.1_cds_WP_000591795.1_3578	29	64	0.637825	0.0611595
1966	lcl|NC_004741.1_cds_WP_000593282.1_3000	34	64	2.36571	0.226843
1967	lcl|NC_004741.1_cds_WP_000593553.1_4070	28	64	0.502719	0.0482045
1968	lcl|NC_004741.1_cds_WP_000593940.1_892	35	64	3.36935	0.323079
1969	lcl|NC_004741.1_cds_WP_000593997.1_192	36	64	4.11188	0.394278
1970	lcl|NC_004741.1_cds_WP_000594909.1_2055	31	64	1.56486	0.150051
1971	lcl|NC_004741.1_cds_WP_000595080.1_4105	35	64	3.03399	0.290922
1972	lcl|NC_004741.1_cds_WP_000595482.1_94	35	64	3.08467	0.295782
1973	lcl|NC_004741.1_cds_WP_000595564.1_3387	37	64	5.3357	0.511628
1974	lcl|NC_004741.1_cds_WP_000597196.1_1746	25	64	0.223639	0.0214442
1975	lcl|NC_004741.1_cds_WP_000598624.1_729	25	64	0.198566	0.01904
1976	lcl|NC_004741.1_cds_WP_000599646.1_3225	37	64	4.48639	0.43019
1977	lcl|NC_004741.1_cds_WP_000599806.1_831	37	64	4.71685	0.452287
1978	lcl|NC_004741.1_cds_WP_000600480.1_2379	37	64	5.4803	0.525493
1979	lcl|NC_004741.1_cds_WP_000600737.1_43	33	64	1.96292	0.18822
1980	lcl|NC_004741.1_cds_WP_000601855.1_4188	36	64	3.98689	0.382293
1981	lcl|NC_004741.1_cds_WP_000603535.1_2915	32	64	1.58955	0.152418
1982	lcl|NC_004741.1_cds_WP_000604036.1_531	36	64	4.05767	0.38908
1983	lcl|NC_004741.1_cds_WP_000605480.1_795	24	64	0.092805	0.00889885
1984	lcl|NC_004741.1_cds_WP_000606497.1_2965	37	64	4.80524	0.460763
1985	lcl|NC_004741.1_cds_WP_000609663.1_4370	25	64	0.150689	0.0144492
1986	lcl|NC_004741.1_cds_WP_000610392.1_1962	37	64	5.17594	0.496308
1987	lcl|NC_004741.1_cds_WP_000610572.1_3443	38	64	6.2179	0.596219
1988	lcl|NC_004741.1_cds_WP_000610901.1_47	29	64	0.815688	0.0782144
1989	lcl|NC_004741.1_cds_WP_000611281.1_3469	37	64	5.357	0.51367
1990	lcl|NC_004741.1_cds_WP_000611335.1_1985	35	64	3.34921	0.321148
1991	lcl|NC_004741.1_cds_WP_000611802.1_2775	38	64	5.31818	0.509948
1992	lcl|NC_004741.1_cds_WP_000611853.1_1044	39	64	6.34351	0.608264
1993	lcl|NC_004741.1_cds_WP_000611911.1_1387	33	64	2.50584	0.240279
1994	lcl|NC_004741.1_cds_WP_000611930.1_2811	25	64	0.294645	0.0282528
1995	lcl|NC_004741.1_cds_WP_000612053.1_3706	35	64	3.39562	0.325598
1996	lcl|NC_004741.1_cds_WP_000612644.1_2393	27	64	0.587114	0.0562969
1997	lcl|NC_004741.1_cds_WP_000612887.1_1795	38	64	5.88156	0.563969
1998	lcl|NC_004741.1_cds_WP_000613955.1_4225	27	64	0.452865	0.0434241
1999	lcl|NC_004741.1_cds_WP_000615491.1_1922	38	64	5.51219	0.528551
[truncated: 2,496 more rows]

## Sheet: Sf14_genome
	Sequence	num_matched_codons	total_codons	raw_tAI	tAI
1	Sf14_gp001	15	64	0.000105365	0.00206212
2	Sf14_gp002	19	64	0.00138621	0.0271297
3	Sf14_gp003	19	64	0.00169993	0.0332696
4	Sf14_gp004	14	64	5.99271e-06	0.000117284
5	Sf14_gp005	25	64	0.0395584	0.774202
6	Sf14_gp006	23	64	0.0170746	0.33417
7	Sf14_gp007	21	64	0.00499565	0.0977706
8	Sf14_gp008	24	64	0.0272467	0.533249
9	Sf14_gp009	17	64	0.000373045	0.0073009
10	Sf14_gp010	9	64	2.64247e-10	5.17161e-09
11	Sf14_gp011	25	64	0.0510957	1
12	Sf14_gp012	19	64	0.00164094	0.032115
13	Sf14_gp013	22	64	0.00837902	0.163987
14	Sf14_gp014	24	64	0.0271958	0.532253
15	Sf14_gp015	20	64	0.00239465	0.046866
16	Sf14_gp016	20	64	0.00346791	0.0678709
17	Sf14_gp017	20	64	0.00246883	0.0483179
18	Sf14_gp018	22	64	0.00909764	0.178051
19	Sf14_gp019	23	64	0.0167871	0.328542
20	Sf14_gp020	24	64	0.0303331	0.593654
21	Sf14_gp021	25	64	0.0451299	0.883243
22	Sf14_gp022	25	64	0.0445453	0.871803
23	Sf14_gp023	20	64	0.00315112	0.061671
24	Sf14_gp024	21	64	0.00754859	0.147734
25	Sf14_gp025	25	64	0.0444667	0.870263
26	Sf14_gp026	22	64	0.00936817	0.183346
27	Sf14_gp027	22	64	0.00936817	0.183346
28	Sf14_gp028	21	64	0.00583519	0.114201
29	Sf14_gp029	21	64	0.0059748	0.116934
30	Sf14_gp030	16	64	8.7112e-05	0.00170488
31	Sf14_gp031	22	64	0.0105448	0.206373
32	Sf14_gp032	20	64	0.00260597	0.0510018
33	Sf14_gp033	21	64	0.00567148	0.110997
34	Sf14_gp034	19	64	0.0016958	0.0331886
35	Sf14_gp035	21	64	0.00650095	0.127231
36	Sf14_gp036	23	64	0.0184755	0.361587
37	Sf14_gp037	14	64	1.53105e-05	0.000299644
38	Sf14_gp038	19	64	0.00210172	0.041133
39	Sf14_gp039	17	64	0.000311161	0.00608977
40	Sf14_gp040	23	64	0.0145158	0.284092
41	Sf14_gp041	18	64	0.00107077	0.0209561
42	Sf14_gp042	22	64	0.0104973	0.205444
43	Sf14_gp043	16	64	8.28082e-05	0.00162065
44	Sf14_gp044	20	64	0.00286018	0.055977
45	Sf14_gp045	21	64	0.00538733	0.105436
46	Sf14_gp046	16	64	0.000124145	0.00242966
47	Sf14_gp047	21	64	0.00429927	0.0841416
48	Sf14_gp048	21	64	0.00529774	0.103683
49	Sf14_gp049	25	64	0.0473211	0.926128
50	Sf14_gp050	25	64	0.0474928	0.929489
51	Sf14_gp051	21	64	0.00461347	0.0902908
52	Sf14_gp052	25	64	0.0419317	0.82065
53	Sf14_gp053	14	64	1.00031e-05	0.000195773
54	Sf14_gp054	23	64	0.0167878	0.328557
55	Sf14_gp055	23	64	0.0158949	0.311081
56	Sf14_gp056	24	64	0.027409	0.536426
57	Sf14_gp057	20	64	0.00307408	0.0601633
58	Sf14_gp058	22	64	0.00942376	0.184434
59	Sf14_gp059	21	64	0.00532331	0.104183
60	Sf14_gp060	17	64	0.000352978	0.00690818
61	Sf14_gp061	19	64	0.00157177	0.0307613
62	Sf14_gp062	21	64	0.00555495	0.108717
63	Sf14_gp063	21	64	0.00504674	0.0987704
64	Sf14_gp064	25	64	0.0425414	0.832584
65	Sf14_gp065	15	64	5.22583e-05	0.00102275
66	Sf14_gp066	20	64	0.0028161	0.0551142
67	Sf14_gp067	24	64	0.0288058	0.563762
68	Sf14_gp068	17	64	0.000264337	0.00517338
69	Sf14_gp069	25	64	0.0451983	0.884583
70	Sf14_gp070	21	64	0.00691138	0.135264
71	Sf14_gp071	22	64	0.0104712	0.204933
72	Sf14_gp072	24	64	0.0275318	0.538829
73	Sf14_gp073	16	64	0.000122855	0.00240441
74	Sf14_gp074	24	64	0.0257642	0.504234
75	Sf14_gp075	20	64	0.00261915	0.0512597
76	Sf14_gp076	25	64	0.0441608	0.864278
77	Sf14_gp077	19	64	0.00118888	0.0232677
78	Sf14_gp078	11	64	3.46586e-07	6.78307e-06
79	Sf14_gp079	21	64	0.00508552	0.0995295
80	Sf14_gp080	25	64	0.0396606	0.776202
81	Sf14_gp081	17	64	0.000451974	0.00884564
82	Sf14_gp082	24	64	0.0249893	0.48907
83	Sf14_gp083	21	64	0.00511982	0.100201
84	Sf14_gp084	24	64	0.0289184	0.565967
85	Sf14_gp085	25	64	0.0399832	0.782517
86	Sf14_gp086	16	64	9.05753e-05	0.00177266
87	Sf14_gp087	19	64	0.00172207	0.0337029
88	Sf14_gp088	17	64	0.000229767	0.0044968
89	Sf14_gp089	21	64	0.00477884	0.0935272
90	Sf14_gp090	18	64	0.000689724	0.0134987
91	Sf14_gp091	15	64	0.00010157	0.00198785
92	Sf14_gp092	23	64	0.0140725	0.275414
93	Sf14_gp093	22	64	0.00906385	0.17739
94	Sf14_gp094	15	64	7.45879e-05	0.00145977
95	Sf14_gp095	20	64	0.0033351	0.0652717
96	Sf14_gp096	20	64	0.00414568	0.0811358
97	Sf14_gp097	24	64	0.0267965	0.524439
98	Sf14_gp098	25	64	0.0439804	0.860745
99	Sf14_gp099	17	64	0.000279312	0.00546645
100	Sf14_gp100	24	64	0.0263603	0.515901
101	Sf14_gp101	24	64	0.0280139	0.548265
102	Sf14_gp102	21	64	0.0100628	0.19694
103	Sf14_gp103	15	64	7.76678e-05	0.00152005
104	Sf14_gp104	24	64	0.0344758	0.67473
105	Sf14_gp105	24	64	0.0237668	0.465144
106	Sf14_gp106	20	64	0.00434199	0.0849777
107	Sf14_gp107	24	64	0.034919	0.683404
108	Sf14_gp108	25	64	0.0433655	0.848711
109	Sf14_gp109	21	64	0.00550428	0.107725
110	Sf14_gp110	24	64	0.0268328	0.525149
111	Sf14_gp111	23	64	0.0172723	0.338038
112	Sf14_gp112	22	64	0.0124636	0.243927
113	Sf14_gp113	24	64	0.0261081	0.510965
114	Sf14_gp114	24	64	0.0359232	0.703058
115	Sf14_gp115	19	64	0.00151385	0.0296279
116	Sf14_gp116	23	64	0.0255744	0.50052
117	Sf14_gp117	22	64	0.0131636	0.257627
118	Sf14_gp118	25	64	0.0480644	0.940676
119	Sf14_gp119	23	64	0.016105	0.315193
120	Sf14_gp120	21	64	0.00519687	0.101709
121	Sf14_gp121	23	64	0.0164294	0.321542
122	Sf14_gp122	21	64	0.00559663	0.109532
123	Sf14_gp123	24	64	0.0277165	0.542444
124	Sf14_gp124	22	64	0.00983844	0.192549
125	Sf14_gp125	25	64	0.0389233	0.761773
126	Sf14_gp126	20	64	0.00487202	0.095351
127	Sf14_gp127	23	64	0.0147179	0.288046
128	Sf14_gp128	25	64	0.0474777	0.929192
129	Sf14_gp129	24	64	0.028393	0.555684
130	Sf14_gp130	14	64	1.12281e-05	0.000219747
131	Sf14_gp131	22	64	0.0117669	0.230291

## Sheet: Genes_of_interest
	Sequence	num_matched_codons	total_codons	raw_tAI	tAI
1	RS07790	37	64	5.27292	0.505607
2	RS09765	38	64	5.96642	0.572106
3	RS11975	38	64	6.83651	0.655536
4	RS13885	36	64	3.16657	0.303635
5	RS14465	31	64	1.54978	0.148605
6	RS19665	38	64	5.57452	0.534527
7	aceA_RS19025	34	64	2.69755	0.258662
8	aceE_RS00590	33	64	1.76733	0.169465
9	aceF_RS00595	30	64	0.776864	0.0744916
10	acnB_RS00610	35	64	2.61117	0.250379
11	acrA_RS02185	35	64	3.11936	0.299108
12	acrB_RS02180	36	64	3.97539	0.381191
13	acrR_RS02190	37	64	4.93894	0.473583
14	adhE_RS06920	35	64	3.11541	0.298729
15	adiA_RS18875	37	64	4.83092	0.463225
16	adiC_RS18865	37	64	5.11408	0.490377
17	agp_RS05605	35	64	3.0801	0.295344
18	ahpC_RS02790	25	64	0.199221	0.0191028
19	ahpF_RS02795	35	64	2.99477	0.287161
20	ansB_RS16450	33	64	2.17832	0.208874
21	aphA_RS18620	36	64	4.11918	0.394979
22	appA_RS05465	38	64	5.7173	0.548218
23	appB_RS05455	37	64	4.85442	0.465479
24	appC_RS05450	36	64	4.01611	0.385096
25	araC_RS00320	33	64	1.98729	0.190556
26	arcA_RS24565	30	64	0.851462	0.0816447
27	arcB_RS18020	38	64	6.31504	0.605534
28	argT_RS13260	37	64	5.35046	0.513043
29	aroA_RS05045	37	64	4.95946	0.47555
30	aroC_RS13355	36	64	3.96263	0.379967
31	aroD_RS09775	30	64	1.11378	0.106798
32	asnA_RS20520	36	64	4.32123	0.414352
33	aspA_RS23800	33	64	2.21474	0.212366
34	atpA_RS20570	31	64	1.14279	0.109579
35	baeS_RS11980	38	64	5.85451	0.561375
36	bfr_RS23000	28	64	0.536278	0.0514224
37	bolA_RS02040	30	64	0.867069	0.0831412
38	btsR_RS12240	32	64	1.49716	0.143559
39	btsS_RS12245	38	64	5.99827	0.575159
40	btsT_RS24240	37	64	4.45656	0.427329
41	caiF_RS00175	34	64	2.88432	0.276571
42	carA_RS00160	38	64	5.47915	0.525382
43	carB_RS00165	36	64	2.98002	0.285747
44	cbpA_RS05595	33	64	2.08143	0.199584
45	cbpM_RS05590	28	64	0.761296	0.0729988
46	ccmB_RS12720	33	64	2.03122	0.194769
47	ccmC_RS12715	35	64	3.33993	0.320258
48	ccmD_RS12710	25	64	0.257558	0.0246966
49	ccmE_RS12705	30	64	1.2538	0.120224
50	chaC_RS06815	37	64	4.57748	0.438924
51	citC_RS02855	38	64	6.4564	0.619088
52	clpB_RS14845	37	64	4.56112	0.437355
53	copA_RS02295	37	64	4.7755	0.457911
54	cpdB_RS23685	37	64	4.82136	0.462308
55	csgB_RS05760	26	64	0.361551	0.0346683
56	cspA_RS21765	19	64	0.0170949	0.00163919
57	csrA_RS15200	21	64	0.0390167	0.00374122
58	cydA_RS03040	34	64	2.8127	0.269703
59	cydB_RS03035	33	64	2.61113	0.250375
60	cysI_RS15530	35	64	2.73957	0.262691
61	cysJ_RS15535	36	64	3.97843	0.381482
62	cysK_RS13720	34	64	2.29133	0.21971
63	cysP_RS13775	31	64	1.3482	0.129276
64	cytR_RS19470	35	64	3.64248	0.349269
65	dadA_RS06615	37	64	4.71068	0.451696
66	dauA_RS06750	38	64	6.04171	0.579325
67	dcuB_RS18910	34	64	2.6662	0.255656
68	dcuC_RS03590	35	64	3.12743	0.299882
69	deaD_RS17780	32	64	1.54948	0.148576
70	dhaK_RS06715	38	64	6.40324	0.613991
71	dhaL_RS06710	33	64	2.38671	0.228856
72	dhaM_RS06705	38	64	6.1434	0.589075
73	dksA_RS00725	28	64	0.718308	0.0688768
74	dppA_RS21825	35	64	3.18377	0.305284
75	dps_RS04200	29	64	0.829737	0.0795615
76	dsdA_RS12495	34	64	2.81882	0.27029
77	emrD_RS20720	38	64	5.33288	0.511357
78	emrK_RS13505	36	64	4.03952	0.38734
79	emrY_RS13500	38	64	5.70329	0.546875
80	eno_RS15610	26	64	0.361093	0.0346244
81	epd_RS16235	38	64	6.51783	0.624979
82	eptA_RS18860	38	64	6.26864	0.601085
83	evgS_RS13515	39	64	6.613	0.634105
84	fabB_RS13325	33	64	2.40485	0.230595
85	fabG_RS06115	30	64	1.13568	0.108897
86	fadH_RS17345	38	64	5.90329	0.566052
87	fadL_RS13435	35	64	3.47713	0.333414
88	fdnG_alpha2_RS19695	40	64	7.241	0.694322
89	fdnG_alpha_RS09920	39	64	6.2367	0.598022
90	fdnH_RS09915	33	64	2.96628	0.284429
91	fdoH_RS19700	36	64	4.08946	0.392129
92	feoB_RS22630	37	64	4.75192	0.45565
93	fhuA_RS00755	37	64	3.8935	0.373338
94	fimA_RS02455	34	64	3.02043	0.289622
95	fixA_RS00210	32	64	1.77769	0.170459
96	fnr_RS07520	33	64	2.3736	0.227598
97	focA_RS05025	35	64	3.91155	0.375069
98	frc_RS13535	37	64	5.41996	0.519707
99	frdA_RS23895	34	64	3.01543	0.289143
100	frdB_RS23890	31	64	1.3055	0.125181
101	fruA_RS12550	38	64	5.51152	0.528486
102	fruB_RS12560	32	64	1.55636	0.149235
103	fruK_RS12555	36	64	4.40811	0.422683
104	fsr_RS02270	38	64	5.84118	0.560097
105	ftnA_RS10790	29	64	0.697583	0.0668896
106	fucA_RS15715	38	64	6.1103	0.585902
107	fucI_RS15725	36	64	3.98117	0.381745
108	fucO_RS15710	37	64	4.35519	0.417608
109	fumC_RS09305	38	64	5.57184	0.534271
110	gadA_RS21735	37	64	5.28071	0.506355
111	gadB_RS09835	37	64	4.45732	0.427402
112	gadC_RS09840	37	64	4.93267	0.472982
113	gadW_RS21725	37	64	4.5348	0.434831
114	gadX_RS21730	36	64	3.9167	0.375563
115	garD_RS17580	39	64	7.14458	0.685077
116	gcd_RS00640	37	64	4.80066	0.460323
117	gcvH_RS16125	27	64	0.481793	0.046198
118	gcvP_RS16120	36	64	3.83408	0.36764
119	gcvT_RS16130	34	64	2.96524	0.284329
120	glgS_RS17160	22	64	0.0617978	0.00592564
121	glnA_RS19860	31	64	1.14171	0.109476
122	glnG_RS19870	39	64	6.60045	0.632901
123	glnH_RS04190	32	64	1.81161	0.173711
124	glnK_RS02120	26	64	0.400543	0.0384071
125	glnL_RS19865	36	64	4.29864	0.412186
126	glnP_RS04185	31	64	1.18219	0.113358
127	glnQ_RS04180	33	64	2.18525	0.209538
128	glpA_RS12930	37	64	4.76207	0.456623
129	glpB_RS12935	37	64	4.94017	0.473701
130	glpC_RS12940	37	64	5.00631	0.480043
131	glpF_RS19505	37	64	4.31001	0.413277
132	glpK_RS19510	32	64	1.65476	0.158671
133	glpQ_RS12920	36	64	3.87989	0.372034
134	glpT_RS12925	36	64	4.17329	0.400166
135	glsA_RS02300	37	64	4.97499	0.47704
136	gltI_RS03420	33	64	2.28715	0.21931
137	gltJ_RS03425	32	64	1.56962	0.150507
138	gltL_RS03435	33	64	1.88054	0.180321
139	gltS_RS21250	34	64	2.25324	0.216057
140	gntK_RS22465	30	64	0.899948	0.0862938
141	groL_RS23820	26	64	0.26992	0.025882
142	gss_RS16875	37	64	5.00654	0.480065
143	hdeD_RS22015	30	64	1.14865	0.110141
144	hfq_RS23995	27	64	0.479594	0.0459871
145	hmpA_RS14525	32	64	1.77216	0.169928
146	hns_RS06905	25	64	0.18769	0.0179971
147	hslR_RS22680	29	64	0.713802	0.0684447
148	hslV_RS19480	28	64	0.580534	0.055666
149	hspQ_RS05390	28	64	0.672265	0.0644618
150	hupA_RS19100	23	64	0.184018	0.0176451
151	hyaA_RS05420	37	64	5.3558	0.513555
152	hyaB_RS05425	35	64	3.36325	0.322494
153	hyaC_RS05430	36	64	4.33348	0.415527
154	hyaD_RS05435	33	64	2.38089	0.228298
155	hyaE_RS05440	30	64	1.1471	0.109993
156	hyaF_RS05445	36	64	4.02097	0.385561
157	hypT_RS23210	34	64	2.85181	0.273453
158	ibpA_RS20795	27	64	0.52709	0.0505414
159	ibpB_RS20790	29	64	0.75526	0.0724201
160	icd_RS06445	31	64	1.2453	0.119409
161	katG_RS19425	34	64	2.70987	0.259843
162	kdsC_RS17960	33	64	2.39738	0.229879
163	ldhA_RS07660	32	64	1.75553	0.168333
164	leuO_RS00385	35	64	2.75933	0.264586
165	lldD_RS21490	37	64	5.15418	0.494222
166	lldP_RS21500	36	64	4.30718	0.413005
167	lldR_RS21495	35	64	3.38364	0.324449
168	lpdA_RS00600	31	64	1.08541	0.104077
169	lsrC_RS09035	36	64	4.31471	0.413728
170	malP_RS22570	36	64	3.02972	0.290513
171	malQ_RS22575	38	64	5.34925	0.512927
172	metK_RS16530	32	64	1.99107	0.190919
173	mglA_RS12445	38	64	5.43704	0.521344
174	mglB_RS12450	31	64	1.22152	0.117128
175	mglC_RS12440	32	64	1.76982	0.169704
176	miaB_RS03395	36	64	3.70977	0.355721
177	murP_RS13795	36	64	4.1325	0.396256
178	murQ_RS13790	35	64	3.57524	0.342821
179	nadD_RS03500	34	64	2.65207	0.254301
180	nanA_RS18080	36	64	4.55102	0.436386
181	nanT_RS18075	35	64	3.52605	0.338104
182	narH_RS06855	34	64	2.57901	0.247295
183	ndh_RS06195	35	64	3.37346	0.323473
184	nfeR_RS17295	33	64	1.78305	0.170972
185	nfsA_RS04420	34	64	2.41623	0.231687
186	nhaA_RS00085	36	64	3.96665	0.380352
187	nhaR_RS00090	36	64	3.97997	0.38163
188	nikA_RS22285	35	64	3.19329	0.306197
189	nikC_RS22275	32	64	2.66979	0.256
190	nikD_RS22270	35	64	3.43716	0.329581
191	nikE_RS22265	33	64	2.07262	0.198738
192	nikR_RS22260	28	64	0.773403	0.0741598
193	nrfA_RS18715	38	64	5.41274	0.519015
194	nrfB_RS18720	34	64	2.97017	0.284803
195	nuoB_RS13140	35	64	3.97315	0.380976
196	nuoC_RS13135	34	64	2.43022	0.233028
197	nuoE_RS13130	32	64	2.02202	0.193887
198	nupC_RS13635	34	64	2.35884	0.226184
199	nupG_RS16490	34	64	2.67124	0.256139
200	ompA_RS05330	30	64	0.904836	0.0867626
201	ompR_RS22650	32	64	1.74642	0.16746
202	ompW_RS07020	33	64	2.43235	0.233233
203	ompX_RS04210	23	64	0.0766458	0.00734938
204	osmC_RS09880	34	64	2.95291	0.283147
205	oxc_RS13530	38	64	5.84142	0.560119
206	pckA_RS22660	35	64	3.10802	0.298021
207	pdhR_RS00585	33	64	2.04883	0.196458
208	pfkA_RS19560	30	64	1.0589	0.101535
209	pflB_RS05020	31	64	1.13151	0.108498
210	pgk_RS16230	29	64	0.9533	0.0914096
211	phnE_RS18805	18	64	0.0128805	0.00123508
212	pldA_RS20100	33	64	2.19671	0.210637
213	pntA_RS09260	38	64	5.41207	0.51895
214	pntB_RS09255	35	64	3.5159	0.337131
215	proP_RS18840	37	64	4.05444	0.388771
216	ptsG_RS06155	35	64	2.66603	0.255639
217	punC_RS09595	38	64	5.83586	0.559587
218	purA_RS24020	32	64	1.32965	0.127497
219	purB_RS06420	36	64	4.14666	0.397613
220	purC_RS14005	32	64	2.42903	0.232914
221	purD_RS19075	36	64	3.67022	0.351928
222	purE_RS02420	29	64	0.934108	0.0895694
223	purF_RS13270	34	64	2.88767	0.276892
224	purH_RS19070	32	64	1.59523	0.152962
225	purK_RS02415	33	64	1.89019	0.181245
226	purL_RS14550	37	64	4.8239	0.462552
227	purM_RS14140	36	64	3.80154	0.36452
228	purN_RS14145	34	64	2.69434	0.258354
229	purT_RS10165	33	64	1.68909	0.161963
230	purU_RS06880	34	64	2.89371	0.277471
231	pyrL_RS23530	44	128	0.0676945	0.00649106
232	raiA_RS14860	29	64	1.02394	0.0981832
233	rbsD_RS20495	31	64	2.32983	0.223402
234	rcsB_RS12815	31	64	1.27771	0.122517
235	rfaD_RS21415	33	64	2.47918	0.237722
236	rfbA_RS20295	37	64	4.68681	0.449407
237	rfbB_RS11770	37	64	4.99741	0.47919
238	rfbD_RS11765	36	64	4.44023	0.425763
239	rhaS_RS19625	36	64	4.40766	0.42264
240	rihA_RS03440	34	64	2.62243	0.251459
241	rihC_RS00140	35	64	3.16478	0.303463
242	rpsA_RS05065	28	64	0.472962	0.0453512
243	rpsB_RS00840	23	64	0.0738576	0.00708203
244	sdaB_RS15700	36	64	3.09338	0.296616
245	sdaC_RS15695	30	64	1.02918	0.0986851
246	sdhA_RS03095	36	64	4.43617	0.425373
247	sdhC_RS03105	29	64	0.814143	0.0780662
248	sdhD_RS03100	27	64	0.568078	0.0544717
249	setB_RS12565	37	64	5.18223	0.496912
250	slp_RS22040	31	64	1.25806	0.120633
251	sodB_RS09570	28	64	0.485969	0.0465984
252	sthA_RS19290	37	64	4.78555	0.458875
253	sucC_RS03070	34	64	2.69561	0.258475
254	suhB_RS14430	26	64	0.246075	0.0235956
255	tdcA_RS17535	36	64	4.3952	0.421445
256	tdcB_RS17530	33	64	2.4925	0.238999
257	tdcD_RS17520	37	64	5.53851	0.531074
258	tdcE_RS17515	35	64	3.46299	0.332058
259	tgt_RS01835	33	64	1.93516	0.185558
260	treB_RS23560	38	64	5.33778	0.511827
261	treC_RS23565	37	64	4.77015	0.457398
262	tsf_RS00845	21	64	0.0353443	0.00338908
263	tsgA_RS22855	35	64	3.37528	0.323647
264	tsx_RS01865	28	64	0.517771	0.0496478
265	tuf_RS19200	30	64	1.11571	0.106982
266	tus_RS09300	38	64	5.86426	0.56231
267	ucpA_RS13780	35	64	3.55372	0.340758
268	ulaC_RS24115	28	64	0.63115	0.0605195
269	uspD_RS19525	31	64	1.64101	0.157353
270	uxaC_RS17405	32	64	1.89858	0.18205
271	wrbA_RS05615	33	64	2.40902	0.230995
272	xanP_RS21245	36	64	4.2836	0.410744
273	xdhA_RS16010	39	64	7.58125	0.726948
274	xdhB_RS16015	37	64	5.11212	0.490189
275	xdhC_RS16020	33	64	2.01151	0.192878
276	ybjC_RS04415	28	64	0.961563	0.092202
277	ycaD_RS04700	36	64	3.67991	0.352857
278	ydeA_RS08935	38	64	5.26693	0.505033
279	ydeO_RS08715	36	64	4.44109	0.425846
280	ydgT_RS09390	26	64	0.327652	0.0314178
281	yedE_RS10915	38	64	5.98318	0.573713
282	yehW_RS12340	33	64	2.09778	0.201152
283	yhaO_RS17500	38	64	5.92807	0.568429
284	yhjC_RS21965	37	64	5.06725	0.485886
285	yjjW_RS24445	33	64	2.22152	0.213016
286	ylaY_RS21570	32	64	1.68253	0.161333

## Sheet: Metabolism
	Sequence	num_matched_codons	total_codons	raw_tAI	tAI
1	RS09765	38	64	5.96642	0.572106
2	RS13885	36	64	3.16657	0.303635
3	RS14465	31	64	1.54978	0.148605
4	aceA	34	64	2.69755	0.258662
5	aceE	33	64	1.76733	0.169465
6	aceF	30	64	0.776864	0.0744916
7	acnB	35	64	2.61117	0.250379
8	adhE	35	64	3.11541	0.298729
9	adiA	37	64	4.83092	0.463225
10	adiC	37	64	5.11408	0.490377
11	agp	35	64	3.0801	0.295344
12	ansB	33	64	2.17832	0.208874
13	aphA	36	64	4.11918	0.394979
14	appA	38	64	5.7173	0.548218
15	appB	37	64	4.85442	0.465479
16	appC	36	64	4.01611	0.385096
17	aroA	37	64	4.95946	0.47555
18	aroC	36	64	3.96263	0.379967
19	aroD	30	64	1.11378	0.106798
20	asnA	36	64	4.32123	0.414352
21	aspA	33	64	2.21474	0.212366
22	btsT	37	64	4.45656	0.427329
23	carA	38	64	5.47915	0.525382
24	carB	36	64	2.98002	0.285747
25	ccmB	33	64	2.03122	0.194769
26	ccmC	35	64	3.33993	0.320258
27	ccmD	25	64	0.257558	0.0246966
28	ccmE	30	64	1.2538	0.120224
29	chaC	37	64	4.57748	0.438924
30	citC	38	64	6.4564	0.619088
31	copA	37	64	4.7755	0.457911
32	cpdB	37	64	4.82136	0.462308
33	csrA	21	64	0.0390167	0.00374122
34	cydA	34	64	2.8127	0.269703
35	cydB	33	64	2.61113	0.250375
36	cysI	35	64	2.73957	0.262691
37	cysJ	36	64	3.97843	0.381482
38	cysK	34	64	2.29133	0.21971
39	cysP	31	64	1.3482	0.129276
40	dadA	37	64	4.71068	0.451696
41	dauA	38	64	6.04171	0.579325
42	dcuB	34	64	2.6662	0.255656
43	dcuC	35	64	3.12743	0.299882
44	dhaK	38	64	6.40324	0.613991
45	dhaL	33	64	2.38671	0.228856
46	dhaM	38	64	6.1434	0.589075
47	dppA	35	64	3.18377	0.305284
48	dsdA	34	64	2.81882	0.27029
49	eno	26	64	0.361093	0.0346244
50	epd	38	64	6.51783	0.624979
51	eptA	38	64	6.26864	0.601085
52	fabB	33	64	2.40485	0.230595
53	fabG	30	64	1.13568	0.108897
54	fadH	38	64	5.90329	0.566052
55	fadL	35	64	3.47713	0.333414
56	fdnGalpha1	39	64	6.2367	0.598022
57	fdnGalpha2	40	64	7.241	0.694322
58	fdnH	33	64	2.96628	0.284429
59	fdoH	36	64	4.08946	0.392129
60	feoB	37	64	4.75192	0.45565
61	fhuA	37	64	3.8935	0.373338
62	fixA	32	64	1.77769	0.170459
63	focA	35	64	3.91155	0.375069
64	frc	37	64	5.41996	0.519707
65	frdA	34	64	3.01543	0.289143
66	frdB	31	64	1.3055	0.125181
67	fruA	38	64	5.51152	0.528486
68	fruK	36	64	4.40811	0.422683
69	fucA	38	64	6.1103	0.585902
70	fucI	36	64	3.98117	0.381745
71	fucO	37	64	4.35519	0.417608
72	fumC	38	64	5.57184	0.534271
73	gadA	37	64	5.28071	0.506355
74	gadB	37	64	4.45732	0.427402
75	gadC	37	64	4.93267	0.472982
76	garD	39	64	7.14458	0.685077
77	gcd	37	64	4.80066	0.460323
78	gcvH	27	64	0.481793	0.046198
79	gcvP	36	64	3.83408	0.36764
80	gcvT	34	64	2.96524	0.284329
81	glgS	22	64	0.0617978	0.00592564
82	glnA	31	64	1.14171	0.109476
83	glnG	39	64	6.60045	0.632901
84	glnH	32	64	1.81161	0.173711
85	glnK	26	64	0.400543	0.0384071
86	glnL	36	64	4.29864	0.412186
87	glnP	31	64	1.18219	0.113358
88	glnQ	33	64	2.18525	0.209538
89	glpA	37	64	4.76207	0.456623
90	glpB	37	64	4.94017	0.473701
91	glpC	37	64	5.00631	0.480043
92	glpF	37	64	4.31001	0.413277
93	glpK	32	64	1.65476	0.158671
94	glpQ	36	64	3.87989	0.372034
95	glpT	36	64	4.17329	0.400166
96	glsA	37	64	4.97499	0.47704
97	gltI	33	64	2.28715	0.21931
98	gltJ	32	64	1.56962	0.150507
99	gltL	33	64	1.88054	0.180321
100	gntK	30	64	0.899948	0.0862938
101	gss	37	64	5.00654	0.480065
102	hyaA	37	64	5.3558	0.513555
103	hyaB	35	64	3.36325	0.322494
104	hyaC	36	64	4.33348	0.415527
105	hyaD	33	64	2.38089	0.228298
106	hyaE	30	64	1.1471	0.109993
107	hyaF	36	64	4.02097	0.385561
108	icd	31	64	1.2453	0.119409
109	kdsC	33	64	2.39738	0.229879
110	ldhA	32	64	1.75553	0.168333
111	lldD	37	64	5.15418	0.494222
112	lldP	36	64	4.30718	0.413005
113	lpdA	31	64	1.08541	0.104077
114	lsrC	36	64	4.31471	0.413728
115	malP	36	64	3.02972	0.290513
116	malQ	38	64	5.34925	0.512927
117	metK	32	64	1.99107	0.190919
118	miaB	36	64	3.70977	0.355721
119	murP	36	64	4.1325	0.396256
120	murQ	35	64	3.57524	0.342821
121	nadD	34	64	2.65207	0.254301
122	nanA	36	64	4.55102	0.436386
123	nanT	35	64	3.52605	0.338104
124	narH	34	64	2.57901	0.247295
125	ndh	35	64	3.37346	0.323473
126	nfsA	34	64	2.41623	0.231687
127	nhaA	36	64	3.96665	0.380352
128	nrfA	38	64	5.41274	0.519015
129	nrfB	34	64	2.97017	0.284803
130	nuoB	35	64	3.97315	0.380976
131	nuoC	34	64	2.43022	0.233028
132	nuoE	32	64	2.02202	0.193887
133	nupC	34	64	2.35884	0.226184
134	nupG	34	64	2.67124	0.256139
135	ompW	33	64	2.43235	0.233233
136	ompX	23	64	0.0766458	0.00734938
137	oxc	38	64	5.84142	0.560119
138	pckA	35	64	3.10802	0.298021
139	pfkA	30	64	1.0589	0.101535
140	pflB	31	64	1.13151	0.108498
141	pgk	29	64	0.9533	0.0914096
142	pldA	33	64	2.19671	0.210637
143	pyrL	44	128	0.0676945	0.00649106
144	rbsD	31	64	2.32983	0.223402
145	rfaD	33	64	2.47918	0.237722
146	rfbA	37	64	4.68681	0.449407
147	rfbB	37	64	4.99741	0.47919
148	rfbD	36	64	4.44023	0.425763
149	rihA	34	64	2.62243	0.251459
150	rihC	35	64	3.16478	0.303463
151	sdaB	36	64	3.09338	0.296616
152	sdaC	30	64	1.02918	0.0986851
153	sdhA	36	64	4.43617	0.425373
154	sdhC	29	64	0.814143	0.0780662
155	sdhD	27	64	0.568078	0.0544717
156	sthA	37	64	4.78555	0.458875
157	sucC	34	64	2.69561	0.258475
158	suhB	26	64	0.246075	0.0235956
159	tdcB	33	64	2.4925	0.238999
160	tdcD	37	64	5.53851	0.531074
161	tdcE	35	64	3.46299	0.332058
162	tgt	33	64	1.93516	0.185558
163	treC	37	64	4.77015	0.457398
164	ucpA	35	64	3.55372	0.340758
165	uxaC	32	64	1.89858	0.18205
166	xanP	36	64	4.2836	0.410744
167	xdhA	39	64	7.58125	0.726948
168	xdhB	37	64	5.11212	0.490189
169	xdhC	33	64	2.01151	0.192878
170	yehW	33	64	2.09778	0.201152
171	yhaO	38	64	5.92807	0.568429
172	ylaY	32	64	1.68253	0.161333

## Sheet: Biosynthesis
	Sequence	num_matched_codons	total_codons	raw_tAI	tAI
1	pntA	38	64	5.41207	0.51895
2	pntB	35	64	3.5159	0.337131
3	purA	32	64	1.32965	0.127497
4	purB	36	64	4.14666	0.397613
5	purC	32	64	2.42903	0.232914
6	purD	36	64	3.67022	0.351928
7	purE	29	64	0.934108	0.0895694
8	purF	34	64	2.88767	0.276892
9	purH	32	64	1.59523	0.152962
10	purK	33	64	1.89019	0.181245
11	purL	37	64	4.8239	0.462552
12	purM	36	64	3.80154	0.36452
13	purN	34	64	2.69434	0.258354
14	purT	33	64	1.68909	0.161963
15	purU	34	64	2.89371	0.277471

## Sheet: Gene_expression
	Sequence	num_matched_codons	total_codons	raw_tAI	tAI
1	RS07790	37	64	5.27292	0.505607
2	acrR	37	64	4.93894	0.473583
3	araC	33	64	1.98729	0.190556
4	arcA	30	64	0.851462	0.0816447
5	arcB	38	64	6.31504	0.605534
6	btsS	38	64	5.99827	0.575159
7	caiF	34	64	2.88432	0.276571
8	cbpA	33	64	2.08143	0.199584
9	cbpM	28	64	0.761296	0.0729988
10	clpB	37	64	4.56112	0.437355
11	csgB	26	64	0.361551	0.0346683
12	cytR	35	64	3.64248	0.349269
13	deaD	32	64	1.54948	0.148576
14	dps	29	64	0.829737	0.0795615
15	fnr	33	64	2.3736	0.227598
16	gadW	37	64	4.5348	0.434831
17	gadX	36	64	3.9167	0.375563
18	gltS	34	64	2.25324	0.216057
19	hfq	27	64	0.479594	0.0459871
20	hns	25	64	0.18769	0.0179971
21	hupA	23	64	0.184018	0.0176451
22	hypT	34	64	2.85181	0.273453
23	leuO	35	64	2.75933	0.264586
24	lldR	35	64	3.38364	0.324449
25	nfeR	33	64	1.78305	0.170972
26	nhaR	36	64	3.97997	0.38163
27	nikR	28	64	0.773403	0.0741598
28	pdhR	33	64	2.04883	0.196458
29	raiA	29	64	1.02394	0.0981832
30	rcsB	31	64	1.27771	0.122517
31	rhaS	36	64	4.40766	0.42264
32	rpsA	28	64	0.472962	0.0453512
33	rpsB	23	64	0.0738576	0.00708203
34	tdcA	36	64	4.3952	0.421445
35	tsf	21	64	0.0353443	0.00338908
36	tuf	30	64	1.11571	0.106982
37	tus	38	64	5.86426	0.56231
38	wrbA	33	64	2.40902	0.230995
39	ydeO	36	64	4.44109	0.425846
40	ydgT	26	64	0.327652	0.0314178
41	yhjC	37	64	5.06725	0.485886

## Sheet: Stress_Drug
	Sequence	num_matched_codons	total_codons	raw_tAI	tAI
1	RS11975	38	64	6.83651	0.655536
2	acrA	35	64	3.11936	0.299108
3	acrB	36	64	3.97539	0.381191
4	ahpC	25	64	0.199221	0.0191028
5	ahpF	35	64	2.99477	0.287161
6	bfr	28	64	0.536278	0.0514224
7	bolA	30	64	0.867069	0.0831412
8	btsR	32	64	1.49716	0.143559
9	cspA	19	64	0.0170949	0.00163919
10	dksA	28	64	0.718308	0.0688768
11	emrD	38	64	5.33288	0.511357
12	emrK	36	64	4.03952	0.38734
13	emrY	38	64	5.70329	0.546875
14	evgS	39	64	6.613	0.634105
15	fsr	38	64	5.84118	0.560097
16	ftnA	29	64	0.697583	0.0668896
17	groL	26	64	0.26992	0.025882
18	hmpA	32	64	1.77216	0.169928
19	hslR	29	64	0.713802	0.0684447
20	hslV	28	64	0.580534	0.055666
21	hspQ	28	64	0.672265	0.0644618
22	ibpA	27	64	0.52709	0.0505414
23	ibpB	29	64	0.75526	0.0724201
24	katG	34	64	2.70987	0.259843
25	ompR	32	64	1.74642	0.16746
26	osmC	34	64	2.95291	0.283147
27	sodB	28	64	0.485969	0.0465984
28	uspD	31	64	1.64101	0.157353
29	ybjC	28	64	0.961563	0.092202
30	yjjW	33	64	2.22152	0.213016

## Sheet: Transport_Misc
	Sequence	num_matched_codons	total_codons	raw_tAI	tAI
1	RS19665	38	64	5.57452	0.534527
2	argT	37	64	5.35046	0.513043
3	atpA	31	64	1.14279	0.109579
4	baeS	38	64	5.85451	0.561375
5	fimA	34	64	3.02043	0.289622
6	fruB	32	64	1.55636	0.149235
7	hdeD	30	64	1.14865	0.110141
8	mglA	38	64	5.43704	0.521344
9	mglB	31	64	1.22152	0.117128
10	mglC	32	64	1.76982	0.169704
11	nikA	35	64	3.19329	0.306197
12	nikC	32	64	2.66979	0.256
13	nikD	35	64	3.43716	0.329581
14	nikE	33	64	2.07262	0.198738
15	ompA	30	64	0.904836	0.0867626
16	phnE	18	64	0.0128805	0.00123508
17	proP	37	64	4.05444	0.388771
18	ptsG	35	64	2.66603	0.255639
19	punC	38	64	5.83586	0.559587
20	setB	37	64	5.18223	0.496912
21	slp	31	64	1.25806	0.120633
22	treB	38	64	5.33778	0.511827
23	tsgA	35	64	3.37528	0.323647
24	tsx	28	64	0.517771	0.0496478
25	ulaC	28	64	0.63115	0.0605195
26	ycaD	36	64	3.67991	0.352857
27	ydeA	38	64	5.26693	0.505033
28	yedE	38	64	5.98318	0.573713

## Sheet: Early
	Sequence	num_matched_codons	total_codons	raw_tAI	tAI
1	Sf14_gp002	19	64	0.00138621	0.0271297
2	Sf14_gp027	22	64	0.00936817	0.183346
3	gp019	19	64	0.00121039	0.0236886
4	gp051	21	64	0.00461347	0.0902908
5	gp052	25	64	0.0419317	0.82065

## Sheet: Middle
	Sequence	num_matched_codons	total_codons	raw_tAI	tAI
1	gp025	25	64	0.0444667	0.870263
2	gp040	23	64	0.0145158	0.284092
3	gp049	25	64	0.0473211	0.926128
4	gp055	23	64	0.0158949	0.311081
5	gp056	24	64	0.027409	0.536426
6	gp062	21	64	0.00555495	0.108717
7	gp064	25	64	0.0425414	0.832584
8	gp066	20	64	0.0028161	0.0551142
9	gp067	24	64	0.0288058	0.563762
10	gp069	25	64	0.0451983	0.884583
11	gp072	24	64	0.0275318	0.538829
12	gp074	24	64	0.0257642	0.504234
13	gp075	20	64	0.00261915	0.0512597
14	gp076	25	64	0.0441608	0.864278
15	gp080	25	64	0.0396606	0.776202
16	gp082	24	64	0.0249893	0.48907
17	gp085	23	64	0.0138938	0.271917
18	gp092	23	64	0.0147635	0.288938
19	gp095	17	64	0.00048631	0.00951764
20	gp100	21	64	0.0043378	0.0848957
21	gp101	23	64	0.013798	0.270042

[truncated: 3 more sheets: Late, Hypothetical, Statistics]
